# Supplementary material for: Uncovering the molecular targets of phytocannabinoids: mechanistic insights from inverse molecular docking fingerprint approaches
Source: Front Pharmacol. 2025 Jun 27;16:1611461. doi: 10.3389/fphar.2025.1611461 (PMC12245788; doi:10.3389/fphar.2025.1611461)
Supplement: Supplementary file 2 [file DataSheet2.zip]

Archive with 14 entries (14 files):
- CBC_Cannabichromene_targets.csv
- CBDA_Cannabidiolic_acid_targets.csv
- CBDVA_Cannabidivarinic_acid_targets.csv
- CBDV_Cannabidivarin_targets.csv
- CBD_Cannabidiol_targets.csv
- CBGA_Cannabigerolic_acid_targets.csv
- CBG_Cannabigerol_targets.csv
- CBL_Cannabicyclol_targets.csv
- CBN_Cannabinol_targets.csv
- THCA_Tetrahydrocannabinolic_acid_targets.csv
- THCVA_Tetrahydrocannabivarinic_acid_targets.csv
- THCV_Tetrahydrocannabivarin_targets.csv
- delta_8_THC_Delta-8-tetrahydrocannabinol_targets.csv
- delta_9_THC_Delta-9-tetrahydrocannabinol_targets.csv
