# Supplementary material for: Uncovering the molecular targets of phytocannabinoids: mechanistic insights from inverse molecular docking fingerprint approaches
Source: Front Pharmacol. 2025 Jun 27;16:1611461. doi: 10.3389/fphar.2025.1611461 (PMC12245788; doi:10.3389/fphar.2025.1611461)
Supplement: Supplementary file 2 [file DataSheet2.zip › CBC_Cannabichromene_targets.csv]

Uniprot ID	PDB ID-Chain	Protein Name	Docking Score (arb. units)	Z-Score
P08631	2C0T-A	TYROSINE-PROTEIN KINASE HCK	-72.9728	-4.951145935968426
P45452	1FLS-A	COLLAGENASE-3	-68.2274	-4.3648913825391205
P08254	2JT5-A	Stromelysin-1	-64.6359	-3.921191540873224
P11309	3VBX-A	Serine/threonine-protein kinase pim-1	-62.3696	-3.641209095887166
P01116	5V6V-A	GTPase KRas	-60.6525	-3.4290757259513427
P39900	3F16-A	Macrophage metalloelastase	-58.4916	-3.162114571042297
P03956	2AYK-A	COLLAGENASE	-57.0998	-2.990169300366926
P61088	3HCT-B	Ubiquitin-conjugating enzyme E2 N	-56.526	-2.919281100687713
P61769	3GSV-B	Beta-2-microglobulin	-55.7497	-2.8233757165626296
O14732	2CZH-B	Inositol monophosphatase 2	-55.317	-2.769919243921997
Q01970	3OHM-B	1-phosphatidylinositol 4,5-bisphosphate phosphodiesterase beta-3	-55.0391	-2.735587018946652
P14780	2OVX-A	Matrix metalloproteinase-9 (MMP-9) (92 kDa type IV collagenase) (92 kDa gelatinase) (Gelatinase B) (GELB)	-54.564	-2.676892380278834
Q460N5	3SE2-A	Poly [ADP-ribose] polymerase 14	-54.3548	-2.6510474667673467
P69905	1CMY-C	Hemoglobin subunit alpha	-53.9618	-2.60249559769462
P22894	3DNG-A	MATRIX METALLO PROTEINASE-8 (MET80 FORM)	-53.8463	-2.588226536936605
P49720	4R67-X	Proteasome subunit beta type-3	-53.7098	-2.571363101495315
P56817	2WF0-A	BETA-SECRETASE 1	-53.6912	-2.5690652267758423
O94925	3VOY-A	Glutaminase kidney isoform, mitochondrial	-53.6534	-2.564395352345946
P54760	6FNK-A	Ephrin type-B receptor 4	-53.6395	-2.562678123388921
O60674	4E4M-A	Tyrosine-protein kinase JAK2	-53.6041	-2.5583047489228288
Q9H9B1	3MO0-A	Histone-lysine N-methyltransferase, H3 lysine-9 specific 5	-53.5915	-2.556748124112864
P40261	6PVS-A	NNMT protein	-53.4862	-2.54373918820101
P24941	6Q48-A	Cyclin-dependent kinase 2	-52.9938	-2.48290727896078
Q86X55	6S7C-A	Histone-arginine methyltransferase CARM1	-52.8908	-2.470182488847572
P27338	4A79-B	Amine oxidase [flavin-containing] B	-52.7985	-2.4587795944063178
P00338	5W8H-D	L-lactate dehydrogenase A chain	-52.6537	-2.440890763256876
P00746	6QMR-A	Complement factor D	-52.5728	-2.430896243643686
P49368	6NR8-K	T-complex protein 1 subunit gamma	-52.4049	-2.4101536003426403
Q15369	3ZTC-B	Transcription elongation factor B polypeptide 1	-52.3364	-2.401690997209099
Q9NYA1	3VZC-A	Sphingosine kinase 1	-52.2799	-2.394710893894572
P37231	2HFP-A	Peroxisome proliferator-activated receptor gamma	-52.261	-2.3923759566796248
Q13153	4ZY4-A	SERINE/THREONINE-PROTEIN KINASE PAK-ALPHA	-52.1532	-2.3790581666388104
Q12852	5CEO-A	Mitogen-activated protein kinase kinase kinase 12	-51.6905	-2.321895444450641
P62937	6GJL-A	PEPTIDYL-PROLYL CIS-TRANS ISOMERASE	-51.6273	-2.3140876120704976
P28482	4FV8-A	Mitogen-activated protein kinase 1	-51.6197	-2.313148695518456
Q6B0I6	5PHK-A	Lysine-specific demethylase 4D	-51.5779	-2.307984654482221
P00797	4GJ9-A	Renin	-51.5436	-2.303747175832871
P49591	4RQF-B	Serine--tRNA ligase, cytoplasmic	-51.4018	-2.2862289696381826
P68871	4MQH-B	Hemoglobin subunit beta	-51.3809	-2.2836469491200653
P43490	4LVD-A	Nicotinamide phosphoribosyltransferase	-51.3752	-2.2829427617060336
Q9NRG4	6CBX-A	N-lysine methyltransferase SMYD2	-51.3519	-2.280064241224114
P08253	1QIB-A	72 kDa type IV collagenase	-51.2967	-2.273244742056647
O75311	5TIN-B	Glycine receptor subunit alpha-3,Glycine receptor subunit alpha-3	-51.0692	-2.245139016321162
P78536	3E8R-A	ADAM 17	-51.0303	-2.240333246074524
P03372	5W9D-A	Estrogen receptor	-50.7233	-2.202405959038068
P45983	3VUD-A	Mitogen-activated protein kinase 8	-50.5368	-2.1793654410175503
Q9Y5Y6	3P8F-A	ST14 protein	-50.5268	-2.178130024501705
Q9NWZ3	5KX7-A	Interleukin-1 receptor-associated kinase 4	-50.4745	-2.171668796123833
P21549	4I8A-A	Serine-pyruvate aminotransferase	-50.3921	-2.1614889640332664
Q14108	6I2K-E	Lysosome membrane protein 2	-50.32	-2.152581610954021
O14744	6RLQ-A	Protein arginine N-methyltransferase 5	-50.3147	-2.151926840200623
P14920	4QFC-B	D-amino-acid oxidase	-50.2212	-2.140375695777468
Q09472	5KJ2-A	Histone acetyltransferase p300	-50.2004	-2.1378060294245094
Q8WTS6	4E47-A	Histone-lysine N-methyltransferase SETD7	-50.1889	-2.1363853004312863
P06737	1L5S-A	LIVER GLYCOGEN PHOSPHORYLASE	-50.1448	-2.130937113596408
Q9H3H5	5O5E-A	UDP-N-acetylglucosamine--dolichyl-phosphate N-acetylglucosaminephosphotransferase	-50.0623	-2.120744927340683
P21673	2B58-A	Diamine acetyltransferase 1	-49.9962	-2.112578824170945
P00742	2XBV-A	Coagulation factor X, heavy chain	-49.9891	-2.1117016784446943
P22102	4ZYU-A	PHOSPHORIBOSYLGLYCINAMIDE FORMYLTRANSFERASE	-49.9337	-2.104857470946911
Q9NNX6	2XR6-A	mDC-SIGN1B type I isoform	-49.9314	-2.104573325148265
P15056	5VAM-A	B-RAF PROTO-ONCOGENE SERINE/THREONINE-PROTEIN KINASE	-49.8762	-2.097753825980799
Q96RU2	6H4H-A	Ubiquitin carboxyl-terminal hydrolase 28	-49.797	-2.0879693271753026
P11217	1Z8D-A	Glycogen phosphorylase, muscle form	-49.7578	-2.083126494433189
Q99436	4R67-W	Proteasome subunit beta type-7	-49.7369	-2.080544473915072
P00747	1BML-B	PLASMIN	-49.6518	-2.070031079365227
Q16539	5WJJ-A	Mitogen-activated protein kinase 14	-49.6203	-2.066139517340314
P54619	2UV5-A	5'-AMP-activated protein kinase subunit gamma-1	-49.4041	-2.039429812267735
P14618	4QG9-C	Pyruvate kinase PKM	-49.3045	-2.027125063769914
O75762	6PQP-B	Transient receptor potential cation channel subfamily A member 1	-49.2644	-2.0221710435413742
Q86WV6	4F5D-A	Stimulator of interferon genes protein	-49.2233	-2.017093481661249
Q9NSY1	5IKW-A	BMP-2-inducible protein kinase	-49.126	-2.0050728789620726
Q07343	3WD9-A	cAMP-specific 3',5'-cyclic phosphodiesterase 4B	-49.052	-1.9959307967448163
P09467	1FTA-B	FRUCTOSE-1,6-BISPHOSPHATASE 1	-49.0253	-1.9926322346475087
Q86U44	6TU1-A	N6-adenosine-methyltransferase catalytic subunit	-49.0196	-1.9919280472334768
Q86W56	6OAK-A	Poly(ADP-ribose) glycohydrolase	-48.9288	-1.9807104652696008
P05106, P20701	6BXB-A	Chimera protein of Integrin beta-3 and Integrin alpha-L	-48.9236	-1.9800680486813609
Q06187	6X3N-A	Tyrosine-protein kinase BTK	-48.7776	-1.962030967550017
P68400	6HOU-A	Casein kinase II subunit alpha	-48.6638	-1.947971927599696
O95149	3GJX-B	Snurportin-1	-48.608	-1.9410783034412773
O15530	3QC4-A	3-phosphoinositide-dependent protein kinase 1	-48.5819	-1.937853866334921
P23458	4E4L-A	Tyrosine-protein kinase JAK1	-48.4253	-1.9185072436967807
Q04771	6T8N-A	Activin receptor type-1	-48.4244	-1.918396056210355
O14965	5ORX-A	Aurora kinase A	-48.4086	-1.91644409811532
P55072	6G30-A	Transitional endoplasmic reticulum ATPase	-48.4044	-1.9159252231786648
O95819	4U45-B	Mitogen-activated protein kinase kinase kinase kinase 4	-48.3473	-1.9088709948731863
Q9GZL7	6N31-A	Ribosome biogenesis protein WDR12	-48.2457	-1.8963191630721967
Q13627	2WO6-B	Dual specificity tyrosine-phosphorylation-regulated kinase 1A	-48.0977	-1.8780349986376843
Q9NPB1	1Q92-A	5'(3')-deoxyribonucleotidase, mitochondrial	-48.0586	-1.873204520060728
Q9UKF6	6M8Q-A	Cleavage and polyadenylation specificity factor subunit 3	-48.0323	-1.8699553746240547
P12830	4ZT1-B	Cadherin-1	-48.0139	-1.8676822082348992
Q9NWW6	2QSZ-A	nicotinamide riboside kinase 1	-48.0057	-1.8666691666919053
P22303	6NTO-B	Acetylcholinesterase	-47.9496	-1.8597384800380123
P52333	6DA4-A	Tyrosine-protein kinase JAK3	-47.9168	-1.85568631386604
O75469	6HJ2-A	Nuclear receptor subfamily 1 group I member 2	-47.8575	-1.848360293927076
P34913	3WKB-A	Bifunctional epoxide hydrolase 2	-47.7856	-1.8394776491781475
Q96SB4	5MY8-A	serine-arginine (SR) protein kinase 1	-47.7847	-1.839366461691721
Q460N3	4F0E-A	Poly [ADP-ribose] polymerase 15	-47.7306	-1.832682858340997
P07339	4OC6-A	Cathepsin D heavy chain	-47.7165	-1.830940921053656
P01889	1JGD-A	HLA-B35 variant	-47.701	-1.8290260254540949
P53350	3THB-A	Serine/threonine-protein kinase PLK1	-47.6703	-1.8252332967504488
P20142	1HTR-B	GASTRICSIN	-47.6443	-1.822021213809251
P19784	5M56-A	Casein kinase II subunit alpha'	-47.5841	-1.8145840063838607
P35968	3C7Q-A	Vascular endothelial growth factor receptor 2	-47.5768	-1.813682152327294
Q8N6T7	5Y2F-A	NAD-dependent protein deacetylase sirtuin-6	-47.5743	-1.8133732981983328
P00533	4LRM-A	Epidermal growth factor receptor	-47.5037	-1.804651257596464
O00757	5ET6-B	Fructose-1,6-bisphosphatase isozyme 2	-47.4742	-1.80100677887472
O75604	5XU8-A	Ubiquitin carboxyl-terminal hydrolase 2	-47.32	-1.7819566562003826
P17612	3L9L-A	CAMP-DEPENDENT PROTEIN KINASE CATALYTIC SUBUNIT ALPHA	-47.2984	-1.7792881565261565
Q8N884	5VDR-A	Cyclic GMP-AMP synthase	-47.257	-1.774173532150556
P49863	1MZD-A	pro-granzyme K	-47.2098	-1.7683423661957658
Q14232	6O9Z-G	Translation initiation factor eIF-2B subunit alpha	-47.1846	-1.7652291165758356
P07550	4QKX-A	Beta-2 adrenergic receptor	-47.1408	-1.759817992236432
P19429, P63316	2N7L-C	Troponin C, slow skeletal and cardiac muscles,Troponin I, cardiac muscle chimera	-47.1379	-1.759459721446837
P37840	3Q29-C	Maltose-binding periplasmic protein/alpha-synuclein chimeric protein	-47.1218	-1.7574707008563255
P28074	5L64-K	Proteasome subunit beta type-5	-47.0744	-1.7516148265712177
P62873	4KFM-B	Guanine nucleotide-binding protein G(I)/G(S)/G(T) subunit beta-1	-47.0684	-1.7508735766617105
O15382	5BWW-B	Branched-chain-amino-acid aminotransferase, mitochondrial	-47.0419	-1.7475997228947202
P08709	1KLI-H	Coagulation factor VII heavy chain	-47.0313	-1.7462901813879244
P06276	6EYF-A	Cholinesterase	-46.9981	-1.7421885985553174
Q99685	4UUQ-A	Monoglyceride lipase	-46.8231	-1.7205688095280214
Q07820	4WMT-A	Maltose/maltodextrin-binding periplasmic protein,Induced myeloid leukemia cell differentiation protein Mcl-1	-46.8084	-1.7187527472497288
P26358	3PTA-A	DNA (cytosine-5)-methyltransferase 1	-46.8024	-1.7180114973402214
P31751	1MRV-A	RAC-beta serine/threonine kinase	-46.7987	-1.7175543932293584
Q9UIF8	5PDT-A	Bromodomain adjacent to zinc finger domain protein 2B	-46.7986	-1.7175420390642004
Q02763	2P4I-A	Angiopoietin-1 receptor	-46.7611	-1.7129092271297797
Q9Y6M4	6GRO-A	Casein kinase I isoform gamma-3	-46.7469	-1.7111549356772788
P09936	2ETL-A	Ubiquitin carboxyl-terminal hydrolase isozyme L1	-46.6849	-1.7034953532790371
P53779	3KVX-A	Mitogen-activated protein kinase 10	-46.6631	-1.7008021452744944
Q9NTG7	4JT9-A	NAD-DEPENDENT PROTEIN DEACETYLASE SIRTUIN-3, MITOCHONDRIAL	-46.642	-1.6981954164260609
Q86U86	3TLP-A	Protein polybromo-1	-46.5415	-1.6857794804418134
P49137	3R30-A	MAP kinase-activated protein kinase 2	-46.5243	-1.683654564034559
P49841	6B8J-A	Glycogen synthase kinase-3 beta	-46.5081	-1.6816531892788895
P04150	4LSJ-A	Glucocorticoid receptor	-46.4813	-1.6783422730164237
P31749	6HHH-A	RAC-alpha serine/threonine-protein kinase	-46.4685	-1.6767609398761416
Q08881	4PPB-A	Tyrosine-protein kinase ITK/TSK	-46.4558	-1.6751919609010184
P04035	1DQ8-D	PROTEIN (HMG-COA REDUCTASE)	-46.4428	-1.6735859194304186
Q9NZQ7	5X8M-A	Programmed cell death 1 ligand 1	-46.4262	-1.6715351280141155
Q16853	2C11-B	MEMBRANE COPPER AMINE OXIDASE	-46.3636	-1.6638014206249223
P05106	4G1M-B	Integrin beta-3	-46.2927	-1.655042317527579
P23946	5YJM-A	CHYMASE	-46.2534	-1.6501871306203058
P04629	6DKW-A	High affinity nerve growth factor receptor	-46.2486	-1.6495941306927004
P29317	5IA2-A	Ephrin type-A receptor 2	-46.2401	-1.6485440266542313
P49354	2H6F-A	Protein farnesyltransferase alpha subunit	-46.1674	-1.639562548584035
P50120	5FFH-A	Retinol-binding protein 2	-46.1491	-1.6373017363600373
Q9BZ95	5UPD-A	Histone-lysine N-methyltransferase NSD3	-46.1009	-1.6313470287536629
P00740	4WMA-D	Coagulation factor IX	-46.1008	-1.631334674588504
O60760	3VI7-D	Hematopoietic prostaglandin D synthase	-46.0742	-1.6280484666563548
P09874	5XST-A	Poly [ADP-ribose] polymerase 1	-46.0347	-1.6231685714187658
O75874	4L06-A	Isocitrate dehydrogenase [NADP] cytoplasmic	-45.9932	-1.6180415928780072
O43318, Q15750	5JK3-A	TAK1 kinase - TAB1 chimera fusion protein	-45.9917	-1.6178562804006305
P05543	2XN6-B	Thyroxine-binding globulin	-45.9701	-1.6151877807264043
P06126	4X6E-A	T-cell surface glycoprotein CD1a	-45.9439	-1.611950989454889
O96017	2WTD-A	SERINE/THREONINE-PROTEIN KINASE CHK2	-45.9026	-1.6068487192444472
P02788	1H44-A	Lactotransferrin	-45.8789	-1.6039207821018937
O95470	4Q6R-B	Sphingosine-1-phosphate lyase 1	-45.866	-1.6023270947964527
P63104	4N7G-A	14-3-3 ZETA ISOFORM	-45.855	-1.6009681366290225
O00451	6GL7-C	GDNF family receptor alpha-2	-45.8524	-1.6006469283349032
P51659	1ZBQ-B	Peroxisomal multifunctional enzyme type 2	-45.8416	-1.5993126784977898
Q9Y5P4	5JJD-A	Goodpasture antigen binding protein	-45.8334	-1.5982996369547962
P61073	3OE6-A	C-X-C chemokine receptor type 4, Lysozyme Chimera	-45.8188	-1.5964959288416625
Q05586	5KCJ-B	Glutamate receptor ionotropic, NMDA 1	-45.8035	-1.5946057415724186
P37268	3WCM-B	Squalene synthase	-45.7935	-1.5933703250565734
Q9BXW6	5ZM7-A	Oxysterol-binding protein-related protein 1	-45.7654	-1.5898988046470472
Q13133	5AVL-A	Oxysterols receptor LXR-alpha	-45.7522	-1.5882680548461316
P22455	4QRC-A	Fibroblast growth factor receptor 4	-45.747	-1.5876256382578915
Q9NXA8	5XHS-A	NAD-dependent protein deacylase sirtuin-5, mitochondrial	-45.7426	-1.58708205499092
P51449	5K3M-A	Nuclear receptor ROR-gamma	-45.7369	-1.5863778675768876
O15111	5TQY-A	Inhibitor of nuclear factor kappa-B kinase subunit alpha	-45.7053	-1.5824739513868162
Q96KQ7	3K5K-A	Histone-lysine N-methyltransferase EHMT2	-45.6921	-1.5808432015859006
Q9UIK4	6PAW-A	Death-associated protein kinase 2	-45.6558	-1.576358639633381
O75530	5H15-A	Polycomb protein EED	-45.6412	-1.5745549315202465
P16234	6JOI-A	Platelet-derived growth factor receptor alpha	-45.6028	-1.5698109320994005
P00374	1S3W-A	Dihydrofolate reductase	-45.5899	-1.5682172447939595
Q14831	3MQ4-A	Metabotropic glutamate receptor 7	-45.5875	-1.5679207448301564
O95747	3DAK-C	Serine/threonine-protein kinase OSR1	-45.5774	-1.5666729741491523
P24158	1FUJ-C	PR3	-45.5663	-1.565301661816564
Q86TU7	3SMT-A	Histone-lysine N-methyltransferase setd3	-45.5454	-1.5627196412984474
O14757	4FTI-A	Serine/threonine-protein kinase Chk1	-45.5209	-1.5596928708346256
P36897	5QTZ-A	TGF-beta receptor type-1	-45.5189	-1.5594457875314571
Q9BZ11	1R55-A	ADAM 33	-45.4979	-1.5568514128481814
P49761	2WU6-A	DUAL SPECIFICITY PROTEIN KINASE CLK3	-45.4963	-1.5566537462056458
Q03181	5U45-A	Peroxisome proliferator-activated receptor delta	-45.4252	-1.5478699347779843
P08069	3NW7-A	Insulin-like growth factor 1 receptor	-45.4203	-1.5472645806852203
Q15691	5JX1-A	Microtubule-associated protein RP/EB family member 1	-45.3705	-1.54111220643631
Q16658	6I11-A	Fascin	-45.3673	-1.5407168731512395
P07306	5JPV-A	Asialoglycoprotein receptor 1	-45.3616	-1.540012685737208
P11142	5AQG-A	HEAT SHOCK COGNATE 71 KDA PROTEIN	-45.3402	-1.5373688943932988
Q13126	3OZE-C	S-methyl-5'-thioadenosine phosphorylase	-45.3336	-1.53655351949284
Q06124	4OHE-A	Tyrosine-protein phosphatase non-receptor type 11	-45.3214	-1.5350463113435089
Q8NI77	3LRE-A	Kinesin-like protein KIF18A	-45.266	-1.528202103845725
P14324	4GA3-A	Farnesyl pyrophosphate synthase	-45.2582	-1.527238478963366
P48730	6RCH-A	Casein kinase I isoform delta	-45.2055	-1.5207278339248602
P02100	1A9W-E	HEMOGLOBIN (BETA CHAIN)	-45.2001	-1.5200607090063034
P46063	2V1X-A	ATP-DEPENDENT DNA HELICASE Q1	-45.1466	-1.5134512306465302
Q8N6N7	3EPY-B	Acyl-CoA-binding domain-containing protein 7	-45.1285	-1.5112151267528504
P10997	3G7V-B	Maltose-binding periplasmic protein, Islet amyloid polypeptide fusion protein	-45.1276	-1.511103939266424
Q9NWU1	2IWZ-A	3-OXOACYL-[ACYL-CARRIER-PROTEIN] SYNTHASE	-45.1161	-1.509683210273202
Q07869	3FEI-A	Peroxisome proliferator-activated receptor alpha	-45.1048	-1.508287189610296
Q15274	5AYZ-A	Nicotinate-nucleotide pyrophosphorylase [carboxylating]	-45.0246	-1.4983791491532157
P41180	5K5T-A	Extracellular calcium-sensing receptor	-45.0242	-1.498329732492582
Q00534	5L2S-A	Cell division protein kinase 6	-45.0122	-1.4968472326735671
Q6UWY2	4Q7X-A	Serine protease 57	-45.0118	-1.4967978160129336
P55055	6S5K-A	Oxysterols receptor LXR-beta	-45.0016	-1.4955376911667717
P63244	5A2Q-g	RIBOSOMAL PROTEIN RACK1	-44.9453	-1.4885822961825617
P49336	5HVY-A	Cyclin-dependent kinase 8	-44.9392	-1.4878286921078954
P29320	2QO2-A	Ephrin type-A receptor 3	-44.9378	-1.4876557337956775
Q02750	3ZLS-A	Dual specificity mitogen-activated protein kinase kinase 1	-44.9361	-1.487445712987984
Q9H2K2	3U9Y-A	Tankyrase-2	-44.9312	-1.4868403588952188
Q93009	5NGE-A	Ubiquitin carboxyl-terminal hydrolase 7	-44.9156	-1.4849131091305
Q8N5Z0	3DC1-B	Kynurenine/alpha-aminoadipate aminotransferase mitochondrial	-44.9086	-1.4840483175694084
P07900	1UY8-A	Heat shock protein HSP 90-alpha	-44.9023	-1.4832700051644254
P35557	3FR0-A	Glucokinase	-44.9001	-1.48299821353094
P13612	3V4P-A	Integrin alpha-4	-44.8961	-1.4825040469246011
Q14790	1I4E-B	Caspase-8	-44.8867	-1.4813427553997065
P20807	6BJD-A	Calpain-3	-44.8832	-1.4809103596191613
O75173	2RJP-A	ADAMTS-4	-44.8647	-1.4786248390648469
P51668	6D4P-A	Ubiquitin-conjugating enzyme E2 D1	-44.8493	-1.4767222976304448
P15121	5OU0-A	Aldose reductase	-44.837	-1.4752027353159554
Q9BYP7	5O2B-A	Serine/threonine-protein kinase WNK3	-44.8134	-1.4722871523385597
P41594	5CGD-A	Metabotropic glutamate receptor 5,Endolysin,Metabotropic glutamate receptor 5	-44.8056	-1.4713235274562
O96013	5XVA-A	Serine/threonine-protein kinase PAK 4	-44.7597	-1.4656529656484698
P30405	5CCN-A	PEPTIDYL-PROLYL CIS-TRANS ISOMERASE	-44.7239	-1.4612301745217429
P07711	2NQD-B	Cathepsin L	-44.7158	-1.460229487143908
Q9H7B4	3OXL-A	Histone-lysine N-methyltransferase SMYD3	-44.6998	-1.4582528207185557
O60885	6KEI-A	Bromodomain-containing protein 4	-44.6998	-1.4582528207185557
P10275	4OFR-A	Androgen receptor	-44.6688	-1.454423029519434
Q07889	6CUR-B	Son of sevenless homolog 1	-44.655	-1.4527181547275676
P23443	4L44-A	RPS6KB1 protein	-44.6519	-1.4523351756076552
P35520	1JBQ-A	CYSTATHIONINE BETA-SYNTHASE	-44.6448	-1.4514580298814046
P08235	4PF3-A	MINERALOCORTICOID RECEPTOR	-44.6432	-1.45126036323887
P01709	4UNT-A	IG LAMBDA CHAIN V-II REGION MGC	-44.6305	-1.4496913842637458
P30419	1RXT-A	Glycylpeptide N-tetradecanoyltransferase 1	-44.6201	-1.448406551087267
O14733	6QFT-A	Dual specificity mitogen-activated protein kinase kinase 7	-44.6151	-1.447788842829344
Q9UGL1	5FZ0-A	LYSINE-SPECIFIC DEMETHYLASE 5B	-44.6145	-1.4477147178383931
Q8IXJ6	4Y6O-A	NAD-dependent protein deacetylase sirtuin-2	-44.6122	-1.4474305720397491
P53671	4TPT-A	LIM domain kinase 2	-44.555	-1.440363989569113
Q13107	2Y6E-D	UBIQUITIN CARBOXYL-TERMINAL HYDROLASE 4	-44.5545	-1.4403022187433203
P0CG30	2LJR-A	GLUTATHIONE S-TRANSFERASE	-44.5275	-1.4369665941505383
P25774	5QC3-A	Cathepsin S	-44.5264	-1.4368306983337953
P28907	4TMF-A	ADP-ribosyl cyclase 1	-44.4958	-1.433050323795308
Q07912	4EWH-B	Activated CDC42 kinase 1	-44.4885	-1.4321484697387408
P54753	5L6P-A	Ephrin type-B receptor 3	-44.4858	-1.431814907279462
O00506	2XIK-A	SERINE/THREONINE PROTEIN KINASE 25	-44.4564	-1.428182782722877
P28068	4I0P-B	PROTEIN (CLASS II HISTOCOMPATIBILITY ANTIGEN, M BETA CHAIN)	-44.4503	-1.4274291786482107
P02768	6HSC-A	Serum albumin	-44.442	-1.426403782940059
O15392	6YIF-A	Baculoviral IAP repeat-containing protein 5	-44.4393	-1.4260702204807814
P62942	1FKJ-A	Peptidyl-prolyl cis-trans isomerase FKBP1A	-44.4146	-1.4230187416866429
Q9Y6E0	4QMV-A	Serine/threonine-protein kinase 24 36 kDa subunit	-44.4073	-1.4221168876300754
Q13131	4REW-A	5'-AMP-activated protein kinase catalytic subunit alpha-1	-44.4056	-1.4219068668223818
P55210	4FDL-A	Caspase-7	-44.3724	-1.4178052839897746
O43809	5R65-A	Cleavage and polyadenylation specificity factor subunit 5	-44.3681	-1.417274054887961
P17050	3H54-A	Alpha-N-acetylgalactosaminidase	-44.3522	-1.4153097426277674
P0DMV8, Q13155	6K39-B	Heat shock 70 kDa protein 1A,Aminoacyl tRNA synthase complex-interacting multifunctional protein 2	-44.3325	-1.4128759720915518
P18031	2CMA-A	Tyrosine-protein phosphatase non-receptor type 1	-44.3324	-1.412863617926393
Q9UHD2	4IM2-A	Serine/threonine-protein kinase TBK1	-44.3246	-1.411899993044033
P08581	3R7O-A	Hepatocyte growth factor receptor	-44.2919	-1.4078601810372189
P0DP23	5JQA-A	Calmodulin	-44.2772	-1.406044118758926
Q14289	3FZO-A	Protein-tyrosine kinase 2-beta	-44.2702	-1.4051793271978346
P02787	6D04-C	Serotransferrin	-44.2504	-1.40273320249646
P14735	6BF9-A	Insulin-degrading enzyme	-44.2369	-1.4010653902000687
P52732	3ZCW-A	KINESIN-LIKE PROTEIN KIF11	-44.2318	-1.4004353277769876
Q15831	2WTK-F	SERINE/THREONINE-PROTEIN KINASE 11	-44.17	-1.3928004537090628
O15294	5LVV-A	UDP-N-acetylglucosamine--peptide N-acetylglucosaminyltransferase 110 kDa subunit	-44.168	-1.3925533704058934
P49760	3NR9-A	Dual specificity protein kinase CLK2	-44.1045	-1.3847084755302752
Q99683	5V19-A	Mitogen-activated protein kinase kinase kinase 5	-44.1012	-1.3843007880800458
P28702	5HJP-A	RETINOID X RECEPTOR, BETA	-44.0901	-1.3829294757474575
P04818	5X4X-A	Thymidylate synthase	-44.0876	-1.3826206216184964
O60341	2X0L-A	Lysine-specific histone demethylase 1A	-44.0528	-1.3783213721433536
Q13324	3N95-A	Maltose binding protein-CRFR2 alpha	-44.0458	-1.377456580582262
Q9Y223	4ZHT-B	Bifunctional UDP-N-acetylglucosamine 2-epimerase/N-acetylmannosamine kinase	-44.0067	-1.3726261020053063
Q96F10		Diamine acetyltransferase 2	-44.0002	-1.3718230812700067
P29016	5L2K-A	T-cell surface glycoprotein CD1b	-43.998	-1.3715512896365205
P29373	3CWK-A	CELLULAR RETINOIC ACID BINDING PROTEIN-TYPE II	-43.9962	-1.371328914663669
Q14680	5TX3-A	MATERNAL EMBRYONIC LEUCINE ZIPPER KINASE	-43.9945	-1.371118893855975
P55212	4N7M-B	Caspase-6	-43.9637	-1.3673138109871712
P49773	5KM0-A	Histidine triad nucleotide-binding protein 1	-43.9511	-1.365757186177205
P51531	5DKC-A	Possible global transcription activator SNF2L2	-43.9491	-1.3655101028740366
P20292	2Q7R-A	Arachidonate 5-lipoxygenase-activating protein	-43.9426	-1.3647070821387368
P21802	1DJS-A	PROTEIN (FIBROBLAST GROWTH FACTOR RECEPTOR 2)	-43.9315	-1.3633357698061483
P29597	6VNY-A	Non-receptor tyrosine-protein kinase TYK2	-43.9106	-1.3607537492880315
Q9NYY3	4I6F-A	Serine/threonine-protein kinase PLK2	-43.9081	-1.3604448951590695
O43924	5ML6-B	Retinal rod rhodopsin-sensitive cGMP 3',5'-cyclic phosphodiesterase subunit delta	-43.8965	-1.3590118120006898
Q9UPN9	3U5O-A	E3 ubiquitin-protein ligase TRIM33	-43.8849	-1.357578728842309
P34998	3EHS-A	fusion protein of CRFR1 extracellular domain and MBP	-43.8828	-1.3573192913739816
P03951	6USY-A	Coagulation factor XI	-43.8645	-1.3550584791499838
P19793	4ZSH-A	Retinoid X receptor, alpha	-43.8637	-1.3549596458287163
Q99720	5HK1-C	Sigma non-opioid intracellular receptor 1	-43.8606	-1.354576666708804
O75460	6HX1-A	Serine/threonine-protein kinase/endoribonuclease IRE1	-43.857	-1.3541319167630996
Q9NQR1	5TH7-A	N-lysine methyltransferase KMT5A	-43.766	-1.342889626468906
P22223	4ZMQ-B	Cadherin-3	-43.7529	-1.3412712308331485
P42574	5IC4-C	Procaspase-3	-43.7474	-1.3405917517494337
P04637	2FEJ-A	Cellular tumor antigen p53	-43.7446	-1.3402458351249966
P02008	1JEB-A	HEMOGLOBIN ZETA CHAIN	-43.7242	-1.3377255854326724
P00734	1AWH-B	thrombin	-43.7207	-1.3372931896521263
P51812	5D9K-A	Ribosomal protein S6 kinase alpha-3	-43.7112	-1.3361195439620728
Q16644	3SHE-A	MAP kinase-activated protein kinase 3	-43.7108	-1.336070127301439
Q6PYX1	3DRO-B	Hepatitis B virus receptor binding protein	-43.7049	-1.3353412315570905
Q9NZJ5	4M7I-A	Eukaryotic translation initiation factor 2-alpha kinase 3,Eukaryotic translation initiation factor 2-alpha kinase 3	-43.6996	-1.334686460803692
P11172	3EWX-A	OROTATE PHOSPHORIBOSYLTRANSFERASE	-43.6877	-1.3332163151498362
P11926	5BWA-A	Ornithine decarboxylase	-43.6825	-1.3325738985615962
Q9BPX1	5O6O-A	17-beta-hydroxysteroid dehydrogenase 14	-43.6795	-1.3322032736068423
Q9UM73	6E0R-A	ALK tyrosine kinase receptor	-43.6736	-1.331474377862494
O60895, Q16602	4RWF-A	Maltose transporter subunit, Receptor activity-modifying protein 2, Calcitonin gene-related peptide type 1 receptor fusion protein	-43.6726	-1.33135083621091
P04049	1GUA-B	C-RAF1	-43.6668	-1.3306342946317191
Q16552	5HI4-A	Interleukin-17A	-43.6652	-1.3304366279891835
Q6P179	5CU5-A	Endoplasmic reticulum aminopeptidase 2	-43.6533	-1.328966482335328
P28072	5LEY-b	Proteasome subunit beta type-6	-43.6294	-1.3260138368624568
P27037	3Q4T-A	Activin receptor type-2A	-43.6225	-1.325161399466524
Q16875	4D4L-A	6-phosphofructo-2-kinase/fructose-2,6-bisphosphatase 3	-43.6174	-1.324531337043443
P33981	5MRB-A	Dual specificity protein kinase TTK	-43.6133	-1.324024816271946
O75469, Q15788	6HTY-A	Nuclear receptor subfamily 1 group I member 2,Nuclear receptor coactivator 1	-43.6004	-1.3224311289665054
P34972	6PT0-R	G protein coupled receptor,T4 lysozyme,G protein coupled receptor	-43.5743	-1.3192066918601488
P00441	6FOL-B	Superoxide dismutase [Cu-Zn]	-43.5733	-1.3190831502085645
Q96RI1	5Q0W-A	Bile acid receptor	-43.5699	-1.318663108593176
P62508	2P7G-A	Estrogen-related receptor gamma	-43.5233	-1.3129060676293367
Q9Y698	6O9G-C	Glutamate receptor 2,Voltage-dependent calcium channel gamma-2 subunit	-43.5124	-1.311559463627065
O60741	6UQG-D	Potassium/sodium hyperpolarization-activated cyclic nucleotide-gated channel 11	-43.5085	-1.3110776511858853
Q9HD34	5USR-B	LYR motif-containing protein 4	-43.5084	-1.3110652970207273
P28845	4HFR-B	Corticosteroid 11-beta-dehydrogenase isozyme 1	-43.485	-1.308174422373649
P98170	4WVS-A	Baculoviral IAP repeat-containing protein 4	-43.4597	-1.3050488185885594
Q13490	3OZ1-A	Baculoviral IAP repeat-containing protein 2	-43.4357	-1.3020838189505302
P43220	5VEX-A	Glucagon-like peptide 1 receptor, Endolysin chimera	-43.426	-1.3008854649301609
Q14397	4MRO-A	Glucokinase regulatory protein	-43.4213	-1.3003048191677131
Q13464	3NCZ-B	Rho-associated protein kinase 1	-43.3983	-1.2974633611812685
Q9UGN5	3KJD-A	POLY [ADP-RIBOSE] POLYMERASE 2	-43.3842	-1.2957214238939263
P09237	1MMQ-A	MATRILYSIN	-43.3426	-1.290582091188009
Q8IU60	5QP9-A	DCP2 (NUDT20)	-43.337	-1.2898902579391365
P06493	5LQF-A	Cyclin-dependent kinase 1	-43.3271	-1.288667195588449
Q10589	3MQ9-C	Bone marrow stromal antigen 2 fused to Maltose-binding periplasmic protein	-43.3121	-1.286814070814681
P54252	4YS9-B	Maltose-binding periplasmic protein, Ataxin-3 chimera	-43.2968	-1.2849238835454369
Q05397	4I4E-A	Focal adhesion kinase 1	-43.2918	-1.284306175287515
Q06210	2ZJ3-A	Glucosamine--fructose-6-phosphate aminotransferase [isomerizing] 1	-43.2841	-1.2833549045703136
P51449, Q15596	5VQL-A	Nuclear receptor ROR-gamma, SRC2 chimera	-43.2831	-1.2832313629187284
P23381	5UJJ-B	Tryptophan--tRNA ligase, cytoplasmic	-43.2686	-1.2814400089707527
Q03164	5F6L-A	Histone-lysine N-methyltransferase 2A	-43.2663	-1.2811558631721085
O14649	6RV4-A	Potassium channel subfamily K member 3	-43.2342	-1.2771901761562447
P62333	5VFT-E	26S proteasome regulatory subunit 10B	-43.2235	-1.27586828048429
P49448	6G2U-C	Glutamate dehydrogenase 2, mitochondrial	-43.191	-1.2718531768077923
P05107	5ES4-B	Integrin beta-2	-43.1805	-1.270555989466155
P62993	3IN8-A	Growth factor receptor-bound protein 2	-43.1718	-1.2694811770973686
P20701	1XDD-A	LEUKOCYTE ADHESION GLYCOPROTEIN	-43.1688	-1.269110552142615
Q9UBC3	3FLG-A	DNA (cytosine-5)-methyltransferase 3B	-43.1082	-1.2616239280565913
P43405	6HM6-A	Tyrosine-protein kinase SYK	-43.0997	-1.260573824018123
P21397	2BXS-A	AMINE OXIDASE [FLAVIN-CONTAINING] A	-43.0902	-1.2594001783280702
O43293	1YRP-A	Death-associated protein kinase 3	-43.0851	-1.2587701159049884
Q8TCD0	3MNZ-A	8ANC195 Fab light chain	-43.0478	-1.2541620123008854
P25440	6JKE-B	Bromodomain-containing protein 2	-43.0456	-1.2538902206673992
P00352	4WB9-A	Retinal dehydrogenase 1	-42.9952	-1.2476637214275377
Q9ULV1	6NE1-A	Frizzled-4/Rubredoxin chimeric protein	-42.9879	-1.2467618673709713
O75787	3LBS-B	Maltose-binding periplasmic protein, Renin receptor	-42.968	-1.2443033885044388
Q15822	5FJV-E	NEURONAL ACETYLCHOLINE RECEPTOR SUBUNIT ALPHA-2	-42.9589	-1.243179159475019
Q16651	3FVF-B	Prostasin	-42.9466	-1.2416595971605286
O00206	3ULA-A	Toll-like receptor 4, Variable lymphocyte receptor B	-42.9356	-1.2403006389930993
P36639	6GLS-A	7,8-dihydro-8-oxoguanine triphosphatase	-42.9088	-1.2369897227306332
P21554	6KQI-A	Cannabinoid receptor 1,Flavodoxin,Cannabinoid receptor 1	-42.8947	-1.2352477854432913
P00749	4DW2-U	UROKINASE-TYPE PLASMINOGEN ACTIVATOR	-42.8652	-1.2316033067215473
Q9H2H8	2OK3-A	Peptidyl-prolyl cis-trans isomerase-like 3	-42.8259	-1.226748119814274
P31939	1PL0-A	Bifunctional purine biosynthesis protein PURH	-42.8241	-1.2265257448414224
P07741	1ORE-A	Adenine phosphoribosyltransferase	-42.8091	-1.224672620067654
Q53GL7	6FXI-A	Poly [ADP-ribose] polymerase 10	-42.7851	-1.2217076204296249
P30613	2VGG-D	Pyruvate kinase	-42.7724	-1.2201386414545008
P29466	3E4C-B	Caspase-1	-42.7434	-1.2165559335585494
P13501	1U4P-A	C-C motif chemokine 5	-42.7289	-1.2147645796105735
P03367	3UFN-A	HIV-1 protease	-42.7219	-1.2138997880494813
P36871	5TR2-A	Phosphoglucomutase-1	-42.7107	-1.212516121551735
Q08209	1MF8-A	SERINE/THREONINE PROTEIN PHOSPHATASE 2B CATALYTIC SUBUNIT, ALPHA ISOFORM	-42.7062	-1.2119601841196046
P07949	6NEC-A	PROTO-ONCOGENE TYROSINE-PROTEIN KINASE RECEPTOR RET PRECURSOR	-42.704	-1.2116883924861184
P51512	1RM8-A	Matrix metalloproteinase-16	-42.7028	-1.2115401425042172
P15813	3VWJ-A	Antigen-presenting glycoprotein CD1d	-42.6801	-1.208735747013248
P0DUB6	3DHP-A	Alpha-amylase	-42.6687	-1.2073273721851838
P02766	1BZ8-B	TRANSTHYRETIN	-42.6552	-1.2056595598887925
P11802	2W99-B	CELL DIVISION PROTEIN KINASE 4	-42.6215	-1.2014962062303929
P04181	2BYJ-A	ORNITHINE AMINOTRANSFERASE	-42.6041	-1.1993465814928224
O94804	4USE-A	Serine/threonine-protein kinase 10	-42.5951	-1.1982347066285617
Q15661	2ZEC-C	Tryptase beta 2	-42.5902	-1.1976293525357973
P78371	6QB8-B	T-complex protein 1 subunit beta	-42.5818	-1.1965916026624868
P29622	6F02-A	Kallistatin	-42.578	-1.1961221443864658
Q15109	3O3U-N	Maltose-binding periplasmic protein, Advanced glycosylation end product-specific receptor	-42.5691	-1.195022623687363
Q6N089	2OQJ-B	Fab 2G12 heavy chain	-42.5658	-1.1946149362371343
P11021, Q13501	5YPA-A	78 kDa glucose-regulated protein,Sequestosome-1	-42.5576	-1.193601894694141
P11216	5IKP-A	Glycogen phosphorylase, brain form	-42.5401	-1.1914399157914115
Q9BY49	1YXM-C	peroxisomal trans 2-enoyl CoA reductase	-42.5271	-1.1898338743208117
Q16584	5K26-A	Chimera protein of MLK3-SH3 and MIP (E.C.2.7.11.25)	-42.5263	-1.1897350409995442
O43353	6GFJ-B	RECEPTOR-INTERACTING SERINE/THREONINE-PROTEIN KINASE 2	-42.5249	-1.1895620826873263
P09038	5X1O-B	FIBROBLAST GROWTH FACTOR 2	-42.5061	-1.187239499637537
O95696	3RCW-A	Bromodomain-containing protein 1	-42.502	-1.1867329788660403
P27361	6GES-A	Mitogen-activated protein kinase 3	-42.4977	-1.1862017497642263
P06401	2OVM-A	Progesterone receptor	-42.4954	-1.1859176039655814
P35030	1H4W-A	PRSS3 protein	-42.49	-1.1852504790470255
Q15080	1H6H-A	NEUTROPHIL CYTOSOL FACTOR 4	-42.4863	-1.1847933749361623
P04746	5KEZ-A	Pancreatic alpha-amylase	-42.4531	-1.1806917921035556
Q9UNA0	2RJQ-A	A disintegrin and metalloproteinase with thrombospondin motifs 5	-42.4507	-1.1803952921397525
P46926	1NE7-E	Glucosamine-6-phosphate isomerase	-42.4221	-1.1768620009044348
P17813	5I04-A	Maltose-binding periplasmic protein,Endoglin	-42.396	-1.1736375637980785
P78362	5MYV-A	SRSF protein kinase 2,SRSF protein kinase 2	-42.3868	-1.1725009806035005
P60568	1QVN-C	Interleukin-2	-42.3858	-1.1723774389519162
Q13526	5B3W-A	Peptidyl-prolyl cis-trans isomerase NIMA-interacting 1,Maltose-binding periplasmic protein	-42.3825	-1.1719697515016867
P30711	2C3Q-A	GLUTATHIONE S-TRANSFERASE THETA 1	-42.3747	-1.1710061266193268
P43235	5J94-A	Cathepsin K	-42.3728	-1.1707713974813163
P32929	6OVG-B	Cystathionine gamma-lyase	-42.3456	-1.1674110645582163
P27708	5G1O-E	CAD PROTEIN	-42.333	-1.1658544397482515
Q9H461	5UN5-A	Frizzled-8	-42.3327	-1.165817377252777
Q16531	3I8C-A	DNA damage-binding protein 1	-42.3307	-1.165570293949607
P07998	2Q4G-X	Ribonuclease pancreatic	-42.3215	-1.164433710755029
P17787	5KXI-B	Neuronal acetylcholine receptor subunit beta-2	-42.3043	-1.162308794347775
P62253	6D68-A	Ubiquitin-conjugating enzyme E2 G1	-42.2928	-1.1608880653545528
Q04760	1QIN-B	PROTEIN (LACTOYLGLUTATHIONE LYASE)	-42.2717	-1.1582813365061193
P13995	6KG2-A	Bifunctional methylenetetrahydrofolate dehydrogenase/cyclohydrolase, mitochondrial	-42.2493	-1.1555140035106248
Q9H1D0	6BO8-D	Transient receptor potential cation channel subfamily V member 6	-42.2382	-1.1541426911780366
P00491	3D1V-A	PURINE NUCLEOSIDE PHOSPHORYLASE	-42.2305	-1.1531914204608356
Q92630	6HDP-A	Dual specificity tyrosine-phosphorylation-regulated kinase 2	-42.2288	-1.152981399653142
C1K0Y1	6JTP-A	HLA class I antigen	-42.2274	-1.152808441340924
Q8NBL1	5L0S-A	Protein O-glucosyltransferase 1	-42.2263	-1.1526725455241809
Q9GZZ1	6WF5-A	N-alpha-acetyltransferase 50	-42.2065	-1.1502264208228064
Q7L8A9	6J7B-A	Tubulinyl-Tyr carboxypeptidase 1	-42.1903	-1.148225046067137
P43250	3NYO-A	G protein-coupled receptor kinase 6	-42.1556	-1.143938150757153
P51124	2ZGC-A	Granzyme M	-42.1542	-1.1437651924449352
P15090	5EDC-A	Fatty acid-binding protein, adipocyte	-42.1483	-1.1430362967005858
Q13188	4LG4-A	Serine/threonine-protein kinase 3	-42.1261	-1.140293672035409
P50053	2HQQ-A	Ketohexokinase	-42.1221	-1.1397995054290713
Q9BVG8	5WDE-A	Kinesin-like protein KIFC3	-42.1055	-1.1377487140127671
P46531	3NBN-B	Neurogenic locus notch homolog protein 1	-42.1038	-1.1375386932050735
O60894, Q16602	4RWG-A	Maltose-binding periplasmic protein,Receptor activity-modifying protein 1,Calcitonin gene-related peptide type 1 receptor	-42.0897	-1.1357967559177318
Q12931	5Y3N-A	Heat shock protein 75 kDa, mitochondrial	-42.0887	-1.1356732142661474
Q9HBH9	6CKI-A	MAP kinase-interacting serine/threonine-protein kinase 2	-42.0861	-1.1353520059720277
O15264	5EKN-A	Mitogen-activated protein kinase 13	-42.0648	-1.1327205687932762
P04040		CATALASE	-42.0553	-1.1315469231032236
P02753	4O9S-A	Plasma retinol-binding protein	-42.0541	-1.1313986731213217
Q71U36	5JCO-B	Tubulin alpha-1A chain	-42.0427	-1.1299902982932584
P14061	3HB4-X	Estradiol 17-beta-dehydrogenase 1	-42.0419	-1.12989146497199
P40939	6DV2-G	Trifunctional enzyme subunit alpha, mitochondrial	-42.0389	-1.1295208400172363
Q9Y5Z0	4BEL-A	BETA-SECRETASE 2	-42.0275	-1.1281124651891732
Q9NYL2	5X5O-A	Mitogen-activated protein kinase kinase kinase MLT	-42.0114	-1.126123444598662
Q92731	1L2J-A	Estrogen receptor beta	-41.9944	-1.1240232365217242
O95985	5GVE-A	DNA topoisomerase 3-beta-1	-41.992	-1.123726736557921
O75608	6QGO-B	Acyl-protein thioesterase 1	-41.9909	-1.123590840741179
P22748	1ZNC-A	CARBONIC ANHYDRASE IV	-41.9839	-1.1227260491800866
Q9HAB8	1P9O-B	Phosphopantothenoylcysteine synthetase	-41.971	-1.1211323618746456
Q96CA5	1OXQ-A	Baculoviral IAP repeat-containing protein 7	-41.9502	-1.1185626955216876
P41240	1BYG-A	PROTEIN (C-TERMINAL SRC KINASE)	-41.9434	-1.117722612290912
P17987	6NRA-A	T-complex protein 1 subunit alpha	-41.9097	-1.1135592586325134
Q9P286	2F57-A	Serine/threonine-protein kinase PAK 7	-41.9069	-1.1132133420080763
Q9UM07	4X8C-A	Protein-arginine deiminase type-4	-41.9018	-1.1125832795849957
P0AEX9	5WQ6-A	MBP tagged hMNDA-PYD	-41.9016	-1.1125585712546788
P08758	1HVG-A	ANNEXIN V	-41.8951	-1.1117555505193788
P25105	5ZKQ-A	Platelet-activating factor receptor,Endolysin,Endolysin,Platelet-activating factor receptor	-41.889	-1.1110019464447136
P22891	3H5C-B	Vitamin K-dependent protein Z	-41.8542	-1.1067026969695708
P05164	6AZP-A	Myeloperoxidase	-41.8528	-1.106529738657353
P10828	6KKE-A	Thyroid hormone receptor beta	-41.8464	-1.105739072087212
P48736	3ML8-A	Phosphatidylinositol 4,5-bisphosphate 3-kinase catalytic subunit gamma isoform	-41.8456	-1.1056402387659436
Q13231	1LQ0-A	Chitotriosidase-1	-41.8388	-1.104800155535169
P31645	6DZZ-A	Sodium-dependent serotonin transporter	-41.837	-1.1045777805623171
Q15475	4EGC-A	Maltose-binding periplasmic protein, Homeobox protein SIX1 chimera	-41.8263	-1.1032558848903626
P49638	5MUG-A	Alpha-tocopherol transfer protein	-41.8164	-1.1020328225396754
P14091	1TZS-A	Cathepsin E	-41.8096	-1.1011927393089007
Q13255	4OR2-B	Soluble cytochrome b562, Metabotropic glutamate receptor 1	-41.8011	-1.100142635270431
P01619	4M62-L	4E10 antibody germline precursor 7 light chain Fv	-41.7795	-1.0974741355962052
O43324	5Y6L-B	Eukaryotic translation elongation factor 1 epsilon-1	-41.7488	-1.0936814068925602
Q08345	4BKJ-A	EPITHELIAL DISCOIDIN DOMAIN-CONTAINING RECEPTOR 1	-41.7368	-1.0921989070735456
P01112	6CUR-C	Transforming protein p21/H-Ras-1	-41.7362	-1.092124782082594
P29274	3PWH-A	Human A2a adenosine receptor T4L chimera	-41.7344	-1.0919024071097423
P53355	1WVY-A	Death-associated protein kinase 1	-41.7088	-1.0887397408291777
P57768	5GW0-A	Sorting nexin-16	-41.705	-1.0882702825531565
P42345	5WBY-B	Serine/threonine-protein kinase mTOR	-41.6865	-1.085984761998843
P10721	6GQJ-A	Mast/stem cell growth factor receptor Kit,Mast/stem cell growth factor receptor Kit	-41.6861	-1.0859353453382092
O75521	4U1A-C	Enoyl-CoA delta isomerase 2	-41.6679	-1.0836868872793706
P69892	4MQJ-B	Hemoglobin subunit gamma-2	-41.666	-1.083452158141359
Q15759	3GP0-A	Mitogen-activated protein kinase 11	-41.6655	-1.0833903873155677
Q04609	3BXM-A	Glutamate carboxypeptidase II	-41.6539	-1.0819573041571864
Q96MU7	6YL8-A	YTHDC1	-41.634	-1.079498825290654
P08311	1CGH-A	cathepsin G	-41.6309	-1.0791158461707415
O95271	4MSG-A	TANKYRASE-1	-41.6235	-1.0782016379490162
P05156	5O32-J	Complement factor I	-41.6042	-1.0758172840734344
P11362	4RWL-A	Fibroblast growth factor receptor 1	-41.6024	-1.0755949091005828
O14936	3MFR-A	Peripheral plasma membrane protein CASK	-41.5969	-1.074915430016867
Q9UKE5	6RA7-A	TRAF2 and NCK-interacting protein kinase	-41.5948	-1.0746559925485395
Q9GZQ8	1V49-A	Microtubule-associated proteins 1A/1B light chain 3B	-41.5795	-1.0727658052792963
Q99640	5VCV-A	Membrane-associated tyrosine- and threonine-specific cdc2-inhibitory kinase	-41.5643	-1.0708879721752116
P16442	4KC2-A	ABO blood group (transferase A, alpha 1-3-N-acetylgalactosaminyltransferase transferase B, alpha 1-3-galactosyltransferase)	-41.5617	-1.0705667638810916
P05230	2AFG-A	Heparin-binding growth factor 1	-41.5195	-1.0653533061842235
Q93091	4X09-A	Ribonuclease K6	-41.5108	-1.0642784938154384
Q04759	4Q9Z-A	HUMAN PROTEIN KINASE C THETA	-41.4992	-1.0628454106570575
P49792	4LQW-A	E3 SUMO-protein ligase RanBP2	-41.4762	-1.0600039526706124
Q13451	6TX6-A	Peptidyl-prolyl cis-trans isomerase FKBP5	-41.4714	-1.0594109527430071
P00519	2HYY-A	Tyrosine-protein kinase ABL1	-41.4622	-1.0582743695484294
P30291	3CQE-A	Wee1-like protein kinase	-41.4285	-1.0541110158900298
Q9Y697	5WGB-A	Cysteine desulfurase, mitochondrial	-41.4239	-1.053542724292741
P80192	4UY9-B	MITOGEN-ACTIVATED PROTEIN KINASE KINASE KINASE 9	-41.411	-1.0519490369873004
Q9P289	4FZF-B	Serine/threonine-protein kinase MST4	-41.3824	-1.0484157457519818
Q13557	6AYW-A	Calcium/calmodulin-dependent protein kinase type II subunit delta	-41.3784	-1.047921579145644
B4E3L4	6SW3-A	cDNA FLJ57039, highly similar to CREB-binding protein	-41.3695	-1.0468220584465415
Q9NPI1	5MQ1-A	Bromodomain-containing protein 7	-41.364	-1.0461425793628265
Q8NBQ5	1YB1-B	17-beta-hydroxysteroid dehydrogenase type XI	-41.3554	-1.0450801211591998
P21453	3V2W-A	Sphingosine 1-phosphate receptor 1, Lysozyme chimera (E.C.3.2.1.17)	-41.349	-1.044289454589058
P55201	5O4T-A	Peregrin	-41.3363	-1.0427204756139348
P35998	5VHM-A	26S protease regulatory subunit 7	-41.3266	-1.0415221215935644
P50991	6QB8-D	T-complex protein 1 subunit delta	-41.3249	-1.0413121007858708
O60894	3N7S-D	Receptor activity-modifying protein 1	-41.3155	-1.040150809260976
Q92793	5LPL-A	CREB-binding protein	-41.2868	-1.0366051638604996
P02741	1B09-A	C-Reactive Protein	-41.2786	-1.035592122317506
P16083	3NHU-B	NRH dehydrogenase [quinone] 2	-41.2643	-1.0338254766998471
Q9NZN9	5U9I-A	Aryl hydrocarbon receptor-interacting protein-like 1 (AIPL1)	-41.2531	-1.032441810202101
P07738	1T8P-B	Bisphosphoglycerate mutase	-41.2496	-1.0320094144215546
Q07817	1YSN-A	Bcl-2-like protein 1,APOPTOSIS REGULATOR BCL-XL	-41.2287	-1.029427393903438
Q9HD40	3HL2-B	O-phosphoseryl-tRNA(Sec) selenium transferase	-41.2171	-1.027994310745057
P01584	5R8K-A	Interleukin-1 beta	-41.2133	-1.027524852469035
Q9HCE5	6TTW-B	METTL14	-41.1847	-1.0239915612337174
Q6PL18	5QXM-A	ATPase family AAA domain-containing protein 2	-41.1767	-1.0230032280210406
Q9H488	5UX6-A	GDP-fucose protein O-fucosyltransferase 1	-41.1764	-1.022966165525566
P38646	3N8E-B	Stress-70 protein, mitochondrial	-41.1725	-1.022484353084386
P55211	2AR9-A	Caspase-9	-41.1671	-1.021817228165829
Q04828	3NTY-A	Aldo-keto reductase family 1 member C1	-41.1667	-1.0217678115051956
Q9UMX1	4BL8-A	MALTOSE-BINDING PERIPLASMIC PROTEIN, SUPPRESSOR OF FUSED HOMOLOG	-41.1601	-1.0209524366047376
P01011	3CAA-A	ANTICHYMOTRYPSIN	-41.159	-1.0208165407879946
P19087	6N85-M	Maltose/maltodextrin-binding periplasmic protein,Guanine nucleotide-binding protein G(t) subunit alpha-2	-41.1568	-1.0205447491545083
P04271	3CZT-X	Protein S100-B	-41.1533	-1.0201123533739629
P12724	4OXF-A	Eosinophil cationic protein	-41.1517	-1.0199146867314273
P11229	6OIJ-R	Muscarinic acetylcholine receptor M1	-41.1505	-1.019766436749526
P27448	3FE3-B	MAP/microtubule affinity-regulating kinase 3	-41.1503	-1.0197417284192092
P04439	5C0G-A	HLA class I histocompatibility antigen, A-2 alpha chain	-41.1491	-1.0195934784373073
P40926	4WLN-C	Malate dehydrogenase, mitochondrial	-41.1424	-1.0187657493716915
Q03431	3C4M-A	Fusion protein of Maltose-binding periplasmic protein and Parathyroid hormone/parathyroid hormone-related peptide receptor	-41.1404	-1.018518666068522
P30566	4FFX-B	ADENYLOSUCCINATE LYASE	-41.1229	-1.0163566871657927
Q96EK6	3CXP-A	Glucosamine 6-phosphate N-acetyltransferase	-41.1121	-1.0150224373286791
Q15046	6ILH-A	Lysine--tRNA ligase	-41.1	-1.0135275833445063
Q13825	1HZD-D	Methylglutaconyl-CoA hydratase	-41.0877	-1.0120080210300162
Q13569	2D07-A	G/T mismatch-specific thymine DNA glycosylase	-41.0825	-1.0113656044417771
P07954	5UPP-B	Fumarate hydratase	-41.0812	-1.0112050002947173
O14920	4KIK-B	Inhibitor of nuclear factor kappa-B kinase subunit beta	-41.0811	-1.0111926461295584
Q9H8M2	6V1B-A	Bromodomain-containing protein 9	-41.0736	-1.0102660837426742
P10109	3NA1-C	Adrenodoxin	-41.06	-1.008585917281125
P23470	5E5R-A	Receptor-type tyrosine-protein phosphatase gamma	-41.056	-1.0080917506747862
Q9UKM7	5KK7-A	Endoplasmic reticulum mannosyl-oligosaccharide 1,2-alpha-mannosidase	-41.0208	-1.0037430845390105
O94759	6PUU-B	Transient receptor potential cation channel subfamily M member 2	-41.0107	-1.0024953138580064
P23141	3K9B-B	Liver carboxylesterase 1	-41.0095	-1.0023470638761054
Q13867	1CB5-A	BLEOMYCIN HYDROLASE	-40.997	-1.0008027932312982
P02794	3ERZ-C	Ferritin heavy chain	-40.9741	-0.997973689410012
P20618	5LEZ-L	Proteasome subunit beta type-1	-40.9636	-0.9966765020683744
Q96JM7	4L59-A	Lethal(3)malignant brain tumor-like protein 3	-40.9286	-0.9923525442629156
O15151	3EQY-A	Mdm4 protein	-40.9232	-0.9916854193443588
P34897	6R8F-L	Serine hydroxymethyltransferase, mitochondrial	-40.9125	-0.9903635236724042
P05091	3SZ9-B	Aldehyde dehydrogenase	-40.9001	-0.988831607192756
P06899	6R90-H	Histone H2B type 1-J	-40.8885	-0.987398524034375
D3YTB3	3PL6-D	MBP peptide / T-cell receptor beta chain chimera	-40.8785	-0.9861631075185298
O96028	6XCG-A	Histone-lysine N-methyltransferase NSD2	-40.8692	-0.9850141701587932
P01857	2J6E-A	Ig gamma-1 chain C region	-40.8608	-0.9839764202854828
P12277	3B6R-A	Creatine kinase B-type	-40.8237	-0.9793930250116968
P00390	4GR1-A	PROTEIN (GLUTATHIONE REDUCTASE)	-40.823	-0.9793065458555872
P37023	3MY0-A	Serine/threonine-protein kinase receptor R3	-40.8221	-0.9791953583691608
P05981	3T2N-A	Serine protease hepsin	-40.8196	-0.9788865042402
P41227	6C95-B	N-alpha-acetyltransferase 10	-40.7917	-0.9754396921609908
P49419	4ZUK-A	Alpha-aminoadipic semialdehyde dehydrogenase	-40.7509	-0.9703991927763416
Q9H2X3	1XPH-A	C-type lectin DC-SIGNR	-40.7075	-0.9650374850975724
O60825	5HTK-A	6-phosphofructo-2-kinase/fructose-2,6-bisphosphatase 2	-40.7023	-0.9643950685093328
P28070	5T0H-T	Proteasome subunit beta type-4	-40.6889	-0.9627396103780992
O15118	6W5S-A	Niemann-Pick C1 protein	-40.6741	-0.9609111939346486
P42262	3UA8-A	Glutamate receptor 2	-40.6673	-0.9600711107038732
P0DJD7	3UTL-A	PEPSIN 3A	-40.6667	-0.9599969857129224
P06734	2H2T-B	Low affinity immunoglobulin epsilon Fc receptor	-40.631	-0.9555865487513544
P55899	6QIO-B	IgG receptor FcRn large subunit p51	-40.6273	-0.9551294446404912
O95822	4F0X-D	Malonyl-CoA decarboxylase, mitochondrial	-40.6237	-0.9546846946947872
P78356	3X03-A	Phosphatidylinositol 5-phosphate 4-kinase type-2 beta	-40.618	-0.9539805072807556
Q13427	2WFI-A	PEPTIDYL-PROLYL CIS-TRANS ISOMERASE G	-40.6014	-0.9519297158644516
Q13882	6CZ2-A	Protein-tyrosine kinase 6	-40.5971	-0.951398486762638
P32322	2GER-A	Pyrroline-5-carboxylate reductase 1, mitochondrial	-40.5907	-0.9506078201924968
Q6V1X1	6EOP-A	Dipeptidyl peptidase 8	-40.5653	-0.9474698622422496
Q9UJ71	3P5D-A	C-type lectin domain family 4 member K	-40.5639	-0.9472969039300309
P36544	5AFH-A	ACETYLCHOLINE-BINDING PROTEIN, NEURONAL ACETYLCHOLINE RECEPTOR SUBUNIT ALPHA-7	-40.5488	-0.9454314249911048
Q9BUL8	3L8J-A	Programmed cell death protein 10	-40.5447	-0.9449249042196078
O14558, P31947	5OKF-A	14-3-3 protein sigma,Heat shock protein beta-6	-40.534	-0.9436030085476532
P13236	2FFK-B	Small inducible cytokine A4	-40.523	-0.9422440503802236
Q99558	4IDV-A	Mitogen-activated protein kinase kinase kinase 14	-40.521	-0.9419969670770544
P11021	6DFM-A	Endoplasmic reticulum chaperone BiP	-40.5101	-0.9406503630747828
K7N5M3	4ZAK-C	Protein Trav11,Va14Ja18/Vb8.2,Human nkt tcr alpha chain	-40.4952	-0.9388095924661726
Q8N2I9	5L2Q-A	Serine/threonine-protein kinase 40	-40.4939	-0.9386489883191128
P49759	6I5L-A	Dual specificity protein kinase CLK1	-40.4757	-0.9364005302602748
A2NUT2	3ZL4-L	A17 ANTIBODY FAB FRAGMENT LAMBDA LIGHT CHAIN	-40.4741	-0.9362028636177392
P15291	6FWT-A	Beta-1,4-galactosyltransferase 1	-40.4404	-0.9320395099593396
P16581	1G1T-A	HUMAN E-SELECTIN	-40.4334	-0.931174718398248
Q01974	3ZZW-B	TYROSINE-PROTEIN KINASE TRANSMEMBRANE RECEPTOR ROR2	-40.3983	-0.9268384064276304
P07333, P11362	3KRL-A	Macrophage colony-stimulating factor 1 receptor, Basic fibroblast growth factor receptor 1	-40.3945	-0.9263689481516092
O43781	5Y86-A	Dual specificity tyrosine-phosphorylation-regulated kinase 3	-40.3861	-0.9253311982782988
Q15382	3SEA-A	GTP-binding protein Rheb	-40.3855	-0.9252570732873484
P58753	3UB3-A	Toll/interleukin-1 receptor domain-containing adapter protein	-40.3842	-0.9250964691402884
Q9Y3Q4	4KL1-A	Potassium/sodium hyperpolarization-activated cyclic nucleotide-gated channel 4	-40.3818	-0.9247999691764852
P42858	3IOT-A	Maltose-binding periplasmic protein,Huntingtin fusion protein	-40.3795	-0.924515823377841
P54762	5MJB-A	Ephrin type-B receptor 1	-40.3725	-0.9236510318167496
P27487	2I03-B	Dipeptidyl peptidase 4 (Dipeptidyl peptidase IV) (DPP IV)	-40.3623	-0.9223909069705866
P0DOX5	6BF9-C	Fab H11-E heavy chain	-40.3587	-0.9219461570248824
P08684	6BD8-A	Cytochrome P450 3A4	-40.3237	-0.9176221992194236
Q8NCC3	4X97-A	Group XV phospholipase A2	-40.3236	-0.9176098450542648
Q15782	4AY1-A	CHITINASE-3-LIKE PROTEIN 2	-40.3188	-0.9170168451266596
Q96RR4	5UYJ-A	Calcium/calmodulin-dependent protein kinase kinase 2	-40.3122	-0.9162014702262008
P51684	6WWZ-R	C-C chemokine receptor type 6,C-C chemokine receptor type 6	-40.3118	-0.9161520535655672
Q7KZI7	3IEC-A	Serine/threonine-protein kinase MARK2	-40.2879	-0.9131994080926966
Q9Y3E1	6IIQ-A	Hepatoma-derived growth factor-related protein 3	-40.2825	-0.91253228317414
Q8WWQ0	5RJZ-A	PH-interacting protein	-40.2693	-0.9109015333732242
Q5VVY1	5UBB-A	Alpha N-terminal protein methyltransferase 1B	-40.2525	-0.9088260336266034
P13569	4WZ6-A	Cystic fibrosis transmembrane conductance regulator	-40.2481	-0.9082824503596316
P12883	4PA0-A	Myosin-7,Green fluorescent protein	-40.2345	-0.9066022838980816
P14416	6VMS-R	Endolysin,D(2) dopamine receptor,D(2) dopamine receptor	-40.2263	-0.9055892423550888
P15559	4CET-A	NAD(P)H DEHYDROGENASE [QUINONE] 1	-40.2242	-0.9053298048867614
P23497	5PZC-A	Nuclear autoantigen Sp-100	-40.2154	-0.9042426383528174
P00736	1MD7-A	C1R COMPLEMENT SERINE PROTEASE	-40.2081	-0.90334078429625
Q9NZD2	4GIX-A	Glycolipid transfer protein	-40.2026	-0.9026613052125344
O00222	6BSZ-B	Metabotropic glutamate receptor 8	-40.1931	-0.9014876595224818
P37173	5QIN-A	TGF-beta receptor type-2	-40.1749	-0.899239201463643
Q99497	3CZ9-A	Protein/nucleic acid deglycase DJ-1	-40.1744	-0.8991774306378505
O14520	6KXW-D	Aquaporin-7	-40.1661	-0.8981520349296989
P32297	5TVC-B	Soluble acetylcholine receptor,Neuronal acetylcholine receptor subunit alpha-3 chimera	-40.1656	-0.8980902641039064
P17301	6NDA-C	INTEGRIN	-40.1591	-0.8972872433686073
Q14416	5CNJ-A	Metabotropic glutamate receptor 2	-40.1402	-0.8949523061536592
P41279	4Y85-A	Mitogen-activated protein kinase kinase kinase 8	-40.1381	-0.8946928686853318
P63316	2JT3-A	Troponin C	-40.1371	-0.8945693270337467
P53634	6RNI-C	Dipeptidyl-peptidase 1	-40.1367	-0.894519910373113
P31327	6UEL-A	Carbamoyl-phosphate synthase [ammonia], mitochondrial	-40.1246	-0.8930250563889404
Q9BY66	2E6R-A	Jumonji/ARID domain-containing protein 1D	-40.1232	-0.8928520980767215
P23284	1CYN-A	PEPTIDYL-PROLYL CIS-TRANS ISOMERASE B	-40.1198	-0.8924320564613342
P10144	1IAU-A	GRANZYME B	-40.1174	-0.892135556497532
Q8N4J0	5YF2-B	Carnosine N-methyltransferase	-40.1067	-0.8908136608255764
Q9UBS5	6UO8-A	Gamma-aminobutyric acid type B receptor subunit 1	-40.0773	-0.8871815362689913
Q92831	5FDZ-A	Histone acetyltransferase KAT2B	-40.07	-0.886279682212424
P25098	4PNK-A	Beta-adrenergic receptor kinase 1	-40.0692	-0.8861808488911567
P54829	5OVR-A	Tyrosine-protein phosphatase non-receptor type 5	-40.0633	-0.8854519531468074
Q96GG9	5V83-A	Lysozyme,DCN1-like protein 1 chimera	-40.0627	-0.8853778281558567
Q15858	6J8G-A	Chimera of bacterial Ion transport protein and human Sodium channel protein type 9 subunit alpha	-40.0493	-0.8837223700246242
Q9Y3C6	6ID0-S	Peptidyl-prolyl cis-trans isomerase-like 1	-40.0322	-0.8816098077825286
Q8N5S9	6CD6-A	Calcium/calmodulin-dependent protein kinase kinase 1	-40.0308	-0.8814368494703098
P48426	6OSP-A	PHOSPHATIDYLINOSITOL-5-PHOSPHATE 4-KINASE TYPE-2 ALPHA	-40.0287	-0.8811774120019824
P03952	6O1S-E	Plasma kallikrein	-40.0284	-0.8811403495065067
Q9Y6Y9	3ULA-D	Lymphocyte antigen 96	-40.0256	-0.8807944328820698
P36222	1NWT-A	Chitinase-3 like protein 1	-40.0119	-0.8791019122553615
O00482	3PLZ-A	FTZ-F1 related protein	-40.0115	-0.8790524955947279
Q9HBL8	2WM3-A	HSCARG protein	-40.0052	-0.8782741831897457
Q8NEZ4	5F59-A	Histone-lysine N-methyltransferase 2C	-40.0025	-0.8779406207304669
Q86TI2	6EOR-B	Dipeptidyl peptidase 9	-39.9855	-0.8758404126535301
A0A0B4J271, P01848	5C07-D	1E6 TCR Alpha Chain	-39.9802	-0.8751856419001323
Q8WTT0	4ZES-A	C-type lectin domain family 4 member C	-39.9746	-0.8744938086512586
P50750	6CYT-A	Cell division protein kinase 9	-39.9668	-0.8735301837688988
P35247	2RIB-A	Pulmonary surfactant-associated protein D	-39.9642	-0.8732089754747788
Q96C86	1ST0-B	Scavenger mRNA-decapping enzyme DcpS	-39.9615	-0.8728754130155009
O75164	3RVH-A	LYSINE-SPECIFIC DEMETHYLASE 4A	-39.9449	-0.8708246215991969
P07332	6JMF-A	Proto-oncogene tyrosine-protein kinase Fes/Fps	-39.9388	-0.8700710175245316
P07814	5VAD-A	Bifunctional glutamate/proline--tRNA ligase	-39.9272	-0.8686379343661508
Q16832	6FER-A	Discoidin domain-containing receptor 2	-39.9254	-0.8684155593932991
P48740	4IW4-F	Mannan-binding lectin serine protease 3	-39.9246	-0.8683167260720308
O75116	6ED6-A	Rho-associated protein kinase 2	-39.9205	-0.867810205300534
Q15758	6MPB-C	Neutral amino acid transporter B(0)	-39.9185	-0.8675631219973655
Q9H2G2	2J51-A	STE20-LIKE SERINE/THREONINE-PROTEIN KINASE	-39.9159	-0.8672419137032455
P53602	3D4J-B	Diphosphomevalonate decarboxylase	-39.9121	-0.8667724554272245
Q9P2J5	6LPF-A	Leucine--tRNA ligase, cytoplasmic	-39.9119	-0.8667477470969076
P51532	3UVD-A	Transcription activator BRG1	-39.9092	-0.8664141846376289
P08238	5UCJ-A	Heat shock protein HSP 90-beta	-39.8921	-0.8643016223955332
Q9UBF8	5FBQ-A	Phosphatidylinositol 4-kinase beta,Phosphatidylinositol 4-kinase beta	-39.8909	-0.8641533724136321
P49748	3B96-A	Very long-chain specific acyl-CoA dehydrogenase	-39.8815	-0.8629920808887375
Q00535	4AU8-A	Cell division protein kinase 5	-39.8767	-0.8623990809611313
P06213	2Z8C-A	Insulin receptor	-39.858	-0.8600888520764999
P03915	5XTC-l	NADH-ubiquinone oxidoreductase chain 5	-39.841	-0.8579886439995631
Q9UDW1	5XTE-D	Cytochrome b-c1 complex subunit 9	-39.8245	-0.855950206748418
Q9UDX3	4TLG-A	SEC14-like protein 4	-39.8185	-0.8552089568389107
P19440	4ZCG-A	Gamma-glutamyltranspeptidase 1	-39.8115	-0.8543441652778192
P02776	1F9Q-C	PLATELET FACTOR 4	-39.8071	-0.8538005820108466
Q9Y6F1	4L7N-A	Poly [ADP-ribose] polymerase 3	-39.8001	-0.8529357904497551
Q9H3D4	3QYM-D	Tumor protein 63	-39.7882	-0.8514656447958994
Q12830	2F6N-A	Nucleosome-remodeling factor subunit BPTF	-39.7881	-0.8514532906307405
O14815	2P0R-A	Calpain-9	-39.7817	-0.8506626240605994
P50135	1JQE-A	Histamine N-Methyltransferase	-39.771	-0.8493407283886448
Q9HA72	6UIW-B	Calcium homeostasis modulator protein 2	-39.757	-0.8476111452664609
Q05086	4GIZ-A	Maltose-binding periplasmic protein, UBIQUITIN LIGASE EA6P: chimeric protein	-39.7566	-0.8475617286058271
P53041	3H60-A	Serine/threonine-protein phosphatase 5	-39.7561	-0.8474999577800355
P08397	5M6R-A	Porphobilinogen deaminase	-39.7539	-0.8472281661465493
P08514	1TYE-A	INTEGRIN ALPHA-IIB	-39.7521	-0.8470057911736967
Q6P2P2	6PDM-A	Protein arginine N-methyltransferase 9	-39.7464	-0.8463016037596651
P10147	4RA8-A	C-C motif chemokine 3	-39.7363	-0.845053833078661
A0A0B4J2E0, A0A5B9	5C0C-J	1E6 TCR Beta Chain	-39.7358	-0.8449920622528685
Q8IVW4	3ZDU-A	CYCLIN-DEPENDENT KINASE-LIKE 3	-39.7342	-0.8447943956103336
P30038	3V9H-B	Delta-1-pyrroline-5-carboxylate dehydrogenase, mitochondrial	-39.7299	-0.84426316650852
P42336	5XGH-A	Phosphatidylinositol 4,5-bisphosphate 3-kinase catalytic subunit alpha isoform	-39.7253	-0.8436948749112306
Q9NYV4	6TD3-B	Cyclin-dependent kinase 12	-39.7138	-0.8422741459180086
O94788	4X2Q-C	Retinal dehydrogenase 2	-39.6952	-0.8399762711985361
Q99549	6V2S-A	M-phase phosphoprotein 8	-39.6912	-0.8394821045921983
P12955	2IW2-B	XAA-PRO DIPEPTIDASE	-39.6845	-0.8386543755265815
Q9Y5X4	4LOG-A	Maltose ABC transporter periplasmic protein and NR2E3 protein chimeric construct	-39.6797	-0.8380613755989753
Q86V25	6J4P-A	Tubulinyl-Tyr carboxypeptidase 2	-39.6681	-0.8366282924405953
Q9UHP3	5O71-A	Ubiquitin carboxyl-terminal hydrolase 25	-39.6622	-0.835899396696246
P09455	6E6M-A	Retinol-binding protein 1	-39.6612	-0.8357758550446617
P06280	3LXA-B	Alpha-galactosidase A	-39.6569	-0.8352446259428481
V9HW68	6U1N-H	Fab30 heavy chain	-39.6506	-0.834466313537865
P03886	5XTC-s	NADH-ubiquinone oxidoreductase chain 1	-39.6443	-0.8336880011328829
P19525	6D3L-A	Interferon-induced, double-stranded RNA-activated protein kinase	-39.6308	-0.8320201888364915
O14727	3J2T-D	Apoptotic protease-activating factor 1	-39.6097	-0.829413459988057
Q95460	5U17-A	Major histocompatibility complex class I-related gene protein	-39.6067	-0.8290428350333034
Q7Z3C6	6WR4-C	Autophagy-related protein 9A	-39.6042	-0.8287339809043424
Q16831	3EUF-A	Uridine phosphorylase 1	-39.5982	-0.8279927309948351
P52895	1J96-A	Aldo-keto reductase family 1 member C2	-39.5872	-0.8266337728274056
Q9UKK9	5QKB-A	ADP-sugar pyrophosphatase	-39.5819	-0.8259790020740068
Q13976	6C0T-A	cGMP-dependent protein kinase 1	-39.572	-0.8247559397233204
P41218	5H7Q-A	MNDA PYD domain with MBP tag	-39.561	-0.8233969815558901
P28222	6G79-S	5-hydroxytryptamine receptor 1B,OB-1 fused 5-HT1b receptor,5-hydroxytryptamine receptor 1B	-39.5446	-0.8213708984699039
P30876	6O9L-B	DNA-directed RNA polymerase II subunit RPB2	-39.5416	-0.8210002735151503
Q9NZ08	6Q4R-A	Endoplasmic reticulum aminopeptidase 1,Endoplasmic reticulum aminopeptidase 1	-39.5321	-0.8198266278250967
P20248	2C6T-B	CYCLIN A2	-39.5284	-0.8193695237142337
Q15562	5HGU-A	Transcriptional enhancer factor TEF-4	-39.5254	-0.81899889875948
P35658	5DIS-D	Maltose-binding periplasmic protein,Nuclear pore complex protein Nup214	-39.5191	-0.8182205863544978
P54646	4CFF-C	5'-AMP-activated protein kinase catalytic subunit alpha-2	-39.5172	-0.8179858572164873
P41597	6GPX-A	C-C chemokine receptor type 2,Rubredoxin,C-C chemokine receptor type 2	-39.5121	-0.8173557947934054
Q8TF76	3E7V-A	Serine/threonine-protein kinase haspin	-39.4929	-0.8149837950829824
Q8TCD5	6G2N-A	5'(3')-deoxyribonucleotidase, cytosolic type	-39.4929	-0.8149837950829824
P03923	5XTC-m	NADH-ubiquinone oxidoreductase chain 6	-39.4891	-0.8145143368069613
P28062	5L5H-K	Proteasome subunit beta type-8,Proteasome subunit beta type-5	-39.4734	-0.8125747328770836
Q8NFU5	6M88-A	Inositol polyphosphate multikinase,Inositol polyphosphate multikinase	-39.4722	-0.8124264828951825
P54578	6IIN-A	Ubiquitin carboxyl-terminal hydrolase 14	-39.467	-0.8117840663069427
P43652	6RQ7-B	Afamin	-39.4633	-0.8113269621960796
P23258	3CB2-A	tubulin gamma-1 chain	-39.4512	-0.809832108211907
P08172	5ZK3-A	Muscarinic acetylcholine receptor M2,Apo-cytochrome b562,Muscarinic acetylcholine receptor M2	-39.4389	-0.8083125458974166
P36873	1IT6-A	SERINE/THREONINE PROTEIN PHOSPHATASE 1 GAMMA (PP1-GAMMA) CATALYTIC SUBUNIT	-39.4341	-0.8077195459698113
P60891	3S5J-A	Ribose-phosphate pyrophosphokinase I	-39.4223	-0.8062617544811136
P41586	3N94-A	Fusion protein of Maltose-binding periplasmic protein and pituitary adenylate cyclase 1 Receptor-short	-39.4162	-0.8055081504064483
P05121	3PB1-I	PLASMINOGEN ACTIVATOR INHIBITOR 1	-39.4113	-0.8049027963136832
Q8NET8	6UW9-A	Transient receptor potential cation channel subfamily V member 3	-39.3931	-0.8026543382548444
P61964	5M23-A	WD repeat-containing protein 5	-39.3839	-0.8015177550602667
Q00987	1Z1M-A	E3 ubiquitin-protein ligase Mdm2	-39.3815	-0.8012212550964645
P43681	6CNJ-D	Neuronal acetylcholine receptor subunit alpha-4	-39.3802	-0.8010606509494045
Q16620	4AT4-A	BDNF/NT-3 GROWTH FACTORS RECEPTOR	-39.375	-0.8004182343611645
Q13635	6DMY-A	Protein patched homolog 1	-39.3381	-0.7958595474176945
O15379	4A69-A	HISTONE DEACETYLASE 3,	-39.3246	-0.794191735121303
P20231	2GDD-D	TPSB2 protein	-39.3173	-0.7932898810647366
P27694	4R4O-A	Replication protein A 70 kDa DNA-binding subunit	-39.3141	-0.7928945477796661
A6NHC0, P17655	2NQA-A	Calpain-8	-39.3002	-0.7911773188226401
P54687	2COI-A	branched chain aminotransferase 1, cytosolic	-39.2996	-0.7911031938316896
Q7L266	4ZM9-A	L-asparaginase	-39.2822	-0.7889535690941191
P53370	3H95-A	Nucleoside diphosphate-linked moiety X motif 6	-39.2812	-0.7888300274425339
P51955	2XNO-A	SERINE/THREONINE-PROTEIN KINASE NEK2	-39.2698	-0.7874216526144698
O60678	4RYL-A	PRMT3 protein	-39.269	-0.7873228192932025
O76074	3B2R-A	cGMP-specific 3',5'-cyclic phosphodiesterase	-39.2669	-0.7870633818248751
P63279	5F6D-A	SUMO-conjugating enzyme UBC9	-39.2555	-0.785655006996811
Q6P5S8	2NY4-C	ANTIBODY 17B, LIGHT CHAIN	-39.2481	-0.7847407987750857
P04062	2XWD-A	Glucosylceramidase	-39.2204	-0.7813186950261934
Q9BTZ2		Dehydrogenase/reductase SDR family member 4	-39.2185	-0.781083965888183
P49327	3TJM-A	Fatty acid synthase	-39.212	-0.7802809451528839
P41222	4ORX-A	Prostaglandin-H2 D-isomerase	-39.2108	-0.7801326951709819
P01594	1B0W-A	Vk1 O18/O8 germline light chain variable domain	-39.1649	-0.7744621333632518
Q16602	3N7S-A	Calcitonin gene-related peptide type 1 receptor	-39.1574	-0.7735355709763677
Q92542	5FN4-A	Nicastrin	-39.145	-0.7720036544967194
Q9BV20	4LDQ-A	Methylthioribose-1-phosphate isomerase	-39.1377	-0.7711018004401521
Q9NZU7	3OX5-A	Calcium-binding protein 1	-39.1303	-0.7701875922184259
Q8IU85	6T6F-A	Calcium/calmodulin-dependent protein kinase type 1D	-39.1297	-0.7701134672274754
Q9NQU5	4KS7-A	Serine/threonine-protein kinase PAK 6	-39.1197	-0.7688780507116302
Q13523	6CNH-A	Serine/threonine-protein kinase PRP4 homolog	-39.1194	-0.7688409882161544
O00187	1ZJK-A	Mannan-binding lectin serine protease 2	-39.1043	-0.7669755092772282
P0C0L4	5JPN-B	Complement C4-A	-39.1027	-0.7667778426346925
Q9NZL9	2YDY-A	Methionine adenosyltransferase 2 subunit beta	-39.1018	-0.7666666551482663
P01848	3TVM-C	NKT15 alpha-chain	-39.1001	-0.7664566343405725
O75581	5GJE-A	Low-density lipoprotein receptor-related protein 6,Glycogen synthase kinase-3 beta	-39.0991	-0.7663330926889883
P28161	5HWL-B	GLUTATHIONE S-TRANSFERASE MU 2	-39.0949	-0.7658142177523335
P23919	1E98-A	THYMIDYLATE KINASE	-39.0869	-0.7648258845396568
P12268	6UAJ-G	Inosine-5'-monophosphate dehydrogenase 2	-39.0797	-0.7639363846482484
P07327	1HSO-A	Alcohol dehydrogenase alpha chain	-39.0667	-0.7623303431776487
O14842	5TZY-A	Free fatty acid receptor 1,Endolysin,Free fatty acid receptor 1	-39.0654	-0.7621697390305887
O43715	4XZV-A	Maltose-binding periplasmic protein,TP53-regulated inhibitor of apoptosis 1	-39.0511	-0.7604030934129299
Q03111	6HPW-A	Protein ENL	-39.011	-0.7554490731843901
P39086	2ZNU-A	Glutamate receptor, ionotropic kainate 1	-39.0027	-0.7544236774762377
P22557	5QQT-A	5-aminolevulinate synthase, erythroid-specific, mitochondrial	-38.9933	-0.7532623859513431
Q13546	6C4D-A	Receptor-interacting serine/threonine-protein kinase 1	-38.9927	-0.7531882609603925
P29965	3LKJ-C	CD40 ligand	-38.9901	-0.7528670526662725
Q9Y2R2	3H2X-A	Tyrosine-protein phosphatase non-receptor type 22	-38.9801	-0.7516316361504274
Q9UQB9	6GR8-A	Aurora kinase C	-38.9749	-0.7509892195621874
Q7Z434	2VGQ-A	Sugar ABC transporter substrate-binding protein,Mitochondrial antiviral-signaling protein	-38.97	-0.7503838654694233
O14561	5XTB-G	Acyl carrier protein, mitochondrial	-38.9626	-0.749469657247698
Q99808	6OB6-A	Equilibrative nucleoside transporter 1	-38.9556	-0.7486048656866056
P08263	5JCU-B	Glutathione S-transferase A1	-38.9514	-0.7480859907499509
Q96T66	1NUR-B	FKSG76	-38.9454	-0.7473447408404434
P41595	4NC3-A	5HT2B receptor, BRIL chimera	-38.9391	-0.7465664284354614
P19883	2P6A-D	Follistatin	-38.9256	-0.7448986161390699
P49286	6ME7-A	Soluble cytochrome b562,Melatonin receptor type 1B,Rubredoxin	-38.9253	-0.7448615536435942
O43613	4ZJC-A	Orexin receptor type 1	-38.9143	-0.7435025954761638
Q16512	4OTD-A	Serine/threonine-protein kinase N1	-38.9084	-0.7427736997318154
Q9C000	4IFP-A	Maltose-binding periplasmic protein,NACHT, LRR and PYD domains-containing protein 1	-38.9041	-0.7422424706300018
P24928	5IYA-A	DNA-directed RNA polymerase II subunit RPB1	-38.9012	-0.741884199840407
Q16773	4WLJ-B	Kynurenine--oxoglutarate transaminase 1	-38.8932	-0.7408958666277303
P09211	11GS-A	Glutathione S-transferase P	-38.8912	-0.7406487833245609
P03950	5EOP-A	Angiogenin	-38.8868	-0.7401052000575893
O60259	5MS4-A	Kallikrein-8	-38.886	-0.7400063667363219
Q9Y5W5	2YGN-A	WNT INHIBITORY FACTOR 1	-38.8815	-0.7394504293041914
Q8TAX9	5TJ4-A	Sugar ABC transporter substrate-binding protein,Gasdermin-B	-38.8657	-0.7374984712091549
P18669	4GPZ-B	Phosphoglycerate mutase 1	-38.8561	-0.7363124713539434
P17540	4Z9M-A	Creatine kinase S-type, mitochondrial	-38.8551	-0.736188929702359
P53396	6UUW-B	ATP-citrate synthase	-38.8456	-0.7350152840123055
P10720	4HSV-B	Platelet factor 4 variant	-38.8402	-0.7343481590937497
P42684	3GVU-A	Tyrosine-protein kinase ABL2	-38.8377	-0.7340393049647878
Q9UI95	6BCD-A	Mitotic spindle assembly checkpoint protein MAD2B	-38.8373	-0.733989888304154
P01031	6RQJ-A	Complement C5	-38.821	-0.7319761593833258
P01850	4GG8-F	T-CELL RECEPTOR, SP3.4 BETA CHAIN	-38.8209	-0.7319638052181678
P59046	5H7N-A	NLRP12-PYD with MBP tag	-38.8031	-0.7297647638199628
Q9H7Z6	6OWH-A	histone acetyltransferase MYST1	-38.7968	-0.7289864514149798
P08236	3HN3-E	Beta-glucuronidase	-38.785	-0.727528659926282
Q9BRQ3	5R5O-A	Uridine diphosphate glucose pyrophosphatase NUDT22	-38.7771	-0.7265526808787641
P05154	1LQ8-A	plasma serine protease inhibitor	-38.7733	-0.726083222602743
P00492	3GGJ-A	Hypoxanthine-guanine phosphoribosyltransferase	-38.7659	-0.7251690143810178
P00918	1BNU-A	CARBONIC ANHYDRASE II	-38.7638	-0.7249095769126904
P33316	5H4J-A	dUTP pyrophosphatase	-38.7631	-0.724823097756581
P02689	6EW2-A	Myelin P2 protein	-38.7621	-0.7246995561049959
P01008	1AZX-L	ANTITHROMBIN	-38.7616	-0.7246377852792042
P15735	2Y7J-B	PHOSPHORYLASE B KINASE GAMMA CATALYTIC CHAIN, TESTIS/LIVER ISOFORM	-38.757	-0.7240694936819149
P11712	5XXI-A	Cytochrome P450 2C9	-38.7497	-0.7231676396253476
O43173	5CXY-B	Sia-alpha-2,3-Gal-beta-1,4-GlcNAc-R:alpha 2,8-sialyltransferase	-38.7492	-0.7231058687995559
Q0Z7S8	4A60-A	FATTY ACID-BINDING PROTEIN 9 TESTIS LIPID-BINDING PROTEIN, TLBP, TESTIS-TYPE FATTY ACID-BINDING PROTEIN, T-FABP	-38.7371	-0.7216110148153824
Q59H18	4YFI-B	Serine/threonine-protein kinase TNNI3K	-38.7266	-0.7203138274737446
O60218	5LIX-X	Aldo-keto reductase family 1 member B10	-38.7089	-0.7181271402406985
P17252	4RA4-A	Protein kinase C alpha type	-38.7072	-0.7179171194330047
P04075	4ALD-A	FRUCTOSE-BISPHOSPHATE ALDOLASE	-38.7019	-0.7172623486796069
Q13467	5URZ-A	Frizzled-5	-38.7002	-0.7170523278719132
Q9Y4E8	6GH9-A	Ubiquitin carboxyl-terminal hydrolase 15	-38.6983	-0.7168175987339026
Q8IYT8	6QAU-A	Serine/threonine-protein kinase ULK2	-38.6883	-0.7155821822180566
O14939	6OHM-A	Phospholipase D2	-38.6853	-0.7152115572633029
Q16820	4GWN-A	Meprin A subunit beta	-38.6833	-0.7149644739601344
Q8N608	4WJL-A	Inactive dipeptidyl peptidase 10	-38.6819	-0.7147915156479155
O43175	6RIH-B	D-3-phosphoglycerate dehydrogenase	-38.6762	-0.714087328233884
P04626	3RCD-A	Receptor tyrosine-protein kinase erbB-2	-38.6719	-0.7135560991320703
Q9UIQ6	4Z7I-A	Leucyl-cystinyl aminopeptidase	-38.663	-0.7124565784329674
P10301	2FN4-A	Ras-related protein R-Ras	-38.6624	-0.7123824534420168
P24666	3N8I-A	Low molecular weight phosphotyrosine protein phosphatase	-38.6546	-0.7114188285596579
P30043	1HE3-A	BILIVERDIN IX BETA REDUCTASE	-38.6446	-0.7101834120438117
Q92794	2RC4-A	Histone acetyltransferase MYST3	-38.6425	-0.7099239745754844
Q96KB5	5J0A-B	Lymphokine-activated killer T-cell-originated protein kinase	-38.6417	-0.7098251412542169
Q99986	6CFM-A	Serine/threonine-protein kinase VRK1	-38.6417	-0.7098251412542169
P61626	1JKB-A	PROTEIN (LYSOZYME)	-38.6407	-0.7097015996026327
P14174	3SMC-A	Macrophage migration inhibitory factor	-38.6399	-0.7096027662813644
P48449	1W6K-A	LANOSTEROL SYNTHASE	-38.6235	-0.7075766831953783
P11086	1N7J-A	PHENYLETHANOLAMINE N-METHYLTRANSFERASE	-38.6106	-0.7059829958899373
Q92830	6J3P-A	Histone acetyltransferase KAT2A	-38.6068	-0.7055135376139162
P07686	3LMY-A	Beta-hexosaminidase subunit beta	-38.6061	-0.7054270584578068
A0A0K0K1A5, K7N5M4	5MEN-E	Protein TRBV6-5,Human nkt tcr beta chain	-38.5965	-0.7042410586025953
P35367	3RZE-A	Histamine H1 receptor, Lysozyme chimera	-38.5962	-0.7042039961071205
Q9UBN7	5EDU-B	Maltose-binding periplasmic protein, Histone deacetylase 6 chimera	-38.5767	-0.7017949339012217
Q13093	5YEA-A	Platelet-activating factor acetylhydrolase	-38.5751	-0.7015972672586861
P35790	5EQY-A	CHOLINE KINASE ALPHA	-38.5714	-0.701140163147823
P84243	5KDM-A	Histone H3.3	-38.5676	-0.7006707048718019
Q9UDY8	6YN9-A	Mucosa-associated lymphoid tissue lymphoma translocation protein 1	-38.5659	-0.7004606840641082
O96007	5MPO-C	Molybdopterin synthase catalytic subunit	-38.5597	-0.6996947258242842
P23526	5W49-B	Adenosylhomocysteinase	-38.5566	-0.6993117467043725
Q02127	4RKA-A	Dihydroorotate dehydrogenase (quinone), mitochondrial	-38.5487	-0.6983357676568538
Q9P1W9	2IWI-A	SERINE/THREONINE-PROTEIN KINASE PIM-2	-38.5456	-0.6979527885369421
O15164	5H1V-A	Transcription intermediary factor 1-alpha	-38.5417	-0.6974709760957621
Q7RTP6	6ICI-A	[F-actin]-monooxygenase MICAL3	-38.5334	-0.6964455803876106
P16109	1G1Q-A	P-SELECTIN	-38.5243	-0.6953213513581908
A0A5A3, A0A5B9	4UDU-B	PROTEIN TRBV7-9, T-CELL RECEPTOR BETA-2 CHAIN C REGION	-38.5236	-0.6952348722020822
Q10588	1ISM-A	bone marrow stromal cell antigen 1	-38.5182	-0.6945677472835255
P36888	6IL3-A	Receptor-type tyrosine-protein kinase FLT3	-38.5023	-0.692603435023331
P00480	1FVO-A	ORNITHINE TRANSCARBAMYLASE	-38.4983	-0.692109268416993
P35354	5IKT-B	Prostaglandin G/H synthase 2	-38.4851	-0.6904785186160773
Q5T1C6	4AE8-A	Thioesterase superfamily member 4	-38.4846	-0.6904167477902848
Q9UQM7	2VZ6-A	Calcium/calmodulin-dependent protein kinase type II subunit alpha	-38.4682	-0.6883906647042985
Q13356	1ZKC-A	Peptidyl-prolyl cis-trans isomerase like 2	-38.4643	-0.6879088522631187
P12931	1O4H-A	Proto-oncogene tyrosine-protein kinase Src	-38.462	-0.6876247064644745
Q58F21	5VBR-A	Bromodomain testis-specific protein	-38.4563	-0.6869205190504419
Q99835	4QIM-A	Smoothened homolog	-38.443	-0.6852774150843673
P00439	6HYC-D	Phenylalanine-4-hydroxylase	-38.4404	-0.6849562067902475
P31153	5A19-A	S-adenosylmethionine synthase isoform type-2	-38.4311	-0.6838072694305116
P11586	1A4I-B	METHYLENETETRAHYDROFOLATE DEHYDROGENASE / CYCLOHYDROLASE	-38.4049	-0.6805704781589962
O95931	6V2R-A	Chromobox protein homolog 7	-38.3977	-0.6796809782675878
P49888	1HY3-A	ESTROGEN SULFOTRANSFERASE	-38.3884	-0.6785320409078511
P09871	4J1Y-A	Complement C1s subcomponent	-38.3874	-0.6784084992562669
Q5SQI0	4PK2-A	Alpha-tubulin N-acetyltransferase 1	-38.3791	-0.6773831035481153
P07333	6N33-A	Macrophage colony-stimulating factor 1 receptor	-38.3738	-0.6767283327947174
O43451	3TOP-A	Maltase-glucoamylase, intestinal	-38.3705	-0.6763206453444881
Q96PY6	4B9D-A	SERINE/THREONINE-PROTEIN KINASE NEK1	-38.3692	-0.6761600411974281
Q9Y4W6		AFG3-like protein 2	-38.3584	-0.6748257913603155
Q01973	6TU9-A	Inactive tyrosine-protein kinase transmembrane receptor ROR1	-38.3386	-0.672379666658941
P45877	2ESL-A	Peptidyl-prolyl cis-trans isomerase C	-38.336	-0.672058458364821
Q96BP3	2A2N-A	peptidylprolyl isomerase domain and WD repeat containing 1	-38.326	-0.6708230418489758
Q96QU1	5ULY-C	Protocadherin-15	-38.3246	-0.670650083536757
P02042	1SHR-B	Hemoglobin delta chain	-38.3211	-0.6702176877562117
Q16548	6MBC-A	Bcl-2-related protein A1	-38.3162	-0.6696123336634475
P34947	4TNB-A	G protein-coupled receptor kinase 5	-38.3106	-0.6689205004145738
Q12866	4MHA-A	Tyrosine-protein kinase Mer	-38.266	-0.6634105427539028
Q15047	6AU3-A	Histone-lysine N-methyltransferase SETDB1	-38.2449	-0.6608038139054693
P12532	1QK1-E	CREATINE KINASE, UBIQUITOUS MITOCHONDRIAL	-38.2445	-0.6607543972448355
Q99523	4MSL-A	Sortilin	-38.2317	-0.6591730641045527
P14635	6GU2-B	G2/mitotic-specific cyclin-B1	-38.231	-0.6590865849484441
P10619	4CI9-A	HUMAN PROTECTIVE PROTEIN	-38.2223	-0.658011772579658
Q9Y2G2	4IKM-A	Maltose-binding periplasmic protein, Caspase recruitment domain-containing protein 8	-38.2195	-0.6576658559552212
Q9UBE0	6CWZ-C	SUMO-activating enzyme subunit 1	-38.2181	-0.6574928976430032
Q14012	4FGB-A	Calcium/calmodulin-dependent protein kinase type 1	-38.2163	-0.6572705226701507
P49662	6KMZ-a	Caspase-4	-38.2151	-0.6571222726882496
Q9Y217	2YF0-A	MYOTUBULARIN-RELATED PROTEIN 6	-38.2065	-0.6560598144846224
Q92876	4D8N-A	Kallikrein-6	-38.2038	-0.6557262520253444
S6B291	5VOD-H	10-1074 Heavy Chain,10-1074 Heavy Chain	-38.2037	-0.6557138978601855
Q15120	1Y8O-A	[Pyruvate dehydrogenase [lipoamide]] kinase isozyme 3	-38.2008	-0.6553556270705907
P78417	4IS0-A	Glutathione S-transferase omega-1	-38.1941	-0.654527898004974
Q16288	4YMJ-A	NT-3 growth factor receptor	-38.1757	-0.6522547316158184
Q8TEK3	6NOG-K	Histone-lysine N-methyltransferase, H3 lysine-79 specific	-38.1731	-0.6519335233216984
O75914	6FD3-A	Serine/threonine-protein kinase PAK 3	-38.1711	-0.6516864400185299
P02743	2A3X-A	Serum amyloid P-component	-38.1634	-0.6507351693013289
Q13477	1GSM-A	MUCOSAL ADDRESSIN CELL ADHESION MOLECULE-1	-38.1593	-0.6502286485298322
Q9UIF9	5MGM-A	Bromodomain adjacent to zinc finger domain protein 2A	-38.1567	-0.6499074402357122
Q92918	6NFY-A	Mitogen-activated protein kinase kinase kinase kinase 1	-38.1507	-0.6491661903262049
P28347	4RE1-A	Transcriptional enhancer factor TEF-1	-38.1503	-0.6491167736655712
Q13164	6HKM-A	MITOGEN-ACTIVATED PROTEIN KINASE 7	-38.1315	-0.6467941906157819
O75475	3F9K-C	PC4 and SFRS1-interacting protein	-38.1204	-0.6454228782831927
P51570	6Q3W-A	Galactokinase	-38.1183	-0.6451634408148653
P28335	6BQG-A	5-hydroxytryptamine receptor 2C,Soluble cytochrome b562	-38.1168	-0.6449781283374885
P01308	6VET-B	INSULIN	-38.1005	-0.6429643994166603
Q9Y6M9	5XTD-p	NADH dehydrogenase [ubiquinone] 1 beta subcomplex subunit 9	-38.0833	-0.6408394830094066
P00748	6B77-B	Coagulation factor XII	-38.0811	-0.6405676913759204
P01286	5BQM-B	Somatoliberin,Botulinum neurotoxin type D	-38.0667	-0.6387886915931027
O14949	5XTE-N	Cytochrome b-c1 complex subunit 8	-38.0554	-0.6373926709301975
P06239	3AC1-A	Proto-oncogene tyrosine-protein kinase LCK	-38.0544	-0.6372691292786132
O43791	3HQI-A	Speckle-type POZ protein	-38.0498	-0.6367008376813239
O76054	4OMK-A	SEC14-like protein 2	-38.0441	-0.6359966502672922
Q9BPZ2	5LUG-C	Spindlin-like protein 2, isoform CRA_a	-38.044	-0.6359842961021335
P50440	9JDW-A	PROTEIN (L-ARGININE:GLYCINE AMIDINOTRANSFERASE)	-38.0377	-0.6352059836971513
Q9UH17	5CQK-A	DNA dC->dU-editing enzyme APOBEC-3B	-38.0254	-0.633686421382661
P03897	5XTC-j	NADH-ubiquinone oxidoreductase chain 3	-38.0147	-0.6323645257107063
P06870	1SPJ-A	Kallikrein 1	-38.0063	-0.6313267758373968
Q92871	2FUC-A	Phosphomannomutase 1	-37.9811	-0.6282135262174656
O60573	2JGB-A	EUKARYOTIC TRANSLATION INITIATION FACTOR 4E TYPE 2	-37.9729	-0.6272004846744729
Q9ULI0	3LXJ-A	ATPase family AAA domain-containing protein 2B	-37.9624	-0.6259032973328351
O14976	5Y7Z-A	Cyclin-G-associated kinase	-37.9614	-0.62577975568125
Q9Y468	2RJF-A	Lethal(3)malignant brain tumor-like protein	-37.9562	-0.625137339093011
Q07011	6CU0-I	Tumor necrosis factor receptor superfamily member 9	-37.9448	-0.623728964264947
Q15303	3BBT-B	Receptor tyrosine-protein kinase erbB-4	-37.9396	-0.623086547676707
P42330	1ZQ5-A	Aldo-keto reductase family 1 member C3	-37.9368	-0.6227406310522702
Q5JP69	2ODP-A	Complement C2	-37.9299	-0.6218881936563375
P25189	3OAI-A	Maltose-binding periplasmic protein, Myelin protein P0	-37.9284	-0.6217028811789607
O14862	3VD8-A	Maltose-binding periplasmic protein, Interferon-inducible protein AIM2	-37.8842	-0.6162423401789233
Q6IQ55	6U0K-B	Tau-tubulin kinase 2	-37.8834	-0.616143506857656
Q9UK32	6G78-A	Ribosomal protein S6 kinase alpha-6	-37.8732	-0.614883382011493
Q9NWM8	4MSP-A	Peptidyl-prolyl cis-trans isomerase FKBP14	-37.8722	-0.6147598403599087
O43314	4NZO-A	Inositol hexakisphosphate and diphosphoinositol-pentakisphosphate kinase 2	-37.8695	-0.6144262779006308
P29017	6C09-A	T-cell surface glycoprotein CD1c	-37.8538	-0.6124866739707531
P11166	5EQG-A	Solute carrier family 2, facilitated glucose transporter member 1	-37.8522	-0.6122890073282183
O95848	3Q91-B	Uridine diphosphate glucose pyrophosphatase	-37.8389	-0.6106459033621437
O00408	5VP0-A	cGMP-dependent 3',5'-cyclic phosphodiesterase	-37.8221	-0.608570403615523
O75449	5ZQL-B	Katanin p60 ATPase-containing subunit A1	-37.8205	-0.6083727369729881
P47871	5EE7-A	Glucagon receptor,Endolysin,Glucagon receptor	-37.7868	-0.6042093833145885
Q8TDX7	6S75-A	Serine/threonine-protein kinase Nek7	-37.7791	-0.6032581125973875
Q00536	3MTL-A	Cell division protein kinase 16	-37.7735	-0.6025662793485139
P27707	4KCG-B	Deoxycytidine kinase	-37.7725	-0.6024427376969297
P51449, Q15788	6W9H-A	Nuclear receptor ROR-gamma, Steroid receptor coactivator 1 fusion	-37.7585	-0.6007131545747456
P30519	5UC8-A	Heme oxygenase 2	-37.7459	-0.5991565297647805
P41182	6TOH-A	B-cell lymphoma 6 protein	-37.741	-0.5985511756720163
P30041	5B6M-A	Peroxiredoxin-6	-37.7321	-0.5974516549729142
Q93096	1XM2-A	Tyrosine Phosphatase	-37.7308	-0.5972910508258542
Q15119	2BU5-A	[Pyruvate dehydrogenase [lipoamide]] kinase isozyme 2, mitochondrial	-37.7287	-0.5970316133575269
O14607	5FY0-A	HISTONE DEMETHYLASE UTY	-37.7181	-0.5957220718507302
O15247	2PER-A	Chloride intracellular channel protein 2	-37.7019	-0.5937206970950608
Q9NRC8	5IQZ-A	SIRT7 protein	-37.6997	-0.5934489054615746
P62837	5ULF-A	Ubiquitin-conjugating enzyme E2 D2	-37.698	-0.593238884653881
P04070	3F6U-H	Vitamin K-dependent protein C heavy chain	-37.6845	-0.5915710723574895
K7N5N2	3PQY-D	T cell receptor alpha variable 21-DV12,T-cell receptor, sp3.4 alpha chain	-37.6824	-0.5913116348891622
Q9NPD8	6R75-A	Ubiquitin-conjugating enzyme E2 T	-37.681	-0.5911386765769433
P14902	6E43-A	Indoleamine 2,3-dioxygenase 1	-37.675	-0.590397426667436
Q8N4P3	5VXA-A	Guanosine-3',5'-bis(diphosphate) 3'-pyrophosphohydrolase MESH1	-37.6622	-0.5888160935271539
P07477	4WWY-A	Trypsin-1	-37.6552	-0.5879513019660624
O95749	2Q80-F	Geranylgeranyl pyrophosphate synthase	-37.6432	-0.5864688021470478
P20711	3RCH-A	aromatic L-amino acid decarboxylase	-37.6314	-0.58501101065835
P28472, P31644	5O8F-B	Human GABAA receptor chimera beta3-alpha5,Gamma-aminobutyric acid receptor subunit beta-3,Gamma-aminobutyric acid receptor subunit alpha-5	-37.628	-0.5845909690429627
Q96SW2	5HXB-Z	Protein cereblon	-37.6027	-0.5814653652578735
P21589	4H2B-A	5'-nucleotidase	-37.6014	-0.5813047611108135
P23415	4X5T-E	Proton-gated ion channel,GLRA1 protein,GLRA1 protein	-37.5988	-0.5809835528166936
O14917	6VFT-A	Protocadherin-17	-37.5932	-0.5802917195678209
P30305	1YS0-A	M-phase inducer phosphatase 2	-37.5849	-0.5792663238596685
Q16772	1TDI-B	GLUTATHIONE S-TRANSFERASE A3	-37.583	-0.5790315947216579
P10276	1DKF-B	Retinoic acid receptor alpha	-37.5824	-0.5789574697307074
Q9UBR2	1DEU-A	PROCATHEPSIN X	-37.5711	-0.5775614490678022
P16233	1LPB-B	LIPASE	-37.5642	-0.5767090116718686
Q86YV6	2X4F-A	MYOSIN LIGHT CHAIN KINASE FAMILY MEMBER 4	-37.5532	-0.5753500535044382
Q05209	5HDE-A	Tyrosine-protein phosphatase non-receptor type 12	-37.5445	-0.574275241135653
P17980	5T0G-F	26S proteasome regulatory subunit 6A	-37.544	-0.5742134703098604
P31025	4QAF-B	Lipocalin-1	-37.5424	-0.5740158036673256
O43617	3KXC-A	Trafficking protein particle complex subunit 3	-37.5289	-0.5723479913709342
Q9NR97	4R07-A	Toll-like receptor 8	-37.5284	-0.5722862205451416
Q9NPJ3	3F5O-D	Thioesterase superfamily member 2	-37.5017	-0.5689876584478345
P41235	3FS1-A	HEPATOCYTE NUCLEAR FACTOR 4-ALPHA	-37.4996	-0.568728220979507
Q99895	4H4F-A	Chymotrypsin-C	-37.4986	-0.5686046793279228
Q96LA8	4HC4-A	Protein arginine N-methyltransferase 6	-37.4892	-0.5674433878030273
P40616	4DCN-B	ADP-ribosylation factor-like protein 1	-37.4871	-0.5671839503346999
O00629	6BVV-A	Importin subunit alpha-3	-37.4865	-0.5671098253437493
P34096	2RNF-A	RIBONUCLEASE 4	-37.4838	-0.5667762628844714
Q6PJ56	4MNG-E	TRA@ protein,TRA@ protein, Ti antigen CD3-associated protein gamma chain V-J-C region	-37.4837	-0.5667639087193125
P30838	4H80-B	Aldehyde dehydrogenase, dimeric NADP-preferring	-37.4809	-0.5664179920948758
P00734, P07204	5TO3-B	Prothrombin,Thrombomodulin	-37.4802	-0.5663315129387672
P62820	3SFV-A	Ras-related protein Rab-1A	-37.4625	-0.5641448257057201
Q8TEA8	2OKV-A	Probable D-tyrosyl-tRNA(Tyr) deacylase 1	-37.4624	-0.5641324715405621
P33176	3J8Y-K	Kinesin-like protein	-37.4609	-0.5639471590631853
P01730	3CD4-A	T CELL SURFACE GLYCOPROTEIN CD4	-37.4562	-0.563366513300738
P51813	3SXS-A	Cytoplasmic tyrosine-protein kinase BMX	-37.4542	-0.5631194299975686
P10415, Q07817	6QGH-A	Apoptosis regulator Bcl-2,Bcl-2-like protein 1,Apoptosis regulator Bcl-2,Bcl-2-like protein 1	-37.4509	-0.5627117425473392
P07948	5XY1-A	Tyrosine-protein kinase Lyn	-37.4213	-0.5590549096604372
P01009	4PYW-A	Alpha-1-antitrypsin	-37.4145	-0.5582148264296617
Q86XE5	3S5O-A	4-hydroxy-2-oxoglutarate aldolase, mitochondrial	-37.4108	-0.5577577223187995
P11413	1QKI-B	GLUCOSE-6-PHOSPHATE 1-DEHYDROGENASE	-37.3946	-0.5557563475631292
O76039	4BGQ-A	CYCLIN-DEPENDENT KINASE-LIKE 5	-37.3931	-0.5555710350857525
Q02790	4DRJ-A	Peptidyl-prolyl cis-trans isomerase FKBP4	-37.3906	-0.5552621809567914
Q15418	2WNT-B	Ribosomal protein S6 kinase alpha-1	-37.3895	-0.5551262851400482
Q15652	2YPD-A	PROBABLE JMJC DOMAIN-CONTAINING HISTONE DEMETHYLATION PROT EIN 2C	-37.374	-0.5532113895404882
Q99832	6NR8-G	T-complex protein 1 subunit eta	-37.3715	-0.5529025354115263
Q6PHR2	6FDY-U	Serine/threonine-protein kinase ULK3	-37.3695	-0.5526554521083578
P19438	1NCF-A	TUMOR NECROSIS FACTOR RECEPTOR	-37.3666	-0.5522971813187622
P60174	4BR1-B	Triosephosphate isomerase	-37.3538	-0.5507158481784801
P04156	4DGI-A	Major prion protein	-37.3375	-0.5487021192576519
O15554	6CNN-C	Intermediate conductance calcium-activated potassium channel protein 4	-37.3338	-0.5482450151467888
Q96GD4	4AF3-A	AURORA KINASE B	-37.3337	-0.5482326609816308
P09668	6CZS-A	Pro-cathepsin H	-37.3303	-0.5478126193662435
P10253	5NN5-A	Lysosomal alpha-glucosidase	-37.3282	-0.547553181897916
P11766	1MC5-A	Alcohol dehydrogenase class III chi chain	-37.3277	-0.5474914110721235
Q9BYF1	6ACG-D	Angiotensin-converting enzyme 2	-37.327	-0.5474049319160141
P47989	2CKJ-A	Xanthine dehydrogenase/oxidase	-37.3145	-0.5458606612712078
P00505	5AX8-C	Aspartate aminotransferase, mitochondrial	-37.3127	-0.5456382862983552
P51857	3UZZ-A	3-oxo-5-beta-steroid 4-dehydrogenase	-37.3116	-0.5455023904816121
O95045	3P0E-B	Uridine phosphorylase 2	-37.3062	-0.5448352655630554
P07148	6DO7-A	Fatty acid-binding protein, liver	-37.3021	-0.5443287447915595
Q00532	4AGU-A	CYCLIN-DEPENDENT KINASE-LIKE 1	-37.2847	-0.5421791200539882
G1RH57	5X8S-A	Nuclear receptor ROR-gamma	-37.2811	-0.541734370108284
P68363	5N5N-J	Tubulin alpha-1B chain	-37.2768	-0.5412031410064703
P31151	2WOR-A	PROTEIN S100-A7	-37.2725	-0.5406719119046567
Q15059	2OO1-A	Bromodomain-containing protein 3	-37.2701	-0.5403754119408536
O00522	3U7D-A	Krev interaction trapped protein 1	-37.2671	-0.5400047869860999
P56373	5SVQ-A	P2X purinoceptor 3	-37.2653	-0.5397824120132483
Q16740	1TG6-G	Putative ATP-dependent Clp protease proteolytic subunit	-37.259	-0.5390040996082652
Q9UHI6	3B7G-A	Probable ATP-dependent RNA helicase DDX20	-37.2548	-0.5384852246716104
Q14451	5TYI-A	Growth factor receptor-bound protein 7	-37.2536	-0.5383369746897084
P02679	3HUS-C	Fibrinogen, gamma polypeptide	-37.2399	-0.5366444540630002
P07911	4WRN-A	Maltose-binding periplasmic protein,Uromodulin	-37.2327	-0.5357549541715918
P53667	3S95-A	LIM domain kinase 1	-37.2239	-0.5346677876376477
S6C4S0	6CBJ-H	Fab F045-092 heavy chain	-37.2157	-0.5336547460946541
Q99714	1SO8-A	3-hydroxyacyl-CoA dehydrogenase type II	-37.2082	-0.53272818370777
P43378	2PA5-A	Tyrosine-protein phosphatase non-receptor type 9	-37.1969	-0.5313321630448647
O60911	3H6S-A	CATHEPSIN V	-37.191	-0.5306032673005163
P18507	6HUP-C	Gamma-aminobutyric acid receptor subunit gamma-2	-37.1906	-0.5305538506398827
Q9NS75	6RZ6-A	Cysteinyl leukotriene receptor 2,Soluble cytochrome b562,Cysteinyl leukotriene receptor 2	-37.1864	-0.530034975703227
Q7L523	6ULG-F	Ras-related GTP-binding protein A	-37.1664	-0.5275641426715366
P19971	1UOU-A	THYMIDINE PHOSPHORYLASE	-37.1533	-0.5259457470357789
Q12879	5TP9-A	Glutamate receptor ionotropic, NMDA 2A	-37.1512	-0.5256863095674514
Q8NBK3	2HI8-X	C-alpha-formyglycine-generating enzyme	-37.1506	-0.5256121845765
Q9Y6F7	2FW2-A	Testis-specific chromodomain protein Y 2	-37.1409	-0.5244138305561306
P69891	1I3D-A	HEMOGLOBIN GAMMA CHAINS	-37.1386	-0.5241296847574854
Q12959	1PDR-A	Disks large homolog 1	-37.1336	-0.5235119764995633
Q12923	1WCH-A	PROTEIN TYROSINE PHOSPHATASE, NON-RECEPTOR TYPE 13	-37.1244	-0.5223753933049855
P49862	2QXG-A	Kallikrein-7	-37.1236	-0.522276559983718
P50613	1UA2-A	Cell division protein kinase 7	-37.112	-0.5208434768253372
P43403	1U59-A	Tyrosine-protein kinase ZAP-70	-37.0905	-0.518187331316269
O95711	3B2D-D	Lymphocyte antigen 86	-37.077	-0.5165195190198776
Q9Y466	4XAJ-A	Maltose-binding periplasmic protein,Nuclear receptor subfamily 2 group E member 1	-37.0746	-0.5162230190560745
P23469	2JJD-A	Receptor-type tyrosine-protein phosphatase epsilon	-37.0707	-0.5157412066148954
Q9BXF3	5V84-C	Cat eye syndrome critical region protein 2	-37.0686	-0.5154817691465681
Q9ULY5	3WH3-A	C-type lectin domain family 4 member E	-37.0668	-0.5152593941737155
P43686	5VHM-D	26S proteasome regulatory subunit 6B	-37.0665	-0.5152223316782398
Q13472	4CGY-A	DNA TOPOISOMERASE 3-ALPHA	-37.0653	-0.5150740816963387
P10635	3TBG-A	Cytochrome P450 2D6	-37.0638	-0.5148887692189619
Q9H227	3VKK-A	CYTOSOLIC BETA-GLUCOSIDASE	-37.052	-0.5134309777302641
O43598	4P5E-A	2'-deoxynucleoside 5'-phosphate N-hydrolase 1	-37.0492	-0.5130850611058273
P46976	3RMW-A	Glycogenin-1	-37.0451	-0.5125785403343305
P29350	4HJP-A	Tyrosine-protein phosphatase, non-receptor type 6	-37.0338	-0.5111825196714254
P09960	5NID-A	Leukotriene A-4 hydrolase	-37.0205	-0.5095394157053508
Q8N300	6J7B-B	Small vasohibin-binding protein	-37.0162	-0.5090081866035371
P08913, P18089	6K42-R	Alpha-2A adrenergic receptor,Endolysin,Alpha-2B adrenergic receptor,Alpha-2B adrenergic receptor	-37.0111	-0.5083781241804561
P11473	3W0C-A	Vitamin D3 receptor	-36.9895	-0.50570962450623
Q14145	5F72-K	Kelch-like ECH-associated protein 1	-36.9773	-0.5042024163568986
Q9BV79	2VCY-B	TRANS-2-ENOYL-COA REDUCTASE	-36.95	-0.5008297292686408
P21917	5WIU-A	D(4) dopamine receptor, soluble cytochrome b562 chimera	-36.9401	-0.4996066669179536
P17174	3WZF-A	Aspartate aminotransferase, cytoplasmic	-36.9266	-0.4979388546215621
P14210	4K3J-A	Hepatocyte growth factor	-36.9234	-0.4975435213364916
Q9H1P3	5ZM8-A	Oxysterol-binding protein-related protein 2	-36.9208	-0.4972223130423717
P08754	2ODE-A	GUANINE NUCLEOTIDE-BINDING PROTEIN G(K) SUBUNIT ALPHA	-36.9154	-0.4965551881238149
Q6NS87	2PYE-E	T-Cell Receptor, Beta Chain	-36.9095	-0.4958262923794665
Q9Y233	3WS9-A	cAMP and cAMP-inhibited cGMP 3',5'-cyclic phosphodiesterase 10A	-36.9026	-0.4949738549835329
Q92600	4CT7-B	CELL DIFFERENTIATION PROTEIN RCD1 HOMOLOG	-36.8992	-0.4945538133681456
P19801	3HI7-B	Amiloride-sensitive amine oxidase	-36.882	-0.4924288969608911
M4Q8P8	6MFT-G	Gp120	-36.8819	-0.4924165427957331
Q02078	1C7U-A	Myocyte-specific enhancer factor 2A	-36.8783	-0.4919717928500289
P01704	5CBA-B	3b4 light chain	-36.8751	-0.4915764595649584
Q96IY4	5HVG-A	Carboxypeptidase B2	-36.8722	-0.4912181887753627
P08246	5A8X-A	HUMAN LEUKOCYTE ELASTASE	-36.8584	-0.4895133139834964
P24385	6P8F-A	G1/S-specific cyclin-D1	-36.8536	-0.4889203140558902
O15350	4GUO-B	Tumor protein p73	-36.8518	-0.4886979390830377
P36980	3ZD1-A	COMPLEMENT FACTOR H-RELATED PROTEIN 2	-36.8498	-0.4884508557798692
P16278	3THC-D	Beta-galactosidase	-36.8481	-0.4882408349721755
Q15678	6IWD-A	Tyrosine-protein phosphatase non-receptor type 14	-36.8433	-0.4876478350445693
P54577	1N3L-A	Tyrosine--tRNA ligase, cytoplasmic	-36.8414	-0.4874131059065588
Q6P988	4UYU-A	Protein notum homolog	-36.8412	-0.4873883975762419
Q6ZMT4	3U78-A	JmjC domain-containing histone demethylation protein 1D	-36.8389	-0.4871042517775977
P06756	1M1X-A	Integrin alpha-V	-36.8301	-0.4860170852436536
Q96BI3	5FN5-C	Gamma-secretase subunit APH-1A	-36.8291	-0.4858935435920684
Q6PIL8	5UG0-C	2897 light chain	-36.8136	-0.4839786479925085
P20718	3TK9-A	Granzyme H	-36.808	-0.4832868147436349
P10826	4JYH-B	Retinoic acid receptor beta	-36.805	-0.4829161897888812
P15498	6NEW-A	Proto-oncogene vav	-36.8013	-0.4824590856780182
P04180	4XX1-A	Phosphatidylcholine-sterol acyltransferase	-36.8002	-0.482323189861275
O75151	3PU3-A	PHD finger protein 2	-36.7954	-0.4817301899336697
Q93038	5YGS-A	Human TNRSF25 death domain	-36.7876	-0.4807665650513099
Q12888	4X34-A	Tumor suppressor p53-binding protein 1	-36.782	-0.4800747318024363
Q9UBT2	3KYD-B	SUMO-activating enzyme subunit 2	-36.7725	-0.4789010861123836
P49789	5FIT-A	FRAGILE HISTIDINE TRIAD PROTEIN	-36.7724	-0.4788887319472247
P17948	3HNG-A	Vascular endothelial growth factor receptor 1	-36.7545	-0.4766773363838617
O00214	4BMB-A	GALECTIN-8	-36.7494	-0.4760472739607807
P48735	4JA8-A	Isocitrate dehydrogenase [NADP], mitochondrial	-36.7453	-0.4755407531892839
P84077	1RE0-A	ADP-ribosylation factor 1	-36.7444	-0.4754295657028576
P08574	5XTE-U	Cytochrome c1, heme protein, mitochondrial	-36.7413	-0.475046586582946
Q9NQ88	3DCY-A	REGULATOR PROTEIN	-36.7392	-0.4747871491146178
Q96EB6	4ZZI-A	NAD-dependent protein deacetylase sirtuin-1	-36.7309	-0.4737617534064662
P06241	1SHF-A	Proto-oncogene tyrosine-protein kinase Fyn	-36.7278	-0.4733787742865545
Q8WXH5	2IZV-A	SUPPRESSOR OF CYTOKINE SIGNALING 4	-36.7039	-0.4704261288136833
P09622	1ZY8-B	Dihydrolipoyl dehydrogenase, mitochondrial	-36.6979	-0.469684878904176
Q13224	5EWL-B	Glutamate receptor ionotropic, NMDA 2B	-36.6965	-0.469511920591958
P07355	5LQ2-A	Annexin A2	-36.6774	-0.467152275046693
O95363	3HFV-A	Phenylalanyl-tRNA synthetase, mitochondrial	-36.6754	-0.4669051917435245
P14550	2ALR-A	ALDEHYDE REDUCTASE	-36.6702	-0.4662627751552846
P0DMV8	5BN8-A	Heat shock 70kDa protein 1A variant	-36.6596	-0.464953233648488
O14684	5T36-A	Prostaglandin E synthase	-36.6555	-0.4644467128769921
P01042	4ECC-A	chimeric protein between GSHKT10 and domain 5 of kininogen-1	-36.6447	-0.4631124630398786
O95619	5VNB-A	YEATS domain-containing protein 4	-36.6422	-0.4628036089109175
P21964	4PYJ-A	Catechol O-methyltransferase	-36.6301	-0.461308754926744
O43639	4E6R-B	Cytoplasmic protein NCK2	-36.6172	-0.4597150676213031
Q9BYE2	6KD5-B	Transmembrane protease serine 13	-36.6139	-0.4593073801710746
P09958	6HLE-A	Furin	-36.6092	-0.4587267344086273
Q8N136	5NNZ-A	Dynein assembly factor with WDR repeat domains 1	-36.607	-0.4584549427751411
P13631	1FD0-A	RETINOIC ACID RECEPTOR GAMMA-2	-36.6031	-0.4579731303339611
P11310	1EGD-B	Acyl-CoA dehydrogenase, medium-chain specific, mitochondrial	-36.6014	-0.4577631095262675
O00429	3W6P-A	Dynamin-1-like protein	-36.596	-0.4570959846077107
P15374	6ISU-A	Ubiquitin carboxyl-terminal hydrolase isozyme L3	-36.5913	-0.4565153388452634
Q9NRL2	5UIY-A	Bromodomain adjacent to zinc finger domain protein 1A	-36.5874	-0.4560335264040843
P50053-2	3NC2-B	Ketohexokinase	-36.5872	-0.4560088180737675
P09913	4G1T-B	Interferon-induced protein with tetratricopeptide repeats 2	-36.5602	-0.4526731934809846
O75936	3N6W-A	Gamma-butyrobetaine dioxygenase	-36.551	-0.4515366102864068
P50225	1LS6-A	Phenol-sulfating phenol sulfotransferase 1	-36.5454	-0.4508447770375332
Q9ULD4	3PFS-A	Bromodomain and PHD finger-containing protein 3	-36.5396	-0.4501282354583428
Q9HAN9	1KKU-A	NICOTINAMIDE MONONUCLEOTIDE ADENYLYL TRANSFERASE	-36.5345	-0.4494981730352617
Q9BZX2	6N55-H	Uridine-cytidine kinase 2	-36.5343	-0.4494734647049449
O60502	5TKE-B	Protein O-GlcNAcase	-36.532	-0.4491893189062998
Q9BUB5	2HW6-A	MAP kinase interacting serine/threonine kinase 1	-36.5273	-0.4486086731438524
P26447	2MRD-B	Protein S100-A4	-36.5246	-0.4482751106845745
Q9BXR0	6H42-A	Queuine tRNA-ribosyltransferase catalytic subunit 1	-36.5146	-0.4470396941687293
P29475	6AUY-A	Nitric oxide synthase, brain	-36.5119	-0.4467061317094505
Q2M1P5	6MLR-C	KINESIN-LIKE PROTEIN KIF7	-36.501	-0.445359527707179
Q12834	6Q6H-R	Cell division cycle protein 20 homolog	-36.4998	-0.4452112777252779
Q9BY41	3EZP-A	Histone deacetylase 8	-36.4986	-0.4450630277433768
O00141	2R5T-A	Serine/threonine-protein kinase Sgk1	-36.4981	-0.4450012569175842
P51649	2W8P-A	SUCCINIC SEMIALDEHYDE DEHYDROGENASE MITOCHONDRIAL	-36.4917	-0.4442105903474432
O60701	6C4K-A	UDP-glucose 6-dehydrogenase	-36.4719	-0.4417644656460687
Q96P09	1XB1-E	Baculoviral IAP repeat-containing protein 8	-36.465	-0.4409120282501361
P02461	4AE2-B	COLLAGEN ALPHA-1(III) CHAIN	-36.4631	-0.4406772991121246
Q15291	6KIU-N	Retinoblastoma-binding protein 5	-36.46	-0.440294319992213
P28039	5W7C-A	Acyloxyacyl hydrolase	-36.458	-0.4400472366890436
O75385	6MNH-A	Serine/threonine-protein kinase ULK1	-36.4532	-0.4394542367614383
Q13614	5GNH-A	Myotubularin-related protein 2	-36.4528	-0.4394048201008046
P80188	6S8V-A	Neutrophil gelatinase-associated lipocalin	-36.4492	-0.4389600701550995
Q14376	1HZJ-A	UDP-GLUCOSE 4-EPIMERASE	-36.4463	-0.4386017993655047
Q9H2X6	6P5S-A	Homeodomain-interacting protein kinase 2	-36.4454	-0.4384906118790784
P31947	5N5W-A	14-3-3 protein sigma	-36.433	-0.4369586953994301
P35219	2W2J-A	CARBONIC ANHYDRASE-RELATED PROTEIN	-36.4273	-0.4362545079853985
Q9Y4U1	5UOS-A	Methylmalonic aciduria and homocystinuria type C protein	-36.4243	-0.4358838830306449
Q13043	3COM-A	Serine/threonine-protein kinase 4	-36.4145	-0.4346731748451157
Q9HBA0	4DX1-A	Transient receptor potential cation channel subfamily V member 4	-36.4106	-0.4341913624039366
Q9UKL6	1LN1-A	Phosphatidylcholine transfer protein	-36.3942	-0.4321652793179495
P24530	6K1Q-A	Endothelin B receptor,Endolysin,Endothelin B receptor	-36.38	-0.4304109878654495
P09012	4PR6-A	U1 small nuclear ribonucleoprotein A	-36.3772	-0.4300650712410127
P54646, Q13131	5EZV-A	5'-AMP-activated protein kinase catalytic subunit alpha-2/alpha-1 RIM SWAP chimera	-36.3664	-0.4287308214038992
P04406	3GPD-G	Glyceraldehyde-3-phosphate dehydrogenase	-36.3648	-0.4285331547613644
P20160	1FY1-A	HEPARIN-BINDING PROTEIN	-36.3583	-0.4277301340260646
O60568	6FXK-A	Procollagen-lysine,2-oxoglutarate 5-dioxygenase 3	-36.3446	-0.4260376133993562
Q9Y5K2	6KBR-A	Kallikrein-4	-36.3439	-0.4259511342432469
P13051	3FCL-A	Uracil-DNA glycosylase	-36.3186	-0.4228255304581585
O00311	4F9B-A	Cell division cycle 7-related protein kinase,Cell division cycle 7-related protein kinase,Cell division cycle 7-related protein kinase	-36.3138	-0.4222325305305524
P07288	2ZCK-P	Prostate-specific antigen	-36.2985	-0.4203423432613083
Q86UE8	5O0Y-A	Serine/threonine-protein kinase tousled-like 2	-36.2973	-0.4201940932794072
Q9Y5X1	2RAJ-A	Sorting nexin-9	-36.2968	-0.4201323224536147
P00156	5XTE-V	Cytochrome b	-36.2944	-0.4198358224898125
O00560	1W9O-A	Syntenin-1	-36.2941	-0.4197987599943367
Q9GZT4	5X2L-A	Serine racemase	-36.2871	-0.4189339684332452
O00763	3GLK-A	Acetyl-CoA carboxylase 2	-36.271	-0.4169449478427338
Q96EY8	2IDX-B	Cob(I)yrinic acid a,c-diamide adenosyltransferase, mitochondrial	-36.2588	-0.4154377396934023
P14867	6HUJ-D	Gamma-aminobutyric acid receptor subunit alpha-1,Gamma-aminobutyric acid receptor subunit alpha-1	-36.2536	-0.4147953231051625
Q92905	4D10-M	COP9 SIGNALOSOME COMPLEX SUBUNIT 5	-36.2512	-0.4144988231413594
Q9H4Y5	3Q18-A	Glutathione S-transferase omega-2	-36.2499	-0.4143382189942994
P41143	6PT3-A	Delta opioid receptor	-36.2478	-0.414078781525972
P47895	5FHZ-C	Aldehyde dehydrogenase family 1 member A3	-36.2464	-0.413905823213754
Q14562	6HYT-A	ATP-dependent RNA helicase DHX8	-36.233	-0.4122503650825206
P14868	4J15-A	Aspartate--tRNA ligase, cytoplasmic	-36.2306	-0.4119538651187184
P08100	6CMO-R	chimera protein of Soluble cytochrome b562 and Rhodopsin	-36.219	-0.4105207819603375
Q9Y6D6	3LTL-A	Brefeldin A-inhibited guanine nucleotide-exchange protein 1	-36.2165	-0.4102119278313764
P48729	5FQD-C	Casein kinase I isoform alpha	-36.2126	-0.4097301153901964
P49674	4HOK-A	Casein kinase I isoform epsilon	-36.1923	-0.4072222198630303
P07858	3K9M-A	Cathepsin B	-36.19	-0.4069380740643852
P31749, Q16513	6CCY-A	RAC-alpha serine/threonine-protein kinase,PIFtide	-36.186	-0.4064439074580473
Q6PJG0	1LGV-A	IMMUNOGLOBULIN LAMBDA LIGHT CHAIN	-36.1794	-0.4056285325575894
Q02108	3UVJ-A	Guanylate cyclase soluble subunit alpha-3	-36.1686	-0.4042942827204759
P05413	4WBK-A	MUSCLE FATTY ACID BINDING PROTEIN	-36.1573	-0.4028982620575707
P15153	2W2X-A	RAS-RELATED C3 BOTULINUM TOXIN SUBSTRATE 2	-36.1566	-0.4028117829014613
P60709	6ANU-F	Actin, cytoplasmic 1	-36.135	-0.4001432832272352
P60880	3ZUR-A	BOTULINUM NEUROTOXIN TYPE A, SYNAPTOSOMAL-ASSOCIATED PROTEIN	-36.1346	-0.4000938665666015
P0DPK2		H3.Y	-36.1324	-0.3998220749331153
Q16763	1ZDN-A	Ubiquitin-conjugating enzyme E2 S	-36.1143	-0.3975859710394354
Q7RTV0	5ZYA-D	PHD finger-like domain-containing protein 5A	-36.1044	-0.3963629086887481
Q9UQ80	3J2I-A	Proliferation-associated protein 2G4	-36.1026	-0.3961405337158964
O75899	6UO9-B	Gamma-aminobutyric acid type B receptor subunit 2	-36.0988	-0.3956710754398745
Q9UGM1	4UY2-A	NEURONAL ACETYLCHOLINE RECEPTOR SUBUNIT ALPHA-9	-36.0953	-0.3952386796593292
Q8NHX9	6NQ2-B	Two pore calcium channel protein 2	-36.0937	-0.3950410130167935
P08603	2BZM-A	Complement factor H	-36.0853	-0.3940032631434831
P28676	1F4O-B	GRANCALCIN	-36.083	-0.3937191173448389
P00751	3HRZ-D	Complement factor B	-36.0763	-0.392891388279223
Q9ULW8	6CE1-A	Protein-arginine deiminase type-3	-36.0763	-0.392891388279223
Q96RU8	5CEK-A	Tribbles homolog 1	-36.0751	-0.392743138297321
Q9H4A3	5WE8-A	Serine/threonine-protein kinase WNK1	-36.0686	-0.391940117562022
P26927	2ASU-B	Hepatocyte growth factor-like protein	-36.0593	-0.3907911802022853
P55084	5ZQZ-B	Trifunctional enzyme subunit beta, mitochondrial	-36.0474	-0.3893210345484296
P51681	6MEO-B	C-C chemokine receptor type 5,Rubredoxin,C-C chemokine receptor type 5	-36.0398	-0.3883821179963866
P17066	3FE1-A	Heat shock 70 kDa protein 6	-36.0367	-0.3879991388764749
Q53Z42	6TRN-A	MHC class I antigen	-36.0306	-0.3872455348018088
P02708	4ZJS-E	Acetylcholine receptor subunit alpha,Soluble acetylcholine receptor,Acetylcholine receptor subunit alpha,Soluble acetylcholine receptor	-36.0211	-0.3860718891117553
Q99593	5BQD-B	T-box transcription factor TBX5	-36.0131	-0.3850835558990795
O15131	4U2X-D	Importin subunit alpha-6	-36.0002	-0.3834898685936386
P26885	2PBC-A	Peptidyl-prolyl cis-trans isomerase FKBP2	-35.9998	-0.3834404519330049
P17516	2FVL-A	Aldo-keto reductase family 1, member C4	-35.9946	-0.382798035344765
Q9Y337	6QFE-A	Kallikrein-5	-35.9887	-0.3820691396004165
P01138	4EDX-W	Beta-nerve growth factor	-35.9865	-0.3817973479669303
O94768	6Y6H-A	Serine/threonine-protein kinase 17B	-35.9773	-0.3806607647723525
Q9BQ50	1Y97-A	Three prime repair exonuclease 2	-35.9707	-0.3798453898718946
O95831	1M6I-A	Programmed cell death protein 8	-35.9608	-0.3786223275212074
P52789	5HEX-A	Hexokinase-2	-35.9535	-0.3777204734646401
P26045	4RI5-A	Tyrosine-protein phosphatase non-receptor type 3	-35.944	-0.3765468277745875
Q9Y3R4	2F25-A	Sialidase 2	-35.9432	-0.3764479944533192
P51648	4QGK-A	Fatty aldehyde dehydrogenase	-35.9415	-0.3762379736456255
P50213	6L59-A	Isocitrate dehydrogenase [NAD] subunit alpha, mitochondrial	-35.9281	-0.374582515514393
P12821	4APH-A	ANGIOTENSIN-CONVERTING ENZYME	-35.9207	-0.3736683072926668
O95243	4E9G-A	Methyl-CpG-binding domain protein 4	-35.9092	-0.3722475782994447
P30153	2PKG-A	Serine/threonine-protein phosphatase 2A 65 kDa regulatory subunit A alpha isoform	-35.9043	-0.3716422242066806
O00255	5DB2-A	Menin	-35.9025	-0.3714198492338289
P30307	3OP3-A	M-phase inducer phosphatase 3	-35.895	-0.3704932868469448
Q8WTX7		GATS-like protein 3	-35.8906	-0.3699497035799723
P07101	2XSN-B	TYROSINE 3-MONOOXYGENASE	-35.8846	-0.369208453670465
O43741	2F15-A	5'-AMP-activated protein kinase, beta-2 subunit	-35.8802	-0.3686648704034934
P28223	6A94-A	5-hydroxytryptamine receptor 2A,Soluble cytochrome b562	-35.8681	-0.3671700164193199
P47985	5XTE-P	Cytochrome b-c1 complex subunit Rieske, mitochondrial	-35.858	-0.3659222457383158
Q56H30	3BXN-A	HLA-B*1402 extracellular domain	-35.8573	-0.3658357665822073
P18825	6KUW-A	Alpha-2C adrenergic receptor	-35.8569	-0.3657863499215736
P16070	4PZ4-A	CD44 antigen	-35.8519	-0.3651686416636505
P42575	1PYO-C	Caspase-2	-35.8401	-0.3637108501749528
P15692	3P9W-A	Vascular endothelial growth factor A	-35.8374	-0.3633772877156748
P02774	1J7E-A	Vitamin D-binding protein	-35.8352	-0.3631054960821886
P14555	1AYP-A	PHOSPHOLIPASE A2	-35.8274	-0.3621418711998287
P22234	6YB8-B	Multifunctional protein ADE2	-35.823	-0.3615982879328571
O43143	6SH7-A	Pre-mRNA-splicing factor ATP-dependent RNA helicase DHX15	-35.814	-0.3604864130685962
P30988	6PGQ-A	Maltodextrin-binding protein,Calcitonin receptor	-35.8063	-0.3595351423513952
P00451	4XZU-M	Coagulation factor VIII	-35.7965	-0.3583244341658668
P04908, P06899	5VEY-A	Histone H2B type 1-J,Histone H2A type 1-B/E	-35.7936	-0.3579661633762712
Q01813	4XYJ-B	ATP-dependent 6-phosphofructokinase, platelet type	-35.7877	-0.3572372676319227
P00750	1BDA-A	Tissue-type plasminogen activator	-35.7805	-0.3563477677405143
P21579	2N1T-E	Synaptotagmin-1	-35.7745	-0.355606517831007
Q9UBP0	3VFD-A	Spastin	-35.7709	-0.3551617678853019
Q6MZV7	6CHF-B	Uncharacterized protein DKFZp686C11235	-35.7538	-0.3530492056432063
P55263	2I6A-A	Adenosine kinase	-35.7364	-0.3508995809056358
O43614	5WS3-A	Orexin receptor type 2,GlgA glycogen synthase,Orexin receptor type 2	-35.7338	-0.3505783726115158
P10415	1YSW-A	Apoptosis regulator Bcl-2	-35.7196	-0.348824081159015
P68036	3SY2-D	Ubiquitin-conjugating enzyme E2 L3	-35.7105	-0.3476998521295961
P13928	1W3W-A	ANNEXIN A8	-35.6892	-0.3450684149508448
Q5JS13	3QXL-A	Ras-specific guanine nucleotide-releasing factor RalGPS1	-35.6859	-0.3446607275006154
P15812, P61769	3S6C-A	Beta-2-microglobulin, T-cell surface glycoprotein CD1e, membrane-associated	-35.6819	-0.3441665608942775
Q15118	2Q8G-A	[Pyruvate dehydrogenase [lipoamide]] kinase isozyme 1	-35.6661	-0.3422146027992419
P42226	4Y5W-C	Signal transducer and activator of transcription 6	-35.6598	-0.3414362903942588
Q13563	5T4D-C	Polycystin-2	-35.6515	-0.3404108946861073
Q96PD4	6HG4-A	Interleukin-17F	-35.6511	-0.3403614780254735
Q9H0U3	6S7T-H	Magnesium transporter protein 1	-35.6475	-0.3399167280797693
P12544	1ORF-A	Granzyme A	-35.6469	-0.3398426030888188
Q9UL52	2OQ5-A	Transmembrane protease, serine 11E	-35.6457	-0.3396943531069168
P01344	6VWI-I	Insulin-like growth factor II	-35.6356	-0.3384465824259127
P12018	2H32-A	VpreB protein	-35.6279	-0.3374953117087118
Q01484	4D8O-A	Ankyrin-2	-35.6278	-0.3374829575435538
Q8WXI4	3FO5-B	Thioesterase, adipose associated, isoform BFIT2	-35.626	-0.3372605825707012
Q14534	6C6N-A	Squalene monooxygenase	-35.6212	-0.3366675826430959
O75643	4F93-B	U5 small nuclear ribonucleoprotein 200 kDa helicase	-35.613	-0.3356545411001024
Q9Y617	3E77-B	Phosphoserine aminotransferase	-35.6059	-0.3347773953738519
P04183	2ORV-B	THYMIDINE KINASE	-35.6049	-0.3346538537222677
P11226	1HUP-A	MANNOSE-BINDING PROTEIN	-35.5977	-0.3337643538308593
P12004	5MLO-C	Proliferating cell nuclear antigen	-35.5946	-0.3333813747109467
Q86Y39	5XTC-V	NADH dehydrogenase [ubiquinone] 1 alpha subcomplex subunit 11	-35.5763	-0.33112056248695
P05451	1QDD-A	LITHOSTATHINE	-35.5757	-0.3310464374959986
Q9BX68	4INC-B	Histidine triad nucleotide-binding protein 2, mitochondrial	-35.5658	-0.3298233751453122
A0FGR8	4NPJ-A	Extended synaptotagmin-2	-35.5649	-0.3297121876588859
Q16659	2I6L-A	Mitogen-activated protein kinase 6	-35.5625	-0.3294156876950828
P17693	6K60-A	HLA class I histocompatibility antigen, alpha chain G	-35.5583	-0.3288968127584281
P01764	1OHQ-B	MG8-4 SCAFFOLD ANTIBODY	-35.557	-0.3287362086113681
Q9UHL4	3N0T-B	Dipeptidyl peptidase 2	-35.5562	-0.3286373752900998
P23471	5H08-A	Receptor-type tyrosine-protein phosphatase zeta	-35.5545	-0.3284273544824062
P12883, Q15691	6PFP-A	Myosin, heavy polypeptide 7, cardiac muscle, beta variant	-35.5509	-0.3279826045367019
Q05048	6B3X-A	Cleavage stimulation factor subunit 1	-35.5473	-0.3275378545909977
P16118	1K6M-A	6-phosphofructo-2-kinase/fructose-2,6-biphosphatase 2-phosphatase	-35.5368	-0.3262406672493599
P00367	1NR1-D	Glutamate dehydrogenase 1	-35.5315	-0.3255858964959621
P28472	6HUK-B	GAMMA-AMINOBUTYRIC ACID RECEPTOR SUBUNIT BETA-3	-35.5303	-0.3254376465140601
O95166, O95197	7BRU-A	Reticulon-3,Gamma-aminobutyric acid receptor-associated protein	-35.53	-0.3254005840185852
Q9Y657	6I8B-B	Spindlin-1	-35.5209	-0.3242763549891654
P12081	4X5O-A	Histidine--tRNA ligase, cytoplasmic	-35.5198	-0.3241404591724223
Q16611	5VX0-C	Bcl-2 homologous antagonist/killer	-35.5146	-0.3234980425841833
P61586	5ZHX-e	Transforming protein RhoA	-35.5076	-0.3226332510230909
Q9Y2Q3	3RPP-A	Glutathione S-transferase kappa 1	-35.4979	-0.3214348970027214
P54756	2R2P-A	Ephrin type-A receptor 5	-35.4953	-0.3211136887086014
P0DOY2	7FAB-L	FAB FRAGMENT MOR03268 LIGHT CHAIN	-35.495	-0.3210766262131257
P08913	6KUY-A	Alpha2A adrenergic receptor	-35.4913	-0.3206195221022635
Q13509	5IJ9-B	Tubulin beta-3 chain	-35.486	-0.3199647513488647
Q8N8N7	2ZB4-A	PROSTAGLANDIN REDUCTASE 2	-35.4837	-0.3196806055502205
P51787	6V00-J	Potassium voltage-gated channel subfamily KQT member 1	-35.4658	-0.3174692099868574
Q9BQA1	5EMK-B	Methylosome protein 50	-35.4651	-0.317382730830748
P01903	2ICW-A	HLA class II histocompatibility antigen, DR alpha chain	-35.4617	-0.3169626892153607
O15527	1KO9-A	8-oxoguanine DNA glycosylase	-35.4612	-0.3169009183895681
O00329	6PYR-A	Phosphatidylinositol 4,5-bisphosphate 3-kinase catalytic subunit delta isoform	-35.4534	-0.3159372935072091
Q6GMX6	1BEY-H	ABT-007 FAB FRAGMENT	-35.4485	-0.315331939414445
O15178	5QRM-A	T-box transcription factor T	-35.4183	-0.3116009815365916
P48443	2GL8-D	Retinoic acid receptor RXR-gamma	-35.4168	-0.3114156690592147
Q9Y6N5	6MP5-A	Sulfide:quinone oxidoreductase, mitochondrial	-35.4102	-0.3106002941587569
P48775	6VBN-D	Tryptophan 2,3-dioxygenase	-35.41	-0.3105755858284392
P27986	5SXD-B	Phosphatidylinositol 3-kinase regulatory subunit alpha	-35.4093	-0.3104891066723306
Q9BYV9	3OHV-A	Transcription regulator protein BACH2	-35.3986	-0.309167211000376
P41145	4DJH-B	Kappa opioid receptor	-35.3916	-0.3083024194392835
P23368	1PJL-C	NAD-dependent malic enzyme, mitochondrial	-35.3912	-0.3082530027786498
Q10471	5AJP-A	Polypeptide N-acetylgalactosaminyltransferase 2	-35.3792	-0.3067705029596352
Q6P2Q9	4JKA-A	Pre-mRNA-processing-splicing factor 8	-35.3608	-0.3044973365704796
Q96SW2-2	6BN8-B	Protein cereblon	-35.3606	-0.3044726282401628
P08912	6OL9-A	Muscarinic acetylcholine receptor M5, T4 Lysozyme fusion	-35.3438	-0.3023971284935428
P55042	2GJS-A	GTP-binding protein RAD	-35.3357	-0.3013964411157082
P32298	4YHJ-A	G protein-coupled receptor kinase 4	-35.3356	-0.3013840869505493
Q13507	5ZBG-A	Short transient receptor potential channel 3	-35.3341	-0.3011987744731725
P20273	5VL3-Q	B-cell receptor CD22	-35.3306	-0.3007663786926262
P07355, Q96QZ7	6TWU-A	Membrane-associated guanylate kinase, WW and PDZ domain-containing protein 1,Annexin A2	-35.3303	-0.3007293161971514
P25103	6HLP-A	Substance-P receptor,Substance-P receptor	-35.3241	-0.2999633579573272
P01871	2AGJ-H	HEAVY CHAIN OF IG	-35.3233	-0.2998645246360598
O95154	2CLP-B	AFLATOXIN B1 ALDEHYDE REDUCTASE MEMBER 3	-35.3233	-0.2998645246360598
P62826	4HB4-A	GTP-binding nuclear protein Ran	-35.3164	-0.2990120872401263
Q9Y663	1T8U-B	heparan sulfate D-glucosaminyl 3-O-sulfotransferase 3A1	-35.316	-0.2989626705794926
P03891	5XTC-i	NADH-ubiquinone oxidoreductase chain 2	-35.2969	-0.2966030250342275
Q9BXB1	4KT1-A	Leucine-rich repeat-containing G-protein coupled receptor 4	-35.2887	-0.295589983491234
Q9UL18	4KRF-A	Eukaryotic translation initiation factor 2C 1	-35.2847	-0.2950958168848961
O76074, P27815	3HC8-A	cGMP-specific 3',5'-cyclic phosphodiesterase,cAMP-specific 3',5'-cyclic phosphodiesterase 4A,cGMP-specific 3',5'-cyclic phosphodiesterase	-35.2822	-0.294786962755935
Q9Y5S2	4UAL-A	Serine/threonine-protein kinase MRCK beta	-35.2577	-0.2917601922921132
Q07812	5W5Z-A	Apoptosis regulator BAX	-35.2554	-0.291476046493469
P10153	5E13-A	EOSINOPHIL-DERIVED NEUROTOXIN	-35.2547	-0.2913895673373595
P49427	4MDK-A	Ubiquitin-conjugating enzyme E2 R1	-35.2521	-0.2910683590432396
P01834	4XMP-L	Antibody Fab 8ANC195 light chain	-35.2468	-0.2904135882898417
Q9BQ65	5V1M-A	U6 snRNA phosphodiesterase	-35.2417	-0.2897835258667607
Q9C0B1	6AKW-A	Alpha-ketoglutarate-dependent dioxygenase FTO	-35.2379	-0.2893140675907396
P01024	2ICE-A	COMPLEMENT C3 BETA CHAIN	-35.2332	-0.2887334218282914
Q9BXD5	6ARH-B	N-acetylneuraminate lyase	-35.2247	-0.287683317789823
P19099	6XZ8-A	Cytochrome P450 11B2, mitochondrial	-35.2245	-0.2876586094595061
P18206	6FUY-A	Vinculin	-35.2157	-0.2865714429255621
A8K008	6AL5-H	B43 HEAVY CHAIN	-35.2147	-0.2864479012739778
P53582	2B3L-A	Methionine aminopeptidase 1	-35.2118	-0.2860896304843822
P08473	1R1H-A	NEPRILYSIN	-35.2082	-0.285644880538678
P49189	6QAK-A	4-trimethylaminobutyraldehyde dehydrogenase	-35.2076	-0.2855707555477274
Q96AT9	3QC3-A	D-ribulose-5-phosphate-3-epimerase	-35.1966	-0.284211797380297
P22314	6DC6-A	Ubiquitin-like modifier-activating enzyme 1	-35.1963	-0.2841747348848222
Q96GA7	2RKB-A	Serine dehydratase-like	-35.1951	-0.2840264849029202
P14598	1NG2-A	NEUTROPHIL CYTOSOL FACTOR 1	-35.1921	-0.2836558599481674
Q8NHL6	4LL9-A	Leukocyte immunoglobulin-like receptor subfamily B member 1	-35.1829	-0.2825192767535888
Q9Y2Q0	6K7I-A	Phospholipid-transporting ATPase	-35.1705	-0.2809873602739404
Q9NRF2	5W3R-A	SH2B adapter protein 1	-35.1691	-0.2808144019617224
P10827	2H79-A	THRA protein	-35.1608	-0.2797890062535709
Q13418	6MIB-A	Integrin-linked protein kinase	-35.1566	-0.2792701313169153
Q99418	4L5M-A	Cytohesin-2	-35.1538	-0.2789242146924785
Q8WU08	4FR4-A	Serine/threonine-protein kinase 32A	-35.1537	-0.2789118605273205
Q9UPP1	4DO0-A	PHD finger protein 8	-35.1462	-0.2779852981404364
Q9ULM3	5XNV-A	YEATS domain-containing protein 2	-35.1398	-0.2771946315702954
P34130	1B98-M	NEUROTROPHIN-4	-35.1364	-0.276774589954908
Q9H0J9	2PQF-A	Poly [ADP-ribose] polymerase 12	-35.1331	-0.2763669025046786
O75340	3WXA-A	Programmed cell death protein 6	-35.1273	-0.2756503609254882
P35398	1N83-A	Nuclear receptor ROR-alpha	-35.1131	-0.2738960694729882
P61024	1DKS-A	CYCLIN DEPENDENT KINASE SUBUNIT, TYPE 1	-35.1079	-0.2732536528847483
P25311	6R2U-A	Zinc-alpha-2-glycoprotein	-35.1035	-0.2727100696177758
P56556	5XTD-E	NADH dehydrogenase [ubiquinone] 1 alpha subcomplex subunit 6	-35.086	-0.2705480907150465
P51970	5XTC-u	NADH dehydrogenase [ubiquinone] 1 alpha subcomplex subunit 8	-35.0838	-0.2702762990815602
Q86SF2	6IWR-B	N-acetylgalactosaminyltransferase 7	-35.0829	-0.2701651115951348
Q16827	2GJT-A	Receptor-type tyrosine-protein phosphatase O	-35.0791	-0.2696956533191129
Q7Z3Y4	5VL7-L	Fab33 light chain	-35.0742	-0.2690902992263487
P0CG05	3TV3-L	10E8-S74W Light Chain	-35.0604	-0.2673854244344825
Q9BZP6	2YBT-A	ACIDIC MAMMALIAN CHITINASE	-35.0485	-0.2659152787806259
Q16873	3B29-A	LEUKOTRIENE C4 SYNTHASE	-35.0438	-0.2653346330181785
Q96LB8	2EAX-A	Peptidoglycan recognition protein-I-beta	-35.0435	-0.2652975705227037
Q96DU3	2IF7-A	SLAM family member 6	-34.9977	-0.2596393628801315
P23467	2HC1-A	Receptor-type tyrosine-protein phosphatase beta	-34.9961	-0.2594416962375958
Q6GMX8	2QAD-C	anti-HIV-1 antibody 412d light chain	-34.9935	-0.2591204879434758
P34896	6FL5-D	Serine hydroxymethyltransferase, cytosolic	-34.9855	-0.2581321547308
P56524	4CBT-A	HISTONE DEACETYLASE 4	-34.983	-0.257823300601838
P41743	6ILZ-A	Protein kinase C iota type	-34.9828	-0.2577985922715212
F6IQS1	6TDQ-A	MHC class I antigen	-34.9722	-0.2564890507647254
Q9GZS3	6TED-W	WD repeat-containing protein 61	-34.9469	-0.2533634469796362
P09210	2WJU-B	GLUTATHIONE S-TRANSFERASE A2	-34.9465	-0.2533140303190025
Q9H1K0	1YZM-A	FYVE-finger-containing Rab5 effector protein rabenosyn-5	-34.9387	-0.2523504054366427
Q9NWT6	1IZ3-A	FIH	-34.9347	-0.2518562388303048
A0A075B6T6, P01848	4ZDH-A	Alpha chain of A6 T-cell receptor,T-cell receptor alpha chain C region	-34.934	-0.2517697596741954
O75582	1VZO-A	RIBOSOMAL PROTEIN S6 KINASE ALPHA 5	-34.9285	-0.2510902805904806
Q6VAB6	5KKR-B	Kinase suppressor of Ras 2	-34.9267	-0.2508679056176281
P17931	6RZM-A	Galectin-3	-34.9099	-0.2487924058710081
P18564	5FFG-B	INTEGRIN BETA-6	-34.908	-0.2485576767329976
P0C024	5T3P-B	Peroxisomal coenzyme A diphosphatase NUDT7	-34.9068	-0.2484094267510956
Q5TA50	4KF6-A	Glycolipid transfer protein domain-containing protein 1	-34.902	-0.2478164268234903
P52757	1XA6-A	Beta2-chimaerin	-34.8993	-0.2474828643642115
P09238	1Q3A-A	Stromelysin-2	-34.8884	-0.24613626036194
P51151	1WMS-A	Ras-related protein Rab-9A	-34.8714	-0.2440360522850032
Q8WZ42	4JNW-A	Titin	-34.8599	-0.2426153232917812
P08476	1S4Y-D	Inhibin beta A chain	-34.8561	-0.2421458650157593
P00325	1HDX-A	ALCOHOL DEHYDROGENASE	-34.8521	-0.2416516984094213
Q9H777	3ZWF-B	ZINC PHOSPHODIESTERASE ELAC PROTEIN 1	-34.8455	-0.2408363235089635
P62491	5FBQ-B	Ras-related protein Rab-11A	-34.8282	-0.238699052936551
Q86W47	6V35-E	Calcium-activated potassium channel subunit beta-4	-34.8259	-0.2384149071379059
P68431	5C3I-J	Histone H3.1	-34.8132	-0.2368459281627827
Q09013	2VD5-A	DMPK PROTEIN	-34.8057	-0.2359193657758986
P35610	6P2J-B	Sterol O-acyltransferase 1	-34.7952	-0.2346221784342608
P20591	4P4T-A	Interferon-induced GTP-binding protein Mx1	-34.7928	-0.2343256784704577
P09543	1WOJ-A	2',3'-cyclic-nucleotide 3'-phosphodiesterase	-34.7719	-0.231743657952341
Q9BWP8	4YMD-A	Collectin-11	-34.7671	-0.2311506580247348
O00300	3URF-Z	Tumor necrosis factor receptor superfamily member 11B	-34.7602	-0.2302982206288013
O60880	1KA7-A	SH2 DOMAIN PROTEIN 1A	-34.7585	-0.2300881998211076
Q9NX74	6EZA-A	tRNA-dihydrouridine(20) synthase [NAD(P)+]-like	-34.7448	-0.2283956791943993
P49675	3P0L-A	Steroidogenic acute regulatory protein, mitochondrial	-34.7387	-0.227642075119734
P08183	6QEX-A	Multidrug resistance protein 1	-34.7137	-0.2245535338301205
Q9UHE8	6Y9B-C	Metalloreductase STEAP1	-34.7055	-0.223540492287127
A0A5B9	4Y16-D	TCR Beta Chain-TRBV7-8	-34.7033	-0.2232687006536407
Q16595	1EKG-A	Frataxin, mitochondrial	-34.6893	-0.2215391175314576
Q53H47	3K9J-B	Histone-lysine N-methyltransferase SETMAR	-34.6861	-0.2211437842463871
P42679	3US4-A	Megakaryocyte-associated tyrosine-protein kinase	-34.6852	-0.2210325967599608
P61158	6UHC-A	Actin-related protein 3	-34.6801	-0.2204025343368798
P20138	6D48-E	Myeloid cell surface antigen CD33	-34.6743	-0.2196859927576893
Q9Y271	6RZ5-A	Cysteinyl leukotriene receptor 1,Soluble cytochrome b562,Cysteinyl leukotriene receptor 1	-34.6512	-0.2168321806060864
A0A087WZ08	5E6I-H	T-cell receptor beta-2 chain C region	-34.6472	-0.2163380139997476
P48061	4UAI-A	Stromal cell-derived factor 1	-34.6224	-0.213274181040451
Q2TAY7	6Q8J-A	WD40 repeat-containing protein SMU1	-34.621	-0.213101222728233
P01375	4TWT-A	Tumor necrosis factor	-34.6049	-0.2111122021377217
Q9GZU1	6E7P-D	Mucolipin-1	-34.603	-0.2108774729997111
P49459	6CYO-A	Ubiquitin-conjugating enzyme E2 A	-34.6028	-0.2108527646693943
P15309	2HPA-B	PROTEIN (ACID PHOSPHATASE)	-34.5928	-0.2096173481535482
Q96H15	5F7H-B	T-cell immunoglobulin and mucin domain-containing protein 4	-34.5927	-0.2096049939883902
P28331	5XTB-M	NADH-ubiquinone oxidoreductase 75 kDa subunit, mitochondrial	-34.5873	-0.2089378690698334
Q96EF0	4Y7I-B	Myotubularin-related protein 8	-34.5871	-0.2089131607395166
Q5TCY1	4BTJ-A	TAU-TUBULIN KINASE 1	-34.5811	-0.2081719108300093
P09382	3W59-B	Galectin-1	-34.5791	-0.2079248275268399
P0DMM9	2A3R-A	Monoamine-sulfating phenol sulfotransferase	-34.5759	-0.2075294942417694
P48039	6PS8-A	chimera protein of Melatonin receptor type 1A and GlgA glycogen synthase	-34.5757	-0.2075047859114525
Q13285	1YOW-A	Steroidogenic factor 1	-34.5748	-0.2073935984250271
P52292	4E4V-A	Importin subunit alpha-1	-34.5672	-0.2064546818729841
Q14126	6QNU-D	Desmoglein-2	-34.5666	-0.2063805568820336
P50052	5XJM-A	Chimera protein of Type-2 angiotensin II receptor and Soluble cytochrome b562	-34.5662	-0.2063311402213999
O14684, Q16873	4WAB-A	Prostaglandin E synthase,Leukotriene C4 synthase	-34.5546	-0.204898057063019
O15217	3IK7-B	Glutathione S-transferase A4	-34.5347	-0.2024395781964865
Q96JD1	3BDX-A	Amyloid lambda 6 light chain variable region PIP (fragment)	-34.534	-0.2023530990403771
P35270	6I6P-B	Sepiapterin reductase	-34.5335	-0.2022913282145846
B2RXH2	2W2I-A	2-OXOGLUTARATE OXYGENASE	-34.5328	-0.202204849058476
Q96GX5	5LOH-A	Serine/threonine-protein kinase greatwall,Serine/threonine-protein kinase greatwall	-34.5234	-0.2010435575335813
P63098	5SVE-B	Calcineurin subunit B type 1	-34.5143	-0.1999193285041615
Q06520	2QP4-A	HYDROXYSTEROID SULFOTRANSFERASE	-34.4981	-0.1979179537484922
P23219	6Y3C-A	Prostaglandin G/H synthase 1	-34.4937	-0.1973743704815197
P49588	5V59-A	Alanine--tRNA ligase, cytoplasmic	-34.4923	-0.1972014121693017
Q9UBX1	1M6D-B	Cathepsin F	-34.486	-0.1964230997643187
P02452	5K31-D	Collagen alpha-1(I) chain	-34.4747	-0.1950270791014135
Q9NUW8	6MJ5-A	Tyrosyl-DNA phosphodiesterase 1	-34.4712	-0.1945946833208681
Q8NEB9	4PH4-B	Phosphatidylinositol 3-kinase catalytic subunit type 3	-34.4696	-0.1943970166783325
P06732	1I0E-A	CREATINE KINASE,M CHAIN	-34.4618	-0.1934333917959726
P05546	1JMO-A	HEPARIN COFACTOR II	-34.4567	-0.1928033293728916
Q9HD26	2LOB-A	Golgi-associated PDZ and coiled-coil motif-containing protein	-34.4544	-0.1925191835742473
P06730	5EIR-A	EUKARYOTIC TRANSLATION INITIATION FACTOR 4E	-34.45	-0.1919756003072757
Q8N2Q7	5OJK-A	Neuroligin-1,Neuroligin-1	-34.4499	-0.1919632461421169
Q9UNN8	1LQV-A	ENDOTHELIAL PROTEIN C RECEPTOR	-34.4411	-0.1908760796081728
Q9UMZ3	4IKC-A	Phosphotidylinositol phosphatase PTPRQ	-34.4365	-0.1903077880108843
O14556	5C7L-O	Glyceraldehyde-3-phosphate dehydrogenase, testis-specific	-34.434	-0.1899989338819223
P68106	5HKG-A	Peptidyl-prolyl cis-trans isomerase FKBP1B	-34.4323	-0.1897889130742287
Q13011		DELTA(3,5)-DELTA(2,4)-DIENOYL-COA ISOMERASE	-34.4277	-0.1892206214769402
P52565	2JHY-A	RHO GDP-DISSOCIATION INHIBITOR 1	-34.4226	-0.1885905590538592
Q9Y5X0	4ON3-A	Sorting nexin-10	-34.4216	-0.188467017402274
P09601	1S13-A	Heme oxygenase 1	-34.407	-0.1866633092891395
P21730	6C1Q-B	Soluble cytochrome b562, C5a anaphylatoxin chemotactic receptor 1 chimera	-34.406	-0.1865397676375552
Q96L34	5ES1-A	MAP/microtubule affinity-regulating kinase 4	-34.4036	-0.1862432676737521
Q8IX04	3DL2-B	UBIQUITIN-CONJUGATING ENZYME E2-LIKE ISOFORM A	-34.4006	-0.1858726427189985
P05062	1XDL-B	FRUCTOSE-BISPHOSPHATE ALDOLASE B	-34.3938	-0.1850325594882237
O00444	4YUR-A	Serine/threonine-protein kinase PLK4	-34.382	-0.183574767999526
P55064	5C5X-B	Aquaporin-5	-34.3733	-0.1824999556307407
P17900	1PU5-A	Ganglioside GM2 activator	-34.3716	-0.1822899348230471
P19174	4FBN-A	1-phosphatidylinositol 4,5-bisphosphate phosphodiesterase gamma-1	-34.3715	-0.1822775806578882
P01854	4J4P-A	Ig epsilon chain C region	-34.3695	-0.1820304973547197
Q6PJP8	5Q52-A	DCLRE1A	-34.3668	-0.1816969348954409
Q9Y265	6FO1-C	RuvB-like 1	-34.3662	-0.1816228099044903
Q05BQ5	4C5I-A	MBT DOMAIN-CONTAINING PROTEIN 1	-34.3636	-0.1813016016103704
Q04756	3K2U-A	Hepatocyte growth factor activator	-34.3371	-0.1780277478433801
O60551	6PAU-A	Glycylpeptide N-tetradecanoyltransferase 2	-34.3369	-0.1780030395130632
Q99828	6OD0-A	Calcium and integrin-binding protein 1	-34.312	-0.1749268523886077
P99999	2N9J-A	Cytochrome c	-34.2896	-0.1721595193931142
Q9NUT2	5OCH-A	ATP-binding cassette sub-family B member 8, mitochondrial	-34.2864	-0.1717641861080437
Q9ULU4	4COS-A	PROTEIN KINASE C-BINDING PROTEIN 1	-34.2733	-0.170145790472286
Q15181	6C45-B	Inorganic pyrophosphatase	-34.2676	-0.1694416030582544
P49450	6O1D-E	Histone H3-like centromeric protein A	-34.2622	-0.1687744781396976
Q9Y6R1	6CAA-B	Electrogenic sodium bicarbonate cotransporter 1	-34.2584	-0.1683050198636766
P61160	6YW6-B	Actin-related protein 2	-34.2434	-0.1664518950899083
Q00610	2XZG-A	Clathrin heavy chain 1	-34.2287	-0.1646358328116158
Q9GZX7	5JJ4-C	Maltose-binding periplasmic protein,Single-stranded DNA cytosine deaminase	-34.2282	-0.1645740619858232
O15540	5URA-A	FATTY ACID-BINDING PROTEIN, BRAIN	-34.2177	-0.1632768746441854
S6C4R2	4OGY-H	DX-2930 HEAVY CHAIN	-34.2157	-0.163029791341016
O95267	4L9M-A	RAS guanyl-releasing protein 1	-34.2036	-0.1615349373568435
P29074	2I75-A	Tyrosine-protein phosphatase non-receptor type 4	-34.1939	-0.1603365833364731
P54652	5FPE-A	Heat shock-related 70 kDa protein 2	-34.1938	-0.1603242291713151
Q13393	6U8Z-A	Phospholipase D1, chimeric constuct	-34.1938	-0.1603242291713151
P06858	6OB0-A	Lipoprotein lipase	-34.1911	-0.1599906667120363
Q9UKV8	6RA4-A	Protein argonaute-2	-34.1848	-0.1592123543070541
Q15485	2J3F-A	Ficolin-2	-34.1803	-0.1586564168749236
Q16836	1F12-A	3-HYDROXYACYL-COA DEHYDROGENASE	-34.1799	-0.1586070002142899
Q9Y5A9	4RDN-A	YTH domain-containing family protein 2	-34.1781	-0.1583846252414374
P22607	6PNX-B	Fibroblast growth factor receptor 3	-34.1568	-0.1557531880626861
Q06265	6D6R-A	Exosome complex component RRP45	-34.1546	-0.1554813964292007
P10586	6KR4-A	RECEPTOR-TYPE TYROSINE-PROTEIN PHOSPHATASE F	-34.1501	-0.1549254589970703
A0A384E0N4	5NX8-B	Adenylosuccinate lyase	-34.1458	-0.1543942298952566
P62136	4XPN-A	Serine/threonine-protein phosphatase PP1-alpha catalytic subunit	-34.1371	-0.1533194175264705
P40306	6AVO-B	Proteasome subunit beta type-10,Proteasome subunit beta type-2	-34.1333	-0.1528499592504495
P52564	3ENM-A	Dual specificity mitogen-activated protein kinase kinase 6	-34.1297	-0.1524052093047453
Q96DE0	3COU-A	Nucleoside diphosphate-linked moiety X motif 16	-34.1296	-0.1523928551395873
Q9BZF1	5U78-A	Oxysterol-binding protein-related protein 8	-34.1255	-0.1518863343680905
P15169	2NSM-A	Carboxypeptidase N catalytic chain	-34.1179	-0.1509474178160475
Q04446	5CLT-A	1,4-alpha-glucan-branching enzyme	-34.1169	-0.1508238761644632
P24723	3TXO-A	Protein kinase C eta type	-34.108	-0.1497243554653603
P21796	6TIR-A	Voltage-dependent anion-selective channel protein 1	-34.1022	-0.1490078138861707
P42568	5YYF-A	Protein AF-9	-34.1003	-0.1487730847481593
P26010	3V4V-B	Integrin beta-7	-34.0999	-0.1487236680875256
O75084	5T44-A	Frizzled-7	-34.0998	-0.1487113139223676
P49366	6XXL-B	Deoxyhypusine synthase	-34.0968	-0.148340688967614
P0CG48	3Q3F-A	Ribonuclease/Ubiquitin chimeric protein	-34.0805	-0.1463269600467857
Q68J44	2Y96-A	DUAL SPECIFICITY PHOSPHATASE DUPD1	-34.0796	-0.1462157725603594
P62191	5VHR-B	26S proteasome regulatory subunit 4	-34.0789	-0.14612929340425
Q9Y490	6R9T-A	Talin-1	-34.0786	-0.1460922309087752
P48643	6NRD-M	T-complex protein 1 subunit epsilon	-34.0719	-0.1452645018431585
O43240	5LPE-A	Kallikrein-10	-34.0601	-0.1438067103544607
Q13572	2QB5-A	Inositol-tetrakisphosphate 1-kinase	-34.0505	-0.1426207104992492
O75626	3DAL-B	PR domain zinc finger protein 1	-34.0471	-0.1422006688838618
P35240	1H4R-B	Merlin	-34.0366	-0.1409034815422241
P52179	2R15-A	Myomesin-1	-34.0354	-0.140755231560323
Q9Y210	5YX9-C	Short transient receptor potential channel 6	-34.0271	-0.1397298358521705
Q14781	2D9U-A	Chromobox protein homolog 2 (isoform 2)	-34.0236	-0.1392974400716252
O94760	6SZP-A	N(G),N(G)-dimethylarginine dimethylaminohydrolase 1	-34.0187	-0.138692085978861
Q9Y6Y0	6N34-B	Influenza virus NS1A-binding protein	-34.0175	-0.138543835996959
Q8NB78	6R25-K	Lysine-specific histone demethylase 1B	-34.0079	-0.1373578361417475
P21675	6P3A-A	Transcription initiation factor TFIID subunit 1	-34.0019	-0.1366165862322402
P01721	1CD0-B	PROTEIN (JTO, A VARIABLE DOMAIN FROM LAMBDA-6 TYPE IMMUNOGLOBULIN LIGHT CHAIN)	-33.9963	-0.1359247529833666
P30520	2V40-A	ADENYLOSUCCINATE SYNTHETASE ISOZYME 2	-33.9898	-0.1351217322480676
Q9UNQ0	6ETI-B	Broad substrate specificity ATP-binding cassette transporter ABCG2	-33.9892	-0.1350476072571162
Q8WYK0	3B7K-B	Acyl-coenzyme A thioesterase 12	-33.9812	-0.1340592740444404
P52298	1H2U-X	20 KDA NUCLEAR CAP BINDING PROTEIN	-33.981	-0.1340345657141235
Q9GZZ9	5IAA-A	Ubiquitin-like modifier-activating enzyme 5	-33.9734	-0.1330956491620805
Q15910	5IJ8-A	Histone-lysine N-methyltransferase EZH2	-33.969	-0.1325520658951089
Q8NF17	3D0V-B	2F5 Fab light chain	-33.9638	-0.131909649306869
Q6PJF1	2DD8-H	IGG Heavy Chain	-33.963	-0.1318108159856016
Q9H9S5	6KAM-A	Fukutin-related protein	-33.9619	-0.1316749201688585
P31946	6GNK-B	14-3-3 protein beta/alpha	-33.9617	-0.1316502118385416
P18433	6UZT-A	Receptor-type tyrosine-protein phosphatase alpha	-33.9404	-0.1290187746597903
P07384	1ZCM-A	Calpain 1, large [catalytic] subunit	-33.9395	-0.1289075871733649
P07550, P63092	6E67-A	Beta-2 adrenergic receptor,Endolysin,Guanine nucleotide-binding protein G(s) subunit alpha isoforms short,Beta-2 adrenergic receptor chimera	-33.9371	-0.1286110872095618
P30281		CCND3 protein	-33.9275	-0.1274250873543503
Q9BS26	2R2J-A	Thioredoxin domain-containing protein 4	-33.9231	-0.1268815040873779
Q8N423	4LLA-A	Leukocyte immunoglobulin-like receptor subfamily B member 2	-33.9201	-0.1265108791326242
A0A0K0K1A5, P01850	2BNQ-E	T-CELL RECEPTOR BETA CHAIN C REGION	-33.9195	-0.1264367541416736
Q9UI32	4BQM-A	GLUTAMINASE LIVER ISOFORM, MITOCHONDRIAL	-33.9132	-0.1256584417366915
Q9BTC0	2M3H-A	Death-inducer obliterator 1	-33.9002	-0.1240524002660918
Q9UHV8	6KJY-A	Galactoside-binding soluble lectin 13	-33.8937	-0.1232493795307927
A0A087WT01, P01848	5HHM-D	JM22 TCR alpha chain	-33.8935	-0.1232246712004759
Q08623	3L5K-A	Haloacid dehalogenase-like hydrolase domain-containing protein 1A	-33.8892	-0.1226934420986623
Q9Y6K1	4U7T-C	DNA (cytosine-5)-methyltransferase 3A	-33.8887	-0.1226316712728697
P23246	6NCQ-A	Splicing factor, proline- and glutamine-rich	-33.8874	-0.1224710671258097
O43567	5ZC4-A	E3 ubiquitin-protein ligase RNF13	-33.8825	-0.1218657130330456
O00204	1Q1Z-A	sulfotransferase family, cytosolic, 2B, member 1 isoform b	-33.8799	-0.1215445047389256
P35475	6I6X-A	Alpha-L-iduronidase	-33.8764	-0.1211121089583794
Q13002	3QXM-A	Glutamate receptor ionotropic, kainate 2	-33.8764	-0.1211121089583794
O14786	6FMF-A	Neuropilin-1	-33.8669	-0.1199384632683267
P35408	5YWY-A	Prostaglandin E2 receptor EP4 subtype	-33.8598	-0.1190613175420763
Q9NT68	6CMX-A	Teneurin-2	-33.8597	-0.1190489633769174
Q96T88	2PB7-A	E3 ubiquitin-protein ligase UHRF1	-33.8565	-0.1186536300918469
P49902	6FIU-A	CYTOSOLIC PURINE 5'-NUCLEOTIDASE	-33.8548	-0.1184436092841533
H0Y4R8	5PWD-A	Nuclear autoantigen Sp-100	-33.8533	-0.1182582968067764
Q9BYW2	5LT8-A	Histone-lysine N-methyltransferase SETD2	-33.8327	-0.1157133387841354
Q8NBP7	2W2M-A	Proprotein convertase subtilisin/kexin type 9	-33.8251	-0.1147744222320925
P14151	5VC1-A	L-selectin	-33.8165	-0.1137119640284652
P12429	1AII-A	ANNEXIN III	-33.7982	-0.1114511518044684
P59665	3GNY-A	Neutrophil defensin 1	-33.7839	-0.1096845061868096
P0CG29	4MPF-A	Glutathione S-transferase theta-2	-33.7834	-0.109622735361017
Q9H3S4		Thiamin pyrophosphokinase 1	-33.7828	-0.1095486103700665
P08243	6GQ3-A	Asparagine synthetase [glutamine-hydrolyzing]	-33.7749	-0.1085726313225487
Q6SZW1	6QWV-D	Sterile alpha and TIR motif-containing protein 1	-33.7611	-0.1068677565306815
P08922	4UXL-A	PROTO-ONCOGENE TYROSINE-PROTEIN KINASE ROS	-33.7554	-0.1061635691166499
Q9NZH6	5HN1-A	Interleukin-37	-33.7527	-0.1058300066573711
P45381	4NFR-B	Aspartoacylase	-33.7489	-0.10536054838135
O00487	5VFT-c	26S proteasome non-ATPase regulatory subunit 14	-33.7374	-0.103939819388128
P0DOX8	1MCE-A	Immunoglobulin lambda-1 light chain	-33.7336	-0.1034703611121069
Q9NQV7	6NM4-A	Histone-lysine N-methyltransferase PRDM9	-33.7288	-0.1028773611845007
Q93008	5WCH-B	Probable ubiquitin carboxyl-terminal hydrolase FAF-X	-33.7279	-0.1027661736980745
Q9BVC4	4JT6-D	mLST8	-33.7226	-0.1021114029446766
Q9Y3B8	6RCI-B	Oligoribonuclease, mitochondrial	-33.7202	-0.1018149029808735
Q05315	6A1X-A	Galectin-10	-33.7007	-0.0994058407749748
Q8IWV8	5TDA-A	E3 ubiquitin-protein ligase UBR2	-33.6944	-0.0986275283699926
P01593	1AR2-A	BENCE-JONES PROTEIN REI (LIGHT CHAIN)	-33.6877	-0.0977997993043759
Q9UDR5	5O1N-A	Alpha-aminoadipic semialdehyde synthase, mitochondrial	-33.6837	-0.097305632698038
Q9H4M7	1UPR-A	PLECKSTRIN HOMOLOGY DOMAIN-CONTAINING FAMILY A MEMBER 4	-33.681	-0.0969720702387592
P01877	6UE9-G	Immunoglobulin heavy constant alpha 2	-33.6785	-0.0966632161097981
O14686	4Z4P-A	Histone-lysine N-methyltransferase 2D	-33.6698	-0.0955884037410128
P49450, P68431	5Z23-E	Histone H3.1,Histone H3-like centromeric protein A,Histone H3.1	-33.6447	-0.0924875082862405
F6IQY1	6ID4-A	MHC class I antigen	-33.6294	-0.0905973210169965
Q13325	4J0U-A	Interferon-induced protein with tetratricopeptide repeats 5	-33.6275	-0.090362591878986
Q96J94	3O3I-X	Piwi-like protein 1	-33.6233	-0.0898437169423312
Q9NVS9	6H00-A	Pyridoxine-5'-phosphate oxidase	-33.6205	-0.0894978003178944
Q9UHY7	1YNS-A	E-1 enzyme	-33.6193	-0.0893495503359933
P40337	4WQO-A	Von Hippel-Lindau disease tumor suppressor	-33.6166	-0.0890159878767145
Q6P4G7	4L9L-A	Human MAIT TCR alpha chain	-33.6142	-0.0887194879129114
Q06278	4UHW-A	ALDEHYDE OXIDASE	-33.6142	-0.0887194879129114
Q8TC59	3O7X-A	Piwi-like protein 2	-33.6036	-0.0874099464061156
P57789	4XDJ-A	Potassium channel subfamily K member 10	-33.5966	-0.0865451548450241
P20936	6PXB-F	Ras GTPase-activating protein 1	-33.5926	-0.0860509882386853
P49642	5EXR-A	DNA primase small subunit	-33.5823	-0.0847785092273644
P00709	3B0I-A	PROTEIN (ALPHA-LACTALBUMIN)	-33.567	-0.0828883219581213
Q08AH3	3GPC-A	Acyl-coenzyme A synthetase ACSM2A	-33.5577	-0.0817393845983846
O75907	6VYI-A	Diacylglycerol O-acyltransferase 1	-33.5517	-0.0809981346888773
P49915	2VXO-B	GMP SYNTHASE [GLUTAMINE-HYDROLYZING]	-33.5474	-0.0804669055870645
P49356	2H6F-B	Protein farnesyltransferase beta subunit	-33.5411	-0.0796885931820815
Q9UPN3		Microtubule-actin cross-linking factor 1, isoforms 1/2/3/5	-33.5286	-0.0781443225372744
Q01469	5HZ5-A	Fatty acid-binding protein, epidermal	-33.5209	-0.0771930518200734
O76064	4WHV-D	E3 ubiquitin-protein ligase RNF8	-33.5189	-0.0769459685169049
Q6GMX4	6APC-L	IGL@ protein	-33.5019	-0.0748457604399672
Q9Y3Z3	4RXO-B	DEOXYNUCLEOSIDE TRIPHOSPHATE TRIPHOSPHOHYDROLASE SAMHD1	-33.4973	-0.0742774688426787
P82980	6E5W-A	Retinol-binding protein 5	-33.4947	-0.0739562605485588
Q14749	2AZT-B	Glycine N-methyltransferase	-33.4874	-0.0730544064919915
P61006	4LI0-A	Ras-related protein Rab-8A	-33.4761	-0.0716583858290863
Q15022, Q15910	5WG6-A	Histone-lysine N-methyltransferase EZH2,Polycomb protein SUZ12 (E.C.2.1.1.43) chimera	-33.4754	-0.0715719066729769
P06312	1EK3-B	IMMUNOGLOBULIN LIGHT CHAIN VARIABLE DOMAIN	-33.4733	-0.0713124692046495
P52294	3TJ3-A	Importin subunit alpha-1	-33.4672	-0.0705588651299833
P08173	6KP6-A	Muscarinic acetylcholine receptor M4,GlgA glycogen synthase,Muscarinic acetylcholine receptor M4	-33.4652	-0.0703117818268148
Q04724	5MWJ-A	TRANSDUCIN-LIKE ENHANCER PROTEIN 1	-33.4635	-0.0701017610191211
P28562	6D66-A	Maltose-binding periplasmic protein,Dual specificity protein phosphatase 1	-33.4584	-0.0694716985960392
P08185	2VDY-A	CORTICOSTEROID-BINDING GLOBULIN	-33.4552	-0.0690763653109687
Q9UJV9	2P6N-A	ATP-dependent RNA helicase DDX41	-33.444	-0.0676926988132224
P30626	4UPG-A	Sorcin	-33.4405	-0.0672603030326762
P49768	5A63-B	Presenilin-1	-33.4306	-0.066037240681989
P22897	6INV-A	Macrophage mannose receptor 1	-33.4222	-0.0649994908086786
Q6GMW1	1T3F-A	Huzaf antibody light chain	-33.4156	-0.0641841159082207
Q9BW19	5WDH-A	Kinesin-like protein KIFC1	-33.4141	-0.0639988034308439
Q13162	5HQP-B	Peroxiredoxin-4	-33.4015	-0.0624421786208787
Q9UGM6	5EKD-A	Tryptophan--tRNA ligase, mitochondrial	-33.3988	-0.0621086161616008
Q14654	6C3O-D	ATP-sensitive inward rectifier potassium channel 11	-33.3965	-0.0618244703629565
P47897	4YE8-A	Glutamine--tRNA ligase	-33.3936	-0.0614661995733609
P24468	3CJW-A	COUP transcription factor 2	-33.3865	-0.0605890538471105
O43252	1X6V-B	Bifunctional 3'-phosphoadenosine 5'-phosphosulfate synthetase 1 (PAPS synthetase 1) (PAPSS 1) (Sulfurylase kinase 1) (SK1) (SK 1)	-33.3841	-0.0602925538833074
Q96LI5	5DV2-A	CCR4-NOT transcription complex subunit 6-like	-33.3774	-0.0594648248176915
A0A0K0K1A5	5E9D-E	A6-TCR Vbeta	-33.3728	-0.0588965332204022
Q9HAU4	1ZVD-A	E3 ubiquitin-protein ligase SMURF2	-33.3685	-0.0583653041185885
P42658	1XFD-A	Dipeptidyl aminopeptidase-like protein 6	-33.3562	-0.0568457418040991
Q16850	6Q2T-A	Lanosterol 14-alpha demethylase	-33.35	-0.0560797835642749
P15289	1N2L-A	ARYLSULFATASE A	-33.3454	-0.0555114919669856
Q9NR22	4X41-A	Protein arginine N-methyltransferase 8	-33.3342	-0.0541278254692393
Q9Y5K5	4UEM-A	Ubiquitin carboxyl-terminal hydrolase isozyme L5	-33.3276	-0.0533124505687805
Q15554	6J67-A	Telomeric repeat-binding factor 2	-33.3215	-0.0525588464941152
P20933	1APY-B	ASPARTYLGLUCOSAMINIDASE	-33.3199	-0.0523611798515795
Q92843	2Y6W-A	BCL-2-LIKE PROTEIN 2	-33.3104	-0.0511875341615269
Q6N030	2NY1-D	ANTIBODY 17B, HEAVY CHAIN	-33.2996	-0.0498532843244134
Q13555	2V7O-A	CALCIUM/CALMODULIN-DEPENDENT PROTEIN KINASE TYPE II GAMMA CHAIN	-33.2974	-0.049581492690928
O94923	6I01-B	D-glucuronyl C5-epimerase	-33.2956	-0.0493591177180755
Q9UBG0	5E4L-A	C-type mannose receptor 2	-33.2898	-0.048642576138885
Q9H6E5	5WU2-A	Speckle targeted PIP5K1A-regulated poly(A) polymerase	-33.2802	-0.0474565762836735
P29375	6DQ7-A	Linked KDM5A Jmj Domain	-33.274	-0.0466906180438494
Q6N095	6V8X-K	VRC01 Fab Heavy Chain	-33.2668	-0.045801118152441
Q8N355	4HK0-B	10-1074 Fab Light Chain	-33.2567	-0.0445533474714369
Q96PN6	5IV4-A	Adenylate cyclase type 10	-33.2564	-0.0445162849759612
Q12791	6ND0-A	Calcium-activated potassium channel subunit alpha-1	-33.2479	-0.0434661809374928
Q9P2E7	6VFQ-A	Protocadherin-10	-33.2441	-0.0429967226614717
P04439, P61769	6APN-A	Beta-2-microglobulin--HLA-A*0201--HPV.16 E7 peptide LLMGTLGIV chimera	-33.2426	-0.0428114101840949
P78540	4IXV-A	Arginase II, mitochondrial precursor	-33.2418	-0.0427125768628266
P29323	3ZFM-A	EPHRIN TYPE-B RECEPTOR 2	-33.2317	-0.0414648061818225
Q15750	2POM-A	Mitogen-activated protein kinase kinase kinase 7-interacting protein 1	-33.2237	-0.0404764729691467
Q3ZCW2	2JJ6-A	HSPC159	-33.2184	-0.0398217022157488
O76083	3DYQ-B	High affinity cGMP-specific 3',5'-cyclic phosphodiesterase 9A	-33.2158	-0.0395004939216289
A0JD37		T CELL RECEPTOR	-33.2151	-0.0394140147655195
Q5JRX3	4L3T-A	Presequence protease, mitochondrial	-33.2003	-0.037585598322068
P78330	1L8L-A	L-3-phosphoserine phosphatase	-33.1909	-0.0364243067971734
P27815	3TVX-A	cAMP-specific 3',5'-cyclic phosphodiesterase 4A	-33.187	-0.0359424943559935
P50226	1Z29-A	Phenol-sulfating phenol sulfotransferase 2	-33.1659	-0.0333357655075599
P40763	6NUQ-A	Signal transducer and activator of transcription 3	-33.1629	-0.0329651405528063
Q14117	2VR2-A	DIHYDROPYRIMIDINASE	-33.1627	-0.0329404322224894
P45974	2G43-A	Ubiquitin carboxyl-terminal hydrolase 5	-33.1517	-0.0315814740550591
P15907	6QVT-A	Beta-galactoside alpha-2,6-sialyltransferase 1	-33.1491	-0.0312602657609391
P19235	4Y5X-L	PROTEIN (ERYTHROPOIETIN RECEPTOR)	-33.144	-0.0306302033378581
Q13105, Q96RE7	4U2N-A	Zinc finger and BTB domain-containing protein 17,Nucleus accumbens-associated protein 1	-33.1381	-0.0299013075935096
O00154	2QQ2-C	Cytosolic acyl coenzyme A thioester hydrolase	-33.1321	-0.0291600576840023
Q96LB9	1SK3-A	Peptidoglycan recognition protein I-alpha	-33.1209	-0.0277763911862551
Q14832	5CNM-A	Metabotropic glutamate receptor 3	-33.1174	-0.0273439954057098
Q86Y97	3RQ4-A	Histone-lysine N-methyltransferase SUV420H2	-33.1161	-0.0271833912586498
Q8N5Y2	3OB9-A	Male-specific lethal 3-like 1 (Drosophila), isoform CRA_c	-33.102	-0.0254414539713069
Q99584	2EGD-B	Protein S100-A13	-33.0945	-0.0245148915844228
P02775	1F9P-A	CONNECTIVE TISSUE ACTIVATING PEPTIDE-III	-33.0902	-0.0239836624826101
P16591	6KC4-A	Tyrosine-protein kinase Fer	-33.0901	-0.0239713083174512
S6B2B6	6UDJ-Q	10-1074 Fab Heavy Chain	-33.0867	-0.0235512667020638
P29016, P29017, P61769	4ONO-A	Beta-2-microglobulin/T-cell surface glycoprotein CD1c/T-cell surface glycoprotein CD1b chimeric protein	-33.0779	-0.0224641001681197
A0A0K0K1A5, A0A5B9	4WWK-B	TCR Beta Chain-TRBV6-5	-33.0657	-0.0209568920187883
Q99952	2OC3-A	Tyrosine-protein phosphatase non-receptor type 18	-33.0638	-0.0207221628807778
A0A0B4J2H0	5CBE-A	3b4 heavy chain	-33.0575	-0.0199438504757947
Q15262	2C7S-A	RECEPTOR-TYPE TYROSINE-PROTEIN PHOSPHATASE KAPPA	-33.0502	-0.0190419964192275
Q9HAD4	6LT0-D	WD repeat-containing protein 41	-33.0453	-0.0184366423264633
Q9P0L2	2HAK-A	Serine/threonine-protein kinase MARK1	-33.043	-0.018152496527819
P30989	6OSA-R	Neurotensin receptor type 1	-33.0424	-0.0180783715368685
P32927	4NKQ-A	CYTOKINE RECEPTOR COMMON BETA CHAIN	-33.0345	-0.0171023924893507
P17655	1KFU-L	M-CALPAIN LARGE SUBUNIT	-33.027	-0.0161758301024665
P06396	6H1F-B	Gelsolin	-33.0248	-0.0159040384689803
Q07837	6LI9-C	Neutral and basic amino acid transport protein rBAT	-33.0236	-0.0157557884870792
Q712K3	6NYO-A	Ubiquitin-conjugating enzyme E2 R2	-33.0201	-0.0153233927065329
P07359	4C2B-B	Platelet glycoprotein Ib alpha chain (Glycoprotein Ibalpha) (GP-Ib alpha) (GPIbA) (GPIb-alpha) (CD42B-alpha) (CD42B) [Contains: Glycocalicin]	-33.0188	-0.015162788559473
Q13085	2YL2-A	ACETYL-COA CARBOXYLASE 1	-33.0121	-0.0143350594938562
P63000	1G4U-R	Ras-related C3 botulinum toxin substrate 1	-33.0108	-0.0141744553467971
P55196	2EXG-A	Afadin	-33.0062	-0.0136061637495078
P21359	2D4Q-A	Neurofibromin	-32.9939	-0.0120866014350175
Q5T0W9	5QHM-A	Protein FAM83B	-32.9854	-0.0110364973965491
Q9UJ70	2CH6-D	N-ACETYL-D-GLUCOSAMINE KINASE	-32.9791	-0.0102581849915669
Q9Y600	2JIS-A	CYSTEINE SULFINIC ACID DECARBOXYLASE	-32.9729	-0.0094922267517428
P43026	3EVS-B	Growth/differentiation factor 5	-32.9625	-0.008207393575263
P51553	5GRH-B	Isocitrate dehydrogenase [NAD] subunit gamma, mitochondrial	-32.9615	-0.0080838519236787
Q9Y251	5E9C-B	Heparanase	-32.9573	-0.0075649769870231
A0A0B4J1U6	6AVG-D	T-cell receptor beta variable 9,TCR beta chain	-32.9478	-0.0063913312969705
P05067	1TKN-A	Amyloid beta (A4) protein (Peptidase nexin-II, Alzheimer disease), isoform CRA_b	-32.9447	-0.0060083521770579
Q15029	6ID0-C	116 kDa U5 small nuclear ribonucleoprotein component	-32.9404	-0.0054771230752443
Q5NV90		V2-17 PROTEIN	-32.9314	-0.0043652482109834
P50479	2V1W-A	PDZ and LIM domain protein 4	-32.9293	-0.004105810742656
P17706	1L8K-A	T-cell protein-tyrosine phosphatase	-32.9214	-0.0031298316951381
Q6PIK1	1MCL-A	IMMUNOGLOBULIN LAMBDA DIMER MCG (LIGHT CHAIN)	-32.9181	-0.0027221442449096
Q9UM11	4UI9-R	FIZZY-RELATED PROTEIN HOMOLOG	-32.9111	-0.0018573526838172
Q9BYE9	5CZR-A	Cadherin-related family member 2	-32.906	-0.0012272902607362
P06865	2GK1-I	Beta-hexosaminidase subunit alpha	-32.9036	-0.0009307902969331
Q15561	6GE6-A	Transcriptional enhancer factor TEF-3	-32.8952	0.0001069595763763
P01833	6KXS-P	Polymeric immunoglobulin receptor	-32.8878	0.0010211677981025
Q9UMR2	6B4K-A	ATP-dependent RNA helicase DDX19B	-32.8854	0.0013176677619056
P10644	5KJY-A	cAMP-dependent protein kinase type I-alpha regulatory subunit	-32.878	0.0022318759836309
Q8IVV7	6WZX-A	Glucose-induced degradation protein 4 homolog	-32.8762	0.0024542509564834
P63261		Actin, cytoplasmic 2	-32.8729	0.0028619384067119
P98073	4DGJ-A	Enteropeptidase catalytic light chain	-32.8727	0.0028866467370287
P26196	4CRW-B	Probable ATP-dependent RNA helicase DDX6	-32.8719	0.002985480058297
Q9UL19	2MY9-A	Retinoic acid receptor responder protein 3	-32.8702	0.0031955008659907
P47900	4XNV-A	P2Y purinoceptor 1, Rubredoxin, P2Y purinoceptor 1	-32.8679	0.0034796466646349
O43719	6NSX-A	HIV Tat-specific factor 1	-32.8631	0.0040726465922402
P35580	4PD3-A	Nonmuscle myosin heavy chain B, Alpha-actinin A Chimera Protein	-32.8538	0.0052215839519769
Q969R5	3CEY-A	Lethal(3)malignant brain tumor-like 2 protein	-32.8492	0.0057898755492654
K7N5M4	5WLG-E	T-cell receptor beta chain V region C5,Human nkt tcr beta chain	-32.8275	0.0084707293886504
P03905	5XTC-r	NADH-ubiquinone oxidoreductase chain 4	-32.8189	0.0095331875922776
A0A0B4J279, P01848	2BNU-A	T-CELL RECEPTOR ALPHA CHAIN C REGION	-32.8187	0.0095578959225945
P62306	5XJL-F	Small nuclear ribonucleoprotein F	-32.8109	0.0105215208049543
P24864	1W98-B	G1/S-SPECIFIC CYCLIN E1	-32.8097	0.0106697707868554
P45984	3E7O-B	Mitogen-activated protein kinase 9	-32.8074	0.0109539165854997
P29474	6NH1-A	Nitric oxide synthase, endothelial	-32.8015	0.011682812329849
P43005	6S3Q-B	Excitatory amino acid transporter 3	-32.7991	0.0119793122936512
O75417	5A9J-A	DNA POLYMERASE THETA	-32.7989	0.0120040206239681
P05556	3VI4-B	Integrin beta-1	-32.792	0.0128564580199016
P30046	6C5F-A	D-dopachrome decarboxylase	-32.7902	0.0130788329927542
Q08188		Protein-glutamine glutamyltransferase E3	-32.781	0.014215416187332
P61077	3L1Z-A	Ubiquitin-conjugating enzyme E2 D3	-32.7801	0.0143266036737582
Q9HAR2	5CMN-E	Adhesion G protein-coupled receptor L3	-32.7716	0.0153767077122266
P78325	4DD8-A	Disintegrin and metalloproteinase domain-containing protein 8	-32.7641	0.0163032700991108
P62277	6G18-N	40S ribosomal protein S13	-32.7619	0.016575061732597
Q15027	4NSW-A	Arf-GAP with coiled-coil, ANK repeat and PH domain-containing protein 1	-32.7614	0.0166368325583887
P12643	1REW-B	bone morphogenetic protein 2	-32.7603	0.0167727283751318
Q13432	3GQQ-A	Protein unc-119 homolog A	-32.7545	0.0174892699543223
P51617	6BFN-A	Interleukin-1 receptor-associated kinase 1	-32.7386	0.0194535822145168
Q92633	4Z35-A	Lysophosphatidic acid receptor 1,Soluble cytochrome b562	-32.7384	0.0194782905448337
Q6FI13	6SEG-G	Histone H2A type 2-A	-32.7372	0.0196265405267348
P00488	5MHL-A	Coagulation factor XIII A chain	-32.7175	0.0220603110629504
Q92772	4AAA-A	CYCLIN-DEPENDENT KINASE-LIKE 2	-32.7058	0.0235057483864893
P61086	6JB7-A	Ubiquitin-conjugating enzyme E2 K	-32.7011	0.0240863941489375
P53621	6PBG-A	Coatomer subunit alpha	-32.693	0.0250870815267721
Q96C45	6TSZ-U	Serine/threonine-protein kinase ULK4	-32.6816	0.0264954563548353
Q15125	6OHU-B	3-beta-hydroxysteroid-Delta(8),Delta(7)-isomerase	-32.6795	0.0267548938231636
O14646	2B2Y-A	Chromodomain-helicase-DNA-binding protein 1	-32.6743	0.0273973104114026
Q6UX04	6FF4-s	Peptidyl-prolyl cis-trans isomerase CWC27 homolog	-32.6561	0.0296457684702414
P30926	6PV8-E	Fusion protein of Neuronal acetylcholine receptor subunit beta-4 and Soluble cytochrome b562	-32.645	0.0310170808028297
Q8N0X4	5VXS-B	Citrate lyase subunit beta-like protein, mitochondrial	-32.6422	0.0313629974272665
P12643, Q96S42	4N1D-A	Nodal/BMP2 chimera protein	-32.6338	0.0324007473005769
Q00266	6SW5-A	S-adenosylmethionine synthase isoform type-1	-32.6319	0.0326354764385874
P61916	5KWY-D	Epididymal secretory protein E1	-32.6304	0.0328207889159643
O94766	1FGG-A	GLUCURONYLTRANSFERASE I	-32.6304	0.0328207889159643
Q9Y2W6	6B57-A	Tudor and KH domain-containing protein	-32.6206	0.0340314971014926
Q15223	3U82-B	Poliovirus receptor-related protein 1	-32.6189	0.0342415179091872
P49336-2	5IDN-A	Cyclin-dependent kinase 8	-32.6153	0.0346862678548914
Q2YD82	4OZH-G	T-cell receptor, s16, alpha chain	-32.6152	0.0346986220200494
P25054	4YJL-A	Adenomatous polyposis coli protein	-32.6105	0.0352792677824967
P41146	4EA3-B	Fusion protein of Nociceptin receptor and cytochrome b562	-32.6021	0.0363170176558071
Q9Y3Q0	3FF3-A	Glutamate carboxypeptidase III	-32.6006	0.0365023301331839
Q8TCS8	3U1K-A	Polyribonucleotide nucleotidyltransferase 1, mitochondrial	-32.5935	0.0373794758594344
P80511	2WC8-A	PROTEIN S100-A12	-32.5923	0.0375277258413355
Q96DC9	5QIW-A	Ubiquitin thioesterase OTUB2	-32.5919	0.0375771425019692
Q13332	4BPC-A	Receptor-type tyrosine-protein phosphatase S	-32.5879	0.038071309108308
P06744	1JIQ-A	autocrine motility factor	-32.5784	0.0392449547983606
Q02153	4NI2-B	Guanylate cyclase soluble subunit beta-1	-32.5769	0.0394302672757374
P0C0S8	6R0C-G	Histone H2A type 1	-32.5713	0.040122100524611
O00625	4HLT-A	Pirin	-32.5639	0.0410363087463372
P32119	5IJT-A	Peroxiredoxin-2	-32.5534	0.0423334960879741
A0A0B4J277, P01848	5FK9-A	T CELL RECEPTOR ALPHA CHAIN	-32.5516	0.0425558710608266
O95487	3EH1-A	Protein transport protein Sec24B	-32.5513	0.0425929335563023
Q9H5I1	2R3A-A	Histone-lysine N-methyltransferase SUV39H2	-32.5478	0.0430253293368477
Q9UGP5	5CB1-A	DNA polymerase lambda	-32.5422	0.0437171625857213
Q6PIF6	5MV8-A	Unconventional myosin-VIIb	-32.536	0.0444831208255454
P00326	1U3W-A	Alcohol dehydrogenase gamma chain	-32.5262	0.0456938290110738
O00762	1I7K-A	UBIQUITIN-CONJUGATING ENZYME E2 H10	-32.5175	0.0467686413798599
O14641	3CBZ-A	Dishevelled-2	-32.5105	0.0476334329409515
O00238	3MDY-A	Bone morphogenetic protein receptor type-1B	-32.5085	0.0478805162441209
Q9Y2J8	4N2E-A	Protein-arginine deiminase type-2	-32.5032	0.0485352869975188
Q13342	6G8R-B	Nuclear body protein SP140	-32.4984	0.049128286925125
O00478	6J0G-A	Butyrophilin subfamily 3 member A3	-32.4929	0.0498077660088397
Q9NZH8	6P9E-A	Interleukin-36 gamma	-32.4924	0.0498695368346314
P02778	1O7Y-A	SMALL INDUCIBLE CYTOKINE B10	-32.4909	0.0500548493120082
P23921	3HND-A	Ribonucleoside-diphosphate reductase large subunit	-32.4874	0.0504872450925544
P29034	4DUQ-B	Protein S100-A2	-32.4828	0.0510555366898438
P33764	1KSO-A	Protein S100-A3	-32.4822	0.0511296616807943
Q06609	5H1C-A	DNA repair protein RAD51 homolog 1	-32.4796	0.0514508699749143
P30086	1BD9-A	PHOSPHATIDYLETHANOLAMINE BINDING PROTEIN	-32.4786	0.0515744116264985
P46934	2XBB-A	E3 UBIQUITIN-PROTEIN LIGASE NEDD4	-32.4776	0.0516979532780828
P02671	1FZD-C	FIBRINOGEN-420	-32.4613	0.053711682198911
Q8N4E7	5Z8S-A	Ferritin, mitochondrial	-32.4543	0.0545764737600026
A4D2B0	4V0H-C	METALLO-BETA-LACTAMASE DOMAIN-CONTAINING PROTEIN 1 1	-32.447	0.0554783278165699
P16455	1EH6-A	O6-ALKYLGUANINE-DNA ALKYLTRANSFERASE	-32.4429	0.0559848485880666
O75390	5UZQ-A	Citrate synthase, mitochondrial	-32.4395	0.056404890203454
Q96L92	5ZN9-A	Sorting nexin-27	-32.4395	0.056404890203454
P19367	4FPB-B	PROTEIN (HEXOKINASE)	-32.4391	0.0564543068640877
O75533	5ZYA-C	Splicing factor 3B subunit 1	-32.432	0.0573314525903381
P07451	3UYN-A	Carbonic anhydrase 3	-32.4294	0.0576526608844581
Q9Y5W9, Q9Y5X0	6KOK-A	Sorting nexin-11,Uncharacterized protein SNX10	-32.4255	0.058134473325638
P28329	2FY4-A	Choline O-acetyltransferase	-32.4241	0.058307431637856
O15550	3AVS-A	Lysine-specific demethylase 6A	-32.4035	0.0608523896604978
P63104, Q15831	4ZDR-B	14-3-3 protein zeta/delta,GGSGGS linker,Serine/threonine-protein kinase STK11	-32.4024	0.0609882854772409
P04179	2ADP-A	Superoxide dismutase [Mn]	-32.4009	0.0611735979546178
Q8NI22	3WHU-B	Multiple coagulation factor deficiency protein 2	-32.3913	0.0623595978098293
P82251	6LI9-B	b(0,+)-type amino acid transporter 1	-32.3884	0.0627178685994249
P22004	2QCW-A	Bone morphogenetic protein 6	-32.3866	0.0629402435722766
P10114	3RAP-R	RAP2A	-32.3861	0.0630020143980692
P21860	6OP9-A	Receptor tyrosine-protein kinase erbB-3	-32.3856	0.0630637852238617
P04278	1LHU-A	Sex hormone-binding globulin	-32.3836	0.0633108685270303
Q9Y2Z4	2PID-B	Tyrosyl-tRNA synthetase	-32.3649	0.0656210974116616
P15882	3CXL-A	N-chimerin	-32.3537	0.0670047639094079
P20340	5LEF-B	Ras-related protein Rab-6A	-32.3447	0.0681166387736689
P47929	4GAL-A	Galectin-7	-32.33	0.0699327010519623
Q9P2W7	1V82-B	Galactosylgalactosylxylosylprotein 3-beta-glucuronosyltransferase 1	-32.3278	0.0702044926854477
P78410	4F8Q-A	Butyrophilin subfamily 3 member A2	-32.3252	0.0705257009795676
Q6GMX0	5VOC-L	CAMPATH-1H ANTIBODY	-32.3245	0.070612180135677
Q9NW15	6R7X-B	Anoctamin-10	-32.3184	0.0713657842103432
P55055, Q15596	5I4V-A	Oxysterols receptor LXR-beta,Nuclear receptor coactivator 2	-32.3172	0.0715140341922443
P09488	1GTU-B	Glutathione S-transferase Mu 1	-32.3156	0.0717117008347791
O00161	3ZUS-A	BOTULINUM NEUROTOXIN TYPE A, SYNAPTOSOMAL-ASSOCIATED PROTEIN 23	-32.3113	0.0722429299365928
P00558	5NP8-A	Phosphoglycerate kinase 1	-32.2918	0.0746519921424915
P00915	2NN1-A	CARBONIC ANHYDRASE I	-32.2902	0.0748496587850272
O43739	4KAX-B	Cytohesin-3	-32.264	0.0780864500565418
P60484	5BZX-A	Phosphatidylinositol 3,4,5-trisphosphate 3-phosphatase and dual-specificity protein phosphatase PTEN	-32.2501	0.0798036790135669
Q9NYG8	4RUE-B	Potassium channel subfamily K member 4	-32.2436	0.0806066997488668
P20151	4NFF-A	Kallikrein-2	-32.2353	0.0816320954570183
O60603	2Z7X-A	Toll-like receptor 2,Variable lymphocyte receptor B	-32.2325	0.0819780120814551
P51692	6MBZ-A	Signal transducer and activator of transcription 5B	-32.2305	0.0822250953846245
Q8TD43	6BQV-D	Transient receptor potential cation channel subfamily M member 4	-32.2276	0.0825833661742193
Q71DI3	5BO0-A	Histone H3.2	-32.2172	0.0838681993506991
Q05193	5D3Q-A	DYNAMIN-1	-32.2165	0.0839546785068076
O95661, Q96HU8	6NAZ-A	GTP-binding protein Di-Ras2,GTP-binding protein Di-Ras3,GTP-binding protein Di-Ras2	-32.1921	0.0869690948054705
P50336	3NKS-A	Protoporphyrinogen oxidase	-32.1769	0.0888469279095557
P19474	6S53-A	E3 ubiquitin-protein ligase TRIM21	-32.1767	0.0888716362398734
P43115	6AK3-A	Prostaglandin E2 receptor EP3 subtype,Soluble cytochrome b562	-32.1763	0.0889210529005071
P15531	5UI4-B	Nucleoside diphosphate kinase A	-32.1675	0.0900082194344512
P52888	2O36-A	Thimet oligopeptidase	-32.1561	0.0914165942625144
P43354	6DDA-B	Nuclear receptor subfamily 4 group A member 2	-32.1517	0.0919601775294869
O43683	4QPM-A	Mitotic checkpoint serine/threonine-protein kinase BUB1	-32.1431	0.0930226357331141
Q9NVR0	3I3N-A	Kelch-like protein 11	-32.1229	0.0955181770951214
Q2YDB4	2P5E-E	Hypothetical protein	-32.1228	0.0955305312602803
P78324	6NMR-S	Tyrosine-protein phosphatase non-receptor type substrate 1	-32.1113	0.0969512602535023
Q9HC16	4ROV-A	DNA dC->dU-editing enzyme APOBEC-3G	-32.0911	0.0994468016155105
Q92900	2WJV-A	Regulator of nonsense transcripts 1	-32.0908	0.0994838641109853
Q8WVM7	5QSW-C	Cohesin subunit SA-1	-32.0864	0.1000274473779578
P00738	6TB2-C	Haptoglobin	-32.0783	0.1010281347557925
Q16555	5X1D-A	Dihydropyrimidinase-related protein 2	-32.0762	0.1012875722241199
P09525	2ZOC-A	Annexin A4	-32.0729	0.1016952596743492
Q6IRV4	6BJ3-D	TCR 55 alpha chain	-32.0602	0.1032642386494724
Q92729	6SUB-A	Receptor-type tyrosine-protein phosphatase U	-32.0589	0.1034248427965324
P08519	4BVC-A	APOLIPOPROTEIN(A)	-32.0574	0.1036101552739092
Q02195	1QQL-A	FIBROBLAST GROWTH FACTOR 7/1 CHIMERA	-32.0541	0.1040178427241386
P03369	3GI0-A	COVALENT DIMER [L-ALA51,D-ALA51'] HIV-1 PROTEASE	-32.0528	0.1041784468711985
A0A0M3KKW6	4R7D-A	Fab Hu 15C1 Heavy chain	-32.0466	0.1049444051110227
P17213	1EWF-A	BACTERICIDAL/PERMEABILITY-INCREASING PROTEIN	-32.0459	0.1050308842671312
P53597	6G4Q-A	Succinate--CoA ligase [ADP/GDP-forming] subunit alpha, mitochondrial	-32.0423	0.1054756342128363
Q16790	5FL4-A	CARBONIC ANHYDRASE IX	-32.0419	0.10552505087347
Q86Z14	5VAQ-A	Beta-klotho	-32.0414	0.1055868216992617
Q05823	4G8K-A	2-5A-dependent ribonuclease	-32.039	0.1058833216630648
P41208	2K2I-A	Centrin-2	-32.0357	0.1062910091132942
P01860	6D58-A	Immunoglobulin heavy constant gamma 3	-32.0346	0.1064269049300373
P60033	5TCX-A	CD81 antigen	-32.0286	0.1071681548395446
Q9BV86	2EX4-B	adrenal gland protein AD-003	-32.0222	0.1079588214096856
Q12913	2NZ6-A	HUMAN PROTEIN TYROSINE PHOSPHATASE RECEPTOR TYPE J	-31.9958	0.1112203210115175
Q04912	3PLS-A	Macrophage-stimulating protein receptor	-31.9907	0.1118503834345985
Q6L8Q7	4Z2B-A	2',5'-phosphodiesterase 12	-31.9825	0.1128634249775916
Q8IUN9	6PUV-A	C-type lectin domain family 10 member A	-31.9809	0.1130610916201273
P20062	5NRP-A	Transcobalamin-2	-31.9767	0.1135799665567821
Q9Y6X9	5OF9-B	MORC family CW-type zinc finger protein 2	-31.9713	0.1142470914753388
P31994	3WJJ-C	Low affinity immunoglobulin gamma Fc region receptor II-b	-31.969	0.1145312372739831
Q12884	1Z68-B	fibroblast activation protein, alpha subunit	-31.9663	0.1148647997332614
P26038	1EF1-B	MOESIN	-31.9642	0.1151242372015888
P07360	2OVD-A	Complement component 8, gamma polypeptide	-31.958	0.1158901954414134
Q9H269	4BX9-C	VACUOLAR PROTEIN SORTING-ASSOCIATED PROTEIN 16 HOMOLOG	-31.9537	0.1164214245432266
P39748	6TNZ-H	Flap endonuclease-1	-31.9537	0.1164214245432266
P01909	5KSU-A	HLA class II histocompatibility antigen, DQ alpha 1 chain	-31.9447	0.1175332994074876
P55087	3GD8-A	Aquaporin-4	-31.9435	0.1176815493893891
Q9BVS4	6FDO-A	Serine/threonine-protein kinase RIO2	-31.9387	0.1182745493169949
Q9HAZ1	6FYV-A	Dual specificity protein kinase CLK4	-31.9379	0.1183733826382627
Q96FZ2		Embryonic stem cell-specific 5-hydroxymethylcytosine-binding protein	-31.9279	0.1196087991541079
Q9BW62	6B5C-A	Katanin p60 ATPase-containing subunit A-like 1	-31.9248	0.11999177827402
Q9Y616	6ZIW-I	Interleukin-1 receptor-associated kinase 3	-31.9232	0.1201894449165552
P24752	2IB9-B	Acetyl-CoA acetyltransferase	-31.918	0.1208318615047951
O95251	6MAJ-A	Histone acetyltransferase KAT7	-31.9136	0.1213754447717672
Q9H0M0	6J1Y-A	WW domain-containing protein 1	-31.9136	0.1213754447717672
O60609	2GH0-A	GDNF family receptor alpha-3	-31.9093	0.1219066738735804
P30304	1C25-A	CDC25A	-31.9055	0.1223761321496019
P10321	6JTO-A	HLA class I histocompatibility antigen, Cw-6 alpha chain	-31.905	0.122437902975394
P50579	1YW7-A	Methionine aminopeptidase 2	-31.8993	0.123142090389426
Q96DX5	3D9H-A	Ankyrin repeat and SOCS box protein 9	-31.898	0.123302694536486
Q9Y230	6H7X-A	RuvB-like 2	-31.8952	0.1236486111609228
Q6NSA1	6FR4-A	TCR 003 alpha chain	-31.8822	0.1252546526315217
P08151, P31947	5OM0-A	14-3-3 protein sigma,Zinc finger protein GLI1	-31.8813	0.125365840117948
Q13237	5BV6-A	cGMP-dependent protein kinase 2	-31.8778	0.1257982358984937
Q13535	5YZ0-A	Serine/threonine-protein kinase ATR	-31.8768	0.1259217775500784
P62328	4PL7-A	Actin,Thymosin beta-4	-31.8739	0.1262800483396736
Q4FZB7	5WBV-A	Histone-lysine N-methyltransferase KMT5B	-31.8687	0.1269224649279131
Q5NV67	4Y5X-K	diabody 310 VH domain	-31.8339	0.1312217144030554
P04908	6T90-C	Histone H2A type 1-B/E	-31.832	0.1314564435410659
Q2TAZ0, Q5MNZ6	6KLR-A	chimera ATG2A and WIPI3	-31.8152	0.1335319432876863
P26641	5JPO-D	Elongation factor 1-gamma	-31.8126	0.1338531515818062
O95255	6NLO-A	Multidrug resistance-associated protein 6	-31.8063	0.1346314639867888
Q13489	2UVL-B	BACULOVIRAL IAP REPEAT-CONTAINING PROTEIN 3	-31.8037	0.1349526722809088
Q96EP0	4LJO-A	E3 ubiquitin-protein ligase RNF31	-31.803	0.1350391514370177
Q8N4T8	4CQL-F	CARBONYL REDUCTASE FAMILY MEMBER 4	-31.7938	0.1361757346315955
A0A580, A0A5B9	5KS9-H	Bel602 beta TRBV9*01	-31.7899	0.1366575470727755
P15328	4LRH-A	Folate receptor alpha	-31.7891	0.1367563803940429
Q14914	2Y05-A	NADP-dependent leukotriene B4 12-hydroxydehydrogenase	-31.7781	0.1381153385614732
O75970	2OPG-A	Multiple PDZ domain protein	-31.7773	0.1382141718827406
P35228	3E7G-B	NITRIC OXIDE SYNTHASE, INDUCIBLE	-31.7739	0.138634213498128
P78352	3I4W-A	Disks large homolog 4	-31.7718	0.1388936509664558
P02647	2MSC-C	APOLIPOPROTEIN A-I	-31.763	0.1399808175003995
P63092	6LI3-A	Guanine nucleotide-binding protein G(s) subunit alpha isoforms short	-31.7624	0.1400549424913505
Q8TAF3	5L8W-B	WD repeat-containing protein 48	-31.7606	0.1402773174642026
Q08499	5K1I-A	Phosphodiesterase 4D	-31.7604	0.1403020257945194
L0R8F8	5OOM-v	MIEF1 upstream open reading frame protein	-31.7481	0.1418215881090093
O95445	2WEX-A	APOLIPOPROTEIN M	-31.7405	0.1427605046610519
Q9UHX1	2DNY-A	Fuse-binding protein-interacting repressor, isoform b	-31.7316	0.1438600253601544
Q96HS1	5MUF-A	Serine/threonine-protein phosphatase PGAM5, mitochondrial	-31.7075	0.146837379163342
P55197	5DAG-A	Protein AF-10	-31.7023	0.1474797957515815
Q6NTF7	6B0B-A	APOBEC3H	-31.6966	0.1481839831656135
Q9H4B4	4B6L-A	SERINE/THREONINE-PROTEIN KINASE PLK3	-31.6897	0.1490364205615471
P35243	2D8N-A	Recoverin	-31.6826	0.1499135662877971
Q99594	5EMW-A	Transcriptional enhancer factor TEF-5	-31.6736	0.151025441152058
Q96RD7	6M02-A	Pannexin-1	-31.654	0.1534468575231152
P61981	6S9K-A	14-3-3 protein gamma	-31.6535	0.1535086283489073
Q01523	4E83-A	Defensin-5	-31.6533	0.1535333366792242
Q9Y5Y4	6D27-A	Prostaglandin D2 receptor 2, Endolysin chimera	-31.6408	0.1550776073240314
P06746	7ICM-A	PROTEIN (DNA POLYMERASE BETA (E.C.2.7.7.7))	-31.6357	0.1557076697471124
P51149	6IYB-A	Ras-related protein Rab-7a	-31.6122	0.1586108985593491
P53778	6UNA-A	Mitogen-activated protein kinase 12	-31.6111	0.1587467943760922
O95843	2GGZ-A	Guanylyl cyclase-activating protein 3	-31.6023	0.1598339609100363
Q8N371	4QU1-A	Lysine-specific demethylase 8	-31.5732	0.1634290229711465
P30048		Thioredoxin-dependent peroxide reductase, mitochondrial	-31.5585	0.1652450852494395
P53999	1PCF-A	TRANSCRIPTIONAL COACTIVATOR PC4	-31.5534	0.1658751476725205
O00159	4BYF-C	UNCONVENTIONAL MYOSIN-IC	-31.5493	0.1663816684440173
P08579	1A9N-B	SPLICEOSOMAL U2B''	-31.5481	0.1665299184259184
Q13315	6K9L-A	Serine-protein kinase ATM	-31.5458	0.1668140642245631
P13747	6GGM-A	MHC class I antigen	-31.5371	0.1678888765933488
P13688	6GBG-D	Carcinoembryonic antigen-related cell adhesion molecule 1	-31.5358	0.1680494807404088
P61771	6BXQ-C	Beta-2-microglobulin	-31.5352	0.1681236057313593
P48163	2AW5-A	NADP-dependent malic enzyme	-31.5331	0.1683830431996867
A0A0B4J1V1, P0DOX5	6APD-J	Immunoglobulin heavy variable 3-21,Immunoglobulin gamma-1 heavy chain	-31.5137	0.170779751240427
Q5SRE7	3OBZ-A	Phytanoyl-CoA dioxygenase domain-containing protein 1	-31.5134	0.1708168137359023
Q8N4A0	5NQA-A	Polypeptide N-acetylgalactosaminyltransferase 4	-31.5046	0.1719039802698464
Q13510	6MHM-B	Acid ceramidase subunit alpha	-31.5008	0.1723734385458674
Q6ICR9	4I0P-A	HLA-DMA protein	-31.4967	0.1728799593173642
P01127	4HQU-A	Platelet-derived growth factor subunit B	-31.4917	0.1734976675752868
Q09328	5ZIC-A	Alpha-1,6-mannosylglycoprotein 6-beta-N-acetylglucosaminyltransferase A	-31.4831	0.1745601257789141
Q13813	5FWC-A	SPECTRIN ALPHA CHAIN, NON-ERYTHROCYTIC 1	-31.4818	0.1747207299259741
Q9NRN7	2CG5-A	L-AMINOADIPATE-SEMIALDEHYDE DEHYDROGENASE-PHOSPHOPANTETHEINYL TRANSFERASE	-31.4661	0.1766603338558513
Q86V24	3WXW-A	Adiponectin receptor protein 2	-31.4644	0.176870354663545
Q9H2K8	6BDN-A	Serine/threonine-protein kinase TAO3	-31.4631	0.177030958810605
O60462	5DQ0-A	Neuropilin-2	-31.4594	0.177488062921468
P78368	2C47-A	CASEIN KINASE 1 GAMMA 2 ISOFORM	-31.458	0.1776610212336864
P35236	3O4S-A	Tyrosine-protein phosphatase non-receptor type 7	-31.4546	0.1780810628490738
P08173, P30542	6D9H-R	Chimera protein of Muscarinic acetylcholine receptor M4 and Adenosine receptor A1	-31.4496	0.1786987711069964
P22681	2Y1M-A	E3 ubiquitin-protein ligase CBL	-31.4489	0.1787852502631058
P63092, P63096	6PB0-A	Guanine nucleotide-binding protein G(s) subunit alpha isoforms short,Guanine nucleotide-binding protein G(i) subunit alpha-1,Guanine nucleotide-binding protein G(s) subunit alpha isoforms short	-31.4489	0.1787852502631058
Q9BRJ7	3KVH-A	Protein syndesmos	-31.4441	0.1793782501907116
Q09428	6C3P-E	ATP-binding cassette sub-family C member 8	-31.4345	0.1805642500459231
Q9UI09	5XTD-N	NADH dehydrogenase [ubiquinone] 1 alpha subcomplex subunit 12	-31.4312	0.180971937496152
Q14318	3EY6-A	FK506-binding protein 8	-31.4159	0.1828621247653955
Q9UI10	6O81-F	Translation initiation factor eIF-2B subunit delta	-31.4113	0.1834304163626844
Q5JW98	6YTQ-B	Calcium homeostasis modulator protein 4	-31.4053	0.1841716662721917
Q13564	1R4M-A	amyloid beta precursor protein-binding protein 1	-31.4044	0.184282853758618
P54274	5XUP-B	Telomeric repeat-binding factor 1	-31.4031	0.184443457905678
Q8IZT8	3BD9-A	Heparan sulfate glucosamine 3-O-sulfotransferase 5	-31.4026	0.1845052287314701
Q9Y3B4	6FF4-z	Splicing factor 3B subunit 6	-31.4005	0.1847646661997975
P28827	1RPM-A	RECEPTOR PROTEIN TYROSINE PHOSPHATASE MU	-31.3959	0.1853329577970864
P02675	1LT9-B	FIBRINOGEN BETA CHAIN	-31.3951	0.1854317911183542
Q7Z4H3	4L7E-B	HD domain-containing protein 2	-31.3902	0.1860371452111184
P48147	3DDU-A	Prolyl endopeptidase	-31.3867	0.1864695409916642
Q03013	4GTU-A	GLUTATHIONE S-TRANSFERASE	-31.3855	0.1866177909735658
P62877	3RTR-H	E3 ubiquitin-protein ligase RBX1	-31.3812	0.1871490200753794
Q16719	2HZP-A	Kynureninase	-31.3735	0.1881002907925804
Q7Z406	5JLH-F	Myosin-14,Alpha-actinin A	-31.3543	0.1904722905030038
Q15256	2A8B-A	Receptor-type tyrosine-protein phosphatase R	-31.3535	0.1905711238242712
P16104	6K1K-C	Histone H2AX	-31.351	0.1908799779532328
P04798	6DWM-A	Cytochrome P450 1A1	-31.3485	0.1911888320821938
P52209	4GWG-A	6-phosphogluconate dehydrogenase, decarboxylating	-31.3455	0.1915594570369475
[truncated: 1,416 more rows]
