# Supplementary material for: Uncovering the molecular targets of phytocannabinoids: mechanistic insights from inverse molecular docking fingerprint approaches
Source: Front Pharmacol. 2025 Jun 27;16:1611461. doi: 10.3389/fphar.2025.1611461 (PMC12245788; doi:10.3389/fphar.2025.1611461)
Supplement: Supplementary file 2 [file DataSheet2.zip › CBDA_Cannabidiolic_acid_targets.csv]

Uniprot ID	PDB ID-Chain	Protein Name	Docking Score (arb. units)	Z-Score
P01116	5V6V-A	GTPase KRas	-95.2812	-3.979837441830452
P08631	2C0T-A	TYROSINE-PROTEIN KINASE HCK	-90.988	-3.618990958700573
P14618	3BJT-B	Pyruvate kinase PKM	-89.515	-3.495184271462542
P12830	4ZTE-B	Cadherin-1	-82.8738	-2.936986734948483
P06737	3CEH-A	LIVER GLYCOGEN PHOSPHORYLASE	-81.8696	-2.852583017823955
P48735	5I95-A	Isocitrate dehydrogenase [NADP], mitochondrial	-81.6183	-2.831461075866781
P03956	2AYK-A	COLLAGENASE	-81.3352	-2.8076663215170954
O15530	3QC4-A	3-phosphoinositide-dependent protein kinase 1	-81.1964	-2.796000083778712
P03372	4IVY-A	Estrogen receptor	-80.3584	-2.725565593686744
P27338	2BYB-A	Amine oxidase [flavin-containing] B	-79.7144	-2.671436940203178
Q86X55	6S71-A	Histone-arginine methyltransferase CARM1	-79.6094	-2.6626116162656395
P00742	2D1J-A	Coagulation factor X, heavy chain	-77.3488	-2.4726065944256588
O14965	3M11-A	Aurora kinase A	-76.5008	-2.40133159729202
P24941	3PXF-A	Cyclin-dependent kinase 2	-76.3149	-2.3857065713873697
O94804	6GTT-A	Serine/threonine-protein kinase 10	-76.1974	-2.3758306136477447
P60568	1PW6-A	Interleukin-2	-76.1776	-2.374166409705237
P11172	2WNS-A	OROTATE PHOSPHORIBOSYLTRANSFERASE	-76.1757	-2.3740067133673204
P13501	1U4P-A	C-C motif chemokine 5	-75.7919	-2.341748053108015
P00374	1KMV-A	Dihydrofolate reductase	-75.7148	-2.335267743816737
P02768	2XSI-A	Serum albumin	-75.7072	-2.334628958465068
P09467	2FHY-A	FRUCTOSE-1,6-BISPHOSPHATASE 1	-75.6835	-2.332636956776309
Q9NZJ5	4G31-A	Eukaryotic translation initiation factor 2-alpha kinase 3,Eukaryotic translation initiation factor 2-alpha kinase 3	-75.5342	-2.3200881866441723
P00746	1DFP-B	Complement factor D	-75.3053	-2.30084898046034
P56817	5QDC-A	BETA-SECRETASE 1	-75.2245	-2.2940576835636444
P22303	6NTO-B	Acetylcholinesterase	-75.1891	-2.291082288636131
O75608	6QGO-B	Acyl-protein thioesterase 1	-75.1362	-2.286636006385696
P05543	4YIA-A	Thyroxine-binding globulin	-74.8157	-2.259697755700164
P45452	1FLS-A	COLLAGENASE-3	-74.6905	-2.249174607538452
P37231	2Q6R-A	Peroxisome proliferator-activated receptor gamma	-74.6653	-2.2470565297934426
Q9H9B1	5VSD-B	Histone-lysine N-methyltransferase, H3 lysine-9 specific 5	-74.6025	-2.241778145571754
P23443	3WF5-A	RPS6KB1 protein	-74.4839	-2.2318097320575445
O60741	5U6P-A	Potassium/sodium hyperpolarization-activated cyclic nucleotide-gated channel 11	-74.425	-2.2268591455821056
P08254	1OO9-A	Stromelysin-1	-74.4242	-2.2267919050187723
Q07343	3WD9-A	cAMP-specific 3',5'-cyclic phosphodiesterase 4B	-74.2467	-2.211872905029125
P39900	3F17-A	Macrophage metalloelastase	-74.182	-2.2064348244695187
Q09472	6V8K-A	Histone acetyltransferase p300	-73.7689	-2.17171347857812
P48740	4IW4-F	Mannan-binding lectin serine protease 3	-73.6662	-2.1630814712601665
P27708	5G1N-F	CAD PROTEIN	-73.6635	-2.162854534358915
P55055	6S4U-A	Oxysterols receptor LXR-beta	-73.3873	-2.139639729867982
Q03181	5U3R-A	Peroxisome proliferator-activated receptor delta	-73.2272	-2.126183212130841
Q92731	4J26-A	Estrogen receptor beta	-73.1473	-2.119467560867896
Q8N4P3	5VXA-A	Guanosine-3',5'-bis(diphosphate) 3'-pyrophosphohydrolase MESH1	-73.0079	-2.1077508927070125
P28845	4C7J-A	Corticosteroid 11-beta-dehydrogenase isozyme 1	-72.9666	-2.104279598624914
Q13133	5AVL-A	Oxysterols receptor LXR-alpha	-72.7782	-2.088444445959846
O75469, Q15788	6HTY-A	Nuclear receptor subfamily 1 group I member 2,Nuclear receptor coactivator 1	-72.7721	-2.087931736664427
O14561	5XTC-X	Acyl carrier protein, mitochondrial	-72.6617	-2.078652538924388
Q96KQ7	4NVQ-A	Histone-lysine N-methyltransferase EHMT2	-72.5816	-2.071920077520608
O75762	6PQQ-B	Transient receptor potential cation channel subfamily A member 1	-72.3849	-2.0553873040109547
P11309	3R01-A	Serine/threonine-protein kinase pim-1	-72.1983	-2.0397034426133875
Q03164	6KIX-K	Histone-lysine N-methyltransferase 2A	-72.1758	-2.037812301769629
P01308	6VET-B	INSULIN	-72.1611	-2.0365767564183743
Q8WTS6	4E47-A	Histone-lysine N-methyltransferase SETD7	-72.0561	-2.027751432480836
O43924	5F2U-A	Retinal rod rhodopsin-sensitive cGMP 3',5'-cyclic phosphodiesterase subunit delta	-72.0373	-2.026171279242496
Q99640	5VCW-A	Membrane-associated tyrosine- and threonine-specific cdc2-inhibitory kinase	-71.7038	-1.9981403694027928
P10827	2H77-A	THRA protein	-71.7028	-1.998056318698625
Q86YV6	2X4F-A	MYOSIN LIGHT CHAIN KINASE FAMILY MEMBER 4	-71.6598	-1.994442138419444
P03952	2ANY-A	Plasma kallikrein	-71.5567	-1.9857765108198235
Q9NQR1	5T5G-A	N-lysine methyltransferase KMT5A	-71.5225	-1.98290197673731
P23368	1QR6-A	NAD-dependent malic enzyme, mitochondrial	-71.4677	-1.978295998148957
P04637	6GGB-A	Cellular tumor antigen p53	-71.2735	-1.9619733513997208
P62333	5VHF-E	26S proteasome regulatory subunit 10B	-71.2052	-1.956232688305113
P04035	1DQ8-D	PROTEIN (HMG-COA REDUCTASE)	-71.1597	-1.9524083812655133
Q05586	5KCJ-B	Glutamate receptor ionotropic, NMDA 1	-71.0743	-1.9452304511296483
P62873	4PNK-B	Guanine nucleotide-binding protein G(I)/G(S)/G(T) subunit beta-1	-71.0091	-1.9397503452179592
P00338	6SBV-D	L-lactate dehydrogenase A chain	-71.0043	-1.9393469018379568
P08709	5PAB-H	Coagulation factor VII heavy chain	-70.9765	-1.937010292262114
Q16658	1DFC-A	Fascin	-70.9437	-1.934253429165436
Q9Y698	6DM1-C	Glutamate receptor 2,Voltage-dependent calcium channel gamma-2 subunit	-70.9065	-1.9311267429704213
O94925	3VP2-A	Glutaminase kidney isoform, mitochondrial	-70.8986	-1.9304627424075025
P34913	3WK7-A	Bifunctional epoxide hydrolase 2	-70.7679	-1.919477315372872
Q8N6T7	5MGN-A	NAD-dependent protein deacetylase sirtuin-6	-70.6476	-1.9093660156615784
P17787	5KXI-B	Neuronal acetylcholine receptor subunit beta-2	-70.6176	-1.906844494536568
P19784	5M56-A	Casein kinase II subunit alpha'	-70.5995	-1.9053231767911447
Q16875	3QPW-A	6-phosphofructo-2-kinase/fructose-2,6-bisphosphatase 3	-70.5575	-1.90179304721613
Q96F10		Diamine acetyltransferase 2	-70.5364	-1.9000195773582047
Q9Y6M9	5XTD-p	NADH dehydrogenase [ubiquinone] 1 beta subcomplex subunit 9	-70.5286	-1.8993639818657024
Q16611	5VWY-A	Bcl-2 homologous antagonist/killer	-70.5082	-1.8976493475006952
Q8N5Z0	3DC1-B	Kynurenine/alpha-aminoadipate aminotransferase mitochondrial	-70.4786	-1.8951614466573512
Q9Y5Y6	3BN9-B	ST14 protein	-70.4449	-1.8923289379269224
P29317	1MQB-A	Ephrin type-A receptor 2	-70.427	-1.8908244303223327
P14324	4KFA-A	Farnesyl pyrophosphate synthase	-70.4062	-1.8890761756756584
P29373	2FS7-A	CELLULAR RETINOIC ACID BINDING PROTEIN-TYPE II	-70.4012	-1.888655922154824
Q9GZZ1	6WF5-A	N-alpha-acetyltransferase 50	-70.395	-1.8881348077889872
P04049	1GUA-B	C-RAF1	-70.1194	-1.864970433720555
Q9UDY8	6F7I-A	Mucosa-associated lymphoid tissue lymphoma translocation protein 1	-70.1087	-1.864071091185968
Q12866	3TCP-A	Tyrosine-protein kinase Mer	-70.0873	-1.8622724061167928
P49591	4RQF-B	Serine--tRNA ligase, cytoplasmic	-70.0284	-1.857321819641356
P04150	4UDC-A	Glucocorticoid receptor	-69.9494	-1.8506818140121604
P34972	5ZTY-A	G protein coupled receptor,T4 lysozyme,G protein coupled receptor	-69.9122	-1.847555127817147
P14780	2OW1-A	Matrix metalloproteinase-9 (MMP-9) (92 kDa type IV collagenase) (92 kDa gelatinase) (Gelatinase B) (GELB)	-69.9068	-1.8471012540146448
P10275	2AMB-A	Androgen receptor	-69.9051	-1.8469583678175616
P28482	2OJG-A	Mitogen-activated protein kinase 1	-69.8798	-1.844831885002136
Q9NTG7	6ISO-A	NAD-DEPENDENT PROTEIN DEACETYLASE SIRTUIN-3, MITOCHONDRIAL	-69.8185	-1.8396795768366967
P14902	6E43-A	Indoleamine 2,3-dioxygenase 1	-69.7564	-1.834460028107924
P49419	4ZUK-A	Alpha-aminoadipic semialdehyde dehydrogenase	-69.6228	-1.8232308540312088
P49638	5MUG-A	Alpha-tocopherol transfer protein	-69.5083	-1.8136070484040847
Q10471	4D11-A	Polypeptide N-acetylgalactosaminyltransferase 2	-69.5016	-1.8130439086861656
P05106	4G1M-B	Integrin beta-3	-69.4501	-1.8087152974215648
Q16539	3BV2-A	Mitogen-activated protein kinase 14	-69.4024	-1.8047060788327969
P01889	1HSA-A	HLA-B35 variant	-69.3396	-1.799427694611108
P21673	2B58-A	Diamine acetyltransferase 1	-69.3212	-1.7978811616544346
P11217	1Z8D-A	Glycogen phosphorylase, muscle form	-69.2843	-1.794779690670671
P35557	4MLE-A	Glucokinase	-69.2704	-1.793611385882749
P15056	4E4X-A	B-RAF PROTO-ONCOGENE SERINE/THREONINE-PROTEIN KINASE	-69.2538	-1.7922161441935764
P30038	3V9G-B	Delta-1-pyrroline-5-carboxylate dehydrogenase, mitochondrial	-69.2357	-1.790694826448153
Q9NYA1	4L02-A	Sphingosine kinase 1	-69.2344	-1.7905855605327357
Q9NXA8	4HDA-A	NAD-dependent protein deacylase sirtuin-5, mitochondrial	-69.1733	-1.7854500625081309
Q9H7B4	5XXD-A	Histone-lysine N-methyltransferase SMYD3	-69.1274	-1.781592135186864
P50053-2	3NC2-B	Ketohexokinase	-69.1103	-1.780154868145608
P42574	1RHR-B	Procaspase-3	-69.0481	-1.7749269143464197
Q05397	3BZ3-A	Focal adhesion kinase 1	-68.974	-1.768698757167643
O14744	6RLQ-A	Protein arginine N-methyltransferase 5	-68.9253	-1.7646054878747075
P50053	2HQQ-A	Ketohexokinase	-68.9218	-1.764311310410124
P14920	3G3E-B	D-amino-acid oxidase	-68.9192	-1.7640927785792897
P00797	2G1Y-A	Renin	-68.8852	-1.7612350546376103
Q02750	3DV3-A	Dual specificity mitogen-activated protein kinase kinase 1	-68.8596	-1.7590833566109347
P03886	5XTD-s	NADH-ubiquinone oxidoreductase chain 1	-68.8545	-1.7586546980196829
Q99683	4BHN-A	Mitogen-activated protein kinase kinase kinase 5	-68.6588	-1.7422059752141956
P68871	4MQH-B	Hemoglobin subunit beta	-68.6083	-1.7379614146537607
Q14108	6I2K-E	Lysosome membrane protein 2	-68.6068	-1.7378353385975107
P27487	4PNZ-A	Dipeptidyl peptidase 4 (Dipeptidyl peptidase IV) (DPP IV)	-68.594	-1.7367594895841718
O75311	5CFB-A	Glycine receptor subunit alpha-3,Glycine receptor subunit alpha-3	-68.5522	-1.7332461701499904
Q9BXW6	5ZM7-A	Oxysterol-binding protein-related protein 1	-68.5286	-1.7312625735316485
P08069	5FXS-A	Insulin-like growth factor 1 receptor	-68.4277	-1.7227818574811955
O15294	4XIF-A	UDP-N-acetylglucosamine--peptide N-acetylglucosaminyltransferase 110 kDa subunit	-68.423	-1.7223868191716107
P62820	4FME-B	Ras-related protein Rab-1A	-68.3925	-1.7198232726945162
P01031	3PRX-A	Complement C5	-68.3836	-1.71907522142743
P00491	1RR6-A	PURINE NUCLEOSIDE PHOSPHORYLASE	-68.3524	-1.7164528394574188
Q13569	1WYW-A	G/T mismatch-specific thymine DNA glycosylase	-68.3448	-1.7158140541057496
O60674	5AEP-A	Tyrosine-protein kinase JAK2	-68.3431	-1.7156711679086658
Q16552	5HI3-B	Interleukin-17A	-68.339	-1.7153265600215803
Q99436	5T0G-O	Proteasome subunit beta type-7	-68.3296	-1.7145364834024104
P15813	4EN3-C	Antigen-presenting glycoprotein CD1d	-68.2716	-1.7096615425607231
Q8IXJ6	5DY4-A	NAD-dependent protein deacetylase sirtuin-2	-68.2691	-1.709451415800305
P07333, P11362	3KRL-A	Macrophage colony-stimulating factor 1 receptor, Basic fibroblast growth factor receptor 1	-68.2394	-1.7069551098865448
Q9H2K2	4BUY-A	Tankyrase-2	-68.2085	-1.7043579431277835
Q14416	5CNJ-A	Metabotropic glutamate receptor 2	-68.2063	-1.704173031578616
P51449	6A22-A	Nuclear receptor ROR-gamma	-68.1232	-1.6971884180623358
P01286	5BQM-B	Somatoliberin,Botulinum neurotoxin type D	-68.0646	-1.692263046798148
Q96EB6	4ZZI-A	NAD-dependent protein deacetylase sirtuin-1	-68.0137	-1.6879848659560466
Q8N300	6J7B-B	Small vasohibin-binding protein	-67.8348	-1.6729481949805656
P02766	5CLZ-A	TRANSTHYRETIN	-67.74	-1.6649801882255308
P12277	3DRB-A	Creatine kinase B-type	-67.7391	-1.6649045425917803
Q9NZD2	2EVT-A	Glycolipid transfer protein	-67.7175	-1.6630890473817732
P23458	6TPE-A	Tyrosine-protein kinase JAK1	-67.6927	-1.6610045899184311
P19525	6D3L-A	Interferon-induced, double-stranded RNA-activated protein kinase	-67.6784	-1.6598026648488422
P06401	4A2J-A	Progesterone receptor	-67.6728	-1.6593319809055067
P49720	5LE5-W	Proteasome subunit beta type-3	-67.6555	-1.657877903723418
P00533	5YU9-A	Epidermal growth factor receptor	-67.6523	-1.6576089414700828
O75469	2O9I-A	Nuclear receptor subfamily 1 group I member 2	-67.6026	-1.6534316214729814
Q86W56	6OA1-A	Poly(ADP-ribose) glycohydrolase	-67.5879	-1.652196076121727
P04629	5KMK-A	High affinity nerve growth factor receptor	-67.5322	-1.6475144518996234
P46063	2WWY-B	ATP-DEPENDENT DNA HELICASE Q1	-67.5218	-1.646640324576286
P30419	4C2Y-A	Glycylpeptide N-tetradecanoyltransferase 1	-67.4793	-1.643068169649187
P04439	5WXD-A	HLA class I histocompatibility antigen, A-2 alpha chain	-67.4536	-1.6409080665520943
Q8NBL1	5UB5-A	Protein O-glucosyltransferase 1	-67.4173	-1.6378570259908316
P02776	1F9S-C	PLATELET FACTOR 4	-67.3991	-1.636327303174992
P23415	4X5T-E	Proton-gated ion channel,GLRA1 protein,GLRA1 protein	-67.357	-1.63278876852956
P69905	5NI1-C	Hemoglobin subunit alpha	-67.3532	-1.6324693758537254
Q96RI1	5Q0Q-A	Bile acid receptor	-67.3488	-1.63209955275539
Q07869	5AZT-A	Peroxisome proliferator-activated receptor alpha	-67.2946	-1.6275440045895375
Q9BXF3	5V84-C	Cat eye syndrome critical region protein 2	-67.1841	-1.618256401779081
Q9Y697	5WGB-A	Cysteine desulfurase, mitochondrial	-67.1537	-1.6157012603724037
P20142	1HTR-B	GASTRICSIN	-67.1068	-1.6117592823469704
P49761	6Z53-A	DUAL SPECIFICITY PROTEIN KINASE CLK3	-67.1017	-1.6113306237557177
Q13107	2Y6E-D	UBIQUITIN CARBOXYL-TERMINAL HYDROLASE 4	-67.0071	-1.6033794271415167
O60825	5HTK-A	6-phosphofructo-2-kinase/fructose-2,6-bisphosphatase 2	-66.9735	-1.6005553234815053
P60880	3ZUR-A	BOTULINUM NEUROTOXIN TYPE A, SYNAPTOSOMAL-ASSOCIATED PROTEIN	-66.972	-1.6004292474252542
Q460N5	5QHT-A	Poly [ADP-ribose] polymerase 14	-66.9677	-1.6000678293973358
Q9UBT2	3KYD-B	SUMO-activating enzyme subunit 2	-66.9379	-1.597563118413159
P61964	5EAL-A	WD repeat-containing protein 5	-66.9073	-1.5949911668656485
P36551	2AEX-A	Coproporphyrinogen III oxidase, mitochondrial	-66.9024	-1.5945793184152297
Q6N089	5UG0-D	Fab 2G12 heavy chain	-66.8921	-1.5937135961623092
Q9NSY1	5IKW-A	BMP-2-inducible protein kinase	-66.869	-1.591772024896051
Q99720	5HK1-C	Sigma non-opioid intracellular receptor 1	-66.8584	-1.5908810874318806
P84077	1RE0-A	ADP-ribosylation factor 1	-66.8088	-1.5867121725051962
O95819	5W5Q-A	Mitogen-activated protein kinase kinase kinase kinase 4	-66.8	-1.5859725263085258
P01848	3SDX-E	NKT15 alpha-chain	-66.7374	-1.5807109522276697
P34947	4TNB-A	G protein-coupled receptor kinase 5	-66.7331	-1.580349534199751
P18031	6OL4-A	Tyrosine-protein phosphatase non-receptor type 1	-66.7113	-1.5785172288489102
Q07820	6B4L-A	Maltose/maltodextrin-binding periplasmic protein,Induced myeloid leukemia cell differentiation protein Mcl-1	-66.7047	-1.5779624942014083
O00311	6YA6-A	Cell division cycle 7-related protein kinase,Cell division cycle 7-related protein kinase,Cell division cycle 7-related protein kinase	-66.702	-1.5777355573001572
P06276	6QAC-A	Cholinesterase	-66.6852	-1.576323505470151
P00740	5JB8-S	Coagulation factor IX	-66.6584	-1.574070946598475
P61769	3QFJ-B	Beta-2-microglobulin	-66.6307	-1.5717427420930488
P04181	2CAN-A	ORNITHINE AMINOTRANSFERASE	-66.6022	-1.569347297024288
P30613	2VGB-B	Pyruvate kinase	-66.526	-1.5629426333667604
P08397	5M6R-A	Porphobilinogen deaminase	-66.5144	-1.5619676451984228
P23946	4KP0-A	CHYMASE	-66.512	-1.5617659235084222
P53355	6AAR-A	Death-associated protein kinase 1	-66.4086	-1.5530750806975524
P07900	5LNZ-A	Heat shock protein HSP 90-alpha	-66.4053	-1.5527977133738002
Q9H8M2	4UIW-A	Bromodomain-containing protein 9	-66.3989	-1.5522597888671317
P12104	3IFB-A	INTESTINAL FATTY ACID-BINDING PROTEIN (T54)	-66.3843	-1.5510326485862926
Q86TI2	6EOR-B	Dipeptidyl peptidase 9	-66.3764	-1.5503686480233738
Q9H6P5	2A8M-A	Threonine aspartase 1	-66.3498	-1.5481328992925307
Q8NEZ4	5F59-A	Histone-lysine N-methyltransferase 2C	-66.2977	-1.543753857605429
P49841	1J1C-A	Glycogen synthase kinase-3 beta	-66.2932	-1.5433756294366767
P53671	4TPT-A	LIM domain kinase 2	-66.2455	-1.53936641084791
Q8NCC3	4X95-A	Group XV phospholipase A2	-66.2209	-1.5372987635254007
P36544	5AFK-B	ACETYLCHOLINE-BINDING PROTEIN, NEURONAL ACETYLCHOLINE RECEPTOR SUBUNIT ALPHA-7	-66.2025	-1.5357522305687274
P16234	6JOI-A	Platelet-derived growth factor receptor alpha	-66.1572	-1.5319447336699614
Q9UDX3	4TLG-A	SEC14-like protein 4	-66.1055	-1.5275993122645264
Q9H0J9	2PQF-A	Poly [ADP-ribose] polymerase 12	-66.0731	-1.5248760694495138
P00751	3HS0-I	Complement factor B	-66.0653	-1.5242204739570109
P22455	6NVH-A	Fibroblast growth factor receptor 4	-65.9862	-1.5175720632573992
P09874	4XHU-C	Poly [ADP-ribose] polymerase 1	-65.969	-1.516126391145726
P10828	3D57-A	Thyroid hormone receptor beta	-65.8802	-1.5086626886156949
P54760	6FNK-A	Ephrin type-B receptor 4	-65.8583	-1.5068219781944368
P28070	5T0H-T	Proteasome subunit beta type-4	-65.7808	-1.500308048621492
O14757	2E9P-A	Serine/threonine-protein kinase Chk1	-65.7671	-1.4991565539744038
P31645	5I71-A	Sodium-dependent serotonin transporter	-65.7176	-1.4949960441181365
P42336	6GVG-A	Phosphatidylinositol 4,5-bisphosphate 3-kinase catalytic subunit alpha isoform	-65.7137	-1.494668246371885
Q9Y5W5	2YGP-A	WNT INHIBITORY FACTOR 1	-65.6965	-1.493222574260212
P36639	5GHQ-A	7,8-dihydro-8-oxoguanine triphosphatase	-65.67	-1.4909952305997858
P52564	3FME-A	Dual specificity mitogen-activated protein kinase kinase 6	-65.6448	-1.4888771528547768
O14732	2DDK-A	Inositol monophosphatase 2	-65.6296	-1.4875995821514374
P43490	4M6P-A	Nicotinamide phosphoribosyltransferase	-65.6202	-1.4868095055322674
Q9NWZ3	5UIR-A	Interleukin-1 receptor-associated kinase 4	-65.6073	-1.4857252514485126
P37840	3Q25-A	Maltose-binding periplasmic protein/alpha-synuclein chimeric protein	-65.5472	-1.4806738041280751
O75626	3DAL-B	PR domain zinc finger protein 1	-65.5125	-1.4777572446934792
O15527	1KO9-A	8-oxoguanine DNA glycosylase	-65.4971	-1.476462863849307
P30291	5VC3-A	Wee1-like protein kinase	-65.4666	-1.4738993173722124
P51955	2W5B-A	SERINE/THREONINE-PROTEIN KINASE NEK2	-65.4605	-1.4733866080767932
P21549	4I8A-A	Serine-pyruvate aminotransferase	-65.4329	-1.471066808641784
Q13126	3OZE-C	S-methyl-5'-thioadenosine phosphorylase	-65.4313	-1.4709323275151158
P06126	5J1A-A	T-cell surface glycoprotein CD1a	-65.4279	-1.470646555120948
P04818	3GH0-A	Thymidylate synthase	-65.3402	-1.4632753083655
O00141	2R5T-A	Serine/threonine-protein kinase Sgk1	-65.3376	-1.4630567765346654
P52895	2IPJ-A	Aldo-keto reductase family 1 member C2	-65.289	-1.4589719123121483
Q0Z7S8	4A60-A	FATTY ACID-BINDING PROTEIN 9 TESTIS LIPID-BINDING PROTEIN, TLBP, TESTIS-TYPE FATTY ACID-BINDING PROTEIN, T-FABP	-65.2571	-1.4562906948492198
Q9UGN5	4PJV-A	POLY [ADP-RIBOSE] POLYMERASE 2	-65.1948	-1.4510543359796146
P52732	3ZCW-A	KINESIN-LIKE PROTEIN KIF11	-65.1928	-1.450886234571281
P00750	5BRR-E	Tissue-type plasminogen activator	-65.1919	-1.4508105889375305
P11802	2W99-B	CELL DIVISION PROTEIN KINASE 4	-65.176	-1.4494741827412745
Q14397	4OHO-A	Glucokinase regulatory protein	-65.1419	-1.4466080537291792
P49368	6QB8-g	T-complex protein 1 subunit gamma	-65.0856	-1.441875999084575
P15121	2PDJ-A	Aldose reductase	-65.0251	-1.4367909314824696
Q9UBS5	6UO8-A	Gamma-aminobutyric acid type B receptor subunit 1	-65.0235	-1.4366564503558026
Q96GA7	2RKB-A	Serine dehydratase-like	-64.98	-1.4330002447245374
Q16773	3FVS-B	Kynurenine--oxoglutarate transaminase 1	-64.9779	-1.432823738245787
Q9BV79	2VCY-B	TRANS-2-ENOYL-COA REDUCTASE	-64.9511	-1.4305711793741098
Q9NRG4	6CBX-A	N-lysine methyltransferase SMYD2	-64.9258	-1.428444696558684
Q9HD34	5USR-B	LYR motif-containing protein 4	-64.908	-1.4269485940245112
Q9Y223	2YHY-A	Bifunctional UDP-N-acetylglucosamine 2-epimerase/N-acetylmannosamine kinase	-64.8387	-1.4211238802257364
Q8IU60	5QP1-A	DCP2 (NUDT20)	-64.8209	-1.419627777691563
P30988	6PGQ-A	Maltodextrin-binding protein,Calcitonin receptor	-64.7975	-1.4176609912140548
Q06187	4Z3V-A	Tyrosine-protein kinase BTK	-64.7891	-1.416954965299052
Q16831	3NBQ-B	Uridine phosphorylase 1	-64.7783	-1.416047217694048
Q9Y3Q4	4HBN-A	Potassium/sodium hyperpolarization-activated cyclic nucleotide-gated channel 4	-64.7651	-1.4149377483990433
P07339	4OC6-A	Cathepsin D heavy chain	-64.7576	-1.41430736811779
Q04771	6JUX-A	Activin receptor type-1	-64.7486	-1.4135509117802867
O43781	5Y86-A	Dual specificity tyrosine-phosphorylation-regulated kinase 3	-64.7283	-1.4118446824856967
P02794	3ES3-A	Ferritin heavy chain	-64.6901	-1.408633945586516
O95149	3NBZ-B	Snurportin-1	-64.6809	-1.407860679108179
P15559	1GG5-A	NAD(P)H DEHYDROGENASE [QUINONE] 1	-64.6487	-1.4051542464340014
P43405	5Y5U-A	Tyrosine-protein kinase SYK	-64.6131	-1.4021620413656553
P07550	6OBA-A	Beta-2 adrenergic receptor	-64.6086	-1.401783813196903
Q14232	6O9Z-G	Translation initiation factor eIF-2B subunit alpha	-64.5675	-1.398329329255638
Q02763	3L8P-A	Angiopoietin-1 receptor	-64.5656	-1.3981696329177211
P35968	2P2H-A	Vascular endothelial growth factor receptor 2	-64.5609	-1.3977745946081364
Q00534	2EUF-B	Cell division protein kinase 6	-64.4536	-1.3887559540510137
Q86U44	6TTW-A	N6-adenosine-methyltransferase catalytic subunit	-64.4061	-1.38476354560308
P07333	3LCO-A	Macrophage colony-stimulating factor 1 receptor	-64.3974	-1.3840323044768277
P50440	1JDX-A	PROTEIN (L-ARGININE:GLYCINE AMIDINOTRANSFERASE)	-64.3494	-1.37999787067681
Q13255	4OR2-B	Soluble cytochrome b562, Metabotropic glutamate receptor 1	-64.3331	-1.3786278441988875
P49336	6QTG-A	Cyclin-dependent kinase 8	-64.3235	-1.3778209574388836
Q01469	4LKP-A	Fatty acid-binding protein, epidermal	-64.3154	-1.3771401467351307
P98170	4EC4-A	Baculoviral IAP repeat-containing protein 4	-64.3106	-1.3767367033551288
P08581	3LQ8-A	Hepatocyte growth factor receptor	-64.3	-1.3758457658909586
Q14680	6GVX-A	MATERNAL EMBRYONIC LEUCINE ZIPPER KINASE	-64.2843	-1.3745261698355369
Q9Y5P4	5ZYJ-A	Goodpasture antigen binding protein	-64.2498	-1.3716264205417734
Q86V25	6J4P-A	Tubulinyl-Tyr carboxypeptidase 2	-64.247	-1.3713910785701064
P49759	6YTI-A	Dual specificity protein kinase CLK1	-64.2109	-1.3683568481496764
P02787	6D03-D	Serotransferrin	-64.2076	-1.3680794808259256
Q9NWU1	2IWZ-A	3-OXOACYL-[ACYL-CARRIER-PROTEIN] SYNTHASE	-64.204	-1.3677768982909235
Q8N6N7	3EPY-B	Acyl-CoA-binding domain-containing protein 7	-64.1975	-1.367230568713839
P29016	5L2K-A	T-cell surface glycoprotein CD1b	-64.1963	-1.3671297078688376
P21675	6BQD-A	Transcription initiation factor TFIID subunit 1	-64.1684	-1.3647846932225784
O15382	5BWV-B	Branched-chain-amino-acid aminotransferase, mitochondrial	-64.1623	-1.364271983927159
Q9NWW6	2QSZ-A	nicotinamide riboside kinase 1	-64.1312	-1.3616580070275652
P28347	4RE1-A	Transcriptional enhancer factor TEF-1	-64.1122	-1.3600610436483913
P41240	1BYG-A	PROTEIN (C-TERMINAL SRC KINASE)	-64.0769	-1.3570940537912948
P21554	6KPG-R	Cannabinoid receptor 1,Flavodoxin,Cannabinoid receptor 1	-64.0375	-1.353782456047114
Q8NFU5	6M8A-A	Inositol polyphosphate multikinase,Inositol polyphosphate multikinase	-64.0363	-1.3536815952021135
P28222	6G79-S	5-hydroxytryptamine receptor 1B,OB-1 fused 5-HT1b receptor,5-hydroxytryptamine receptor 1B	-64.0322	-1.3533369873150294
P23381	5UJJ-B	Tryptophan--tRNA ligase, cytoplasmic	-64.0177	-1.3521182521046076
Q9C0J8	6BLY-B	pre-mRNA 3' end processing protein WDR33	-64.0021	-1.3508070611196017
Q15120	1Y8N-A	[Pyruvate dehydrogenase [lipoamide]] kinase isozyme 3	-63.9879	-1.34961354112043
P36897	2WOU-A	TGF-beta receptor type-1	-63.9334	-1.3450327777433266
P52333	5TTS-A	Tyrosine-protein kinase JAK3	-63.9289	-1.344654549574575
Q9H4B4	4B6L-A	SERINE/THREONINE-PROTEIN KINASE PLK3	-63.9275	-1.3445368785887415
Q9NR97	4QBZ-A	Toll-like receptor 8	-63.908	-1.3428978898574844
P49354	2H6I-A	Protein farnesyltransferase alpha subunit	-63.8903	-1.3414101923937285
O95486	5VNM-B	Protein transport protein Sec24A	-63.8857	-1.3410235591545596
P20718	4GAW-A	Granzyme H	-63.8802	-1.3405612802816411
P02753	1RBP-A	Plasma retinol-binding protein	-63.8231	-1.3357619850737037
Q99685	4UUQ-A	Monoglyceride lipase	-63.8227	-1.3357283647920366
O60341	5YJB-A	Lysine-specific histone demethylase 1A	-63.8135	-1.3349550983137
P11474	2PJL-B	Steroid hormone receptor ERR1	-63.8047	-1.3342154521170302
P51648	4QGK-A	Fatty aldehyde dehydrogenase	-63.7958	-1.333467400849944
P01584	6I1B-A	Interleukin-1 beta	-63.7931	-1.333240463948693
P28072	5LEY-b	Proteasome subunit beta type-6	-63.7705	-1.331340918034518
O95271	4UW1-A	TANKYRASE-1	-63.7679	-1.3311223862036836
P34897	6QVG-A	Serine hydroxymethyltransferase, mitochondrial	-63.7677	-1.3311055760628503
Q15418	2Z7R-A	Ribosomal protein S6 kinase alpha-1	-63.7626	-1.3306769174715984
P50336	3NKS-A	Protoporphyrinogen oxidase	-63.7525	-1.3298280053595115
Q13825	1HZD-D	Methylglutaconyl-CoA hydratase	-63.7491	-1.3295422329653437
Q86U86	5HRW-A	Protein polybromo-1	-63.694	-1.3249110391657408
P22894	1ZS0-A	MATRIX METALLO PROTEINASE-8 (MET80 FORM)	-63.6929	-1.324818583391157
Q9BU02	3TVL-A	Thiamine-triphosphatase	-63.6799	-1.3237259242369857
P19099	6XZ9-B	Cytochrome P450 11B2, mitochondrial	-63.6708	-1.3229610628290656
Q7L8A9	6J7B-A	Tubulinyl-Tyr carboxypeptidase 1	-63.6377	-1.3201789845211371
P22223	4ZMV-A	Cadherin-3	-63.6185	-1.31856521100113
P41235	3FS1-A	HEPATOCYTE NUCLEAR FACTOR 4-ALPHA	-63.6141	-1.3181953879027952
P54619	4CFF-F	5'-AMP-activated protein kinase subunit gamma-1	-63.6125	-1.3180609067761275
P00439	6HYC-D	Phenylalanine-4-hydroxylase	-63.5014	-1.3087228735431709
Q93009	5VS6-A	Ubiquitin carboxyl-terminal hydrolase 7	-63.4981	-1.30844550621942
Q8NET8	6UW9-A	Transient receptor potential cation channel subfamily V member 3	-63.4806	-1.3069746188964972
P14735	3H44-B	Insulin-degrading enzyme	-63.4503	-1.304427882560236
P68400	3WIK-A	Casein kinase II subunit alpha	-63.45	-1.304402667348986
P05106, P20701	6CKB-A	Chimera protein of Integrin beta-3 and Integrin alpha-L	-63.4264	-1.3024190707306442
O96013	4FII-A	Serine/threonine-protein kinase PAK 4	-63.408	-1.300872537773971
K7N5M3	5E6I-G	Protein Trav11,Va14Ja18/Vb8.2,Human nkt tcr alpha chain	-63.4021	-1.3003766386193851
P45983	3VUH-A	Mitogen-activated protein kinase 8	-63.402	-1.3003682335489688
Q13188	4LG4-A	Serine/threonine-protein kinase 3	-63.3766	-1.2982333456631263
P07949	2IVU-A	PROTO-ONCOGENE TYROSINE-PROTEIN KINASE RECEPTOR RET PRECURSOR	-63.3585	-1.296712027917703
P02689	4A1Y-A	Myelin P2 protein	-63.3259	-1.2939719749618577
P60709	6ANU-F	Actin, cytoplasmic 1	-63.2716	-1.2894080217255883
P62937	1AK4-A	PEPTIDYL-PROLYL CIS-TRANS ISOMERASE	-63.2518	-1.2877438177830816
P43220	5VEW-A	Glucagon-like peptide 1 receptor, Endolysin chimera	-63.2329	-1.2861552594743244
Q9P289	4FZF-B	Serine/threonine-protein kinase MST4	-63.2259	-1.2855669045451554
P49789	5FIT-A	FRAGILE HISTIDINE TRIAD PROTEIN	-63.2116	-1.2843649794755665
P00734	1PPB-H	thrombin	-63.2054	-1.283843865109731
P31751	2JDR-A	RAC-beta serine/threonine kinase	-63.2015	-1.28351606736348
Q9NQ88	3DCY-A	REGULATOR PROTEIN	-63.1931	-1.2828100414484769
Q13231	5NR8-A	Chitotriosidase-1	-63.1798	-1.2816921670830552
Q9UI95	6BI7-A	Mitotic spindle assembly checkpoint protein MAD2B	-63.106	-1.2754892251155288
P02788	2BJJ-X	Lactotransferrin	-63.0711	-1.2725558555400995
P21802	1DJS-A	PROTEIN (FIBROBLAST GROWTH FACTOR RECEPTOR 2)	-63.0533	-1.2710597530059264
P22891	3H5C-B	Vitamin K-dependent protein Z	-63.0501	-1.270790790752592
O00757	4HE2-A	Fructose-1,6-bisphosphatase isozyme 2	-63.0499	-1.2707739806117586
P48736	4FUL-A	Phosphatidylinositol 4,5-bisphosphate 3-kinase catalytic subunit gamma isoform	-63.045	-1.2703621321613403
O96007	4AP8-D	Molybdopterin synthase catalytic subunit	-63.0283	-1.2689584854017508
P29274	3VG9-A	Human A2a adenosine receptor T4L chimera	-63.0135	-1.267714534980079
Q07912	1U4D-A	Activated CDC42 kinase 1	-63.003	-1.266832002586325
Q14790	1I4E-B	Caspase-8	-62.9982	-1.266428559206323
Q9Y5Z0	3ZKX-A	BETA-SECRETASE 2	-62.9859	-1.2653947355450688
P42858	3IOW-C	Maltose-binding periplasmic protein,Huntingtin fusion protein	-62.9683	-1.263915443151729
P25189	3OAI-A	Maltose-binding periplasmic protein, Myelin protein P0	-62.9579	-1.2630413158283922
P46926	1NE7-E	Glucosamine-6-phosphate isomerase	-62.9332	-1.2609652634354664
P18825	6KUW-A	Alpha-2C adrenergic receptor	-62.9165	-1.259561616675877
P11086	2ONY-A	PHENYLETHANOLAMINE N-METHYLTRANSFERASE	-62.91	-1.2590152870987912
P41180	5K5T-A	Extracellular calcium-sensing receptor	-62.8701	-1.255661664002527
P08235	5HCV-A	MINERALOCORTICOID RECEPTOR	-62.8402	-1.2531485479479332
Q16512	4OTG-A	Serine/threonine-protein kinase N1	-62.8351	-1.2527198893566809
O43353	6GFJ-B	RECEPTOR-INTERACTING SERINE/THREONINE-PROTEIN KINASE 2	-62.7987	-1.2496604437250012
P49137	4TYH-A	MAP kinase-activated protein kinase 2	-62.7685	-1.2471221124591574
P40261	6PVS-A	NNMT protein	-62.7619	-1.2465673778116546
P51449, Q15596	5VQK-A	Nuclear receptor ROR-gamma, SRC2 chimera	-62.7113	-1.2423144121808034
Q95460	4PJF-A	Major histocompatibility complex class I-related gene protein	-62.7054	-1.2418185130262176
S6B291	5VOD-H	10-1074 Heavy Chain,10-1074 Heavy Chain	-62.6973	-1.2411377023224648
Q9Y6F1	4L7O-A	Poly [ADP-ribose] polymerase 3	-62.6589	-1.2379101552824512
P03951	6TS6-A	Coagulation factor XI	-62.6355	-1.2359433688049426
P53396	6UUW-B	ATP-citrate synthase	-62.6305	-1.2355231152841073
O00222	6BT5-A	Metabotropic glutamate receptor 8	-62.6227	-1.2348675197916048
Q96RU2	6HEI-A	Ubiquitin carboxyl-terminal hydrolase 28	-62.6207	-1.2346994183832705
P49862	2QXJ-A	Kallikrein-7	-62.6184	-1.2345061017636865
P13631	4LBD-A	RETINOIC ACID RECEPTOR GAMMA-2	-62.5974	-1.2327410369761789
Q8TF76	6Z5C-A	Serine/threonine-protein kinase haspin	-62.5884	-1.2319845806386756
Q8N884	5VDO-A	Cyclic GMP-AMP synthase	-62.5747	-1.2308330859915873
P10997	3G7V-B	Maltose-binding periplasmic protein, Islet amyloid polypeptide fusion protein	-62.5389	-1.2278240707824075
P35520	1M54-B	CYSTATHIONINE BETA-SYNTHASE	-62.4844	-1.2232433074053048
P80192	3DTC-A	MITOGEN-ACTIVATED PROTEIN KINASE KINASE KINASE 9	-62.4813	-1.222982750222387
Q96SB4	6FAD-A	serine-arginine (SR) protein kinase 1	-62.4727	-1.2222599141665509
O94760	6SZP-A	N(G),N(G)-dimethylarginine dimethylaminohydrolase 1	-62.4158	-1.2174774290994466
P49327	4W9N-A	Fatty acid synthase	-62.4142	-1.2173429479727795
Q00987	2M86-B	E3 ubiquitin-protein ligase Mdm2	-62.3618	-1.2129386910744275
P49792	4LQW-A	E3 SUMO-protein ligase RanBP2	-62.361	-1.2128714505110934
O60760	3EE2-A	Hematopoietic prostaglandin D synthase	-62.3497	-1.2119216775540065
Q9H7Z6	6PD9-A	histone acetyltransferase MYST1	-62.3462	-1.211627500089422
P25774	5QCD-A	Cathepsin S	-62.3199	-1.2094169665698289
P20618	4R67-1	Proteasome subunit beta type-1	-62.3078	-1.2083999530494078
Q13627	6S1B-A	Dual specificity tyrosine-phosphorylation-regulated kinase 1A	-62.2863	-1.2065928629098166
O00204	1Q22-A	sulfotransferase family, cytosolic, 2B, member 1 isoform b	-62.2782	-1.2059120522060638
Q04759	4Q9Z-A	HUMAN PROTEIN KINASE C THETA	-62.2533	-1.2038191896723052
P10826	4JYG-B	Retinoic acid receptor beta	-62.2348	-1.2022642516452149
Q10588	1ISJ-A	bone marrow stromal cell antigen 1	-62.23	-1.201860808265213
P10144	1FQ3-B	GRANZYME B	-62.2268	-1.2015918460118784
P49915	2VXO-B	GMP SYNTHASE [GLUTAMINE-HYDROLYZING]	-62.2047	-1.1997343254497876
Q04609	3IWW-A	Glutamate carboxypeptidase II	-62.1895	-1.1984567547464489
Q9UDX4	4UYB-A	SEC14-LIKE PROTEIN 3	-62.1857	-1.1981373620706135
Q96MU7	6SZX-A	YTHDC1	-62.1638	-1.196296651649356
Q9UM73	3LCS-A	ALK tyrosine kinase receptor	-62.1429	-1.194539991932265
Q8TEK3	5DTQ-A	Histone-lysine N-methyltransferase, H3 lysine-79 specific	-62.1424	-1.1944979665801818
P48039	6ME5-A	chimera protein of Melatonin receptor type 1A and GlgA glycogen synthase	-62.1411	-1.1943887006647649
P23497	5PZJ-A	Nuclear autoantigen Sp-100	-62.133	-1.1937078899610118
Q9NPB1	6G2M-A	5'(3')-deoxyribonucleotidase, mitochondrial	-62.1183	-1.192472344609756
P09211	5DDL-B	Glutathione S-transferase P	-62.1125	-1.1919848505255872
O60551	6PAU-A	Glycylpeptide N-tetradecanoyltransferase 2	-62.1111	-1.1918671795397535
P40337	6HAX-B	Von Hippel-Lindau disease tumor suppressor	-62.0948	-1.1904971530618311
O15118	5JNX-A	Niemann-Pick C1 protein	-62.0194	-1.1841597299676372
P08100	6CMO-R	chimera protein of Soluble cytochrome b562 and Rhodopsin	-62.0055	-1.1829914251797156
Q13153	4ZY4-A	SERINE/THREONINE-PROTEIN KINASE PAK-ALPHA	-61.9863	-1.1813776516597088
P28223	6A94-A	5-hydroxytryptamine receptor 2A,Soluble cytochrome b562	-61.9811	-1.18094058799804
O43143	6SH7-A	Pre-mRNA-splicing factor ATP-dependent RNA helicase DHX15	-61.969	-1.1799235744776193
P16083	1ZX1-A	NRH dehydrogenase [quinone] 2	-61.9677	-1.1798143085622022
A0A0B4J271, P01848	5C09-D	1E6 TCR Alpha Chain	-61.9135	-1.1752587603963491
Q9BZ95	5UPD-A	Histone-lysine N-methyltransferase NSD3	-61.8782	-1.172291770539253
P0CG30	1LJR-A	GLUTATHIONE S-TRANSFERASE	-61.8777	-1.1722497451871694
P19971	2WK5-A	THYMIDINE PHOSPHORYLASE	-61.8675	-1.171392428004666
Q86WV6	4F5D-A	Stimulator of interferon genes protein	-61.8498	-1.1699047305409096
P27037	3Q4T-A	Activin receptor type-2A	-61.8387	-1.1689717677246558
O75530	5K0M-A	Polycomb protein EED	-61.8376	-1.168879311950072
P07148	3VG5-A	Fatty acid-binding protein, liver	-61.8214	-1.1675176905425655
P12955	2IW2-B	XAA-PRO DIPEPTIDASE	-61.8019	-1.1658787018113093
Q9UK32	6G78-A	Ribosomal protein S6 kinase alpha-6	-61.7739	-1.163525282094632
P48730	4HNF-A	Casein kinase I isoform delta	-61.766	-1.1628612815317123
Q53GL7	3HKV-B	Poly [ADP-ribose] polymerase 10	-61.7644	-1.1627268004050455
P36871	5TR2-A	Phosphoglucomutase-1	-61.7345	-1.1602136843504511
O43173	5BO9-A	Sia-alpha-2,3-Gal-beta-1,4-GlcNAc-R:alpha 2,8-sialyltransferase	-61.7335	-1.1601296336462843
Q8TCD0	4NUJ-A	8ANC195 Fab light chain	-61.7288	-1.159734595336699
P00488	5MHO-A	Coagulation factor XIII A chain	-61.6977	-1.1571206184371046
P05121	4AQH-A	PLASMINOGEN ACTIVATOR INHIBITOR 1	-61.6906	-1.1565238584375193
Q9BV20	4LDQ-A	Methylthioribose-1-phosphate isomerase	-61.6892	-1.156406187451685
P11021	6DO2-A	Endoplasmic reticulum chaperone BiP	-61.6798	-1.155616110832515
Q07889	5WFO-N	Son of sevenless homolog 1	-61.6691	-1.1547167682979278
P10147	4RA8-A	C-C motif chemokine 3	-61.6678	-1.1546075023825106
P01112	2QUZ-A	Transforming protein p21/H-Ras-1	-61.6336	-1.1517329682999984
P00492	1D6N-A	Hypoxanthine-guanine phosphoribosyltransferase	-61.6193	-1.15053104323041
P43005	6S3Q-B	Excitatory amino acid transporter 3	-61.5929	-1.1483121046404003
P29597	6DBM-A	Non-receptor tyrosine-protein kinase TYK2	-61.5871	-1.1478246105562315
P0DJD7	1PSN-A	PEPSIN 3A	-61.5632	-1.1458157987266395
Q13546	4ITI-A	Receptor-interacting serine/threonine-protein kinase 1	-61.5566	-1.1452610640791376
Q9UHD2	6CQ0-A	Serine/threonine-protein kinase TBK1	-61.5453	-1.1443112911220497
P41279	5IU2-A	Mitogen-activated protein kinase kinase kinase 8	-61.5392	-1.1437985818266312
Q92831	5FE5-A	Histone acetyltransferase KAT2B	-61.5361	-1.143538024643713
P23919	1E2G-A	THYMIDYLATE KINASE	-61.5324	-1.1432270370382955
Q96RR4	6BQL-A	Calcium/calmodulin-dependent protein kinase kinase 2	-61.5262	-1.14270592267246
Q86TU7	6V62-A	Histone-lysine N-methyltransferase setd3	-61.5251	-1.142613466897876
O60894	3N7R-D	Receptor activity-modifying protein 1	-61.5207	-1.142243643799541
O14733	5Y8U-A	Dual specificity mitogen-activated protein kinase kinase 7	-61.5201	-1.1421932133770407
Q9NPJ3	3F5O-D	Thioesterase superfamily member 2	-61.5095	-1.1413022759128706
Q15274	5AYZ-A	Nicotinate-nucleotide pyrophosphorylase [carboxylating]	-61.4813	-1.13893204605536
P62508	2P7G-A	Estrogen-related receptor gamma	-61.4182	-1.133628446622421
P17612	4UJ2-A	CAMP-DEPENDENT PROTEIN KINASE CATALYTIC SUBUNIT ALPHA	-61.4122	-1.1331241423974183
Q15080	1H6H-A	NEUTROPHIL CYTOSOL FACTOR 4	-61.4096	-1.132905610566584
P37268	3WEK-A	Squalene synthase	-61.3955	-1.131720495637829
Q8NB16	5KNJ-A	Mixed lineage kinase domain-like protein	-61.3729	-1.1298209497236544
O00522	3U7D-A	Krev interaction trapped protein 1	-61.3688	-1.1294763418365696
Q8N8N7	2W4Q-A	PROSTAGLANDIN REDUCTASE 2	-61.3618	-1.1288879869074009
P53634	3PDF-A	Dipeptidyl-peptidase 1	-61.3364	-1.1267530990215575
P42684	3GVU-A	Tyrosine-protein kinase ABL2	-61.3111	-1.1246266162061325
P03923	5XTC-m	NADH-ubiquinone oxidoreductase chain 6	-61.2936	-1.123155728883209
P49286	6ME8-A	Soluble cytochrome b562,Melatonin receptor type 1B,Rubredoxin	-61.2926	-1.1230716781790422
A0A0B4J2E0, A0A5B9	5C09-E	1E6 TCR Beta Chain	-61.2778	-1.12182772775737
P08236	3HN3-E	Beta-glucuronidase	-61.2528	-1.1197264601531949
P11473	4G2I-A	Vitamin D3 receptor	-61.2402	-1.1186674212806902
Q9P2J5	6LR6-A	Leucine--tRNA ligase, cytoplasmic	-61.2182	-1.1168183057890155
Q9Y617	3E77-B	Phosphoserine aminotransferase	-61.2179	-1.1167930905777652
P32929	5TT2-C	Cystathionine gamma-lyase	-61.1996	-1.1152549626915085
P52294	3TJ3-A	Importin subunit alpha-1	-61.1985	-1.115162506916925
Q15369	4W9I-B	Transcription elongation factor B polypeptide 1	-61.1952	-1.1148851395931738
P02679	1FZF-F	Fibrinogen, gamma polypeptide	-61.1893	-1.1143892404385884
Q8TDX7	6S75-A	Serine/threonine-protein kinase Nek7	-61.1892	-1.1143808353681717
P00749	4FU8-A	UROKINASE-TYPE PLASMINOGEN ACTIVATOR	-61.1815	-1.1137336449460855
P17174	3WZF-A	Aspartate aminotransferase, cytoplasmic	-61.1693	-1.1127082263552477
Q9UNN8	4V3E-B	ENDOTHELIAL PROTEIN C RECEPTOR	-61.1341	-1.109749641568568
P00325	1HDX-A	ALCOHOL DEHYDROGENASE	-61.1178	-1.108379615090646
Q10589	3MQ9-C	Bone marrow stromal antigen 2 fused to Maltose-binding periplasmic protein	-61.0986	-1.1067658415706387
P55055, Q15596	5I4V-A	Oxysterols receptor LXR-beta,Nuclear receptor coactivator 2	-61.0765	-1.104908321008548
Q06124	5BK8-A	Tyrosine-protein phosphatase non-receptor type 11	-61.0653	-1.103966953121877
P00352	4WB9-A	Retinal dehydrogenase 1	-60.9905	-1.097679960450183
P54687	2COI-A	branched chain aminotransferase 1, cytosolic	-60.975	-1.0963771745355946
P54252	4YS9-B	Maltose-binding periplasmic protein, Ataxin-3 chimera	-60.9686	-1.0958392500289256
Q01970	3OHM-B	1-phosphatidylinositol 4,5-bisphosphate phosphodiesterase beta-3	-60.9667	-1.0956795536910084
P14061	3HB4-X	Estradiol 17-beta-dehydrogenase 1	-60.9403	-1.093460615100999
Q9UHL4	3N0T-B	Dipeptidyl peptidase 2	-60.94	-1.0934353998897484
P43250	3NYO-A	G protein-coupled receptor kinase 6	-60.9368	-1.093166437636414
P12004	6EHT-A	Proliferating cell nuclear antigen	-60.9362	-1.0931160072139137
P42262	2XHD-A	Glutamate receptor 2	-60.9116	-1.091048359891405
P63000	5QQD-A	Ras-related C3 botulinum toxin substrate 1	-60.9073	-1.0906869418634866
P63261		Actin, cytoplasmic 2	-60.881	-1.088476408343894
Q99835	5L7D-A	Smoothened homolog	-60.8249	-1.0837611638401237
Q9NZQ7	5J89-D	Programmed cell death 1 ligand 1	-60.8171	-1.0831055683476212
P22102	4ZYU-A	PHOSPHORIBOSYLGLYCINAMIDE FORMYLTRANSFERASE	-60.8041	-1.0820129091934494
P00738	4X0L-C	Haptoglobin	-60.7656	-1.078776957083019
P16442	6GX1-A	ABO blood group (transferase A, alpha 1-3-N-acetylgalactosaminyltransferase transferase B, alpha 1-3-galactosyltransferase)	-60.7528	-1.077701108069681
Q9UKU7		Acyl-CoA dehydrogenase family member 8, mitochondrial	-60.7033	-1.0735405982134132
Q02127	6QU7-A	Dihydroorotate dehydrogenase (quinone), mitochondrial	-60.6894	-1.0723722934254916
Q9HA72	6VAI-N	Calcium homeostasis modulator protein 2	-60.6874	-1.0722041920171572
O75521	4U18-C	Enoyl-CoA delta isomerase 2	-60.6844	-1.071952039904656
O75173	2RJP-A	ADAMTS-4	-60.673	-1.0709938618771524
O76054	4OMK-A	SEC14-like protein 2	-60.6559	-1.0695565948358965
P35790	2CKQ-A	CHOLINE KINASE ALPHA	-60.6104	-1.0657322877962965
P09936	2ETL-A	Ubiquitin carboxyl-terminal hydrolase isozyme L1	-60.6023	-1.0650514770925434
O43293	1YRP-A	Death-associated protein kinase 3	-60.588	-1.0638495520229552
O76074	3B2R-A	cGMP-specific 3',5'-cyclic phosphodiesterase	-60.5787	-1.0630678804742015
Q16853	2C10-B	MEMBRANE COPPER AMINE OXIDASE	-60.5648	-1.06189957568628
Q13976	6BDL-A	cGMP-dependent protein kinase 1	-60.5601	-1.061504537376695
P41586	3N94-A	Fusion protein of Maltose-binding periplasmic protein and pituitary adenylate cyclase 1 Receptor-short	-60.545	-1.060235371743773
Q13237	5BV6-A	cGMP-dependent protein kinase 2	-60.5364	-1.0595125356879365
O00206	3ULA-A	Toll-like receptor 4, Variable lymphocyte receptor B	-60.5153	-1.0577390658300123
P21397	2BXS-A	AMINE OXIDASE [FLAVIN-CONTAINING] A	-60.507	-1.0570414449854255
P55201	5O5F-A	Peregrin	-60.4884	-1.0554781018879191
Q08881	3MIY-A	Tyrosine-protein kinase ITK/TSK	-60.4855	-1.055234354845835
Q9H1D0	6BO8-D	Transient receptor potential cation channel subfamily V member 6	-60.4707	-1.0539904044241628
O15350	4A63-A	Tumor protein p73	-60.4675	-1.0537214421708283
Q06210	2ZJ4-A	Glucosamine--fructose-6-phosphate aminotransferase [isomerizing] 1	-60.4663	-1.0536205813258277
P10721	6XV9-A	Mast/stem cell growth factor receptor Kit,Mast/stem cell growth factor receptor Kit	-60.4609	-1.0531667075233262
Q13224	5EWJ-B	Glutamate receptor ionotropic, NMDA 2B	-60.4515	-1.052376630904156
P27361	4QTB-A	Mitogen-activated protein kinase 3	-60.392	-1.047375614006218
P13747	6GH4-A	MHC class I antigen	-60.3768	-1.0460980433028793
Q93096	1XM2-A	Tyrosine Phosphatase	-60.3499	-1.0438370793607858
P10720	4HSV-B	Platelet factor 4 variant	-60.3498	-1.0438286742903693
P28074	5LEY-Y	Proteasome subunit beta type-5	-60.331	-1.0422485210520294
O94759	6MIX-C	Transient receptor potential cation channel subfamily M member 2	-60.2766	-1.037676162745343
O00482	3TX7-B	FTZ-F1 related protein	-60.2761	-1.0376341373932594
P19883	2P6A-D	Follistatin	-60.273	-1.037373580210342
Q7Z3C6	6WR4-C	Autophagy-related protein 9A	-60.2688	-1.03702056725284
P21453	3V2W-A	Sphingosine 1-phosphate receptor 1, Lysozyme chimera (E.C.3.2.1.17)	-60.258	-1.0361128196478364
P50750	6CYT-A	Cell division protein kinase 9	-60.2424	-1.0348016286628308
Q9ULV1	6BD4-A	Frizzled-4/Rubredoxin chimeric protein	-60.2411	-1.0346923627474136
Q92993	2OU2-A	Histone acetyltransferase HTATIP	-60.2263	-1.0334484123257417
P07741	4X44-A	Adenine phosphoribosyltransferase	-60.2004	-1.0312714990878156
Q16288	4YMJ-A	NT-3 growth factor receptor	-60.1951	-1.03082603035573
P01709	3MCG-2	IG LAMBDA CHAIN V-II REGION MGC	-60.1711	-1.0288088134557218
P01589, P60568	6VWU-A	Interleukin-2,Interleukin-2 receptor subunit alpha	-60.1637	-1.028186838244885
P78356	6K4H-A	Phosphatidylinositol 5-phosphate 4-kinase type-2 beta	-60.1485	-1.0269092675415463
H7C535, P07355	6TWQ-B	Membrane-associated guanylate kinase, WW and PDZ domain-containing protein 1,Annexin A2	-60.1442	-1.0265478495136282
P32322	2GER-A	Pyrroline-5-carboxylate reductase 1, mitochondrial	-60.1415	-1.0263209126123776
Q6P2P2	6PDM-A	Protein arginine N-methyltransferase 9	-60.1409	-1.0262704821898774
P35354	5IKV-B	Prostaglandin G/H synthase 2	-60.137	-1.025942684443626
P49356	1TN6-B	Protein farnesyltransferase beta subunit	-60.1047	-1.023227846699031
P15090	5EDB-A	Fatty acid-binding protein, adipocyte	-60.1034	-1.0231185807836138
Q15782	4P8V-A	CHITINASE-3-LIKE PROTEIN 2	-60.1017	-1.02297569458653
P04180	4XX1-A	Phosphatidylcholine-sterol acyltransferase	-60.0992	-1.0227655678261125
Q9UBF8	4WAE-A	Phosphatidylinositol 4-kinase beta,Phosphatidylinositol 4-kinase beta	-60.088	-1.0218241999394415
P50120	4EDE-A	Retinol-binding protein 2	-60.083	-1.0214039464186062
P62993	1FHS-A	Growth factor receptor-bound protein 2	-60.0776	-1.0209500726161045
Q08345	5FDX-A	EPITHELIAL DISCOIDIN DOMAIN-CONTAINING RECEPTOR 1	-60.059	-1.0193867295185977
P13995	6KG2-A	Bifunctional methylenetetrahydrofolate dehydrogenase/cyclohydrolase, mitochondrial	-60.0464	-1.0183276906460932
P15291	2AE7-A	Beta-1,4-galactosyltransferase 1	-60.0214	-1.0162264230419176
O75460	6HV0-A	Serine/threonine-protein kinase/endoribonuclease IRE1	-60.0053	-1.0148732067048285
Q9H3H5	5O5E-A	UDP-N-acetylglucosamine--dolichyl-phosphate N-acetylglucosaminephosphotransferase	-59.9998	-1.0144109278319098
P29350	2B3O-A	Tyrosine-protein phosphatase, non-receptor type 6	-59.985	-1.013166977410238
O75874	4UMX-A	Isocitrate dehydrogenase [NADP] cytoplasmic	-59.9807	-1.0128055593823195
P07738	3NFY-A	Bisphosphoglycerate mutase	-59.9731	-1.0121667740306504
P06493	5HQ0-A	Cyclin-dependent kinase 1	-59.9517	-1.010368088961476
P41595	6DRY-A	5HT2B receptor, BRIL chimera	-59.9401	-1.0093931007931385
Q7Z434	2VGQ-A	Sugar ABC transporter substrate-binding protein,Mitochondrial antiviral-signaling protein	-59.9256	-1.008174365582717
Q08209	1M63-E	SERINE/THREONINE PROTEIN PHOSPHATASE 2B CATALYTIC SUBUNIT, ALPHA ISOFORM	-59.9148	-1.0072666179777126
P53602	3D4J-B	Diphosphomevalonate decarboxylase	-59.8705	-1.0035431717831131
P32298	4YHJ-A	G protein-coupled receptor kinase 4	-59.8701	-1.0035095515014465
P16118	1K6M-A	6-phosphofructo-2-kinase/fructose-2,6-biphosphatase 2-phosphatase	-59.8495	-1.0017781069956055
O14727	5JUY-D	Apoptotic protease-activating factor 1	-59.732	-0.99190214925598
Q9UBP0	5Z6Q-A	Spastin	-59.7296	-0.991700427565979
P31749	3MV5-A	RAC-alpha serine/threonine-protein kinase	-59.7264	-0.9914314653126444
P11926	2OO0-A	Ornithine decarboxylase	-59.717	-0.9906413886934744
P11216	5IKO-A	Glycogen phosphorylase, brain form	-59.6999	-0.9892041216522184
Q9BXB1	4KT1-A	Leucine-rich repeat-containing G-protein coupled receptor 4	-59.6854	-0.9879853864417968
O43683	6F7B-A	Mitotic checkpoint serine/threonine-protein kinase BUB1	-59.6329	-0.9835727244730276
O60502	5M7U-B	Protein O-GlcNAcase	-59.6079	-0.981471456868852
P35270	6I6P-B	Sepiapterin reductase	-59.5861	-0.979639151518011
P27707	5MQL-B	Deoxycytidine kinase	-59.5581	-0.9772857318013344
P03897	5XTC-j	NADH-ubiquinone oxidoreductase chain 3	-59.5536	-0.9769075036325828
P15309	2HPA-B	PROTEIN (ACID PHOSPHATASE)	-59.544	-0.9761006168725788
Q00535	3O0G-A	Cell division protein kinase 5	-59.5434	-0.9760501864500786
P17516	2FVL-A	Aldo-keto reductase family 1, member C4	-59.5401	-0.9757728191263276
Q13490	4EB9-A	Baculoviral IAP repeat-containing protein 2	-59.5275	-0.9747137802538232
O15264	4EYJ-A	Mitogen-activated protein kinase 13	-59.5222	-0.9742683115217377
P17050	3H54-A	Alpha-N-acetylgalactosaminidase	-59.5205	-0.9741254253246536
P19367	4FPA-B	PROTEIN (HEXOKINASE)	-59.5117	-0.9733857791279836
P11586	6ECR-B	METHYLENETETRAHYDROFOLATE DEHYDROGENASE / CYCLOHYDROLASE	-59.51	-0.9732428929308998
Q9UKM7	5KK7-A	Endoplasmic reticulum mannosyl-oligosaccharide 1,2-alpha-mannosidase	-59.503	-0.9726545380017309
Q99986	5UKF-A	Serine/threonine-protein kinase VRK1	-59.5028	-0.9726377278608976
P51812	4NW6-A	Ribosomal protein S6 kinase alpha-3	-59.4876	-0.9713601571575586
O75306	5XTD-Q	NADH dehydrogenase [ubiquinone] iron-sulfur protein 2, mitochondrial	-59.4749	-0.9702927132146372
P03915	5XTC-l	NADH-ubiquinone oxidoreductase chain 5	-59.4415	-0.9674854196954584
P18433	6UZT-A	Receptor-type tyrosine-protein phosphatase alpha	-59.4325	-0.9667289633579552
P32297	4ZK4-A	Soluble acetylcholine receptor,Neuronal acetylcholine receptor subunit alpha-3 chimera	-59.415	-0.9652580760350324
Q8IVW4	3ZDU-A	CYCLIN-DEPENDENT KINASE-LIKE 3	-59.3954	-0.963610682233359
Q9UHP3	5O71-A	Ubiquitin carboxyl-terminal hydrolase 25	-59.392	-0.9633249098391912
O00451	6Q2O-D	GDNF family receptor alpha-2	-59.3721	-0.9616523008262672
O60895, Q16602	4RWF-A	Maltose transporter subunit, Receptor activity-modifying protein 2, Calcitonin gene-related peptide type 1 receptor fusion protein	-59.3637	-0.9609462749112642
P04271	3D10-B	Protein S100-B	-59.3607	-0.9606941227987632
P07355	2HYV-A	Annexin A2	-59.3481	-0.9596350839262586
P07814	4K88-A	Bifunctional glutamate/proline--tRNA ligase	-59.3316	-0.9582482473075026
Q92918	6NFY-A	Mitogen-activated protein kinase kinase kinase kinase 1	-59.3223	-0.9574665757587488
P04278	6PYA-A	Sex hormone-binding globulin	-59.3208	-0.9573404997024983
Q07817	3PL7-A	Bcl-2-like protein 1,APOPTOSIS REGULATOR BCL-XL	-59.3005	-0.9556342704079078
Q8N5Y8	6HXR-B	Mono [ADP-ribose] polymerase PARP16	-59.2974	-0.9553737132249904
Q8N5S9	6CD6-A	Calcium/calmodulin-dependent protein kinase kinase 1	-59.2886	-0.9546340670283204
Q13043	3COM-A	Serine/threonine-protein kinase 4	-59.2885	-0.9546256619579035
P17813	5HZV-A	Maltose-binding periplasmic protein,Endoglin	-59.2511	-0.9514821656220568
P56556	5XTD-E	NADH dehydrogenase [ubiquinone] 1 alpha subcomplex subunit 6	-59.2462	-0.9510703171716384
P06213	5J3H-E	Insulin receptor	-59.244	-0.9508854056224708
P69891	1I3D-A	HEMOGLOBIN GAMMA CHAINS	-59.2301	-0.9497171008345492
P05230	3OJM-A	Heparin-binding growth factor 1	-59.23	-0.9497086957641324
P0DP23	3EVV-A	Calmodulin	-59.228	-0.9495405943557986
O43318, Q15750	5GJD-A	TAK1 kinase - TAB1 chimera fusion protein	-59.1931	-0.9466072247803692
P52298	1N52-B	20 KDA NUCLEAR CAP BINDING PROTEIN	-59.1929	-0.946590414639536
Q7L266	4PVP-A	L-asparaginase	-59.1886	-0.9462289966116176
Q9Y3C6	6ID0-S	Peptidyl-prolyl cis-trans isomerase-like 1	-59.1871	-0.9461029205553672
P00736	1MD7-A	C1R COMPLEMENT SERINE PROTEASE	-59.1861	-0.9460188698512004
P09455	5LJK-A	Retinol-binding protein 1	-59.1773	-0.9452792236545304
O94762	5LBA-B	ATP-dependent DNA helicase Q5	-59.1765	-0.9452119830911964
P35462	3PBL-A	D(3) dopamine receptor, Lysozyme chimera	-59.1653	-0.944270615204526
Q99808	6OB6-A	Equilibrative nucleoside transporter 1	-59.1593	-0.943766310979524
Q96EK6	3CXS-A	Glucosamine 6-phosphate N-acetyltransferase	-59.1547	-0.9433796777403552
Q9H4Y5	3Q19-A	Glutathione S-transferase omega-2	-59.1503	-0.9430098546420206
P04746	3OLD-A	Pancreatic alpha-amylase	-59.1169	-0.9402025611228418
P49888	4JVM-A	ESTROGEN SULFOTRANSFERASE	-59.0998	-0.9387652940815858
P51553	5GRH-B	Isocitrate dehydrogenase [NAD] subunit gamma, mitochondrial	-59.0928	-0.9381769391524162
Q07011	6CU0-I	Tumor necrosis factor receptor superfamily member 9	-59.0917	-0.9380844833778328
P19429, P63316	6MV3-A	Troponin C, slow skeletal and cardiac muscles,Troponin I, cardiac muscle chimera	-59.0896	-0.9379079768990816
Q96GD4	4AF3-A	AURORA KINASE B	-59.0621	-0.9355965825344889
Q13526	5B3Y-A	Peptidyl-prolyl cis-trans isomerase NIMA-interacting 1,Maltose-binding periplasmic protein	-59.0446	-0.934125695211566
Q9H2X6	6P5S-A	Homeodomain-interacting protein kinase 2	-59.021	-0.932142098593224
P53370	3H95-A	Nucleoside diphosphate-linked moiety X motif 6	-59.0149	-0.9316293892978048
O75385	6MNH-A	Serine/threonine-protein kinase ULK1	-59.0125	-0.9314276676078044
Q9BYP7	5O2B-A	Serine/threonine-protein kinase WNK3	-59.0018	-0.9305283250732173
O14939	6OHS-A	Phospholipase D2	-58.9879	-0.9293600202852956
P63244	5A2Q-g	RIBOSOMAL PROTEIN RACK1	-58.9722	-0.9280404242298732
P12724	2KB5-A	Eosinophil cationic protein	-58.9708	-0.927922753244039
Q9NX74	6EZA-A	tRNA-dihydrouridine(20) synthase [NAD(P)+]-like	-58.9576	-0.9268132839490344
P54753	5L6P-A	Ephrin type-B receptor 3	-58.954	-0.9265107014140332
Q9HCE5	6TTV-B	METTL14	-58.9233	-0.9239303447961053
Q9UJ70	2CH5-B	N-ACETYL-D-GLUCOSAMINE KINASE	-58.9212	-0.9237538383173544
Q13635	6RTY-A	Protein patched homolog 1	-58.9178	-0.9234680659231868
P11766	3QJ5-A	Alcohol dehydrogenase class III chi chain	-58.9159	-0.9233083695852694
P02452	5K31-D	Collagen alpha-1(I) chain	-58.8977	-0.9217786467694296
O43175	6RIH-B	D-3-phosphoglycerate dehydrogenase	-58.8934	-0.9214172287415112
P41594	4OO9-A	Metabotropic glutamate receptor 5,Endolysin,Metabotropic glutamate receptor 5	-58.8898	-0.92111464620651
P00519	2FO0-A	Tyrosine-protein kinase ABL1	-58.8866	-0.9208456839531756
Q9Y6Y9	3ULA-D	Lymphocyte antigen 96	-58.8804	-0.92032456958734
Q13464	2ESM-B	Rho-associated protein kinase 1	-58.8661	-0.9191226445177516
O96017	2WTJ-A	SERINE/THREONINE-PROTEIN KINASE CHK2	-58.831	-0.9161724648014892
P07711	2NQD-B	Cathepsin L	-58.8088	-0.9143065391689806
Q9BVS4	6FDO-A	Serine/threonine-protein kinase RIO2	-58.7944	-0.9130962090289758
P20701	3BQM-B	LEUKOCYTE ADHESION GLYCOPROTEIN	-58.7587	-0.9100955988902124
O00506	4NZW-B	SERINE/THREONINE PROTEIN KINASE 25	-58.7535	-0.9096585352285445
P50225	1Z28-A	Phenol-sulfating phenol sulfotransferase 1	-58.731	-0.9077673943847864
P55210	4JJ8-A	Caspase-7	-58.7266	-0.907397571286451
P49448	6G2U-C	Glutamate dehydrogenase 2, mitochondrial	-58.7063	-0.9056913419918604
O95154	2CLP-B	AFLATOXIN B1 ALDEHYDE REDUCTASE MEMBER 3	-58.7028	-0.9053971645272764
P55072	6G2Z-A	Transitional endoplasmic reticulum ATPase	-58.702	-0.9053299239639422
Q15758	6MP6-B	Neutral amino acid transporter B(0)	-58.6741	-0.9029849093176824
P61088	4DHI-D	Ubiquitin-conjugating enzyme E2 N	-58.6492	-0.9008920467839232
P50052	5UNG-B	Chimera protein of Type-2 angiotensin II receptor and Soluble cytochrome b562	-58.6449	-0.9005306287560051
Q9Y6E0	4QMO-A	Serine/threonine-protein kinase 24 36 kDa subunit	-58.6388	-0.9000179194605865
P53779	3CGO-A	Mitogen-activated protein kinase 10	-58.6104	-0.8976308794622425
P60174	6UP1-A	Triosephosphate isomerase	-58.6062	-0.8972778665047413
Q06520	3F3Y-B	HYDROXYSTEROID SULFOTRANSFERASE	-58.602	-0.8969248535472394
Q12879	5H8H-A	Glutamate receptor ionotropic, NMDA 2A	-58.5955	-0.896378523970154
P11310	1EGD-B	Acyl-CoA dehydrogenase, medium-chain specific, mitochondrial	-58.5937	-0.8962272327026531
P05091	1O05-B	Aldehyde dehydrogenase	-58.5792	-0.8950084974922314
P20231	2BM2-B	TPSB2 protein	-58.5768	-0.8948067758022304
P80188	5N48-A	Neutrophil gelatinase-associated lipocalin	-58.5607	-0.8934535594651412
Q460N3	4F0E-A	Poly [ADP-ribose] polymerase 15	-58.553	-0.8928063690430551
Q9UKE5	5CWZ-A	TRAF2 and NCK-interacting protein kinase	-58.5508	-0.8926214574938881
Q13011		DELTA(3,5)-DELTA(2,4)-DIENOYL-COA ISOMERASE	-58.5471	-0.8923104698884698
P28907	3DZJ-A	ADP-ribosyl cyclase 1	-58.5432	-0.8919826721422184
P08263	1K3Y-A	Glutathione S-transferase A1	-58.5307	-0.8909320383401309
Q6P988	6TR5-A	Protein notum homolog	-58.5224	-0.8902344174955441
O95985	5GVE-A	DNA topoisomerase 3-beta-1	-58.5174	-0.8898141639747094
O43598	4P5E-A	2'-deoxynucleoside 5'-phosphate N-hydrolase 1	-58.51	-0.889192188763873
Q9NYL2	5HES-A	Mitogen-activated protein kinase kinase kinase MLT	-58.5054	-0.888805555524705
P49588	5V59-A	Alanine--tRNA ligase, cytoplasmic	-58.5045	-0.8887299098909546
P49773	5KM6-A	Histidine triad nucleotide-binding protein 1	-58.4783	-0.8865277814417781
Q15562	6E5G-B	Transcriptional enhancer factor TEF-4	-58.4754	-0.886284034399694
P00367	1NR1-D	Glutamate dehydrogenase 1	-58.4542	-0.884502159471353
Q13131	6C9J-A	5'-AMP-activated protein kinase catalytic subunit alpha-1	-58.4528	-0.8843844884855195
Q13324	3N96-A	Maltose binding protein-CRFR2 alpha	-58.4514	-0.8842668174996854
P25440	2G4A-A	Bromodomain-containing protein 2	-58.448	-0.8839810451055176
Q8TAX9	5TJ4-A	Sugar ABC transporter substrate-binding protein,Gasdermin-B	-58.4478	-0.8839642349646841
P25098	5UKK-A	Beta-adrenergic receptor kinase 1	-58.4419	-0.8834683358100983
P35610	6L48-A	Sterol O-acyltransferase 1	-58.4307	-0.8825269679234281
O95470	4Q6R-B	Sphingosine-1-phosphate lyase 1	-58.4288	-0.8823672715855108
Q6V1X1	6EOP-A	Dipeptidyl peptidase 8	-58.4282	-0.8823168411630101
O75899	4MR8-B	Gamma-aminobutyric acid type B receptor subunit 2	-58.4134	-0.8810728907413387
P29466	2H4W-A	Caspase-1	-58.4121	-0.8809636248259214
P30405	5CCQ-A	PEPTIDYL-PROLYL CIS-TRANS ISOMERASE	-58.3553	-0.8761895448292341
P04062	2NT1-A	Glucosylceramidase	-58.333	-0.8743152141263093
P14416	6LUQ-A	Endolysin,D(2) dopamine receptor,D(2) dopamine receptor	-58.3316	-0.8741975431404757
O43324	5Y6L-B	Eukaryotic translation elongation factor 1 epsilon-1	-58.328	-0.8738949606054746
P49760	5UNP-A	Dual specificity protein kinase CLK2	-58.2757	-0.8694991087775388
P78536	3KME-A	ADAM 17	-58.2689	-0.8689275639892031
P01857	3V8C-A	Ig gamma-1 chain C region	-58.2566	-0.8678937403279484
P54578	6IIN-A	Ubiquitin carboxyl-terminal hydrolase 14	-58.242	-0.8666666000471097
P48443	2GL8-D	Retinoic acid receptor RXR-gamma	-58.2415	-0.8666245746950266
Q9Y5K2	2BDH-A	Kallikrein-4	-58.2168	-0.8645485223021008
Q9UIK4	2A2A-A	Death-associated protein kinase 2	-58.2132	-0.8642459397670996
P36222	1HJW-A	Chitinase-3 like protein 1	-58.2046	-0.8635231037112631
P10109	3N9Y-C	Adrenodoxin	-58.1816	-0.8615899375154218
Q86Z14	5WI9-A	Beta-klotho	-58.1626	-0.8599929741362479
A6NHC0, P17655	2NQA-A	Calpain-8	-58.1622	-0.8599593538545811
Q9Y6M4	6GRO-A	Casein kinase I isoform gamma-3	-58.1539	-0.8592617330099949
P30566	4FFX-B	ADENYLOSUCCINATE LYASE	-58.146	-0.8585977324470755
P02100	1A9W-E	HEMOGLOBIN (BETA CHAIN)	-58.1384	-0.8579589470954058
A0A5B9	4WW2-B	TCR Beta Chain-TRBV7-8	-58.1344	-0.8576227442787379
P29965	3QD6-C	CD40 ligand	-58.1263	-0.8569419335749849
P45984	3NPC-A	Mitogen-activated protein kinase 9	-58.0995	-0.8546893747033085
P18564	4UM8-B	INTEGRIN BETA-6	-58.0861	-0.8535630952674707
Q92630	4AZF-A	Dual specificity tyrosine-phosphorylation-regulated kinase 2	-58.0827	-0.8532773228733028
O60885	5UEY-A	Bromodomain-containing protein 4	-58.0721	-0.852386385409132
P12931	1FMK-A	Proto-oncogene tyrosine-protein kinase Src	-58.0519	-0.8506885611849584
Q6P179	5CU5-A	Endoplasmic reticulum aminopeptidase 2	-58.0416	-0.849822838932038
O60894, Q16602	6D1U-A	Maltose-binding periplasmic protein,Receptor activity-modifying protein 1,Calcitonin gene-related peptide type 1 receptor	-58.0382	-0.8495370665378702
P28329	2FY4-A	Choline O-acetyltransferase	-58.0364	-0.8493857752703693
P42330	1ZQ5-A	Aldo-keto reductase family 1 member C3	-58.0264	-0.8485452682286991
P00747	1BML-B	PLASMIN	-58.0225	-0.8482174704824477
P21917	5WIU-A	D(4) dopamine receptor, soluble cytochrome b562 chimera	-58.0191	-0.8479316980882798
P14174	3U18-B	Macrophage migration inhibitory factor	-58.0182	-0.8478560524545293
O60218	5M2F-X	Aldo-keto reductase family 1 member B10	-58.005	-0.8467465831595248
Q9UIQ6	4Z7I-A	Leucyl-cystinyl aminopeptidase	-57.9672	-0.8435694665420108
Q96GG9	5V83-A	Lysozyme,DCN1-like protein 1 chimera	-57.9534	-0.8424095668245062
O43613	6TQ7-A	Orexin receptor type 1	-57.9285	-0.840316704290747
P15374	6QML-A	Ubiquitin carboxyl-terminal hydrolase isozyme L3	-57.928	-0.8402746789386633
P41222	4ORW-A	Prostaglandin-H2 D-isomerase	-57.9179	-0.8394257668265768
Q92843	2Y6W-A	BCL-2-LIKE PROTEIN 2	-57.8997	-0.8378960440107369
Q9Y6K1	4U7T-C	DNA (cytosine-5)-methyltransferase 3A	-57.8906	-0.8371311826028166
P03367	3UFN-A	HIV-1 protease	-57.8781	-0.8360805488007291
Q16644	3FXW-A	MAP kinase-activated protein kinase 3	-57.8634	-0.8348450034494734
O95749	2Q80-F	Geranylgeranyl pyrophosphate synthase	-57.8495	-0.8336766986615518
P16070	4PZ3-B	CD44 antigen	-57.8437	-0.833189204577383
P16278	3WF2-D	Beta-galactosidase	-57.833	-0.8322898620427959
P40306	6AVO-B	Proteasome subunit beta type-10,Proteasome subunit beta type-2	-57.832	-0.832205811338629
P12544	1ORF-A	Granzyme A	-57.8261	-0.8317099121840432
P16233	1LPB-B	LIPASE	-57.8127	-0.8305836327482052
Q9NZ08	6Q4R-A	Endoplasmic reticulum aminopeptidase 1,Endoplasmic reticulum aminopeptidase 1	-57.8053	-0.8299616575373695
Q9UNA0	2RJQ-A	A disintegrin and metalloproteinase with thrombospondin motifs 5	-57.7369	-0.8242125893723445
Q99832	6NR8-G	T-complex protein 1 subunit eta	-57.7323	-0.8238259561331766
P40926	4WLE-C	Malate dehydrogenase, mitochondrial	-57.7285	-0.8235065634573414
P11362	5ZV2-A	Fibroblast growth factor receptor 1	-57.7269	-0.8233720823306745
P31327	6UEL-A	Carbamoyl-phosphate synthase [ammonia], mitochondrial	-57.7252	-0.8232291961335906
P04626	3RCD-A	Receptor tyrosine-protein kinase erbB-2	-57.7115	-0.8220777014865023
Q6GMX8	2QAD-C	anti-HIV-1 antibody 412d light chain	-57.7052	-0.8215481820502497
P01042	4ECC-A	chimeric protein between GSHKT10 and domain 5 of kininogen-1	-57.7034	-0.8213968907827495
Q9Y3R4	2F25-A	Sialidase 2	-57.6784	-0.8192956231785739
P33981	6B4W-A	Dual specificity protein kinase TTK	-57.6245	-0.8147652902239707
Q9NNX6	2XR6-A	mDC-SIGN1B type I isoform	-57.5981	-0.8125463516339615
Q9BPX1	6FFB-A	17-beta-hydroxysteroid dehydrogenase 14	-57.5663	-0.8098735392414498
Q9BQ50	1Y97-A	Three prime repair exonuclease 2	-57.5489	-0.8084110569889439
Q6PJG0	1JVK-A	IMMUNOGLOBULIN LAMBDA LIGHT CHAIN	-57.5456	-0.8081336896651925
Q9BZX2	6N54-A	Uridine-cytidine kinase 2	-57.5443	-0.8080244237497752
P55212	3P45-A	Caspase-6	-57.5102	-0.8051582947376795
Q96C86	4QDV-B	Scavenger mRNA-decapping enzyme DcpS	-57.5042	-0.8046539905126773
P05164	5UZU-A	Myeloperoxidase	-57.5019	-0.8044606738930933
P09917	6N2W-A	Arachidonate 5-lipoxygenase	-57.4881	-0.8033007741755886
Q9BYW2	5LT8-A	Histone-lysine N-methyltransferase SETD2	-57.4798	-0.8026031533310019
O15111	5TQX-A	Inhibitor of nuclear factor kappa-B kinase subunit alpha	-57.4774	-0.8024014316410014
Q9NS75	6RZ7-A	Cysteinyl leukotriene receptor 2,Soluble cytochrome b562,Cysteinyl leukotriene receptor 2	-57.4704	-0.8018130767118319
O00255	4OG6-A	Menin	-57.4575	-0.8007288226280777
Q6PL18	6HI3-A	ATPase family AAA domain-containing protein 2	-57.4567	-0.8006615820647436
Q9Y5X0	4ON3-A	Sorting nexin-10	-57.4271	-0.7981736812214
P53350	4A4L-A	Serine/threonine-protein kinase PLK1	-57.4174	-0.7973583893909797
Q01415	2A2D-A	N-acetylgalactosamine kinase	-57.4118	-0.7968877054476442
Q14534	6C6N-A	Squalene monooxygenase	-57.4113	-0.7968456800955604
Q709F0	2WBI-A	ACYL-COA DEHYDROGENASE FAMILY MEMBER 11	-57.4073	-0.7965094772788925
Q9UBC3	5NVO-A	DNA (cytosine-5)-methyltransferase 3B	-57.401	-0.7959799578426406
Q9Y5S2	4UAL-A	Serine/threonine-protein kinase MRCK beta	-57.3867	-0.7947780327730517
Q14289	5TOB-A	Protein-tyrosine kinase 2-beta	-57.3827	-0.7944418299563838
Q6IQ55	6U0K-B	Tau-tubulin kinase 2	-57.3798	-0.7941980829142996
P25105	5ZKQ-A	Platelet-activating factor receptor,Endolysin,Endolysin,Platelet-activating factor receptor	-57.3579	-0.7923573724930415
Q99558	4IDT-B	Mitogen-activated protein kinase kinase kinase 14	-57.3575	-0.7923237522113749
P01011	3CAA-A	ANTICHYMOTRYPSIN	-57.3536	-0.7919959544651233
P24468	3CJW-A	COUP transcription factor 2	-57.3402	-0.7908696750292854
P0DUB6	1NM9-A	Alpha-amylase	-57.324	-0.7895080536217791
P09622	3RNM-B	Dihydrolipoyl dehydrogenase, mitochondrial	-57.3	-0.7874908367217703
Q9Y271	6RZ5-A	Cysteinyl leukotriene receptor 1,Soluble cytochrome b562,Cysteinyl leukotriene receptor 1	-57.282	-0.7859779240467638
Q16548	3I1H-A	Bcl-2-related protein A1	-57.2662	-0.784649922920925
Q9HBH9	6CJY-A	MAP kinase-interacting serine/threonine-protein kinase 2	-57.2525	-0.7834984282738366
P18206	4PR9-B	Vinculin	-57.2374	-0.7822292626409149
Q9H4A3	5WE8-A	Serine/threonine-protein kinase WNK1	-57.2205	-0.780808805740492
O75581	5GJE-A	Low-density lipoprotein receptor-related protein 6,Glycogen synthase kinase-3 beta	-57.2182	-0.7806154891209081
Q12888	4RG2-A	Tumor suppressor p53-binding protein 1	-57.187	-0.7779931071508964
Q14831	5C5C-A	Metabotropic glutamate receptor 7	-57.1681	-0.77640454884214
P31153	6FBO-A	S-adenosylmethionine synthase isoform type-2	-57.1667	-0.7762868778563058
P07332	3CBL-A	Proto-oncogene tyrosine-protein kinase Fes/Fps	-57.1666	-0.7762784727858895
P49863	1MZD-A	pro-granzyme K	-57.1367	-0.773765356731295
P03905	5XTD-r	NADH-ubiquinone oxidoreductase chain 4	-57.1173	-0.7721347730704549
O43809	5R4U-A	Cleavage and polyadenylation specificity factor subunit 5	-57.1143	-0.7718826209579538
P62942	3MDY-B	Peptidyl-prolyl cis-trans isomerase FKBP1A	-57.1092	-0.771453962366702
P12694	2BEW-A	2-OXOISOVALERATE DEHYDROGENASE ALPHA SUBUNIT	-57.0852	-0.7694367454666933
P34998	3EHS-A	fusion protein of CRFR1 extracellular domain and MBP	-57.0797	-0.7689744665937748
P41597	6GPX-A	C-C chemokine receptor type 2,Rubredoxin,C-C chemokine receptor type 2	-57.0692	-0.768091934200021
P55263	2I6A-A	Adenosine kinase	-57.0683	-0.7680162885662706
P08311	1KYN-A	cathepsin G	-57.0414	-0.7657553246241777
P41227	6C95-B	N-alpha-acetyltransferase 10	-57.0379	-0.7654611471595929
P08912	6OL9-A	Muscarinic acetylcholine receptor M5, T4 Lysozyme fusion	-57.0268	-0.764528184343339
P09012	5DDR-D	U1 small nuclear ribonucleoprotein A	-57.0243	-0.764318057582921
Q8WZ42	4JNW-A	Titin	-57.0189	-0.7638641837804195
Q9Y2R2	3BRH-A	Tyrosine-protein phosphatase non-receptor type 22	-57.002	-0.7624437268799968
P69892	4MQJ-B	Hemoglobin subunit gamma-2	-56.9914	-0.761552789415826
P24530	6LRY-A	Endothelin B receptor,Endolysin,Endothelin B receptor	-56.986	-0.761098915613324
P08246	1PPF-E	HUMAN LEUKOCYTE ELASTASE	-56.9781	-0.7604349150504045
Q96PD4	5NAN-F	Interleukin-17F	-56.9535	-0.7583672677278956
P50213	6L59-A	Isocitrate dehydrogenase [NAD] subunit alpha, mitochondrial	-56.9432	-0.7575015454749752
P23141	5A7G-A	Liver carboxylesterase 1	-56.9417	-0.7573754694187247
O15151	4RXZ-A	Mdm4 protein	-56.9407	-0.7572914187145579
P08758	1HVD-A	ANNEXIN V	-56.9335	-0.7566862536445554
Q9UGL1	5FZ8-A	LYSINE-SPECIFIC DEMETHYLASE 5B	-56.9202	-0.7555683792791339
P13796	5JOJ-A	Plastin-2	-56.9178	-0.7553666575891329
P43235	6QLM-A	Cathepsin K	-56.9151	-0.7551397206878822
Q99593	2X6V-B	T-box transcription factor TBX5	-56.9009	-0.7539462006887102
Q53H82	4AD9-A	BETA-LACTAMASE-LIKE PROTEIN 2	-56.8958	-0.7535175420974585
P37023	3MY0-A	Serine/threonine-protein kinase receptor R3	-56.8942	-0.753383060970791
P68363	6S8L-A	Tubulin alpha-1B chain	-56.8925	-0.7532401747737071
P42345	4DRI-B	Serine/threonine-protein kinase mTOR	-56.8897	-0.7530048328020393
P18669	5ZRM-B	Phosphoglycerate mutase 1	-56.8875	-0.7528199212528722
P28062	5L5S-Y	Proteasome subunit beta type-8,Proteasome subunit beta type-5	-56.8844	-0.7525593640699542
P0AEX9	5WQ6-A	MBP tagged hMNDA-PYD	-56.884	-0.7525257437882875
P31939	1PKX-A	Bifunctional purine biosynthesis protein PURH	-56.8823	-0.7523828575912036
P36888	1RJB-A	Receptor-type tyrosine-protein kinase FLT3	-56.8729	-0.7515927809720335
Q9BPZ2	5LUG-C	Spindlin-like protein 2, isoform CRA_a	-56.8511	-0.7497604756211924
Q9Y5X4	4LOG-A	Maltose ABC transporter periplasmic protein and NR2E3 protein chimeric construct	-56.8385	-0.748701436748688
Q71DI3	5BO0-A	Histone H3.2	-56.8303	-0.7480122209745182
Q9Y2Q3	3RPN-D	Glutathione S-transferase kappa 1	-56.826	-0.7476508029465999
Q16763	6QH3-B	Ubiquitin-conjugating enzyme E2 S	-56.8241	-0.7474911066086827
O15392	1F3H-A	Baculoviral IAP repeat-containing protein 5	-56.8195	-0.747104473369514
P78362	2X7G-A	SRSF protein kinase 2,SRSF protein kinase 2	-56.8145	-0.7466842198486793
Q9Y657	5JSJ-A	Spindlin-1	-56.8048	-0.7458689280182589
Q92876	6QFG-A	Kallikrein-6	-56.7925	-0.7448351043570042
Q9BYF1	6ACG-D	Angiotensin-converting enzyme 2	-56.7917	-0.7447678637936708
P0DMV8	4IO8-A	Heat shock 70kDa protein 1A variant	-56.7875	-0.7444148508361694
Q9HBL8	3DXF-A	HSCARG protein	-56.7831	-0.7440450277378342
S6BAN1	5WHJ-H	DX-2507 Fab heavy chain	-56.7676	-0.7427422418232457
Q86V24	5LXA-A	Adiponectin receptor protein 2	-56.767	-0.7426918114007456
Q16836	1F17-B	3-HYDROXYACYL-COA DEHYDROGENASE	-56.7664	-0.7426413809782448
P14410	3LPO-A	Sucrase-isomaltase	-56.7582	-0.7419521652040757
P57768	5GW0-A	Sorting nexin-16	-56.7453	-0.7408679111203208
Q9Y2G2	4IKM-A	Maltose-binding periplasmic protein, Caspase recruitment domain-containing protein 8	-56.7326	-0.7398004671773994
Q9UMR2	6B4J-F	ATP-dependent RNA helicase DDX19B	-56.7086	-0.7377832502773907
P05107	3K72-B	Integrin beta-2	-56.7067	-0.7376235539394734
P43686	5VHM-D	26S proteasome regulatory subunit 6B	-56.6923	-0.7364132237994686
O14920	4KIK-B	Inhibitor of nuclear factor kappa-B kinase subunit beta	-56.6756	-0.7350095770398792
P55211	3V3K-A	Caspase-9	-56.6605	-0.7337404114069569
Q9BY66	2E6R-A	Jumonji/ARID domain-containing protein 1D	-56.6602	-0.7337151961957071
P07477	4WWY-A	Trypsin-1	-56.6288	-0.7310760040848621
Q9P2E7	6VFQ-A	Protocadherin-10	-56.6161	-0.7300085601419412
P01871	6KXS-D	HEAVY CHAIN OF IG	-56.6154	-0.7299497246490241
Q02108	3UVJ-A	Guanylate cyclase soluble subunit alpha-3	-56.5929	-0.7280585838052659
Q8IVH8	5J5T-A	Mitogen-activated protein kinase kinase kinase kinase 3	-56.5902	-0.7278316469040153
O43704	2Z5F-A	Sulfotransferase family cytosolic 1B member 1	-56.5865	-0.727520659298597
P51970	5XTC-u	NADH dehydrogenase [ubiquinone] 1 alpha subcomplex subunit 8	-56.5824	-0.7271760514115121
Q14832	6B7H-A	Metabotropic glutamate receptor 3	-56.5801	-0.7269827347919281
Q13164	5O7I-A	MITOGEN-ACTIVATED PROTEIN KINASE 7	-56.5688	-0.7260329618348408
P41091	6K71-P	Eukaryotic translation initiation factor 2 subunit 3	-56.5458	-0.724099795638999
Q92542	5A63-A	Nicastrin	-56.544	-0.723948504371498
Q9NYY3	4I6F-A	Serine/threonine-protein kinase PLK2	-56.5238	-0.7222506801473245
O00329	6G6W-A	Phosphatidylinositol 4,5-bisphosphate 3-kinase catalytic subunit delta isoform	-56.5237	-0.7222422750769075
P19793	3NSQ-B	Retinoid X receptor, alpha	-56.5171	-0.7216875404294052
P02461	6FZV-C	COLLAGEN ALPHA-1(III) CHAIN	-56.5052	-0.7206873370498178
Q15652	2YPD-A	PROBABLE JMJC DOMAIN-CONTAINING HISTONE DEMETHYLATION PROT EIN 2C	-56.4867	-0.7191323990227276
P04406	6ADE-A	Glyceraldehyde-3-phosphate dehydrogenase	-56.4739	-0.7180565500093897
P17948	3HNG-A	Vascular endothelial growth factor receptor 1	-56.4524	-0.7162494598697984
Q9Y600	2JIS-A	CYSTEINE SULFINIC ACID DECARBOXYLASE	-56.4417	-0.7153501173352113
Q71U36	5JCO-B	Tubulin alpha-1A chain	-56.4207	-0.7135850525477035
P20807	6BJD-A	Calpain-3	-56.4175	-0.7133160902943692
P02774	1MA9-A	Vitamin D-binding protein	-56.4169	-0.7132656598718691
Q8NI77	3LRE-A	Kinesin-like protein KIF18A	-56.41	-0.7126857100131164
Q9GZX7	5JJ4-C	Maltose-binding periplasmic protein,Single-stranded DNA cytosine deaminase	-56.4093	-0.7126268745201999
Q6NS95	5WHJ-L	DX-2507 Fab light chain	-56.4071	-0.7124419629710323
Q9NPI1	6V17-A	Bromodomain-containing protein 7	-56.4058	-0.7123326970556151
Q15661	2F9O-C	Tryptase beta 2	-56.386	-0.7106684931131083
Q6XQN6	4YUB-A	Nicotinate phosphoribosyltransferase	-56.3742	-0.7096766948039372
Q16654	2ZDY-A	[Pyruvate dehydrogenase [lipoamide]] kinase isozyme 4	-56.3695	-0.7092816564943523
P08238	6N8Y-A	Heat shock protein HSP 90-beta	-56.3694	-0.7092732514239353
P05981	1P57-B	Serine protease hepsin	-56.3612	-0.7085840356497655
P35398	4S15-A	Nuclear receptor ROR-alpha	-56.3556	-0.7081133517064306
P51787	6V01-A	Potassium voltage-gated channel subfamily KQT member 1	-56.3527	-0.707869604664346
Q15822	5FJV-E	NEURONAL ACETYLCHOLINE RECEPTOR SUBUNIT ALPHA-2	-56.342	-0.7069702621297588
Q96AT9	3QC3-A	D-ribulose-5-phosphate-3-epimerase	-56.3253	-0.7055666153701694
O75643	5URM-A	U5 small nuclear ribonucleoprotein 200 kDa helicase	-56.2982	-0.7032888412872432
P02008	1JEB-A	HEMOGLOBIN ZETA CHAIN	-56.2777	-0.7015658018518193
P10301	2FN4-A	Ras-related protein R-Ras	-56.2705	-0.7009606367818163
O00161	3ZUS-A	BOTULINUM NEUROTOXIN TYPE A, SYNAPTOSOMAL-ASSOCIATED PROTEIN 23	-56.2678	-0.7007336998805656
Q13523	6CNH-A	Serine/threonine-protein kinase PRP4 homolog	-56.2415	-0.6985231663609729
P09958	5MIM-A	Furin	-56.2387	-0.6982878243893051
Q9P1W9	2IWI-A	SERINE/THREONINE-PROTEIN KINASE PIM-2	-56.237	-0.6981449381922212
P26447	4CFQ-D	Protein S100-A4	-56.2182	-0.6965647849538812
O14949	5XTE-N	Cytochrome b-c1 complex subunit 8	-56.2119	-0.6960352655176287
P07858	3AI8-B	Cathepsin B	-56.1948	-0.6945979984763726
P15498	6NEW-A	Proto-oncogene vav	-56.1934	-0.6944803274905385
P60891	4F8E-B	Ribose-phosphate pyrophosphokinase I	-56.1702	-0.6925303511538637
Q6PYX1	3DRQ-B	Hepatitis B virus receptor binding protein	-56.1631	-0.6919335911542778
P23470	3QCE-A	Receptor-type tyrosine-protein phosphatase gamma	-56.1232	-0.6885799680580131
P51813	3SXS-A	Cytoplasmic tyrosine-protein kinase BMX	-56.1158	-0.6879579928471774
Q9Y251	5L9Z-A	Heparanase	-56.1032	-0.6868989539746729
Q13467	5URZ-A	Frizzled-5	-56.0873	-0.6855625477784171
Q15119	4MPE-A	[Pyruvate dehydrogenase [lipoamide]] kinase isozyme 2, mitochondrial	-56.0868	-0.6855205224263333
Q9BZP6	3RM8-A	ACIDIC MAMMALIAN CHITINASE	-56.0859	-0.6854448767925835
O00763	3FF6-A	Acetyl-CoA carboxylase 2	-56.0843	-0.685310395665916
P35580	4PD3-A	Nonmuscle myosin heavy chain B, Alpha-actinin A Chimera Protein	-56.0764	-0.6846463951029965
P08754	2IHB-A	GUANINE NUCLEOTIDE-BINDING PROTEIN G(K) SUBUNIT ALPHA	-56.0709	-0.684184116230078
Q01973	6TU9-A	Inactive tyrosine-protein kinase transmembrane receptor ROR1	-56.0654	-0.683721837357159
Q16602	3N7R-A	Calcitonin gene-related peptide type 1 receptor	-56.0628	-0.6835033055263252
Q13451	4DRI-A	Peptidyl-prolyl cis-trans isomerase FKBP5	-56.0528	-0.6826627984846545
Q9UGM1	4UY2-A	NEURONAL ACETYLCHOLINE RECEPTOR SUBUNIT ALPHA-9	-56.0426	-0.681805481302151
P43652	5OKL-A	Afamin	-56.0203	-0.6799311505992263
P52888	2O36-A	Thimet oligopeptidase	-56.0137	-0.6793764159517239
Q16651	3E1X-B	Prostasin	-56.0022	-0.6784098328538033
Q13285	1YOW-A	Steroidogenic factor 1	-55.9605	-0.6749049184900384
Q13882	6CZ3-A	Protein-tyrosine kinase 6	-55.9525	-0.6742325128567019
P25103	2KSB-A	Substance-P receptor,Substance-P receptor	-55.9213	-0.6716101308866909
P00480	1FVO-A	ORNITHINE TRANSCARBAMYLASE	-55.9155	-0.671122636802522
Q8N608	4WJL-A	Inactive dipeptidyl peptidase 10	-55.8844	-0.6685086599029273
P08913, P18089	6K42-R	Alpha-2A adrenergic receptor,Endolysin,Alpha-2B adrenergic receptor,Alpha-2B adrenergic receptor	-55.8812	-0.6682396976495929
P06734	4GKO-H	Low affinity immunoglobulin epsilon Fc receptor	-55.876	-0.6678026339879242
P08514	3FCU-A	INTEGRIN ALPHA-IIB	-55.8717	-0.6674412159600058
Q9BRQ3	5R5N-A	Uridine diphosphate glucose pyrophosphatase NUDT22	-55.8307	-0.663995137089158
Q07654	6V1C-A	Trefoil factor 3	-55.8153	-0.6627007562449858
O75787	3LBS-B	Maltose-binding periplasmic protein, Renin receptor	-55.8052	-0.6618518441328988
G1RH57	5X8X-A	Nuclear receptor ROR-gamma	-55.8005	-0.6614568058233138
P51570	6Q3W-A	Galactokinase	-55.7897	-0.6605490582183102
Q5JP69	2ODQ-A	Complement C2	-55.7829	-0.659977513429974
Q9UBE0	6CWZ-C	SUMO-activating enzyme subunit 1	-55.7702	-0.6589100694870531
Q15047	5QT2-A	Histone-lysine N-methyltransferase SETDB1	-55.7688	-0.658792398501219
Q96JM7	4FL6-B	Lethal(3)malignant brain tumor-like protein 3	-55.766	-0.6585570565295512
Q6B0I6	5PHE-A	Lysine-specific demethylase 4D	-55.7477	-0.6570189286432949
P07355, Q96QZ7	6TWU-A	Membrane-associated guanylate kinase, WW and PDZ domain-containing protein 1,Annexin A2	-55.7458	-0.6568592323053777
Q9UMX1	4BLD-A	MALTOSE-BINDING PERIPLASMIC PROTEIN, SUPPRESSOR OF FUSED HOMOLOG	-55.7437	-0.6566827258266265
Q99594	5EMW-A	Transcriptional enhancer factor TEF-5	-55.7388	-0.656270877376208
P0CG29	4MPF-A	Glutathione S-transferase theta-2	-55.7372	-0.6561363962495411
Q8WUD1	2A5J-A	Ras-related protein Rab-2B	-55.7191	-0.6546150785041176
Q9NZL9	2YDY-A	Methionine adenosyltransferase 2 subunit beta	-55.7083	-0.653707330899114
Q9UBX2	6A8R-B	Double homeobox protein 4	-55.7035	-0.6533038875191121
O95255	6BZS-A	Multidrug resistance-associated protein 6	-55.6854	-0.6517825697736891
Q04828	3C3U-A	Aldo-keto reductase family 1 member C1	-55.6838	-0.6516480886470216
O14976	4C58-A	Cyclin-G-associated kinase	-55.671	-0.6505722396336838
P01138	4EDX-W	Beta-nerve growth factor	-55.6643	-0.6500090999157645
Q9NW15	6R65-B	Anoctamin-10	-55.6558	-0.6492946689303449
Q13085	2YL2-A	ACETYL-COA CARBOXYLASE 1	-55.643	-0.6482188199170071
Q9Y4E8	6GH9-A	Ubiquitin carboxyl-terminal hydrolase 15	-55.6326	-0.6473446925936697
Q8TEA8	2OKV-A	Probable D-tyrosyl-tRNA(Tyr) deacylase 1	-55.6055	-0.6450669185107435
P09038	1FQ9-A	FIBROBLAST GROWTH FACTOR 2	-55.5988	-0.6445037787928243
O95822	2YGW-B	Malonyl-CoA decarboxylase, mitochondrial	-55.5711	-0.6421755742873979
Q96BI3	5FN5-C	Gamma-secretase subunit APH-1A	-55.5564	-0.6409400289361422
Q7Z406	5JLH-F	Myosin-14,Alpha-actinin A	-55.5449	-0.6399734458382216
Q9Y5X1	2RAK-A	Sorting nexin-9	-55.5405	-0.6396036227398869
O75907	6VZ1-B	Diacylglycerol O-acyltransferase 1	-55.5303	-0.6387463055573829
P24158	1FUJ-C	PR3	-55.5281	-0.6385613940082159
Q07812	4S0O-B	Apoptosis regulator BAX	-55.5239	-0.638208381050714
Q14914	1ZSV-A	NADP-dependent leukotriene B4 12-hydroxydehydrogenase	-55.523	-0.6381327354169641
Q8NHL6	6EWA-D	Leukocyte immunoglobulin-like receptor subfamily B member 1	-55.4819	-0.6346782514756993
Q92871	6CFU-A	Phosphomannomutase 1	-55.4609	-0.6329131866881916
Q15759	3GP0-A	Mitogen-activated protein kinase 11	-55.4604	-0.632871161336108
P04183	2ORV-B	THYMIDINE KINASE	-55.4524	-0.6321987557027715
O75151	3PUS-A	PHD finger protein 2	-55.4466	-0.6317112616186027
P26641	5JPO-D	Elongation factor 1-gamma	-55.4404	-0.6311901472527671
Q13507	5ZBG-A	Short transient receptor potential channel 3	-55.4372	-0.6309211849994327
Q9C000	4IFP-A	Maltose-binding periplasmic protein,NACHT, LRR and PYD domains-containing protein 1	-55.4148	-0.6290384492260915
P30519	5UCA-A	Heme oxygenase 2	-55.4054	-0.6282483726069216
Q03431	3L2J-B	Fusion protein of Maltose-binding periplasmic protein and Parathyroid hormone/parathyroid hormone-related peptide receptor	-55.4036	-0.6280970813394207
O43252	2PEZ-B	Bifunctional 3'-phosphoadenosine 5'-phosphosulfate synthetase 1 (PAPS synthetase 1) (PAPSS 1) (Sulfurylase kinase 1) (SK1) (SK 1)	-55.3952	-0.6273910554244181
P51151	1WMS-A	Ras-related protein Rab-9A	-55.3909	-0.6270296373964998
P48449	1W6K-A	LANOSTEROL SYNTHASE	-55.3691	-0.6251973320456586
P49662	6KMZ-a	Caspase-4	-55.3558	-0.6240794576802371
P16615	7BT2-A	Sarcoplasmic/endoplasmic reticulum calcium ATPase 2	-55.3526	-0.6238104954269027
P08684	4D6Z-A	Cytochrome P450 3A4	-55.3166	-0.6207846700768896
Q9UQ80	3J2I-A	Proliferation-associated protein 2G4	-55.2934	-0.6188346937402144
Q53Z42	6TRN-A	MHC class I antigen	-55.2879	-0.6183724148672959
P04070	3F6U-H	Vitamin K-dependent protein C heavy chain	-55.2712	-0.6169687681077065
P05413	3WXQ-A	MUSCLE FATTY ACID BINDING PROTEIN	-55.2668	-0.6165989450093718
Q13432	3GQQ-A	Protein unc-119 homolog A	-55.2657	-0.616506489234788
Q96T88	3DWH-A	E3 ubiquitin-protein ligase UHRF1	-55.2622	-0.6162123117702032
Q5TA50	4KF6-A	Glycolipid transfer protein domain-containing protein 1	-55.2346	-0.6138925123351934
P08253	1GXD-A	72 kDa type IV collagenase	-55.2343	-0.613867297123943
Q8IYT8	6QAU-A	Serine/threonine-protein kinase ULK2	-55.2194	-0.6126149416318545
Q9NPD3	6H25-B	Exosome complex component RRP41	-55.1861	-0.6098160531830927
Q96T66	1NUT-B	FKSG76	-55.1789	-0.6092108881130898
Q96CA5	3F7H-A	Baculoviral IAP repeat-containing protein 7	-55.1673	-0.6082358999447521
Q14145	5F72-K	Kelch-like ECH-associated protein 1	-55.15	-0.6067818227626627
Q2M1P5	2XT3-A	KINESIN-LIKE PROTEIN KIF7	-55.1492	-0.6067145821993293
P13569	2PZF-A	Cystic fibrosis transmembrane conductance regulator	-55.1199	-0.6042518965672354
Q16820	4GWN-A	Meprin A subunit beta	-55.1086	-0.6033021236101481
P20160	1FY3-A	HEPARIN-BINDING PROTEIN	-55.1021	-0.6027557940330622
O95045	3P0F-A	Uridine phosphorylase 2	-55.1007	-0.6026381230472286
Q6IMI6	2REO-A	SULT1C3 splice variant d	-55.0962	-0.6022598948784771
Q9UJ71	4N32-A	C-type lectin domain family 4 member K	-55.0901	-0.6017471855830578
P82251	6LI9-B	b(0,+)-type amino acid transporter 1	-55.0891	-0.601663134878891
Q9Y265	6FO1-C	RuvB-like 1	-55.0864	-0.6014361979776397
O43314	3T9B-A	Inositol hexakisphosphate and diphosphoinositol-pentakisphosphate kinase 2	-55.0775	-0.6006881467105535
Q9NQU5	4KS7-A	Serine/threonine-protein kinase PAK 6	-55.0589	-0.5991248036130468
P00156	5XTE-V	Cytochrome b	-55.0336	-0.5969983207976209
Q92793	5W0F-A	CREB-binding protein	-55.0332	-0.5969647005159542
P10635	3TBG-A	Cytochrome P450 2D6	-55.0121	-0.5951912306580296
P29016, P29017, P61769	4ONO-A	Beta-2-microglobulin/T-cell surface glycoprotein CD1c/T-cell surface glycoprotein CD1b chimeric protein	-55.0022	-0.5943591286867764
P35030	3P95-A	PRSS3 protein	-54.9926	-0.593552241926773
Q93038	5YGS-A	Human TNRSF25 death domain	-54.985	-0.5929134565751033
P23284	1CYN-A	PEPTIDYL-PROLYL CIS-TRANS ISOMERASE B	-54.9817	-0.5926360892513519
P08473	2YB9-A	NEPRILYSIN	-54.9621	-0.5909886954496785
P30876	5IY6-B	DNA-directed RNA polymerase II subunit RPB2	-54.9444	-0.5895009979859223
Q96KB5	5J0A-B	Lymphokine-activated killer T-cell-originated protein kinase	-54.9344	-0.5886604909442515
Q99714	1SO8-A	3-hydroxyacyl-CoA dehydrogenase type II	-54.923	-0.5877023129167479
Q99489	6RKF-A	D-aspartate oxidase	-54.9183	-0.5873072746071629
P00326	1U3W-A	Alcohol dehydrogenase gamma chain	-54.9086	-0.5864919827767425
Q09328	5ZIB-A	Alpha-1,6-mannosylglycoprotein 6-beta-N-acetylglucosaminyltransferase A	-54.9031	-0.586029703903824
P12018	2H3N-A	VpreB protein	-54.8696	-0.5832140053142284
Q9UL19	2MY9-A	Retinoic acid receptor responder protein 3	-54.8615	-0.5825331946104755
O94768	3LM0-A	Serine/threonine-protein kinase 17B	-54.846	-0.5812304086958864
Q14012	4FG9-A	Calcium/calmodulin-dependent protein kinase type 1	-54.8374	-0.5805075726400504
P26358	4YOC-A	DNA (cytosine-5)-methyltransferase 1	-54.8312	-0.5799864582742149
Q9HD26	2DC2-A	Golgi-associated PDZ and coiled-coil motif-containing protein	-54.8198	-0.5790282802467106
Q13572	2QB5-A	Inositol-tetrakisphosphate 1-kinase	-54.8121	-0.5783810898246246
P15907	4JS1-A	Beta-galactoside alpha-2,6-sialyltransferase 1	-54.7899	-0.5765151641921167
P45381	4NFR-B	Aspartoacylase	-54.7821	-0.5758595686996136
P00390	3GRT-A	PROTEIN (GLUTATHIONE REDUCTASE)	-54.7821	-0.5758595686996136
Q8N136	5NNZ-A	Dynein assembly factor with WDR repeat domains 1	-54.7768	-0.5754140999675286
P53597	6WCV-A	Succinate--CoA ligase [ADP/GDP-forming] subunit alpha, mitochondrial	-54.7746	-0.5752291884183609
O75970	2OPG-A	Multiple PDZ domain protein	-54.7381	-0.5721613377162647
Q96C23	1SNZ-A	aldose 1-epimerase	-54.7246	-0.5710266532100098
Q5T1C6	4AE8-A	Thioesterase superfamily member 4	-54.7049	-0.5693708543379193
Q8TCD5	4L57-B	5'(3')-deoxyribonucleotidase, cytosolic type	-54.7009	-0.5690346515212508
Q15554	5WQD-A	Telomeric repeat-binding factor 2	-54.7008	-0.5690262464508344
Q96LI5	5DV2-A	CCR4-NOT transcription complex subunit 6-like	-54.6987	-0.5688497399720838
P02647	2MSC-C	APOLIPOPROTEIN A-I	-54.6975	-0.568748879127083
Q9HAB8	1P9O-B	Phosphopantothenoylcysteine synthetase	-54.6771	-0.5670342447620761
Q96J02	5C7M-A	E3 ubiquitin-protein ligase Itchy homolog	-54.6512	-0.5648573315241501
Q12830	5R4I-A	Nucleosome-remodeling factor subunit BPTF	-54.6396	-0.5638823433558124
P01008	1AZX-L	ANTITHROMBIN	-54.639	-0.5638319129333124
P0DOY2	2JB6-A	FAB FRAGMENT MOR03268 LIGHT CHAIN	-54.6231	-0.5624955067370564
A0A0B4J279, P01848	2BNU-A	T-CELL RECEPTOR ALPHA CHAIN C REGION	-54.6169	-0.5619743923712209
Q6UWY2	4Q7X-A	Serine protease 57	-54.6061	-0.5610666447662167
Q9H3D4	2RMN-A	Tumor protein 63	-54.5954	-0.5601673022316296
Q01974	4GT4-A	TYROSINE-PROTEIN KINASE TRANSMEMBRANE RECEPTOR ROR2	-54.5932	-0.5599823906824625
O00560	4Z33-A	Syntenin-1	-54.5915	-0.5598395044853786
Q9NT68	6VHH-A	Teneurin-2	-54.5869	-0.55945287124621
Q9HD40	3HL2-B	O-phosphoseryl-tRNA(Sec) selenium transferase	-54.5703	-0.5580576295570376
P11021, Q13501	5YPC-A	78 kDa glucose-regulated protein,Sequestosome-1	-54.5649	-0.5576037557545356
P30556	4YAY-A	Soluble cytochrome b562,Type-1 angiotensin II receptor	-54.563	-0.5574440594166182
P11142	5AQH-A	HEAT SHOCK COGNATE 71 KDA PROTEIN	-54.5513	-0.5564606661778636
Q59H18	6B5J-A	Serine/threonine-protein kinase TNNI3K	-54.5477	-0.5561580836428625
A0JD37		T CELL RECEPTOR	-54.5275	-0.5544602594186889
P51649	2W8O-A	SUCCINIC SEMIALDEHYDE DEHYDROGENASE MITOCHONDRIAL	-54.5122	-0.553174283644933
O95696	3RCW-A	Bromodomain-containing protein 1	-54.5025	-0.5523589918145128
P47871	5XF1-A	Glucagon receptor,Endolysin,Glucagon receptor	-54.5019	-0.5523085613920127
P54646	6B1U-A	5'-AMP-activated protein kinase catalytic subunit alpha-2	-54.4987	-0.5520395991386782
Q9HAZ1	6FYV-A	Dual specificity protein kinase CLK4	-54.4918	-0.5514596492799255
P27448	3FE3-B	MAP/microtubule affinity-regulating kinase 3	-54.4747	-0.5500223822386695
P11229	6OIJ-R	Muscarinic acetylcholine receptor M1	-54.4719	-0.5497870402670018
O14862	3VD8-A	Maltose-binding periplasmic protein, Interferon-inducible protein AIM2	-54.4708	-0.5496945844924179
P01833	6UE7-C	Polymeric immunoglobulin receptor	-54.4548	-0.5483497732257456
Q9NZH8, Q9UBH0	4P0J-A	Interleukin-36 receptor antagonist/Interleukin-36 gamma chimera protein	-54.4468	-0.5476773675924098
Q6PIL8	5UG0-C	2897 light chain	-54.4435	-0.5474000002686583
P49902	5OPP-A	CYTOSOLIC PURINE 5'-NUCLEOTIDASE	-54.4323	-0.5464586323819874
A1L3X0	6Y7F-B	Elongation of very long chain fatty acids protein 7	-54.4271	-0.5460215687203194
P12268	6UA5-B	Inosine-5'-monophosphate dehydrogenase 2	-54.4179	-0.5452483022419827
Q15046	4YCW-A	Lysine--tRNA ligase	-54.4121	-0.5447608081578139
O94788	4X2Q-C	Retinal dehydrogenase 2	-54.3752	-0.5416593371740503
P61073	3OE6-A	C-X-C chemokine receptor type 4, Lysozyme Chimera	-54.3732	-0.5414912357657161
P07437	6I2I-B	Tubulin beta chain	-54.3659	-0.5408776656252974
P55084	5ZQZ-B	Trifunctional enzyme subunit beta, mitochondrial	-54.3579	-0.5402052599919609
A0A580, A0A5B9	5KSA-D	Bel602 beta TRBV9*01	-54.3473	-0.5393143225277901
Q7Z3Y4	5VL7-L	Fab33 light chain	-54.3404	-0.5387343726690381
P48729	5FQD-C	Casein kinase I isoform alpha	-54.3341	-0.5382048532327856
P61077	3L1Z-A	Ubiquitin-conjugating enzyme E2 D3	-54.3309	-0.537935890979451
P78371	6QB8-B	T-complex protein 1 subunit beta	-54.3182	-0.5368684470365297
P20292	2Q7M-C	Arachidonate 5-lipoxygenase-activating protein	-54.3176	-0.5368180166140295
P09210	2VCT-B	GLUTATHIONE S-TRANSFERASE A2	-54.317	-0.5367675861915294
Q9H2X3	1SL6-A	C-type lectin DC-SIGNR	-54.3017	-0.5354816104177736
Q9P2H5	5TXK-A	Ubiquitin carboxyl-terminal hydrolase 35,Ubiquitin carboxyl-terminal hydrolase 35	-54.2954	-0.5349520909815217
Q13867	1CB5-A	BLEOMYCIN HYDROLASE	-54.2787	-0.5335484442219324
P46531	2F8X-K	Neurogenic locus notch homolog protein 1	-54.2766	-0.5333719377431817
Q9H1P3	5ZM8-A	Oxysterol-binding protein-related protein 2	-54.2705	-0.5328592284477626
Q9Y466	4XAJ-A	Maltose-binding periplasmic protein,Nuclear receptor subfamily 2 group E member 1	-54.2653	-0.5324221647860944
P01764	3UPC-A	MG8-4 SCAFFOLD ANTIBODY	-54.2405	-0.5303377073227517
P07288	2ZCK-P	Prostate-specific antigen	-54.2322	-0.5296400864781654
Q13002	3QXM-A	Glutamate receptor ionotropic, kainate 2	-54.2295	-0.5294131495769148
Q09428	6C3P-E	ATP-binding cassette sub-family C member 8	-54.2193	-0.5285558323944106
Q12931	5Y3O-A	Heat shock protein 75 kDa, mitochondrial	-54.1889	-0.526000690987733
P06280	3LXC-B	Alpha-galactosidase A	-54.1872	-0.5258578047906491
P31025	4QAF-B	Lipocalin-1	-54.1867	-0.5258157794385659
P19447	6O9M-7	TFIIH basal transcription factor complex helicase XPB subunit	-54.1845	-0.5256308678893984
Q5VYX0	3QJ4-A	Renalase	-54.1788	-0.5251517788756466
P08603	3R62-A	Complement factor H	-54.1612	-0.5236724864823067
O75604	5XU8-A	Ubiquitin carboxyl-terminal hydrolase 2	-54.1609	-0.5236472712710564
O15554	6CNN-C	Intermediate conductance calcium-activated potassium channel protein 4	-54.1454	-0.5223444853564678
P31321	4DIN-B	cAMP-dependent protein kinase type I-beta regulatory subunit	-54.1393	-0.5218317760610487
Q15036	3FOG-A	Sorting nexin-17	-54.1074	-0.5191505585981204
P35408	5YWY-A	Prostaglandin E2 receptor EP4 subtype	-54.0802	-0.5168643794447773
Q9H2G2	2JFM-A	STE20-LIKE SERINE/THREONINE-PROTEIN KINASE	-54.0757	-0.5164861512760257
P10619	4CIA-A	HUMAN PROTECTIVE PROTEIN	-54.0685	-0.5158809862060233
P05093	5UYS-A	Steroid 17-alpha-hydroxylase/17,20 lyase	-54.0574	-0.5149480233897694
P43354	6DDA-B	Nuclear receptor subfamily 4 group A member 2	-54.0284	-0.5125105529689253
P08172	5ZK8-A	Muscarinic acetylcholine receptor M2,Apo-cytochrome b562,Muscarinic acetylcholine receptor M2	-54.0123	-0.5111573366318366
Q9UQB9	6GR9-A	Aurora kinase C	-54.0118	-0.511115311279753
F6IQY1	6ID4-A	MHC class I antigen	-54.0067	-0.5106866526885012
O60880	1KA7-A	SH2 DOMAIN PROTEIN 1A	-53.9925	-0.5094931326893292
Q9Y5W9, Q9Y5X0	6KOK-A	Sorting nexin-11,Uncharacterized protein SNX10	-53.9863	-0.5089720183234936
P59046	5H7N-A	NLRP12-PYD with MBP tag	-53.9857	-0.5089215879009935
Q96LA8	4Y2H-B	Protein arginine N-methyltransferase 6	-53.9687	-0.5074927259301538
Q56H30	3BXN-A	HLA-B*1402 extracellular domain	-53.9639	-0.5070892825501524
Q8N159		N-acetylglutamate synthase, mitochondrial	-53.9525	-0.5061311045226482
P11388	4R1F-A	DNA topoisomerase II, alpha isozyme	-53.9102	-0.5025757597363831
P01834	1I7Z-A	Antibody Fab 8ANC195 light chain	-53.8916	-0.501012416638876
P54646, Q13131	5EZV-A	5'-AMP-activated protein kinase catalytic subunit alpha-2/alpha-1 RIM SWAP chimera	-53.886	-0.500541732695541
P26368	6TR0-A	Splicing factor U2AF 65 kDa subunit	-53.8243	-0.4953558042484354
O60701	6C4K-A	UDP-glucose 6-dehydrogenase	-53.8232	-0.4952633484738515
Q9BY49	1YXM-C	peroxisomal trans 2-enoyl CoA reductase	-53.8158	-0.4946413732630158
P62826	3NC1-C	GTP-binding nuclear protein Ran	-53.8135	-0.4944480566434312
P48426	6OSP-A	PHOSPHATIDYLINOSITOL-5-PHOSPHATE 4-KINASE TYPE-2 ALPHA	-53.8065	-0.4938597017142622
C1K0Y1	6ULR-A	HLA class I antigen	-53.8059	-0.4938092712917621
P06744	1IRI-A	autocrine motility factor	-53.8011	-0.4934058279117601
Q8N2Q7	5OJ6-A	Neuroligin-1,Neuroligin-1	-53.7837	-0.4919433456592542
O00300	3URF-Z	Tumor necrosis factor receptor superfamily member 11B	-53.7816	-0.491766839180503
Q92905	4D10-M	COP9 SIGNALOSOME COMPLEX SUBUNIT 5	-53.7761	-0.4913045603075845
O75582	3KN5-A	RIBOSOMAL PROTEIN S6 KINASE ALPHA 5	-53.7749	-0.4912036994625843
M4Q8P8	6P8M-C	Gp120	-53.7591	-0.4898756983367448
P25929	5ZBQ-A	Neuropeptide Y receptor type 1,T4 Lysozyme	-53.7466	-0.4888250645346573
Q9NRD5	2GZV-A	PRKCA-binding protein	-53.7424	-0.488472051577156
V9HW68	6U1N-H	Fab30 heavy chain	-53.7378	-0.4880854183379874
Q15125	6OHU-B	3-beta-hydroxysteroid-Delta(8),Delta(7)-isomerase	-53.7287	-0.4873205569300678
O43614	5WS3-A	Orexin receptor type 2,GlgA glycogen synthase,Orexin receptor type 2	-53.7238	-0.4869087084796488
P17693	6K60-A	HLA class I histocompatibility antigen, alpha chain G	-53.7127	-0.4859757456633949
P07998	2E0M-A	Ribonuclease pancreatic	-53.7042	-0.4852613146779754
P01850	1KTK-E	T-CELL RECEPTOR, SP3.4 BETA CHAIN	-53.6764	-0.4829247051021321
Q16740	1TG6-G	Putative ATP-dependent Clp protease proteolytic subunit	-53.6762	-0.4829078949612987
Q99418	4L5M-A	Cytohesin-2	-53.6728	-0.4826221225671309
P25789	6AVO-Z	Proteasome subunit alpha type-4	-53.6663	-0.482075792990045
Q9H488	5UX6-A	GDP-fucose protein O-fucosyltransferase 1	-53.6604	-0.4815798938354598
Q15382	1XTQ-A	GTP-binding protein Rheb	-53.6481	-0.4805460701742051
A2NUW5, K7N5M4	4NDM-A	T-cell gamma protein,T-cell receptor beta-2 chain C region	-53.6374	-0.4796467276396179
P08913	6KUY-A	Alpha2A adrenergic receptor	-53.6369	-0.4796047022875342
P09238	4ILW-D	Stromelysin-2	-53.6348	-0.4794281958087835
P51659	1S9C-A	Peroxisomal multifunctional enzyme type 2	-53.6302	-0.4790415625696155
S6C4S0	6UTA-H	Fab F045-092 heavy chain	-53.6015	-0.4766293073600218
Q8NHX9	6NQ2-B	Two pore calcium channel protein 2	-53.5968	-0.4762342690504368
Q93091	6MV6-A	Ribonuclease K6	-53.5929	-0.4759064713041853
P35247	2RIC-B	Pulmonary surfactant-associated protein D	-53.5844	-0.4751920403187657
Q9NYV4	4CXA-C	Cyclin-dependent kinase 12	-53.5743	-0.4743431282066786
Q5GJ75	4Q9V-A	Tumor necrosis factor alpha-induced protein 8-like protein 3	-53.5657	-0.4736202921508421
P11712	5X24-A	Cytochrome P450 2C9	-53.5579	-0.472964696658339
Q9UIF8	4XUA-A	Bromodomain adjacent to zinc finger domain protein 2B	-53.5574	-0.4729226713062559
P53667	3S95-A	LIM domain kinase 1	-53.5547	-0.4726957344050045
Q01813	4XYJ-B	ATP-dependent 6-phosphofructokinase, platelet type	-53.5545	-0.4726789242641712
P24666	5KQL-A	Low molecular weight phosphotyrosine protein phosphatase	-53.5535	-0.4725948735600044
A0A0K0K1A5, K7N5M4	5MEN-E	Protein TRBV6-5,Human nkt tcr beta chain	-53.5477	-0.4721073794758356
Q00536	3MTL-A	Cell division protein kinase 16	-53.5362	-0.4711407963779149
P12081	6O76-B	Histidine--tRNA ligase, cytoplasmic	-53.5347	-0.4710147203216643
P22314	6DC6-A	Ubiquitin-like modifier-activating enzyme 1	-53.5315	-0.4707457580683299
Q9UBG0	5E4L-A	C-type mannose receptor 2	-53.5302	-0.4706364921529127
O15540	1FE3-A	FATTY ACID-BINDING PROTEIN, BRAIN	-53.5235	-0.4700733524349935
P07911	4WRN-A	Maltose-binding periplasmic protein,Uromodulin	-53.5118	-0.4690899591962394
Q8WWQ0	5RJO-A	PH-interacting protein	-53.5092	-0.4688714273654051
P61916	6W5V-D	Epididymal secretory protein E1	-53.4982	-0.4679468696195675
P30711	2C3T-B	GLUTATHIONE S-TRANSFERASE THETA 1	-53.4928	-0.4674929958170661
P14091	1TZS-A	Cathepsin E	-53.4913	-0.4673669197608155
Q7RTP6	6ICI-A	[F-actin]-monooxygenase MICAL3	-53.4839	-0.4667449445499792
P00558	5O7D-A	Phosphoglycerate kinase 1	-53.4654	-0.4651900065228895
P23526	5W49-B	Adenosylhomocysteinase	-53.4358	-0.4627021056795454
P09525	2ZOC-A	Annexin A4	-53.4024	-0.4598948121603666
Q99828	6OD0-A	Calcium and integrin-binding protein 1	-53.4011	-0.4597855462449495
P06239	2PL0-A	Proto-oncogene tyrosine-protein kinase LCK	-53.3746	-0.4575582025845234
P25815	1J55-A	Protein S100-P	-53.372	-0.457339670753689
O43715	4XZV-A	Maltose-binding periplasmic protein,TP53-regulated inhibitor of apoptosis 1	-53.3595	-0.4562890369516009
Q12959	1PDR-A	Disks large homolog 1	-53.3576	-0.4561293406136836
A0A173ADK6	6J1V-A	HLA-A*3003	-53.349	-0.4554065045578471
P49427	4MDK-A	Ubiquitin-conjugating enzyme E2 R1	-53.3473	-0.4552636183607632
P39086	3FV2-A	Glutamate receptor, ionotropic kainate 1	-53.3018	-0.4514393113211637
O60573	2JGB-A	EUKARYOTIC TRANSLATION INITIATION FACTOR 4E TYPE 2	-53.2983	-0.4511451338565789
P30281		CCND3 protein	-53.2918	-0.4505988042794936
O43639	4E6R-B	Cytoplasmic protein NCK2	-53.2885	-0.4503214369557422
Q9H477	5C3Y-B	Ribokinase	-53.2732	-0.449035461181987
P0CG48	3Q3F-A	Ribonuclease/Ubiquitin chimeric protein	-53.2669	-0.4485059417457345
Q13557	6AYW-A	Calcium/calmodulin-dependent protein kinase type II subunit delta	-53.2411	-0.4463374335782255
P09871	5UBM-A	Complement C1s subcomponent	-53.236	-0.4459087749869731
P46934	4BE8-A	E3 UBIQUITIN-PROTEIN LIGASE NEDD4	-53.2167	-0.44428659639655
P23467	2I3R-A	Receptor-type tyrosine-protein phosphatase beta	-53.1979	-0.4427064431582094
P63316	1OZS-A	Troponin C	-53.1932	-0.4423114048486244
P30043	1HE2-A	BILIVERDIN IX BETA REDUCTASE	-53.1761	-0.4408741378073683
P56373	5SVL-A	P2X purinoceptor 3	-53.1521	-0.4388569209073595
O95831	1M6I-A	Programmed cell death protein 8	-53.1506	-0.438730844851109
P60484	5BZX-A	Phosphatidylinositol 3,4,5-trisphosphate 3-phosphatase and dual-specificity protein phosphatase PTEN	-53.1415	-0.4379659834431894
Q86XE5	3S5O-A	4-hydroxy-2-oxoglutarate aldolase, mitochondrial	-53.1414	-0.4379575783727724
Q15561	6GE4-A	Transcriptional enhancer factor TEF-3	-53.1332	-0.4372683625986032
Q9NWM8	4MSP-A	Peptidyl-prolyl cis-trans isomerase FKBP14	-53.1304	-0.4370330206269355
P15812, P61769	3S6C-A	Beta-2-microglobulin, T-cell surface glycoprotein CD1e, membrane-associated	-53.1261	-0.4366716025990172
Q9BXD5	6ARH-B	N-acetylneuraminate lyase	-53.1253	-0.4366043620356837
A0A0K0K1A5	5E9D-E	A6-TCR Vbeta	-53.1236	-0.4364614758385998
O76083	3DYQ-B	High affinity cGMP-specific 3',5'-cyclic phosphodiesterase 9A	-53.1144	-0.4356882093602632
Q9UKK9	5QK2-A	ADP-sugar pyrophosphatase	-53.113	-0.435570538374429
P29320	4TWN-A	Ephrin type-A receptor 3	-53.1062	-0.4349989935860934
P19652	3APX-A	Alpha-1-acid glycoprotein 2	-53.104	-0.4348140820369258
P03891	5XTD-i	NADH-ubiquinone oxidoreductase chain 2	-53.0962	-0.4341584865444233
O43617	2C0J-A	Trafficking protein particle complex subunit 3	-53.0915	-0.4337634482348382
P00918	4KAP-A	CARBONIC ANHYDRASE II	-53.0834	-0.4330826375310848
P49748	3B96-A	Very long-chain specific acyl-CoA dehydrogenase	-53.0823	-0.432990181756501
P07306	5JQ1-A	Asialoglycoprotein receptor 1	-53.0822	-0.4329817766860847
Q9N2I2	3B9F-I	Plasma serine protease inhibitor	-53.0519	-0.430435040349824
Q13472	4CHT-A	DNA TOPOISOMERASE 3-ALPHA	-53.0518	-0.430426635279407
Q9GZL7	6N31-A	Ribosome biogenesis protein WDR12	-53.0361	-0.4291070392239845
O00187	1ZJK-A	Mannan-binding lectin serine protease 2	-53.0188	-0.427652962041895
Q9BX68	5KM8-B	Histidine triad nucleotide-binding protein 2, mitochondrial	-53.0069	-0.4266527586623077
P02708	5HBT-B	Acetylcholine receptor subunit alpha,Soluble acetylcholine receptor,Acetylcholine receptor subunit alpha,Soluble acetylcholine receptor	-53.0056	-0.4265434927468904
Q9BXR0	6H45-A	Queuine tRNA-ribosyltransferase catalytic subunit 1	-52.9882	-0.425081010494384
Q9H5I1	6P0R-B	Histone-lysine N-methyltransferase SUV39H2	-52.9854	-0.4248456685227163
Q15858	5EK0-A	Chimera of bacterial Ion transport protein and human Sodium channel protein type 9 subunit alpha	-52.9816	-0.4245262758468817
P49674	4HOK-A	Casein kinase I isoform epsilon	-52.9739	-0.4238790854247957
O96028	6UE6-A	Histone-lysine N-methyltransferase NSD2	-52.9733	-0.4238286550022955
P06899	6R94-H	Histone H2B type 1-J	-52.9446	-0.4214163997927018
O95342	6LR0-U	Bile salt export pump	-52.9432	-0.4212987288068677
O75594	1YCK-A	Peptidoglycan recognition protein	-52.9423	-0.4212230831731178
P78417	6PNO-A	Glutathione S-transferase omega-1	-52.938	-0.4208616651451995
Q9H777	3ZWF-B	ZINC PHOSPHODIESTERASE ELAC PROTEIN 1	-52.9179	-0.4191722459914423
Q9H040	6MDW-A	SprT-like domain-containing protein Spartan	-52.9092	-0.4184410048651888
L0R8F8	5OOM-v	MIEF1 upstream open reading frame protein	-52.9081	-0.418348549090605
P41218	5H7Q-A	MNDA PYD domain with MBP tag	-52.9071	-0.4182644983864382
Q9Y6D6	3LTL-A	Brefeldin A-inhibited guanine nucleotide-exchange protein 1	-52.9018	-0.4178190296543531
O00764		Pyridoxal kinase	-52.8952	-0.4172642950068508
Q13325	3ZGQ-A	Interferon-induced protein with tetratricopeptide repeats 5	-52.8904	-0.4168608516268488
O75116	4WOT-A	Rho-associated protein kinase 2	-52.8843	-0.4163481423314303
P0C0L4	5JPN-B	Complement C4-A	-52.8673	-0.4149192803605905
Q9BS26	5GU6-A	Thioredoxin domain-containing protein 4	-52.865	-0.4147259637410065
P19835	1F6W-A	BILE SALT ACTIVATED LIPASE	-52.854	-0.413801405995169
Q16854	2OCP-B	Deoxyguanosine kinase	-52.8302	-0.4118009992359936
O14556	3PFW-O	Glyceraldehyde-3-phosphate dehydrogenase, testis-specific	-52.8181	-0.4107839857155729
P0C024	5T3P-B	Peroxisomal coenzyme A diphosphatase NUDT7	-52.8116	-0.410237656138487
P31941	4XXO-A	DNA dC->dU-editing enzyme APOBEC-3A	-52.8066	-0.4098174026176523
Q9H227	2E9M-A	CYTOSOLIC BETA-GLUCOSIDASE	-52.8041	-0.4096072758572343
P54652	5FPD-A	Heat shock-related 70 kDa protein 2	-52.8034	-0.4095484403643178
P50552	1EGX-A	VASODILATOR-STIMULATED PHOSPHOPROTEIN	-52.8017	-0.4094055541672333
P58753	2Y92-A	Toll/interleukin-1 receptor domain-containing adapter protein	-52.7918	-0.4085734521959802
P01903	4E41-A	HLA class II histocompatibility antigen, DR alpha chain	-52.7918	-0.4085734521959802
P62136	3E7A-A	Serine/threonine-protein phosphatase PP1-alpha catalytic subunit	-52.7892	-0.4083549203651458
O76039	4BGQ-A	CYCLIN-DEPENDENT KINASE-LIKE 5	-52.7799	-0.4075732488163922
P01619	4M62-L	4E10 antibody germline precursor 7 light chain Fv	-52.7678	-0.4065562352959714
P00915	1AZM-A	CARBONIC ANHYDRASE I	-52.7564	-0.4055980572684672
P32455	6K1Z-A	Guanylate-binding protein 1	-52.7557	-0.4055392217755501
P28331	5XTB-M	NADH-ubiquinone oxidoreductase 75 kDa subunit, mitochondrial	-52.7532	-0.4053290950151327
Q9Y6F7	2FW2-A	Testis-specific chromodomain protein Y 2	-52.7116	-0.4018325857217842
Q9UEF7	5W21-A	Klotho	-52.7061	-0.4013703068488657
O14646	2B2Y-A	Chromodomain-helicase-DNA-binding protein 1	-52.6803	-0.3992017986813567
O94923	6I01-B	D-glucuronyl C5-epimerase	-52.6738	-0.3986554691042708
A8K008	4O5L-H	B43 HEAVY CHAIN	-52.6668	-0.3980671141751018
P28472	4COF-B	GAMMA-AMINOBUTYRIC ACID RECEPTOR SUBUNIT BETA-3	-52.6634	-0.397781341780934
O75475	5OYM-F	PC4 and SFRS1-interacting protein	-52.6611	-0.3975880251613494
Q96SW2	6H0G-B	Protein cereblon	-52.6562	-0.397176176710931
Q9Y4U1	5UOS-A	Methylmalonic aciduria and homocystinuria type C protein	-52.6237	-0.3944445288255028
P61224	4MGY-R	Ras-related protein Rap-1b	-52.6123	-0.3934863507979985
P41145	6B73-A	Kappa opioid receptor	-52.6103	-0.3933182493896648
Q96BP3	2A2N-A	peptidylprolyl isomerase domain and WD repeat containing 1	-52.6058	-0.3929400212209132
Q9Y337	2PSY-A	Kallikrein-5	-52.6016	-0.3925870082634113
Q12852	5CEN-A	Mitogen-activated protein kinase kinase kinase 12	-52.6001	-0.3924609322071608
Q9NZH6	5HN1-A	Interleukin-37	-52.5511	-0.3883424477029765
P62491	1OIX-A	Ras-related protein Rab-11A	-52.5438	-0.3877288775625571
Q9Y663	1T8T-B	heparan sulfate D-glucosaminyl 3-O-sulfotransferase 3A1	-52.538	-0.3872413834783883
Q13427	2WFI-A	PEPTIDYL-PROLYL CIS-TRANS ISOMERASE G	-52.507	-0.3846358116492106
Q15029	5Z58-C	116 kDa U5 small nuclear ribonucleoprotein component	-52.499	-0.3839634060158747
P29016, P29017	5C9J-A	T-cell surface glycoprotein CD1c,T-cell surface glycoprotein CD1b	-52.4918	-0.3833582409458718
Q9Y2Z4	3ZXI-B	Tyrosyl-tRNA synthetase	-52.4865	-0.3829127722137866
O00625	4EWD-A	Pirin	-52.4572	-0.3804500865816929
Q15109	2MOV-A	Maltose-binding periplasmic protein, Advanced glycosylation end product-specific receptor	-52.4534	-0.3801306939058583
P02741	1B09-A	C-Reactive Protein	-52.4501	-0.3798533265821068
P41182	6TOH-A	B-cell lymphoma 6 protein	-52.4477	-0.3796516048921058
K7N5N2	3PQY-D	T cell receptor alpha variable 21-DV12,T-cell receptor, sp3.4 alpha chain	-52.4291	-0.3780882617945992
A0A075B6T6	5E9D-D	A6-TCR Valpha	-52.4227	-0.3775503372879303
P00441	5U9M-A	Superoxide dismutase [Cu-Zn]	-52.4179	-0.3771468939079289
Q15691	1YIB-A	Microtubule-associated protein RP/EB family member 1	-52.3869	-0.3745413220787506
Q9BUT1		dehydrogenase/reductase (SDR family) member 6	-52.3859	-0.3744572713745838
P23469	6D4F-A	Receptor-type tyrosine-protein phosphatase epsilon	-52.3765	-0.3736671947554137
Q9GZZ9	5IAA-A	Ubiquitin-like modifier-activating enzyme 5	-52.3716	-0.3732553463049954
Q9Y2Q0	6K7M-A	Phospholipid-transporting ATPase	-52.3716	-0.3732553463049954
Q8N8S7	5N9P-B	Protein enabled homolog	-52.3458	-0.3710868381374858
P01344	5L3L-A	Insulin-like growth factor II	-52.3422	-0.3707842556024846
P0DOX5	5VZX-H	Fab H11-E heavy chain	-52.3246	-0.3693049632091448
Q9NYG8	4WFH-A	Potassium channel subfamily K member 4	-52.3179	-0.3687418234912261
Q92830	6J3P-A	Histone acetyltransferase KAT2A	-52.3129	-0.3683215699703908
P13716	1PV8-A	Delta-aminolevulinic acid dehydratase	-52.3048	-0.367640759266638
Q9UIF9	4QF2-C	Bromodomain adjacent to zinc finger domain protein 2A	-52.3031	-0.367497873069554
Q02078	1C7U-A	Myocyte-specific enhancer factor 2A	-52.2909	-0.3664724544787163
Q5TCY1	4BTJ-A	TAU-TUBULIN KINASE 1	-52.2881	-0.3662371125070486
Q04760	3W0U-B	PROTEIN (LACTOYLGLUTATHIONE LYASE)	-52.2814	-0.3656739727891293
D3YTB3	3PL6-D	MBP peptide / T-cell receptor beta chain chimera	-52.2703	-0.3647410099728754
P42568	6MIM-A	Protein AF-9	-52.1997	-0.3588070302586834
Q8NB78	4FWE-A	Lysine-specific histone demethylase 1B	-52.1942	-0.3583447513857649
P57735	2OIL-A	Ras-related protein Rab-25	-52.1912	-0.3580925992732638
P42575	1PYO-C	Caspase-2	-52.1909	-0.3580673840620135
P62191	5LN3-I	26S proteasome regulatory subunit 4	-52.1822	-0.3573361429357606
P53778	6UNA-A	Mitogen-activated protein kinase 12	-52.1814	-0.3572689023724265
Q9C0B1	4IE6-A	Alpha-ketoglutarate-dependent dioxygenase FTO	-52.1721	-0.3564872308236735
Q13105	3M52-A	Miz-1 protein	-52.1578	-0.3552853057540851
P51857	3UZW-A	3-oxo-5-beta-steroid 4-dehydrogenase	-52.1464	-0.3543271277265808
Q5VVY1	5UBB-A	Alpha N-terminal protein methyltransferase 1B	-52.1437	-0.3541001908253301
Q08499	3G4G-A	Phosphodiesterase 4D	-52.1393	-0.3537303677269949
P48775	6A4I-C	Tryptophan 2,3-dioxygenase	-52.1246	-0.3524948223757397
P12821	4C2N-A	ANGIOTENSIN-CONVERTING ENZYME	-52.1183	-0.3519653029394872
Q00610	6QNN-A	Clathrin heavy chain 1	-52.1016	-0.3505616561798979
Q9UL18	5W6V-A	Eukaryotic translation initiation factor 2C 1	-52.0927	-0.3498136049128116
P06730	4UED-A	EUKARYOTIC TRANSLATION INITIATION FACTOR 4E	-52.0832	-0.3490151232232246
P07948	5XY1-A	Tyrosine-protein kinase Lyn	-52.0784	-0.3486116798432232
Q9P286	2F57-A	Serine/threonine-protein kinase PAK 7	-52.0708	-0.3479728944915535
P09237	2MZH-A	MATRILYSIN	-52.0677	-0.347712337308636
Q13162	5HQP-B	Peroxiredoxin-4	-52.0624	-0.3472668685765503
O14815	1ZIV-A	Calpain-9	-52.0323	-0.344736942381123
P05067	3NYL-A	Amyloid beta (A4) protein (Peptidase nexin-II, Alzheimer disease), isoform CRA_b	-52.0028	-0.3422574466081958
Q9NZU7	3OX5-A	Calcium-binding protein 1	-52.0007	-0.3420809401294452
Q86SF2	6IWR-B	N-acetylgalactosaminyltransferase 7	-51.9916	-0.341316078721525
Q9UL51	3U10-A	Potassium/sodium hyperpolarization-activated cyclic nucleotide-gated channel 2	-51.9891	-0.3411059519611076
Q03013	4GTU-A	GLUTATHIONE S-TRANSFERASE	-51.9845	-0.340719318721939
P28335	6BQH-A	5-hydroxytryptamine receptor 2C,Soluble cytochrome b562	-51.9838	-0.3406604832290225
Q15303	3BCE-A	Receptor tyrosine-protein kinase erbB-4	-51.9649	-0.3390719249202655
Q8N8U2	6V2D-A	Chromodomain Y-like protein 2	-51.954	-0.3381557722448449
Q96H15	5F7H-B	T-cell immunoglobulin and mucin domain-containing protein 4	-51.9259	-0.3357939474577513
Q92633	4Z35-A	Lysophosphatidic acid receptor 1,Soluble cytochrome b562	-51.9102	-0.3344743514023294
O60493	5F0L-C	Sorting nexin-3	-51.8511	-0.329506954786058
P33176	5LT1-A	Kinesin-like protein	-51.8415	-0.3287000680260546
Q99497	6AFL-A	Protein/nucleic acid deglycase DJ-1	-51.8271	-0.3274897378860493
P52565	2N80-B	RHO GDP-DISSOCIATION INHIBITOR 1	-51.8097	-0.3260272556335429
Q96P09	1XB1-E	Baculoviral IAP repeat-containing protein 8	-51.7874	-0.3241529249306181
P47985	5XTE-P	Cytochrome b-c1 complex subunit Rieske, mitochondrial	-51.7712	-0.3227913035231124
O95747	3DAK-C	Serine/threonine-protein kinase OSR1	-51.7543	-0.3213708466226897
P00451	4KI5-M	Coagulation factor VIII	-51.7499	-0.3210010235243544
P23921	2WGH-B	Ribonucleoside-diphosphate reductase large subunit	-51.7437	-0.3204799091585188
Q16832	6FER-A	Discoidin domain-containing receptor 2	-51.7397	-0.3201437063418509
P10321	6JTO-A	HLA class I histocompatibility antigen, Cw-6 alpha chain	-51.7091	-0.3175717547943399
O43451	3L4W-A	Maltase-glucoamylase, intestinal	-51.6904	-0.3160000066264163
P29401	3OOY-B	Transketolase	-51.6776	-0.3149241576130785
P05154	1LQ8-A	plasma serine protease inhibitor	-51.6436	-0.3120664336713997
Q92900	2GK7-A	Regulator of nonsense transcripts 1	-51.6341	-0.3112679519818127
O75533	5ZYA-C	Splicing factor 3B subunit 1	-51.6159	-0.3097382291659734
P13051	1AKZ-A	Uracil-DNA glycosylase	-51.6143	-0.3096037480393059
Q9BTZ2	3O4R-A	Dehydrogenase/reductase SDR family member 4	-51.6057	-0.3088809119834693
P52789	5HFU-A	Hexokinase-2	-51.5986	-0.3082841519838833
P12883	4PA0-A	Myosin-7,Green fluorescent protein	-51.5612	-0.3051406556480367
P05556	4WK2-B	Integrin beta-1	-51.5529	-0.3044430348034505
P61626	1REM-A	PROTEIN (LYSOZYME)	-51.5396	-0.303325160438029
P20936	6PXB-F	Ras GTPase-activating protein 1	-51.5355	-0.3029805525509441
P22557	5QQT-A	5-aminolevulinate synthase, erythroid-specific, mitochondrial	-51.5232	-0.30194672888969
P20933	1APY-B	ASPARTYLGLUCOSAMINIDASE	-51.512	-0.301005361003019
Q9UM07	2DW5-A	Protein-arginine deiminase type-4	-51.4962	-0.2996773598771801
P07954	3E04-B	Fumarate hydratase	-51.4698	-0.2974584212871704
P43403	1U59-A	Tyrosine-protein kinase ZAP-70	-51.4665	-0.2971810539634196
Q9NR71	4WGK-A	Neutral ceramidase	-51.4396	-0.2949200900213262
Q16873	3PCV-A	LEUKOTRIENE C4 SYNTHASE	-51.4297	-0.2940879880500724
Q9BUB5	2HW6-A	MAP kinase interacting serine/threonine kinase 1	-51.4135	-0.2927263666425668
Q16531	3I7N-A	DNA damage-binding protein 1	-51.4111	-0.2925246449525658
Q7KZI7	5KZ8-A	Serine/threonine-protein kinase MARK2	-51.4087	-0.2923229232625654
O95711	3B2D-D	Lymphocyte antigen 86	-51.402	-0.2917597835446461
P01024	3T4A-A	COMPLEMENT C3 BETA CHAIN	-51.4012	-0.2916925429813127
P54762	5MJB-A	Ephrin type-B receptor 1	-51.3944	-0.2911209981929764
Q9Y3B8	6RCI-B	Oligoribonuclease, mitochondrial	-51.3875	-0.2905410483342244
O00478	6J0L-A	Butyrophilin subfamily 3 member A3	-51.3657	-0.2887087429833827
P26038	1E5W-A	MOESIN	-51.3396	-0.2865150196046233
P29017	6C09-A	T-cell surface glycoprotein CD1c	-51.3115	-0.2841531948175303
P35367	3RZE-A	Histamine H1 receptor, Lysozyme chimera	-51.3099	-0.2840187136908628
Q9BY41	4QA0-B	Histone deacetylase 8	-51.3009	-0.2832622573533595
Q96ES7	3MEW-A	SAGA-associated factor 29 homolog	-51.2949	-0.2827579531283573
Q15118	2Q8F-A	[Pyruvate dehydrogenase [lipoamide]] kinase isozyme 1	-51.2933	-0.2826234720016904
P09960	3FTU-A	Leukotriene A-4 hydrolase	-51.2917	-0.2824889908750229
O14686	4Z4P-A	Histone-lysine N-methyltransferase 2D	-51.2903	-0.2823713198891893
Q99661	4UBF-A	Kinesin-like protein KIF2C	-51.2846	-0.2818922308754369
P43115	6AK3-A	Prostaglandin E2 receptor EP3 subtype,Soluble cytochrome b562	-51.2839	-0.2818333953825204
P01594	4K07-A	Vk1 O18/O8 germline light chain variable domain	-51.2811	-0.2815980534108527
Q7Z4W1		L-xylulose reductase	-51.2799	-0.2814971925658519
Q12834	4GGC-A	Cell division cycle protein 20 homolog	-51.26	-0.2798245835529281
Q13093	5LP1-A	Platelet-activating factor acetylhydrolase	-51.239	-0.2780595187654204
P23471	5AWX-A	Receptor-type tyrosine-protein phosphatase zeta	-51.2353	-0.2777485311600028
P59665	3GNY-A	Neutrophil defensin 1	-51.2346	-0.2776896956670858
O00238	3MDY-A	Bone morphogenetic protein receptor type-1B	-51.2106	-0.275672478767077
Q14807	6NJE-A	Kinesin-like protein KIF22	-51.1953	-0.2743865029933219
Q14997	6KWY-c	Proteasome activator complex subunit 4	-51.1819	-0.2732602235574833
Q8TD43	5WP6-D	Transient receptor potential cation channel subfamily M member 4	-51.1772	-0.2728651852478984
Q6VAB6	5KKR-B	Kinase suppressor of Ras 2	-51.1744	-0.2726298432762306
P43146	5X83-B	Netrin receptor DCC	-51.1737	-0.2725710077833135
Q9H461	5UN5-A	Frizzled-8	-51.1675	-0.272049893417478
O14558, P31947	5OKF-A	14-3-3 protein sigma,Heat shock protein beta-6	-51.1535	-0.27087318355914
P33316	5H4J-A	dUTP pyrophosphatase	-51.1527	-0.2708059429958065
Q86W47	6V35-E	Calcium-activated potassium channel subunit beta-4	-51.1412	-0.2698393598978852
Q9NR48	3OPE-A	Probable histone-lysine N-methyltransferase ASH1L	-51.1373	-0.2695115621516343
P17213	1EWF-A	BACTERICIDAL/PERMEABILITY-INCREASING PROTEIN	-51.1323	-0.269091308630799
P14210	2HGF-A	Hepatocyte growth factor	-51.1313	-0.2690072579266321
P01730	3CD4-A	T CELL SURFACE GLYCOPROTEIN CD4	-51.1272	-0.2686626500395472
P62837	5D1K-A	Ubiquitin-conjugating enzyme E2 D2	-51.127	-0.2686458398987139
P19174	4FBN-A	1-phosphatidylinositol 4,5-bisphosphate phosphodiesterase gamma-1	-51.1229	-0.268301232011629
P16671	5LGD-A	Platelet glycoprotein 4	-51.1024	-0.2665781925762051
P29474	6NH2-A	Nitric oxide synthase, endothelial	-51.0942	-0.2658889768020352
Q08AH3	3B7W-A	Acyl-coenzyme A synthetase ACSM2A	-51.0922	-0.265720875393701
P50991	6NRA-D	T-complex protein 1 subunit delta	-51.0814	-0.2648131277886974
Q96QU1	6EB5-B	Protocadherin-15	-51.0749	-0.2642667982116115
P14868	4J15-A	Aspartate--tRNA ligase, cytoplasmic	-51.0737	-0.2641659373666113
Q9H9S5	6KAK-A	Fukutin-related protein	-51.0733	-0.2641323170849446
P20248	2IW8-B	CYCLIN A2	-51.0603	-0.2630396579307728
P04075	5KY6-C	FRUCTOSE-BISPHOSPHATE ALDOLASE	-51.0567	-0.2627370753957716
P14635	6GU2-B	G2/mitotic-specific cyclin-B1	-51.0257	-0.2601315035665938
Q8N2I9	5L2Q-A	Serine/threonine-protein kinase 40	-51.012	-0.2589800089195056
Q9UI42	2BOA-A	CARBOXYPEPTIDASE A4	-50.9969	-0.2577108432865831
Q9UBN7	5WBN-A	Maltose-binding periplasmic protein, Histone deacetylase 6 chimera	-50.9966	-0.2576856280753334
P51512	1RM8-A	Matrix metalloproteinase-16	-50.9923	-0.2573242100474152
Q9NZN9	5U9A-A	Aryl hydrocarbon receptor-interacting protein-like 1 (AIPL1)	-50.9846	-0.2566770196253291
P19801	3HI7-B	Amiloride-sensitive amine oxidase	-50.9825	-0.2565005131465784
P11169	4ZW9-A	Solute carrier family 2, facilitated glucose transporter member 3	-50.9813	-0.2563996523015776
P52735	2DLZ-A	Protein vav-2	-50.9791	-0.2562147407524106
Q9UBR2	1DEU-A	PROCATHEPSIN X	-50.9689	-0.2553574235699065
Q14541	1LV2-A	Hepatocyte nuclear factor 4-gamma	-50.9634	-0.2548951446969881
P47895	6S6W-B	Aldehyde dehydrogenase family 1 member A3	-50.9606	-0.2546598027253203
P07686	3LMY-A	Beta-hexosaminidase subunit beta	-50.9552	-0.2542059289228183
P26639	4TTV-A	Threonine--tRNA ligase, cytoplasmic	-50.9447	-0.2533233965290644
P41181	6QF5-B	Aquaporin-2	-50.9373	-0.2527014213182287
Q09013	2VD5-A	DMPK PROTEIN	-50.9173	-0.2510204072348879
P55196	2EXG-A	Afadin	-50.9137	-0.2507178246998867
P40939	5ZQZ-A	Trifunctional enzyme subunit alpha, mitochondrial	-50.9005	-0.2496083554048821
Q6ZMT4	3KVA-A	JmjC domain-containing histone demethylation protein 1D	-50.8974	-0.2493477982219641
Q9H6W3		BIFUNCTIONAL LYSINE-SPECIFIC DEMETHYLASE AND HISTIDYL-HYDROXYLASE NO66	-50.8837	-0.2481963035748758
Q9Y3E1	6IIS-A	Hepatoma-derived growth factor-related protein 3	-50.8669	-0.24678425174487
P01911	3PGC-B	HLA class II histocompatibility antigen, DRB1-1 beta chain	-50.8558	-0.2458512889286161
Q6P2Q9	3LRU-A	Pre-mRNA-processing-splicing factor 8	-50.8527	-0.2455907317456981
Q96C45	6U5L-A	Serine/threonine-protein kinase ULK4	-50.8519	-0.2455234911823646
Q9NR22	4X41-A	Protein arginine N-methyltransferase 8	-50.8494	-0.2453133644219472
P31947	5HF3-A	14-3-3 protein sigma	-50.8415	-0.2446493638590278
Q8WU08	4FR4-A	Serine/threonine-protein kinase 32A	-50.8304	-0.2437164010427732
P30838	4L2O-A	Aldehyde dehydrogenase, dimeric NADP-preferring	-50.8229	-0.2430860207615205
P04632	4WQ2-B	Calpain small subunit 1	-50.8044	-0.2415310827344308
Q16719	2HZP-A	Kynureninase	-50.7952	-0.2407578162560942
P43378	4GE5-A	Tyrosine-protein phosphatase non-receptor type 9	-50.7917	-0.2404636387915094
Q9NUW8	6MZ0-A	Tyrosyl-DNA phosphodiesterase 1	-50.7802	-0.2394970556935888
P25311	1T7X-A	Zinc-alpha-2-glycoprotein	-50.78	-0.2394802455527554
O60814	6T7A-H	Histone H2B type 1-K	-50.7627	-0.2380261683706659
P12532	1QK1-E	CREATINE KINASE, UBIQUITOUS MITOCHONDRIAL	-50.7588	-0.2376983706244144
Q09028	3GFC-A	Histone-binding protein RBBP4	-50.754	-0.2372949272444124
Q12923	3LNY-A	PROTEIN TYROSINE PHOSPHATASE, NON-RECEPTOR TYPE 13	-50.7501	-0.2369671294981615
Q8NEB9	4UWG-A	Phosphatidylinositol 3-kinase catalytic subunit type 3	-50.7426	-0.2363367492169088
A2NUT2	3ZL4-L	A17 ANTIBODY FAB FRAGMENT LAMBDA LIGHT CHAIN	-50.7323	-0.2354710269639883
P15289	1N2L-A	ARYLSULFATASE A	-50.7255	-0.2348994821756521
Q8N4T8	4CQL-F	CARBONYL REDUCTASE FAMILY MEMBER 4	-50.7176	-0.2342354816127326
Q8TCU6	4YON-A	Phosphatidylinositol 3,4,5-trisphosphate-dependent Rac exchanger 1 protein	-50.7105	-0.2336387216131472
P13236	2FIN-B	Small inducible cytokine A4	-50.7102	-0.2336135064018969
P07327	1HSO-A	Alcohol dehydrogenase alpha chain	-50.7011	-0.2328486449939766
P05771	2I0E-A	Protein Kinase C-beta II	-50.6923	-0.2321089987973073
P61160	6YW6-B	Actin-related protein 2	-50.6914	-0.2320333531635569
P67775	3C5W-C	Serine/threonine-protein phosphatase 2A catalytic subunit alpha isoform	-50.6837	-0.2313861627414708
P14555	1DCY-A	PHOSPHOLIPASE A2	-50.6618	-0.2295454523202127
P24385	6P8F-A	G1/S-specific cyclin-D1	-50.6496	-0.228520033729375
Q9Y3B1	6I4Y-B	PRELI domain containing protein 3B	-50.6374	-0.2274946151385372
P08183	6C0V-A	Multidrug resistance protein 1	-50.6311	-0.2269650957022853
P51449, Q15788	6W9I-A	Nuclear receptor ROR-gamma, Steroid receptor coactivator 1 fusion	-50.6273	-0.2266457030264501
P53816		HRAS-like suppressor 3, Lecithin retinol acyltransferase	-50.6199	-0.2260237278156144
P02743	2A3X-A	Serum amyloid P-component	-50.6065	-0.2248974483797759
O94766	1FGG-A	GLUCURONYLTRANSFERASE I	-50.5927	-0.2237375486622712
P47989	2CKJ-A	Xanthine dehydrogenase/oxidase	-50.5899	-0.2235022066906035
P19087	6N84-A	Maltose/maltodextrin-binding periplasmic protein,Guanine nucleotide-binding protein G(t) subunit alpha-2	-50.5655	-0.2214513695089281
Q9UQM7	2VZ6-A	Calcium/calmodulin-dependent protein kinase type II subunit alpha	-50.5644	-0.2213589137343442
P17707		S-adenosylmethionine decarboxylase beta chain	-50.5511	-0.2202410393689227
O75112	4YDP-A	LIM domain-binding protein 3	-50.5273	-0.2182406326097473
Q13822	4ZG9-A	Ectonucleotide pyrophosphatase/phosphodiesterase family member 2	-50.5246	-0.2180136957084966
P08173	5DSG-A	Muscarinic acetylcholine receptor M4,GlgA glycogen synthase,Muscarinic acetylcholine receptor M4	-50.5219	-0.2177867588072459
P05546	1JMO-A	HEPARIN COFACTOR II	-50.5203	-0.2176522776805783
P41208	2K2I-A	Centrin-2	-50.5111	-0.2168790112022417
P40616	4DCN-B	ADP-ribosylation factor-like protein 1	-50.5028	-0.2161813903576555
P27694	4IPC-A	Replication protein A 70 kDa DNA-binding subunit	-50.4925	-0.2153156681047351
P10153	2BZZ-A	EOSINOPHIL-DERIVED NEUROTOXIN	-50.4907	-0.2151643768372342
P51531	2DAT-A	Possible global transcription activator SNF2L2	-50.4801	-0.214273439373064
P51617	6BFN-A	Interleukin-1 receptor-associated kinase 1	-50.4774	-0.2140465024718132
Q06278	5EPG-A	ALDEHYDE OXIDASE	-50.4758	-0.2139120213451457
A0A384E0N4	5NX9-B	Adenylosuccinate lyase	-50.4612	-0.212684881064307
Q9HAN9	1KKU-A	NICOTINAMIDE MONONUCLEOTIDE ADENYLYL TRANSFERASE	-50.4575	-0.2123738934588894
Q04724	5MWJ-A	TRANSDUCIN-LIKE ENHANCER PROTEIN 1	-50.4476	-0.2115417914876357
Q5JRX3	4L3T-A	Presequence protease, mitochondrial	-50.4245	-0.2096002202213774
P0CG04	2IG2-L	IGG1-LAMBDA KOL FAB (LIGHT CHAIN)	-50.4207	-0.2092808275455423
Q6MZV7	6CJC-A	Uncharacterized protein DKFZp686C11235	-50.416	-0.2088857892359573
P10632	2NNI-A	Cytochrome P450 2C8	-50.4076	-0.2081797633209547
P12883, Q15691	6PFP-A	Myosin, heavy polypeptide 7, cardiac muscle, beta variant	-50.405	-0.2079612314901203
P07384	1ZCM-A	Calpain 1, large [catalytic] subunit	-50.3738	-0.2053388495201092
P21266	3GTU-B	GLUTATHIONE S-TRANSFERASE	-50.3664	-0.2047168743092729
Q12884	1Z68-B	fibroblast activation protein, alpha subunit	-50.3618	-0.2043302410701049
O60678	4RYL-A	PRMT3 protein	-50.3443	-0.2028593537471814
O43497	6KZP-A	Voltage-dependent T-type calcium channel subunit alpha-1G,Voltage-dependent T-type calcium channel subunit alpha-1G	-50.3418	-0.2026492269867641
Q13315	6K9L-A	Serine-protein kinase ATM	-50.3355	-0.2021197075505121
P41587		VASOACTIVE INTESTINAL POLYPEPTIDE RECEPTOR 2	-50.3314	-0.2017750996634272
P01868	1OPG-H	OPG2 FAB (HEAVY CHAIN)	-50.3266	-0.2013716562834253
Q9UI32	4BQM-A	GLUTAMINASE LIVER ISOFORM, MITOCHONDRIAL	-50.3111	-0.2000688703688367
P38646	4KBO-A	Stress-70 protein, mitochondrial	-50.297	-0.1988837554400811
P30305	4WH9-A	M-phase inducer phosphatase 2	-50.2917	-0.198438286707996
P37173	5QIN-A	TGF-beta receptor type-2	-50.2903	-0.1983206157221624
Q9UNP9	3UCH-A	Peptidyl-prolyl cis-trans isomerase E	-50.276	-0.1971186906525741
P09601	5BTQ-A	Heme oxygenase 1	-50.2572	-0.1955385374142334
P50135	2AOV-A	Histamine N-Methyltransferase	-50.2567	-0.1954965120621503
Q9Y2J8	4N24-A	Protein-arginine deiminase type-2	-50.2285	-0.1931262822046397
Q9HCL0	6VFR-A	Protocadherin-18	-50.2232	-0.1926808134725546
Q86Y39	5XTC-V	NADH dehydrogenase [ubiquinone] 1 alpha subcomplex subunit 11	-50.2089	-0.1914788884029662
Q92772	4BBM-A	CYCLIN-DEPENDENT KINASE-LIKE 2	-50.1947	-0.1902853684037942
Q9Y233	4MSE-A	cAMP and cAMP-inhibited cGMP 3',5'-cyclic phosphodiesterase 10A	-50.1919	-0.1900500264321265
A0A075B6T6, P01848	4ZDH-A	Alpha chain of A6 T-cell receptor,T-cell receptor alpha chain C region	-50.1883	-0.1897474438971254
Q14126	6SIT-D	Desmoglein-2	-50.1812	-0.1891506838975394
Q16769	2AFX-A	Glutaminyl-peptide cyclotransferase	-50.1788	-0.1889489622075389
Q6PJP8	5Q52-A	DCLRE1A	-50.1596	-0.1873351886875316
P54577	4Q93-A	Tyrosine--tRNA ligase, cytoplasmic	-50.1577	-0.1871754923496144
Q2M2I8	5TE0-A	AP2-associated protein kinase 1	-50.1465	-0.186234124462944
P19440	4ZCG-A	Gamma-glutamyltranspeptidase 1	-50.1459	-0.1861836940404433
Q9NPF4	6GWJ-K	Probable tRNA N6-adenosine threonylcarbamoyltransferase	-50.1419	-0.1858474912237754
Q9P0L2	2HAK-A	Serine/threonine-protein kinase MARK1	-50.1283	-0.1847044016471041
P20061	4KKJ-A	Transcobalamin-1	-50.1224	-0.1842085024925183
P98073	4DGJ-A	Enteropeptidase catalytic light chain	-50.1146	-0.1835529070000159
Q08623	3L5K-A	Haloacid dehalogenase-like hydrolase domain-containing protein 1A	-50.1135	-0.1834604512254321
P13612	3V4V-A	Integrin alpha-4	-50.1101	-0.1831746788312642
Q58EU4	1NGZ-A	Germline Metal Chelatase Catalytic Antibody, Light chain	-50.0985	-0.1821996906629266
Q05209	5HDE-A	Tyrosine-protein phosphatase non-receptor type 12	-50.0882	-0.1813339684100061
Q96EF0	4Y7I-B	Myotubularin-related protein 8	-50.0781	-0.1804850562979191
Q9Y4B6	5AJA-A	Protein VPRBP	-50.0759	-0.1803001447487514
Q13614	1ZSQ-A	Myotubularin-related protein 2	-50.071	-0.1798882962983331
O15075	5JZN-A	Serine/threonine-protein kinase DCLK1	-50.0632	-0.1792327008058306
P12429	1AII-A	ANNEXIN III	-50.048	-0.1779551301024918
Q9GZU1	6E7Y-A	Mucolipin-1	-50.0447	-0.1776777627787404
P57789	4XDJ-A	Potassium channel subfamily K member 10	-50.0303	-0.176467432638735
P21926	6K4J-A	CD9 antigen	-50.028	-0.176274116019151
Q8IX04	2I6T-A	UBIQUITIN-CONJUGATING ENZYME E2-LIKE ISOFORM A	-50.0134	-0.1750469757383123
Q00532	4AGU-A	CYCLIN-DEPENDENT KINASE-LIKE 1	-50.0095	-0.1747191779920613
P51692	6MBZ-A	Signal transducer and activator of transcription 5B	-49.9826	-0.1724582140499679
P05062	1QO5-B	FRUCTOSE-BISPHOSPHATE ALDOLASE B	-49.9752	-0.1718362388391321
P68036	6CP2-B	Ubiquitin-conjugating enzyme E2 L3	-49.9686	-0.1712815041916299
P30542	5N2S-A	Soluble cytochrome b562,Adenosine receptor A1	-49.9626	-0.1707771999666277
Q9Y5Y4	6D26-A	Prostaglandin D2 receptor 2, Endolysin chimera	-49.9403	-0.1689028692637029
P55899	4N0F-A	IgG receptor FcRn large subunit p51	-49.9382	-0.1687263627849523
Q8IU85	6T6F-A	Calcium/calmodulin-dependent protein kinase type 1D	-49.9335	-0.1683313244753672
P54315	2PPL-A	Pancreatic lipase-related protein 1	-49.909	-0.1662720822232748
Q96RU8	5CEK-A	Tribbles homolog 1	-49.9087	-0.1662468670120251
P06732	1I0E-A	CREATINE KINASE,M CHAIN	-49.9008	-0.165582866449105
Q9UPN9	3U5O-A	E3 ubiquitin-protein ligase TRIM33	-49.8842	-0.1641876247599326
Q9BVG8	5WDE-A	Kinesin-like protein KIFC3	-49.8658	-0.1626410918032594
P51668	5FER-B	Ubiquitin-conjugating enzyme E2 D1	-49.8391	-0.1603969380019999
P56159	6Q2N-D	GDNF family receptor alpha-1	-49.8283	-0.1594891903969957
P0DOX8	1MCE-A	Immunoglobulin lambda-1 light chain	-49.811	-0.1580351132149063
Q14562	6HYT-A	ATP-dependent RNA helicase DHX8	-49.7985	-0.1569844794128182
P10253	5NN8-A	Lysosomal alpha-glucosidase	-49.7576	-0.1535468056123867
P41250	4QEI-A	Glycyl-tRNA synthetase	-49.7235	-0.1506806766002915
Q9BTC0	2M3H-A	Death-inducer obliterator 1	-49.7115	-0.1496720681502872
Q9UBV7	4IRP-A	Beta-1,4-galactosyltransferase 7	-49.7026	-0.1489240168832003
Q6GMX6	4QHN-A	ABT-007 FAB FRAGMENT	-49.6866	-0.147579205616528
P21730	6C1Q-B	Soluble cytochrome b562, C5a anaphylatoxin chemotactic receptor 1 chimera	-49.655	-0.1449232033648502
P06858	6E7K-A	Lipoprotein lipase	-49.6317	-0.1429648219577585
P02671	1FZD-C	FIBRINOGEN-420	-49.6309	-0.1428975813944245
Q9Y5K5	4UF6-A	Ubiquitin carboxyl-terminal hydrolase isozyme L5	-49.6277	-0.14262861914109
Q15475	4EGC-A	Maltose-binding periplasmic protein, Homeobox protein SIX1 chimera	-49.6258	-0.1424689228031727
O43791	4J8Z-A	Speckle-type POZ protein	-49.6073	-0.1409139847760831
P51684	6WWZ-R	C-C chemokine receptor type 6,C-C chemokine receptor type 6	-49.5984	-0.1401659335089962
P0DOY3	4O5L-L	Fab F045-092 light chain	-49.5897	-0.1394346923827432
Q07837	6LID-A	Neutral and basic amino acid transport protein rBAT	-49.5884	-0.1393254264673261
Q15910	5LS6-A	Histone-lysine N-methyltransferase EZH2	-49.5669	-0.1375183363277347
P50613	1UA2-A	Cell division protein kinase 7	-49.562	-0.1371064878773164
P29475	5UO2-B	Nitric oxide synthase, brain	-49.5502	-0.1361146895681454
Q53H47	3F2K-A	Histone-lysine N-methyltransferase SETMAR	-49.5454	-0.135711246188144
P54136	4Q2Y-A	Arginine--tRNA ligase, cytoplasmic	-49.5442	-0.1356103853431432
Q6NSA1	6FR4-A	TCR 003 alpha chain	-49.5282	-0.1342655740764709
Q9Y255	6I3V-B	PRELI domain-containing protein 1, mitochondrial	-49.5144	-0.1331056743589662
P60953	5UPL-B	Cell division control protein 42 homolog	-49.5096	-0.1327022309789643
P08185	4C49-A	CORTICOSTEROID-BINDING GLOBULIN	-49.5092	-0.1326686106972975
A0A087WT03, Q6P4G7	5WKI-D	T-cell receptor alpha variable 26-1,TRA@ protein	-49.4526	-0.1279113408414436
O60911	1FH0-A	CATHEPSIN V	-49.4453	-0.1272977707010248
Q15059	5HFR-A	Bromodomain-containing protein 3	-49.4439	-0.1271800997151906
P10276	1DKF-B	Retinoic acid receptor alpha	-49.4413	-0.1269615678843563
P04439, P61769	6APN-A	Beta-2-microglobulin--HLA-A*0201--HPV.16 E7 peptide LLMGTLGIV chimera	-49.4411	-0.1269447577435229
Q96PN6	5IV4-A	Adenylate cyclase type 10	-49.4354	-0.1264656687297711
O75084	6NE2-A	Frizzled-7	-49.4347	-0.126406833236854
O75164	5FY8-A	LYSINE-SPECIFIC DEMETHYLASE 4A	-49.4166	-0.1248855154914311
P58154	4HQP-A	Alpha7 nicotinic receptor chimera	-49.4165	-0.1248771104210141
Q9Y259	2IG7-B	Choline/ethanolamine kinase	-49.4116	-0.1244652619705957
O00481	6ISM-A	Butyrophilin subfamily 3 member A1	-49.4064	-0.124028198308927
P11413	1QKI-B	GLUCOSE-6-PHOSPHATE 1-DEHYDROGENASE	-49.3886	-0.1225320957747538
P21695	6PYP-A	Glycerol-3-phosphate dehydrogenase [NAD(+)], cytoplasmic	-49.3763	-0.1214982721134997
O95267	4L9M-A	RAS guanyl-releasing protein 1	-49.3762	-0.1214898670430827
Q8WV41	4AKV-A	SORTING NEXIN-33	-49.3486	-0.1191700676080728
Q05BQ5	3FEO-A	MBT DOMAIN-CONTAINING PROTEIN 1	-49.3284	-0.1174722433838992
Q9NPD8	5NGZ-A	Ubiquitin-conjugating enzyme E2 T	-49.3221	-0.1169427239476467
Q9NP87	6IPL-A	DNA-directed DNA/RNA polymerase mu	-49.3184	-0.1166317363422285
O75815	3T6A-A	Breast cancer anti-estrogen resistance protein 3	-49.3059	-0.1155811025401411
Q13489	3M0D-D	BACULOVIRAL IAP REPEAT-CONTAINING PROTEIN 3	-49.2928	-0.1144800383155529
P02042	1SHR-B	Hemoglobin delta chain	-49.2906	-0.1142951267663853
Q8WXG8	5HYD-A	Protein S100-Z	-49.2573	-0.1114962383176235
P53582	2B3L-A	Methionine aminopeptidase 1	-49.2527	-0.1111096050784549
P08922	3ZBF-A	PROTO-ONCOGENE TYROSINE-PROTEIN KINASE ROS	-49.2475	-0.1106725414167868
O60684	4UAD-A	Importin subunit alpha-7	-49.2403	-0.1100673763467838
P23378		Glycine dehydrogenase (decarboxylating), mitochondrial	-49.2348	-0.1096050974738654
Q9Y230	6H7X-A	RuvB-like 2	-49.2125	-0.1077307667709405
P51965	6FGA-K	Ubiquitin-conjugating enzyme E2 E1	-49.2019	-0.1068398293067703
Q9H269	4BX9-C	VACUOLAR PROTEIN SORTING-ASSOCIATED PROTEIN 16 HOMOLOG	-49.2007	-0.1067389684617696
Q9ULC6	5HP5-A	Protein-arginine deiminase type-1	-49.1952	-0.1062766895888511
P09104	5IDZ-B	Gamma-enolase	-49.1894	-0.1057891955046823
Q8WWM9	1UX9-A	CYTOGLOBIN	-49.1891	-0.1057639802934325
Q96LB9	1SK4-A	Peptidoglycan recognition protein I-alpha	-49.1831	-0.1052596760684303
Q13509	5IJ9-B	Tubulin beta-3 chain	-49.169	-0.1040745611396747
Q14318	3EY6-A	FK506-binding protein 8	-49.1659	-0.1038140039567573
P17252	3IW4-A	Protein kinase C alpha type	-49.16	-0.1033181048021715
Q9HA47	2JEO-A	URIDINE-CYTIDINE KINASE 1	-49.1487	-0.1023683318450842
Q9BU19	6H0G-C	Zinc finger protein 692	-49.1455	-0.1020993695917497
Q5SQI0	4PK3-A	Alpha-tubulin N-acetyltransferase 1	-49.1358	-0.10128407776133
P42226	4Y5W-C	Signal transducer and activator of transcription 6	-49.1273	-0.1005696467759098
Q9H6E5	5WU6-A	Speckle targeted PIP5K1A-regulated poly(A) polymerase	-49.1214	-0.1000737476213246
P08574	5XTE-U	Cytochrome c1, heme protein, mitochondrial	-49.1132	-0.0993845318471548
Q8IZX4	3HMH-A	Transcription initiation factor TFIID subunit 1-like	-49.1084	-0.0989810884671534
A0A499S0B6	6IEX-A	MHC class I antigen	-49.0927	-0.0976614924117309
Q96DE0	3COU-A	Nucleoside diphosphate-linked moiety X motif 16	-49.0901	-0.0974429605808965
Q96LB8	2EAV-B	Peptidoglycan recognition protein-I-beta	-49.089	-0.0973505048063127
P06703	4YBH-B	Protein S100-A6	-49.0648	-0.0953164777654706
Q8N5Y2	3OB9-A	Male-specific lethal 3-like 1 (Drosophila), isoform CRA_c	-49.0623	-0.0951063510050533
Q9NRF2	5W3R-A	SH2B adapter protein 1	-49.0515	-0.0941986034000491
Q9NZH8	6P9E-A	Interleukin-36 gamma	-49.049	-0.0939884766396317
P01721	1CD0-B	PROTEIN (JTO, A VARIABLE DOMAIN FROM LAMBDA-6 TYPE IMMUNOGLOBULIN LIGHT CHAIN)	-49.0381	-0.0930723239642112
Q8N4J0	5YF2-B	Carnosine N-methyltransferase	-49.0321	-0.092568019739209
P35240	1H4R-B	Merlin	-49.0286	-0.0922738422746242
P49757	5NJJ-A	Protein numb homolog	-49.0228	-0.0917863481904554
O60603	6NIG-B	Toll-like receptor 2,Variable lymphocyte receptor B	-49.0048	-0.0902734355154494
P10644	5KJX-A	cAMP-dependent protein kinase type I-alpha regulatory subunit	-49.0039	-0.090197789881699
P39748	6TNZ-H	Flap endonuclease-1	-48.9997	-0.0898447769241971
Q13907	2ICJ-A	Isopentenyl-diphosphate delta isomerase	-48.9906	-0.0890799155162774
Q16576	3CFS-B	Histone-binding protein RBBP7	-48.9856	-0.0886596619954421
P13928	1W3W-A	ANNEXIN A8	-48.9704	-0.0873820912921033
P27986	3HIZ-B	Phosphatidylinositol 3-kinase regulatory subunit alpha	-48.957	-0.0862558118562654
S6B2B6	5W6G-H	10-1074 Fab Heavy Chain	-48.9479	-0.0854909504483451
P51124	2ZGC-A	Granzyme M	-48.9374	-0.0846084180545913
Q9NQV7	6NM4-A	Histone-lysine N-methyltransferase PRDM9	-48.9335	-0.0842806203083404
P01009	6I3Z-A	Alpha-1-antitrypsin	-48.9305	-0.0840284681958393
P04156	4DGI-A	Major prion protein	-48.9232	-0.0834148980554199
Q03111	6HPW-A	Protein ENL	-48.9178	-0.0829610242529178
Q9Y4W6		AFG3-like protein 2	-48.9091	-0.0822297831266649
Q9UHX1	2DNY-A	Fuse-binding protein-interacting repressor, isoform b	-48.9029	-0.0817086687608294
Q99549	6V2S-A	M-phase phosphoprotein 8	-48.8938	-0.0809438073529091
P32119	5IJT-A	Peroxiredoxin-2	-48.876	-0.0794477048187359
P08237	4OMT-A	6-phosphofructokinase, muscle type	-48.8759	-0.0794392997483195
Q6PIK1	1MCB-A	IMMUNOGLOBULIN LAMBDA DIMER MCG (LIGHT CHAIN)	-48.8703	-0.0789686158049841
Q9HCP0	2CMW-A	CASEIN KINASE I ISOFORM GAMMA-1	-48.8301	-0.0755897774974697
O14684, Q16873	4WAB-A	Prostaglandin E synthase,Leukotriene C4 synthase	-48.824	-0.0750770682020506
P06756	1M1X-A	Integrin alpha-V	-48.8229	-0.0749846124274667
O19626	2FYY-A	HLA class I histocompatibility antigen, B-35 alpha chain	-48.7763	-0.0710678496132835
P78352	6QJF-A	Disks large homolog 4	-48.7714	-0.0706560011628651
Q8WXI4	3FO5-B	Thioesterase, adipose associated, isoform BFIT2	-48.7687	-0.0704290642616144
O94855	5KYX-B	Protein transport protein Sec24D	-48.7604	-0.0697314434170276
P15311	4RMA-A	Ezrin	-48.7572	-0.0694624811636931
P55064	5DYE-A	Aquaporin-5	-48.7534	-0.0691430884878585
P29034	2RGI-A	Protein S100-A2	-48.7456	-0.0684874929953561
P24752	2IB9-B	Acetyl-CoA acetyltransferase	-48.7374	-0.0677982772211863
Q08188		Protein-glutamine glutamyltransferase E3	-48.6972	-0.0644194389136719
P23246	6NCQ-A	Splicing factor, proline- and glutamine-rich	-48.6803	-0.0629989820132492
Q13308	6VG3-A	Inactive tyrosine-protein kinase 7	-48.677	-0.0627216146894977
O15247	2PER-A	Chloride intracellular channel protein 2	-48.6675	-0.0619231329999107
P42658	1XFD-A	Dipeptidyl aminopeptidase-like protein 6	-48.6498	-0.0604354355361545
Q02195	1QQL-A	FIBROBLAST GROWTH FACTOR 7/1 CHIMERA	-48.6176	-0.0577290028619766
P10415	2O2F-A	Apoptosis regulator Bcl-2	-48.6022	-0.0564346220178044
P09543	1WOJ-A	2',3'-cyclic-nucleotide 3'-phosphodiesterase	-48.6022	-0.0564346220178044
P63104	2O02-A	14-3-3 ZETA ISOFORM	-48.5933	-0.0556865707507176
Q14195	4CNU-A	DIHYDROPYRIMIDINASE-RELATED PROTEIN 3	-48.5862	-0.0550898107511316
P43681	6UR8-D	Neuronal acetylcholine receptor subunit alpha-4	-48.5745	-0.0541064175123775
Q15027	4NSW-A	Arf-GAP with coiled-coil, ANK repeat and PH domain-containing protein 1	-48.5731	-0.0539887465265434
Q2TAZ0, Q5MNZ6	6KLR-A	chimera ATG2A and WIPI3	-48.5706	-0.053778619766126
Q8N355	4FQQ-A	10-1074 Fab Light Chain	-48.5656	-0.0533583662452913
P08567	1X05-A	Pleckstrin	-48.5604	-0.0529213025836225
Q15751	4QT6-A	Probable E3 ubiquitin-protein ligase HERC1	-48.5544	-0.0524169983586204
Q8NBZ7		UDP-glucuronic acid decarboxylase 1	-48.5511	-0.0521396310348689
Q12913	2CFV-A	HUMAN PROTEIN TYROSINE PHOSPHATASE RECEPTOR TYPE J	-48.549	-0.0519631245561183
P82980	6E5W-A	Retinol-binding protein 5	-48.5436	-0.0515092507536162
P47897	4YE8-A	Glutamine--tRNA ligase	-48.5432	-0.0514756304719495
P07550, P63092	6E67-A	Beta-2 adrenergic receptor,Endolysin,Guanine nucleotide-binding protein G(s) subunit alpha isoforms short,Beta-2 adrenergic receptor chimera	-48.5409	-0.0512823138523655
O00408	6C7D-A	cGMP-dependent 3',5'-cyclic phosphodiesterase	-48.5408	-0.0512739087819485
P78527	5Y3R-C	DNA-dependent protein kinase catalytic subunit	-48.5315	-0.0504922372331955
Q2YDB4	2P5W-E	Hypothetical protein	-48.5294	-0.0503157307544448
P49642	4MHQ-A	DNA primase small subunit	-48.5239	-0.0498534518815257
Q9NWT6	1IZ3-A	FIH	-48.5089	-0.0485926913190203
P29323	3ZFM-A	EPHRIN TYPE-B RECEPTOR 2	-48.5076	-0.0484834254036031
P48163	2AW5-A	NADP-dependent malic enzyme	-48.5012	-0.0479455008969342
P47929	4GAL-A	Galectin-7	-48.4981	-0.0476849437140167
P28161	2AB6-B	GLUTATHIONE S-TRANSFERASE MU 2	-48.4882	-0.046852841742763
Q15256	2A8B-A	Receptor-type tyrosine-protein phosphatase R	-48.4824	-0.0463653476585942
Q86Y97	3RQ4-A	Histone-lysine N-methyltransferase SUV420H2	-48.4519	-0.0438018011815002
P63208	2ASS-A	SKP1	-48.4467	-0.0433647375198315
O76074, P51160	3JWR-A	cGMP-specific 3',5'-cyclic phosphodiesterase catalytic domain, Cone cGMP-specific 3',5'-cyclic phosphodiesterase subunit alpha chimera	-48.4246	-0.04150721695774
P68431	5C3I-J	Histone H3.1	-48.4179	-0.0409440772398214
O00629	5XZX-A	Importin subunit alpha-3	-48.4039	-0.0397673673814827
O95848	3Q91-B	Uridine diphosphate glucose pyrophosphatase	-48.4035	-0.039733747099816
P17540	4Z9M-A	Creatine kinase S-type, mitochondrial	-48.3855	-0.0382208344248095
Q96IY4	3D66-A	Carboxypeptidase B2	-48.3463	-0.0349260468214619
Q13563	6T9O-D	Polycystin-2	-48.342	-0.0345646287935436
Q13873	3G2F-A	Bone morphogenetic protein receptor type-2	-48.328	-0.0333879189352056
O15217	3IK7-B	Glutathione S-transferase A4	-48.3076	-0.0316732845701981
Q00604	5CL1-A	Maltose-binding periplasmic protein,Norrin	-48.291	-0.0302780428810251
P06312	5LVE-A	IMMUNOGLOBULIN LIGHT CHAIN VARIABLE DOMAIN	-48.289	-0.0301099414726915
P45974	2G45-A	Ubiquitin carboxyl-terminal hydrolase 5	-48.2722	-0.0286978896426851
Q9Y2M5	5YQ4-A	Kelch-like protein 20	-48.2703	-0.0285381933047678
Q13105, Q96RE7	4U2N-A	Zinc finger and BTB domain-containing protein 17,Nucleus accumbens-associated protein 1	-48.2665	-0.0282188006289333
O14684	4AL0-A	Prostaglandin E synthase	-48.2588	-0.0275716102068472
P04179	2ADP-A	Superoxide dismutase [Mn]	-48.2504	-0.026865584291844
Q96R05	6E6K-A	Retinoid-binding protein 7	-48.2497	-0.0268067487989269
Q9GZT4	5X2L-A	Serine racemase	-48.2421	-0.0261679634472578
Q9UBX1	1M6D-B	Cathepsin F	-48.235	-0.0255712034476718
Q9P2W7	1V83-B	Galactosylgalactosylxylosylprotein 3-beta-glucuronosyltransferase 1	-48.2311	-0.0252434057014203
Q9NRC8	5IQZ-A	SIRT7 protein	-48.231	-0.0252350006310039
P06241	1AVZ-C	Proto-oncogene tyrosine-protein kinase Fyn	-48.2233	-0.0245878102089178
Q99250	6J8E-A	Sodium channel protein type 2 subunit alpha	-48.2166	-0.0240246704909986
P10586	1LAR-A	RECEPTOR-TYPE TYROSINE-PROTEIN PHOSPHATASE F	-48.2149	-0.0238817842939146
A0A5A3, A0A5B9	4UDU-B	PROTEIN TRBV7-9, T-CELL RECEPTOR BETA-2 CHAIN C REGION	-48.1955	-0.0222512006330745
Q96MU8	5FWT-A	KREMEN PROTEIN 1	-48.194	-0.022125124576824
P30626	4UPG-A	Sorcin	-48.1764	-0.0206458321834842
P00709	1B9O-A	PROTEIN (ALPHA-LACTALBUMIN)	-48.175	-0.02052816119765
P52757	1XA6-A	Beta2-chimaerin	-48.1701	-0.0201163127472317
P41743	5LI9-A	Protein kinase C iota type	-48.1473	-0.0181999566922237
P41146	5DHG-A	Fusion protein of Nociceptin receptor and cytochrome b562	-48.1372	-0.0173510445801367
Q9Y6R1	6CAA-B	Electrogenic sodium bicarbonate cotransporter 1	-48.1365	-0.0172922090872196
P26010	3V4P-B	Integrin beta-7	-48.1049	-0.0146362068355417
Q14451	5TYI-A	Growth factor receptor-bound protein 7	-48.1019	-0.0143840547230406
P07360	2OVD-A	Complement component 8, gamma polypeptide	-48.0823	-0.0127366609213666
Q9UMR7	5B1X-A	C-type lectin domain family 4 member A	-48.0773	-0.0123164074005318
P49189	6QAP-C	4-trimethylaminobutyraldehyde dehydrogenase	-48.0686	-0.0115851662742789
I3ZN84	6V2P-A	MHC class I antigen	-48.0675	-0.0114927104996951
B4E3L4	6SW3-A	cDNA FLJ57039, highly similar to CREB-binding protein	-48.0475	-0.0098116964163543
P09913	4G1T-B	Interferon-induced protein with tetratricopeptide repeats 2	-48.0465	-0.0097276457121875
P62277	6G5I-N	40S ribosomal protein S13	-48.0242	-0.0078533150092626
Q05086	4XR8-A	Maltose-binding periplasmic protein, UBIQUITIN LIGASE EA6P: chimeric protein	-48.0219	-0.0076599983896786
P20020	6A69-A	Plasma membrane calcium-transporting ATPase 1	-47.9934	-0.0052645533209183
P62195	5VFR-C	26S protease regulatory subunit 8	-47.989	-0.004894730222583
P06702	4GGF-C	Protein S100-A9	-47.9875	-0.0047686541663325
P16109	1G1Q-A	P-SELECTIN	-47.986	-0.0046425781100819
O14786	6FMF-A	Neuropilin-1	-47.977	-0.0038861217725787
O43719	6N3E-A	HIV Tat-specific factor 1	-47.9749	-0.003709615293828
Q9H6Q3	4M4Z-A	Src-like-adapter 2	-47.9733	-0.0035751341671611
P54274	5WIR-B	Telomeric repeat-binding factor 1	-47.9688	-0.0031969059984095
P49770	6K72-C	Translation initiation factor eIF-2B subunit beta	-47.9657	-0.0029363488154914
O75688	2P8E-A	PPM1B beta isoform variant 6	-47.9642	-0.0028102727592408
Q9HAQ2	3NWN-A	Kinesin-like protein KIF9	-47.9632	-0.002726222055074
P07101	2XSN-B	TYROSINE 3-MONOOXYGENASE	-47.9593	-0.0023984243088225
O43447	1MZW-A	SNUCYP-20	-47.9516	-0.0017512338867364
Q15233	3SDE-B	Non-POU domain-containing octamer-binding protein	-47.9475	-0.0014066259996515
O14641	3CBZ-A	Dishevelled-2	-47.9406	-0.0008266761408995
P52209	4GWK-A	6-phosphogluconate dehydrogenase, decarboxylating	-47.9315	-6.18147329792488e-05
P04798	4I8V-A	Cytochrome P450 1A1	-47.9251	0.0004761097736896
P15735	2Y7J-B	PHOSPHORYLASE B KINASE GAMMA CATALYTIC CHAIN, TESTIS/LIVER ISOFORM	-47.9151	0.0013166168153597
P24864	1W98-B	G1/S-SPECIFIC CYCLIN E1	-47.9145	0.0013670472378604
Q96L92	4HAS-A	Sorting nexin-27	-47.911	0.0016612247024446
Q16772	2VCV-B	GLUTATHIONE S-TRANSFERASE A3	-47.8958	0.0029387954057834
K7N5M4	6CW6-D	T-cell receptor beta chain V region C5,Human nkt tcr beta chain	-47.8881	0.0035859858278695
P15531	5UI4-B	Nucleoside diphosphate kinase A	-47.8542	0.006435304699132
O75340	3WXA-A	Programmed cell death protein 6	-47.8446	0.0072421914591353
Q9BUL8	3L8I-B	Programmed cell death protein 10	-47.8388	0.0077296855433041
P04040		CATALASE	-47.8299	0.0084777368103904
Q9NVR0	3I3N-A	Kelch-like protein 11	-47.8271	0.0087130787820582
S6BGE0		CH03 Heavy Chain	-47.8181	0.0094695351195614
Q13564	1R4M-A	amyloid beta precursor protein-binding protein 1	-47.8136	0.0098477632883131
P0CG05	5IQ7-L	10E8-S74W Light Chain	-47.8116	0.0100158646966473
P22607	6PNX-B	Fibroblast growth factor receptor 3	-47.7982	0.0111421441324853
Q6PJF2	3EYO-A	8f9 Fab	-47.7837	0.012360879342907
P0DMM9	2A3R-A	Monoamine-sulfating phenol sulfotransferase	-47.7825	0.0124617401879078
P62070	2ERY-A	Ras-related protein R-Ras2	-47.7735	0.0132181965254111
P22234	2H31-A	Multifunctional protein ADE2	-47.7515	0.0150673120170855
O76074, P27815	3HDZ-A	cGMP-specific 3',5'-cyclic phosphodiesterase,cAMP-specific 3',5'-cyclic phosphodiesterase 4A,cGMP-specific 3',5'-cyclic phosphodiesterase	-47.751	0.0151093373691692
Q9BVA6	4U0S-B	Adenosine monophosphate-protein transferase FICD	-47.7507	0.015134552580419
Q9UKL6	1LN1-A	Phosphatidylcholine transfer protein	-47.7181	0.0178746055362642
P14867	6D6T-B	Gamma-aminobutyric acid receptor subunit alpha-1,Gamma-aminobutyric acid receptor subunit alpha-1	-47.7166	0.0180006815925148
P22681	1B47-A	E3 ubiquitin-protein ligase CBL	-47.7133	0.0182780489162662
P05156	5O32-J	Complement factor I	-47.7009	0.0193202776479373
P03950	4AHD-A	Angiogenin	-47.6996	0.0194295435633545
Q86VU5	2AVD-B	Catechol-O-methyltransferase	-47.6922	0.0200515187741902
P12643	2QJB-B	bone morphogenetic protein 2	-47.675	0.0214971908858633
P24928	5IYA-A	DNA-directed RNA polymerase II subunit RPB1	-47.6541	0.023253850602954
Q9P2K8	6N3L-A	eIF-2-alpha kinase GCN2,eIF-2-alpha kinase GCN2	-47.6471	0.023842205532123
P63092, P63096	6PB0-A	Guanine nucleotide-binding protein G(s) subunit alpha isoforms short,Guanine nucleotide-binding protein G(i) subunit alpha-1,Guanine nucleotide-binding protein G(s) subunit alpha isoforms short	-47.6365	0.0247331429962938
Q6IRV4	6BJ8-D	TCR 55 alpha chain	-47.6309	0.0252038269396292
P0DOX7	5VIC-L	Fab 2G12, light chain	-47.6239	0.0257921818687982
Q9H611	6HPT-A	ATP-dependent DNA helicase PIF1	-47.6211	0.026027523840466
P17987	6QB8-A	T-complex protein 1 subunit alpha	-47.6044	0.0274311706000553
Q8IYH5	6E83-B	ZZ-type zinc finger-containing protein 3	-47.6024	0.027599272008389
P11717, Q9Y5X3	6N5Y-A	Sorting nexin-5,Cation-independent mannose-6-phosphate receptor	-47.597	0.0280531458108911
O75449	5ZQM-A	Katanin p60 ATPase-containing subunit A1	-47.5884	0.0287759818667276
P0C0S5	5B32-G	Histone H2A.Z	-47.5853	0.0290365390496457
Q969H0	2OVP-B	F-box/WD repeat protein 7	-47.5771	0.0297257548238149
P84243	4H9R-A	Histone H3.3	-47.5623	0.030969705245487
Q9ULU4	4COS-A	PROTEIN KINASE C-BINDING PROTEIN 1	-47.5614	0.0310453508792374
Q6P4G7	4L9L-A	Human MAIT TCR alpha chain	-47.5589	0.0312554776396548
Q0KKI6	5VZX-L	Crenezumab Fab light chain	-47.5572	0.0313983638367387
Q8IWV8	5UM3-A	E3 ubiquitin-protein ligase UBR2	-47.5491	0.0320791745404915
Q16595	1EKG-A	Frataxin, mitochondrial	-47.5463	0.0323145165121593
Q92600	4CT7-B	CELL DIFFERENTIATION PROTEIN RCD1 HOMOLOG	-47.5411	0.032751580173828
Q8TBG4	6TOR-A	Ethanolamine-phosphate phospho-lyase	-47.5378	0.0330289474975794
O14936	3MFS-A	Peripheral plasma membrane protein CASK	-47.5371	0.0330877829904959
Q6P6C2	4NRM-A	RNA demethylase ALKBH5	-47.5189	0.0346175058063358
Q05066, Q8N884	6EDB-A	Sex-determining region Y protein,Cyclic GMP-AMP synthase	-47.5169	0.0347856072146701
Q6ICR9	4I0P-A	HLA-DMA protein	-47.5008	0.0361388235517593
Q5NV88	2W0L-A	V1-22 protein	-47.4975	0.0364161908755102
Q86Y07	6NCG-A	Serine/threonine-protein kinase VRK2	-47.4954	0.0365926973542614
Q02790	4DRJ-A	Peptidyl-prolyl cis-trans isomerase FKBP4	-47.4941	0.036701963269678
P30304	1C25-A	CDC25A	-47.4922	0.0368616596075959
O95372	6BJE-A	Acyl-protein thioesterase 2	-47.4879	0.0372230776355135
P01593	4L1H-A	BENCE-JONES PROTEIN REI (LIGHT CHAIN)	-47.442	0.0410810049567803
O14607	5FXW-A	HISTONE DEMETHYLASE UTY	-47.4281	0.042249309744702
Q15208	6BXI-A	Serine/threonine-protein kinase 38	-47.4003	0.0445859193205452
Q13370	1SO2-B	cGMP-inhibited 3',5'-cyclic phosphodiesterase B	-47.3904	0.045418021291799
Q8TC59	3QIR-A	Piwi-like protein 2	-47.372	0.0469645542484722
O00571	6CZ5-A	ATP-dependent RNA helicase DDX3X	-47.3715	0.047006579600556
Q9H2H8	2OK3-A	Peptidyl-prolyl cis-trans isomerase-like 3	-47.3558	0.0483261756559779
O95445	2WEX-A	APOLIPOPROTEIN M	-47.3552	0.048376606078478
P32248	6QZH-A	C-C chemokine receptor type 7,Sialidase A,C-C chemokine receptor type 7	-47.3382	0.0498054680493177
Q16827	2GJT-A	Receptor-type tyrosine-protein phosphatase O	-47.3353	0.0500492150914024
Q9BQ65	6D2Z-A	U6 snRNA phosphodiesterase	-47.333	0.0502425317109864
P62877	3RTR-H	E3 ubiquitin-protein ligase RBX1	-47.3179	0.0515116973439082
O15294, P51610	5LWV-A	Host cell factor 1,UDP-N-acetylglucosamine--peptide N-acetylglucosaminyltransferase 110 kDa subunit	-47.3169	0.0515957480480757
O15016	6IEU-A	Tripartite motif-containing protein 66	-47.3078	0.0523606094559953
Q14498	6SJ7-C	RNA binding protein 39	-47.2937	0.0535457243847503
Q9UPP1	3K3N-A	PHD finger protein 8	-47.2935	0.0535625345255837
O75936	3N6W-A	Gamma-butyrobetaine dioxygenase	-47.2658	0.0558907390310106
Q96L34	5ES1-A	MAP/microtubule affinity-regulating kinase 4	-47.2633	0.056100865791428
Q13418	6MIB-A	Integrin-linked protein kinase	-47.2431	0.0577986900156021
P30086	2L7W-A	PHOSPHATIDYLETHANOLAMINE BINDING PROTEIN	-47.241	0.0579751964943528
O96019	6LTJ-J	Actin-like protein 6A	-47.2346	0.0585131210010217
P09972	1XFB-D	Aldolase C	-47.2273	0.0591266911414411
Q05048	6B3X-A	Cleavage stimulation factor subunit 1	-47.2242	0.0593872483243585
Q6UXV0	6WMW-B	GDNF family receptor alpha-like	-47.2202	0.059723451141027
Q14781	2D9U-A	Chromobox protein homolog 2 (isoform 2)	-47.2187	0.0598495271972776
Q9UKF6	6M8Q-A	Cleavage and polyadenylation specificity factor subunit 3	-47.2153	0.0601352995914454
P11597	4F2A-A	Cholesteryl ester transfer protein	-47.2126	0.0603622364926962
P11166	5EQG-A	Solute carrier family 2, facilitated glucose transporter member 1	-47.1917	0.0621188962097874
H0Y4R8	5PWC-A	Nuclear autoantigen Sp-100	-47.1836	0.0627997069135402
Q16584	5K26-A	Chimera protein of MLK3-SH3 and MIP (E.C.2.7.11.25)	-47.1671	0.0641865435322962
O15178	5QRZ-A	T-box transcription factor T	-47.162	0.064615202123548
O15164	5H1U-B	Transcription intermediary factor 1-alpha	-47.1566	0.06506907592605
O95866	6R0X-F	Megakaryocyte and platelet inhibitory receptor G6b	-47.1555	0.0651615317006333
O15054	5OY3-A	LYSINE-SPECIFIC DEMETHYLASE 6B	-47.1538	0.0653044178977178
O00159	4BYF-C	UNCONVENTIONAL MYOSIN-IC	-47.1504	0.0655901902918856
P17752	3HF6-A	Tryptophan 5-hydroxylase 1	-47.1444	0.0660944945168878
Q9NW38	3ZQS-B	E3 UBIQUITIN-PROTEIN LIGASE FANCL	-47.1352	0.0668677609952244
P01877	6UE9-G	Immunoglobulin heavy constant alpha 2	-47.1318	0.0671535333893922
Q14994	1XV9-B	Orphan nuclear receptor NR1I3	-47.1272	0.0675401666285602
P17066	3FE1-A	Heat shock 70 kDa protein 6	-47.126	0.067641027473561
Q8IXI2	6D71-A	Mitochondrial Rho GTPase 1	-47.1241	0.0678007238114783
P35998	5M32-c	26S protease regulatory subunit 7	-47.1192	0.0682125722618967
Q9BZF1	1V88-A	Oxysterol-binding protein-related protein 8	-47.1185	0.0682714077548138
Q9BV86	2EX4-B	adrenal gland protein AD-003	-47.108	0.0691539401485676
P83916	3F2U-A	Chromobox protein homolog 1	-47.0878	0.0708517643727412
Q8IVV7	6CD8-A	Glucose-induced degradation protein 4 homolog	-47.073	0.0720957147944132
P17931	6FK2-A	Galectin-3	-47.0625	0.072978247188167
P52630	6UX2-A	Signal transducer and activator of transcription 2	-47.047	0.0742810331027562
P07451	3UYQ-A	Carbonic anhydrase 3	-47.0426	0.0746508562010909
P28702	1H9U-A	RETINOID X RECEPTOR, BETA	-47.0391	0.0749450336656757
Q9Y285	3L4G-A	Phenylalanyl-tRNA synthetase alpha chain	-47.0365	0.07516356549651
P01854	4J4P-A	Ig epsilon chain C region	-47.0316	0.0755754139469284
P61024	1DKT-A	CYCLIN DEPENDENT KINASE SUBUNIT, TYPE 1	-47.0298	0.0757267052144287
Q2YD82	4OZH-G	T-cell receptor, s16, alpha chain	-47.0229	0.0763066550731813
Q9HAU4	1ZVD-A	E3 ubiquitin-protein ligase SMURF2	-47.0088	0.0774917700019363
O75417	5A9J-A	DNA POLYMERASE THETA	-47.0038	0.0779120235227717
P55085	5NDZ-A	Lysozyme,Proteinase-activated receptor 2,Soluble cytochrome b562,Proteinase-activated receptor 2	-47.0027	0.0780044792973555
P16581	4C16-A	HUMAN E-SELECTIN	-46.9931	0.0788113660573589
O76064	4WHV-D	E3 ubiquitin-protein ligase RNF8	-46.988	0.0792400246486106
P51532	3UVD-A	Transcription activator BRG1	-46.9801	0.07990402521153
P54829	5OVX-A	Tyrosine-protein phosphatase non-receptor type 5	-46.9764	0.0802150128169482
Q9UKV8	4OLB-A	Protein argonaute-2	-46.9724	0.0805512156336161
Q58F21	4FLP-A	Bromodomain testis-specific protein	-46.9572	0.081828786336955
P09488	1YJ6-B	Glutathione S-transferase Mu 1	-46.9346	0.0837283322511295
Q96FZ2		Embryonic stem cell-specific 5-hydroxymethylcytosine-binding protein	-46.9277	0.0843082821098821
P15144	4FYT-A	Aminopeptidase N	-46.9275	0.0843250922507155
P99999	2N3Y-A	Cytochrome c	-46.9247	0.0845604342223832
Q6N030	2NY1-D	ANTIBODY 17B, HEAVY CHAIN	-46.9183	0.0850983587290521
Q96HY7	6U3J-A	2-oxoglutarate dehydrogenase E1 component DHKTD1, mitochondrial	-46.8907	0.0874181581640621
Q10469	5VCM-A	Alpha-1,6-mannosyl-glycoprotein 2-beta-N-acetylglucosaminyltransferase	-46.8896	0.0875106139386459
O95251	6MAJ-A	Histone acetyltransferase KAT7	-46.8846	0.0879308674594812
P00748	4XDE-A	Coagulation factor XII	-46.8816	0.0881830195719823
Q99523	5MRH-A	Sortilin	-46.8782	0.0884687919661501
Q6PHR2	6FDZ-U	Serine/threonine-protein kinase ULK3	-46.8751	0.0887293491490676
P05451	1QDD-A	LITHOSTATHINE	-46.8651	0.0895698561907383
Q9Y6N5	6MP5-A	Sulfide:quinone oxidoreductase, mitochondrial	-46.8343	0.0921586178790827
P21359	2E2X-B	Neurofibromin	-46.828	0.0926881373153346
Q14449	2AUG-A	Growth factor receptor-bound protein 14	-46.8078	0.0943859615395088
Q8WXF1	5WPA-B	Paraspeckle component 1	-46.7815	0.0965964950591015
P29972	1FQY-A	AQUAPORIN-1	-46.7717	0.0974201919599382
P50281	1BUV-M	PROTEIN (MEMBRANE-TYPE MATRIX METALLOPROTEINASE (CDMT1-MMP))	-46.7653	0.0979581164666072
P52306	5ZHX-A	Rap1 GTPase-GDP dissociation stimulator 1	-46.763	0.0981514330861918
P61201	6R6H-B	COP9 signalosome complex subunit 2,Endolysin	-46.7514	0.0991264212545294
P00734, P07204	5TO3-B	Prothrombin,Thrombomodulin	-46.7342	0.1005720933662019
Q5NV90		V2-17 PROTEIN	-46.7154	0.1021522466045419
P17900	2AG9-A	Ganglioside GM2 activator	-46.6617	0.1066657694183112
P46597	4A6D-A	HYDROXYINDOLE O-METHYLTRANSFERASE	-46.6608	0.1067414150520616
Q96RD7	6WBG-F	Pannexin-1	-46.6547	0.1072541243474808
P35658	5DIS-D	Maltose-binding periplasmic protein,Nuclear pore complex protein Nup214	-46.64	0.1084896696987359
Q96SW2-2	6BN8-B	Protein cereblon	-46.6123	0.1108178742041628
Q9BYE2	6KD5-B	Transmembrane protease serine 13	-46.6017	0.1117088116683329
P21579	3F00-A	Synaptotagmin-1	-46.5773	0.1137596488500084
P62166	1G8I-A	Neuronal calcium sensor 1	-46.5444	0.1165249170171034
Q9UDR5	5O1O-B	Alpha-aminoadipic semialdehyde synthase, mitochondrial	-46.5422	0.116709828566271
Q8N2U3	6HAR-A	PRSS3 protein	-46.5321	0.1175587406783581
Q5R3K3	6YTX-H	Calcium homeostasis modulator protein 6	-46.5265	0.1180294246216936
P23468	2YD6-A	Receptor-type tyrosine-protein phosphatase delta	-46.525	0.1181555006779441
Q16698		2,4-DIENOYL-COA REDUCTASE, MITOCHONDRIAL PRECURSOR	-46.5123	0.119222944620865
P30740	4GA7-A	Leukocyte elastase inhibitor	-46.4961	0.1205845660283712
P02675	1RF0-B	FIBRINOGEN BETA CHAIN	-46.4887	0.121206541239207
P46976	6EQJ-A	Glycogenin-1	-46.483	0.1216856302529594
P20151	4NFF-A	Kallikrein-2	-46.4818	0.1217864910979596
Q9Y6R0	3F0W-A	Numb-like protein	-46.4787	0.1220470482808771
P00505	5AX8-C	Aspartate aminotransferase, mitochondrial	-46.4779	0.1221142888442111
P0DMV8, Q13155	6K39-B	Heat shock 70 kDa protein 1A,Aminoacyl tRNA synthase complex-interacting multifunctional protein 2	-46.4655	0.1231565175758822
P20585	3THY-B	DNA mismatch repair protein Msh3	-46.4547	0.1240642651808858
Q99259		Glutamate decarboxylase 1	-46.4539	0.1241315057442198
Q6PJ56	4MNG-E	TRA@ protein,TRA@ protein, Ti antigen CD3-associated protein gamma chain V-J-C region	-46.4505	0.1244172781383877
Q9BTU6	5EUT-A	Phosphatidylinositol 4-kinase type 2-alpha,Endolysin,Phosphatidylinositol 4-kinase type 2-alpha	-46.4282	0.1262916088413125
P28715	6VBH-A	DNA repair protein complementing XP-G cells,Flap endonuclease 1	-46.4249	0.1265689761650633
O15119		T-BOX TRANSCRIPTION FACTOR TBX3	-46.422	0.126812723207148
P51681	6MET-B	C-C chemokine receptor type 5,Rubredoxin,C-C chemokine receptor type 5	-46.4202	0.1269640144746483
Q13535	5YZ0-A	Serine/threonine-protein kinase ATR	-46.4134	0.127535559262984
Q6ZUM4	3PP2-A	Rho GTPase-activating protein 27	-46.3973	0.1288887756000732
Q9Y3Z3	4Q7H-B	DEOXYNUCLEOSIDE TRIPHOSPHATE TRIPHOSPHOHYDROLASE SAMHD1	-46.3775	0.1305529795425807
P60842	5ZBZ-A	Eukaryotic initiation factor 4A-I	-46.3613	0.1319146009500863
O75844	4AW6-A	CAAX PRENYL PROTEASE 1 HOMOLOG	-46.3589	0.1321163226400873
P10809		60 kDa heat shock protein, mitochondrial	-46.3559	0.1323684747525884
P35475	6I6R-A	Alpha-L-iduronidase	-46.3508	0.1327971333438401
O95407	3MHD-D	Tumor necrosis factor receptor superfamily member 6B	-46.349	0.132948424611341
O75914	6FD3-A	Serine/threonine-protein kinase PAK 3	-46.3456	0.1332341970055088
Q9Y468	2RI5-A	Lethal(3)malignant brain tumor-like protein	-46.3379	0.1338813874275949
Q9BRJ7	3KVH-A	Protein syndesmos	-46.3269	0.1348059451734319
P23258	3CB2-A	tubulin gamma-1 chain	-46.3203	0.1353606798209342
Q14160	5VWI-A	Protein scribble homolog	-46.3174	0.1356044268630188
P20340	5LEF-B	Ras-related protein Rab-6A	-46.317	0.1356380471446856
P34925	6TUA-A	Tyrosine-protein kinase RYK	-46.302	0.136898807707191
P14550	2ALR-A	ALDEHYDE REDUCTASE	-46.2856	0.1382772392555301
P08173, P30542	6D9H-R	Chimera protein of Muscarinic acetylcholine receptor M4 and Adenosine receptor A1	-46.2673	0.1398153671417869
P22004	2QCW-A	Bone morphogenetic protein 6	-46.2577	0.1406222539017903
Q9H244	4NTJ-A	P2Y purinoceptor 12,Soluble cytochrome b562,P2Y purinoceptor 12	-46.2561	0.1407567350284572
P78324	6NMT-C	Tyrosine-protein phosphatase non-receptor type substrate 1	-46.2482	0.1414207355913773
Q05823	1WDY-A	2-5A-dependent ribonuclease	-46.2461	0.1415972420701279
O14649	6RV3-A	Potassium channel subfamily K member 3	-46.2186	0.1439086364347209
Q96EY8	2IDX-B	Cob(I)yrinic acid a,c-diamide adenosyltransferase, mitochondrial	-46.2105	0.1445894471384737
Q15485	4R9J-A	Ficolin-2	-46.1857	0.1466739046018165
P28068	1HDM-B	PROTEIN (CLASS II HISTOCOMPATIBILITY ANTIGEN, M BETA CHAIN)	-46.1372	0.150750363753917
P49796	3FBK-A	Regulator of G-protein signaling 3	-46.1257	0.1517169468518377
Q02153	5MNW-A	Guanylate cyclase soluble subunit beta-1	-46.0965	0.1541712274135151
P29375	5IVB-A	Linked KDM5A Jmj Domain	-46.0863	0.1550285445960186
Q96JA3	5KDI-A	Pleckstrin homology domain-containing family A member 8	-46.084	0.1552218612156026
P36873	1IT6-A	SERINE/THREONINE PROTEIN PHOSPHATASE 1 GAMMA (PP1-GAMMA) CATALYTIC SUBUNIT	-46.0695	0.1564405964260249
O95166, Q9Y4G2	5DPS-A	Pleckstrin homology domain-containing family M member 1,Gamma-aminobutyric acid receptor-associated protein	-46.0405	0.1588780668468684
P33764	3NSL-B	Protein S100-A3	-46.0277	0.1599539158602062
P07359	4C2B-B	Platelet glycoprotein Ib alpha chain (Glycoprotein Ibalpha) (GP-Ib alpha) (GPIbA) (GPIb-alpha) (CD42B-alpha) (CD42B) [Contains: Glycocalicin]	-46.0257	0.1601220172685405
P14598	1NG2-A	NEUTROPHIL CYTOSOL FACTOR 1	-46.0055	0.1618198414927147
P68106	4C02-B	Peptidyl-prolyl cis-trans isomerase FKBP1B	-45.9993	0.1623409558585502
Q9ULD4	3PFS-A	Bromodomain and PHD finger-containing protein 3	-45.9883	0.1632655136043871
Q9NQH7	5X49-B	Probable Xaa-Pro aminopeptidase 3	-45.9751	0.1643749828993923
Q9NR30	6L5L-A	Nucleolar RNA helicase 2	-45.9432	0.1670562003623205
P50226	1Z29-A	Phenol-sulfating phenol sulfotransferase 2	-45.9296	0.1681992899389918
Q14191	2FBV-A	Werner syndrome helicase	-45.9286	0.1682833406431586
Q9Y5A9	4RDN-A	YTH domain-containing family protein 2	-45.9284	0.168300150783992
P24723	3TXO-A	Protein kinase C eta type	-45.9276	0.168367391347326
P17612, P25685	6BYR-C	DnaJ homolog subfamily B member 1,cAMP-dependent protein kinase catalytic subunit alpha chimera	-45.9141	0.1695020758535809
P63146	2YBF-A	UBIQUITIN-CONJUGATING ENZYME E2 B	-45.9137	0.1695356961352477
Q15678	6IWD-A	Tyrosine-protein phosphatase non-receptor type 14	-45.9128	0.1696113417689981
Q9H0U4	5O74-B	Ras-related protein Rab-1B	-45.9094	0.1698971141631659
Q00722	2ZKM-X	1-phosphatidylinositol-4,5-bisphosphate phosphodiesterase beta-2	-45.8843	0.1720067868377579
Q9H4B8	6VGR-B	Dipeptidase 3	-45.8817	0.1722253186685922
P78330	1NNL-A	L-3-phosphoserine phosphatase	-45.8795	0.1724102302177599
Q9UL25	1YZU-A	Ras-related protein Rab-21	-45.8677	0.1734020285269308
Q99895	4H4F-A	Chymotrypsin-C	-45.8544	0.1745199028923524
Q04446	5CLT-A	1,4-alpha-glucan-branching enzyme	-45.8327	0.1763438031727765
P23560	1B8M-A	PROTEIN (BRAIN DERIVED NEUROTROPHIC FACTOR)	-45.8245	0.1770330189469463
P15169	2NSM-A	Carboxypeptidase N catalytic chain	-45.8189	0.1775037028902817
P05231	4NI7-A	Interleukin-6	-45.8183	0.1775541333127819
Q8TCS8	3U1K-A	Polyribonucleotide nucleotidyltransferase 1, mitochondrial	-45.8179	0.1775877535944486
Q99574	3F02-A	Neuroserpin	-45.8145	0.1778735259886164
P49336-2	5IDN-A	Cyclin-dependent kinase 8	-45.8138	0.1779323614815335
Q8NBP7	3P5B-A	Proprotein convertase subtilisin/kexin type 9	-45.8126	0.1780332223265337
Q8WVM7	5QSO-A	Cohesin subunit SA-1	-45.8044	0.1787224381007035
P62253	6D68-A	Ubiquitin-conjugating enzyme E2 G1	-45.8006	0.179041830776538
P34130	1B98-M	NEUROTROPHIN-4	-45.7903	0.1799075530294585
Q07075	4KXB-A	Glutamyl aminopeptidase	-45.7723	0.181420465704465
P43026	3EVS-B	Growth/differentiation factor 5	-45.7653	0.182008820633634
P36507		Dual specificity mitogen-activated protein kinase kinase 2	-45.7629	0.182210542323635
Q7Z4H3	4L7E-B	HD domain-containing protein 2	-45.7562	0.1827736820415543
P63104, Q15831	4ZDR-B	14-3-3 protein zeta/delta,GGSGGS linker,Serine/threonine-protein kinase STK11	-45.7504	0.1832611761257231
Q14149	5SVX-A	MORC family CW-type zinc finger protein 3	-45.7489	0.1833872521819737
Q86W50	6B91-A	methyltransferase 10 domain containing protein	-45.7469	0.1835553535903079
O15550	3AVS-A	Lysine-specific demethylase 6A	-45.7282	0.1851271017582309
O15496	1LE7-A	Group X Secretory Phospholipase A2	-45.7267	0.1852531778144815
P63279	2PE6-A	SUMO-conjugating enzyme UBC9	-45.7153	0.1862113558419857
P10415, Q07817	6GL8-A	Apoptosis regulator Bcl-2,Bcl-2-like protein 1,Apoptosis regulator Bcl-2,Bcl-2-like protein 1	-45.7107	0.1865979890811538
P20273	5VKM-A	B-cell receptor CD22	-45.7014	0.1873796606299074
P05019	6RVA-X	INSULIN-LIKE GROWTH FACTOR I	-45.6876	0.188539560347412
P78368	2C47-A	CASEIN KINASE 1 GAMMA 2 ISOFORM	-45.684	0.1888421428824138
P04908	2RVQ-C	Histone H2A type 1-B/E	-45.6625	0.1906492330220046
Q6UX04	6FF4-s	Peptidyl-prolyl cis-trans isomerase CWC27 homolog	-45.6469	0.1919604240070101
Q9ULY5	3WH2-A	C-type lectin domain family 4 member E	-45.6411	0.1924479180911789
Q9UNQ0	6VXF-B	Broad substrate specificity ATP-binding cassette transporter ABCG2	-45.6391	0.1926160194995132
Q9BW62	6B5C-A	Katanin p60 ATPase-containing subunit A-like 1	-45.6286	0.193498551893267
P51671	2EOT-A	EOTAXIN	-45.6262	0.193700273583268
Q13501	6KHZ-A	Sequestosome-1, Arg-Glu peptide chimera	-45.6209	0.1941457423153531
Q01484	4D8O-A	Ankyrin-2	-45.6158	0.1945744009066048
Q7RTV0	5ZYA-D	PHD finger-like domain-containing protein 5A	-45.6113	0.1949526290753565
P48728	1WSR-B	Aminomethyltransferase	-45.6016	0.1957679209057768
Q13075	2VM5-A	BACULOVIRAL IAP REPEAT-CONTAINING PROTEIN 1	-45.5973	0.1961293389336951
P52292	3FEX-C	Importin subunit alpha-1	-45.5768	0.197852378369119
P61771	6BXQ-C	Beta-2-microglobulin	-45.5401	0.2009370392120486
Q92598	6GFA-A	Heat shock protein 105 kDa	-45.5229	0.2023827113237216
P01375	4TWT-A	Tumor necrosis factor	-45.5127	0.2032400285062251
P40763	6TLC-B	Signal transducer and activator of transcription 3	-45.5102	0.2034501552666431
P13929	2XSX-B	BETA-ENOLASE	-45.5075	0.2036770921678938
O95299	5XTC-w	NADH dehydrogenase [ubiquinone] 1 alpha subcomplex subunit 10, mitochondrial	-45.5071	0.2037107124495606
P34059	4FDI-B	N-acetylgalactosamine-6-sulfatase	-45.506	0.2038031682241444
P41143	6PT3-A	Delta opioid receptor	-45.4977	0.2045007890687306
O95278	4RKK-C	Laforin	-45.4781	0.2061481828704046
A0FGR8	4NPK-A	Extended synaptotagmin-2	-45.4678	0.2070139051233251
P05089	4HXQ-A	Arginase-1	-45.4514	0.2083923366716641
P49366	1RQD-A	Deoxyhypusine synthase	-45.4333	0.209913654417087
Q969G6	1NB0-A	hypothetical protein FLJ11149	-45.4022	0.2125276313166818
Q96Q11	1OU5-A	tRNA CCA-adding enzyme	-45.4003	0.212687327654599
Q8TAI7	3OES-A	GTPase RhebL1	-45.3939	0.2132252521612679
Q9NRN7	2CG5-A	L-AMINOADIPATE-SEMIALDEHYDE DEHYDROGENASE-PHOSPHOPANTETHEINYL TRANSFERASE	-45.3903	0.2135278346962691
P17980	5T0H-F	26S proteasome regulatory subunit 6A	-45.3517	0.2167721918771166
Q9Y6X9	5OFA-B	MORC family CW-type zinc finger protein 2	-45.3482	0.2170663693417014
Q9H492	3WAN-B	Microtubule-associated proteins 1A/1B light chain 3A	-45.3344	0.218226269059206
Q9BVA1	6E7C-B	Tubulin beta-2B chain	-45.33	0.2185960921575413
P20591	4P4T-A	Interferon-induced GTP-binding protein Mx1	-45.3191	0.2195122448329618
[truncated: 1,411 more rows]
