# Supplementary material for: Uncovering the molecular targets of phytocannabinoids: mechanistic insights from inverse molecular docking fingerprint approaches
Source: Front Pharmacol. 2025 Jun 27;16:1611461. doi: 10.3389/fphar.2025.1611461 (PMC12245788; doi:10.3389/fphar.2025.1611461)
Supplement: Supplementary file 2 [file DataSheet2.zip › CBDVA_Cannabidivarinic_acid_targets.csv]

Uniprot ID	PDB ID-Chain	Protein Name	Docking Score (arb. units)	Z-Score
P00742	2D1J-A	Coagulation factor X, heavy chain	-79.462	-3.161829076813901
P01116	5V6V-A	GTPase KRas	-78.7821	-3.1006697921601343
P27338	2BK3-B	Amine oxidase [flavin-containing] B	-77.0683	-2.946507735917121
P06737	1L5Q-B	LIVER GLYCOGEN PHOSPHORYLASE	-76.5759	-2.90221470493681
P08631	2C0T-A	TYROSINE-PROTEIN KINASE HCK	-75.0845	-2.768058274384337
P14618	4WJ8-A	Pyruvate kinase PKM	-74.6937	-2.732904504061213
Q86X55	6S7A-C	Histone-arginine methyltransferase CARM1	-74.3881	-2.7054147594073057
P08254	1OO9-A	Stromelysin-1	-74.3702	-2.703804594389947
O94804	5OWQ-A	Serine/threonine-protein kinase 10	-74.2511	-2.693091150056569
P55055	6S4U-A	Oxysterols receptor LXR-beta	-73.6613	-2.6400366625013536
O75469, Q15788	6HTY-A	Nuclear receptor subfamily 1 group I member 2,Nuclear receptor coactivator 1	-73.382	-2.6149126910293776
P00746	1DFP-B	Complement factor D	-73.3344	-2.610630911430144
Q8WTS6	1N6C-A	Histone-lysine N-methyltransferase SETD7	-72.5444	-2.539567762619325
P09467	2JJK-C	FRUCTOSE-1,6-BISPHOSPHATASE 1	-72.3276	-2.520065875705167
Q96KQ7	4NVQ-A	Histone-lysine N-methyltransferase EHMT2	-71.9998	-2.490579166616323
P12830	4ZT1-B	Cadherin-1	-71.6755	-2.4614072942627176
Q13133	3IPU-B	Oxysterols receptor LXR-alpha	-71.5342	-2.448696885494403
P03956	3AYK-A	COLLAGENASE	-71.4986	-2.44549454613027
P02794	3ES3-A	Ferritin heavy chain	-71.4078	-2.437326781684672
P08709	5PAB-H	Coagulation factor VII heavy chain	-70.9872	-2.3994924014443813
O15530	3QC4-A	3-phosphoinositide-dependent protein kinase 1	-70.9525	-2.3963710200978805
P29317	1MQB-A	Ephrin type-A receptor 2	-70.7012	-2.3737657425078065
Q8IXJ6	5DY5-A	NAD-dependent protein deacetylase sirtuin-2	-70.2618	-2.334240239232523
O75762	6PQQ-B	Transient receptor potential cation channel subfamily A member 1	-70.0257	-2.313002252606911
Q03181	2XYJ-A	Peroxisome proliferator-activated receptor delta	-69.917	-2.303224323143954
Q06210	2ZJ4-A	Glucosamine--fructose-6-phosphate aminotransferase [isomerizing] 1	-69.849	-2.2971074951450485
Q8IU60	5QOY-A	DCP2 (NUDT20)	-69.6989	-2.2836054968709925
Q16773	1W7L-A	Kynurenine--oxoglutarate transaminase 1	-69.6749	-2.2814466164007903
P56817	2WF4-A	BETA-SECRETASE 1	-69.5442	-2.269689713173482
P11474	2PJL-B	Steroid hormone receptor ERR1	-69.4704	-2.2630511557276103
P00374	1OHK-A	Dihydrofolate reductase	-69.3441	-2.251690047253172
Q9H9B1	5TTG-A	Histone-lysine N-methyltransferase, H3 lysine-9 specific 5	-69.3132	-2.248910488647786
O94925	3VP2-A	Glutaminase kidney isoform, mitochondrial	-69.2177	-2.2403199434434407
P03372	5DZI-A	Estrogen receptor	-69.1552	-2.234697858885623
Q9UDY8	6F7I-A	Mucosa-associated lymphoid tissue lymphoma translocation protein 1	-68.9258	-2.214062559724608
O60894	3N7S-D	Receptor activity-modifying protein 1	-68.7024	-2.1939669806811444
P39900	4GUY-A	Macrophage metalloelastase	-68.6141	-2.186024099617859
P37231	6MD4-A	Peroxisome proliferator-activated receptor gamma	-68.3375	-2.161143002198781
P29373	2G78-A	CELLULAR RETINOIC ACID BINDING PROTEIN-TYPE II	-68.2832	-2.156258535134948
Q07343	3WD9-A	cAMP-specific 3',5'-cyclic phosphodiesterase 4B	-68.1825	-2.1472002324953925
Q9NQR1	5T5G-A	N-lysine methyltransferase KMT5A	-68.0319	-2.1336532575448737
P02768	5FUO-A	Serum albumin	-67.8475	-2.1170658592654883
P11172	2WNS-A	OROTATE PHOSPHORIBOSYLTRANSFERASE	-67.8011	-2.112892023689765
P45983	4HYS-A	Mitogen-activated protein kinase 8	-67.5886	-2.0937769361931835
Q9Y5Y6	3BN9-B	ST14 protein	-67.3632	-2.07350145044387
P21549	4I8A-A	Serine-pyruvate aminotransferase	-67.2272	-2.0612677944460573
P28845	2IRW-B	Corticosteroid 11-beta-dehydrogenase isozyme 1	-67.189	-2.0578315763643187
P11309	2XJ1-A	Serine/threonine-protein kinase pim-1	-67.1723	-2.056329355370471
P01889	2AK4-A	HLA-B35 variant	-67.1481	-2.054152484229683
P09936	3IRT-A	Ubiquitin carboxyl-terminal hydrolase isozyme L1	-66.9953	-2.0404076119027303
P14780	2OW0-A	Matrix metalloproteinase-9 (MMP-9) (92 kDa type IV collagenase) (92 kDa gelatinase) (Gelatinase B) (GELB)	-66.8637	-2.0285697506577884
O14965	6GRA-A	Aurora kinase A	-66.8203	-2.02466577514084
Q9Y5P4	5ZYM-A	Goodpasture antigen binding protein	-66.8101	-2.0237482509410047
P41743	6ILZ-A	Protein kinase C iota type	-66.7398	-2.017424530230371
P00491	1PF7-E	PURINE NUCLEOSIDE PHOSPHORYLASE	-66.671	-2.011235739549125
Q9H5I1	6P0R-B	Histone-lysine N-methyltransferase SUV39H2	-66.6302	-2.007565642749781
P30419	5O9T-A	Glycylpeptide N-tetradecanoyltransferase 1	-66.4527	-1.9915989226055777
P24941	6Q4F-A	Cyclin-dependent kinase 2	-66.4266	-1.989251140094233
Q16875	6ETJ-A	6-phosphofructo-2-kinase/fructose-2,6-bisphosphatase 3	-66.2433	-1.9727626905030653
Q9C0J8	6BLY-B	pre-mRNA 3' end processing protein WDR33	-66.219	-1.9705768240269848
P22455	4QRC-A	Fibroblast growth factor receptor 4	-66.2189	-1.9705678286916937
P69905	4MQC-A	Hemoglobin subunit alpha	-66.1254	-1.9621571901931976
Q9UK32	6G78-A	Ribosomal protein S6 kinase alpha-6	-66.0612	-1.956382184935407
Q8N6N7	3EPY-B	Acyl-CoA-binding domain-containing protein 7	-65.9894	-1.9499235341953864
P62508	2GPV-A	Estrogen-related receptor gamma	-65.9488	-1.946271428066628
P51449	6IVX-A	Nuclear receptor ROR-gamma	-65.9437	-1.9458126659667103
Q16658	1DFC-A	Fascin	-65.8672	-1.93893123446794
P14920	4QFC-B	D-amino-acid oxidase	-65.8594	-1.9382295983151243
P60568	1M49-A	Interleukin-2	-65.7568	-1.9290003843050108
Q92731	3OLL-A	Estrogen receptor beta	-65.7435	-1.9278040047111071
P30038	3V9G-B	Delta-1-pyrroline-5-carboxylate dehydrogenase, mitochondrial	-65.7186	-1.9255641662232723
Q13569	1WYW-A	G/T mismatch-specific thymine DNA glycosylase	-65.5828	-1.9133485008960465
P30613	4IP7-B	Pyruvate kinase	-65.5241	-1.908068239079344
P10828	3D57-A	Thyroid hormone receptor beta	-65.4044	-1.8973008227342103
Q99640	5VCW-A	Membrane-associated tyrosine- and threonine-specific cdc2-inhibitory kinase	-65.289	-1.886920205806656
Q8N5Z0	5EFS-A	Kynurenine/alpha-aminoadipate aminotransferase mitochondrial	-65.274	-1.88557090551278
Q01415	2A2D-A	N-acetylgalactosamine kinase	-65.2347	-1.882035738742824
P05106, P20701	6BXB-A	Chimera protein of Integrin beta-3 and Integrin alpha-L	-65.2076	-1.8795980028785533
P10275	3V4A-A	Androgen receptor	-65.1928	-1.878266693255263
P01308	1XDA-B	INSULIN	-65.1504	-1.87445267109124
P62820	4FME-B	Ras-related protein Rab-1A	-65.0385	-1.8643868908989216
Q00987	2M86-B	E3 ubiquitin-protein ligase Mdm2	-65.0057	-1.8614364209229792
P45452	3KEJ-A	COLLAGENASE-3	-64.9067	-1.852531038983396
P06401	1SQN-A	Progesterone receptor	-64.8405	-1.8465761270197552
O15294	4XIF-A	UDP-N-acetylglucosamine--peptide N-acetylglucosaminyltransferase 110 kDa subunit	-64.8232	-1.8450199340141509
Q16539	5ETC-A	Mitogen-activated protein kinase 14	-64.7847	-1.841556729926535
Q9NWZ3	5KX7-A	Interleukin-1 receptor-associated kinase 4	-64.6098	-1.8258238884999376
P27708	5G1N-F	CAD PROTEIN	-64.4734	-1.813554251160956
Q14108	5XBM-C	Lysosome membrane protein 2	-64.4264	-1.8093264435734768
Q09472	3BIY-A	Histone acetyltransferase p300	-64.4245	-1.8091555322029185
P28702	5HJP-A	RETINOID X RECEPTOR, BETA	-64.372	-1.804432981174352
P00338	5W8J-B	L-lactate dehydrogenase A chain	-64.3458	-1.8020762033277145
Q9NXA8	4HDA-A	NAD-dependent protein deacylase sirtuin-5, mitochondrial	-64.2715	-1.795392669205381
Q9NRG4	6CBX-A	N-lysine methyltransferase SMYD2	-64.1692	-1.786190441201145
Q03164	6KIV-K	Histone-lysine N-methyltransferase 2A	-64.1185	-1.7816298062078422
Q9Y223	2YI1-A	Bifunctional UDP-N-acetylglucosamine 2-epimerase/N-acetylmannosamine kinase	-64.0542	-1.775845805614759
O14744	6CKC-A	Protein arginine N-methyltransferase 5	-64.0407	-1.774631435350271
Q86V25	6J4P-A	Tubulinyl-Tyr carboxypeptidase 2	-63.9828	-1.769423136215908
P22303	6NTO-B	Acetylcholinesterase	-63.956	-1.7670123863575162
Q14416	5CNJ-A	Metabotropic glutamate receptor 2	-63.9259	-1.7643047904344709
Q13107		UBIQUITIN CARBOXYL-TERMINAL HYDROLASE 4	-63.9112	-1.7629824761464723
O75626	3DAL-B	PR domain zinc finger protein 1	-63.9022	-1.7621728959701464
P08235	5MWY-A	MINERALOCORTICOID RECEPTOR	-63.8992	-1.7619030359113712
P62937	1AK4-A	PEPTIDYL-PROLYL CIS-TRANS ISOMERASE	-63.8945	-1.7614802551526234
P53396	6UUW-B	ATP-citrate synthase	-63.8903	-1.761102451070338
P11217	1Z8D-A	Glycogen phosphorylase, muscle form	-63.863	-1.7586467245354829
O95149	3GJX-B	Snurportin-1	-63.8086	-1.7537532621363583
Q00534	3NUX-A	Cell division protein kinase 6	-63.7682	-1.750119146678185
Q13627	6S1B-A	Dual specificity tyrosine-phosphorylation-regulated kinase 1A	-63.7363	-1.7472496347198747
P84077	1RE0-A	ADP-ribosylation factor 1	-63.7189	-1.745684446378978
P52333	4I6Q-A	Tyrosine-protein kinase JAK3	-63.6544	-1.7398824551153105
Q93009	5VSB-B	Ubiquitin carboxyl-terminal hydrolase 7	-63.6336	-1.7380114253744685
P26927	4QT8-C	Hepatocyte growth factor-like protein	-63.5308	-1.7287642206937694
P21673	2B58-A	Diamine acetyltransferase 1	-63.4617	-1.722548444006646
Q9NYA1	3VZB-A	Sphingosine kinase 1	-63.4025	-1.7172232055134813
P49336	6QTG-A	Cyclin-dependent kinase 8	-63.3802	-1.7152172457432515
P06276	6EQQ-A	Cholinesterase	-63.3529	-1.7127615192083965
Q07869	2P54-A	Peroxisome proliferator-activated receptor alpha	-63.3428	-1.711852990343853
Q8N6T7	6QCE-A	NAD-dependent protein deacetylase sirtuin-6	-63.2442	-1.7029835897454395
P04439	2BNQ-A	HLA class I histocompatibility antigen, A-2 alpha chain	-63.2438	-1.7029476084042698
P68400	5MO7-A	Casein kinase II subunit alpha	-63.207	-1.6996373250166266
P34913	3WKA-A	Bifunctional epoxide hydrolase 2	-63.1948	-1.6985398941109406
P41240	1BYG-A	PROTEIN (C-TERMINAL SRC KINASE)	-63.1662	-1.6959672282172833
Q16763	6QH3-B	Ubiquitin-conjugating enzyme E2 S	-63.1395	-1.6935654736941832
P04181	2BYJ-A	ORNITHINE AMINOTRANSFERASE	-63.0412	-1.6847230591016475
P15056	4RZV-A	B-RAF PROTO-ONCOGENE SERINE/THREONINE-PROTEIN KINASE	-63.038	-1.6844352083722869
P15813	4EN3-C	Antigen-presenting glycoprotein CD1d	-63.0363	-1.684282287672314
Q01469	4LKP-A	Fatty acid-binding protein, epidermal	-63.0329	-1.683976446272369
Q9H1D0	6BO8-D	Transient receptor potential cation channel subfamily V member 6	-63.006	-1.6815567010786845
Q9Y698	6O9G-C	Glutamate receptor 2,Voltage-dependent calcium channel gamma-2 subunit	-63.0033	-1.6813138270257868
P43490	4M6P-A	Nicotinamide phosphoribosyltransferase	-62.9892	-1.6800454847495423
P23443	4L43-A	RPS6KB1 protein	-62.9843	-1.6796047133202097
O96017	2YCR-A	SERINE/THREONINE-PROTEIN KINASE CHK2	-62.9632	-1.677706697573491
P13501	1U4P-A	C-C motif chemokine 5	-62.9591	-1.6773378888264976
P07900	5J6L-A	Heat shock protein HSP 90-alpha	-62.9428	-1.6758716491738186
Q14790	1I4E-B	Caspase-8	-62.9013	-1.6721385850274275
P04629	5KMK-A	High affinity nerve growth factor receptor	-62.8566	-1.6681176701516764
O60674	6OBF-A	Tyrosine-protein kinase JAK2	-62.8204	-1.6648613587757883
O75643	6S9I-B	U5 small nuclear ribonucleoprotein 200 kDa helicase	-62.7324	-1.6569454637183805
P35557	3QIC-A	Glucokinase	-62.6989	-1.6539320263953905
Q07820	6B4L-A	Maltose/maltodextrin-binding periplasmic protein,Induced myeloid leukemia cell differentiation protein Mcl-1	-62.6586	-1.6503069062725093
P34972	6KPC-A	G protein coupled receptor,T4 lysozyme,G protein coupled receptor	-62.6485	-1.649398377407966
Q16552	4HR9-B	Interleukin-17A	-62.5762	-1.6428947499914823
O75874	6IO0-A	Isocitrate dehydrogenase [NADP] cytoplasmic	-62.5726	-1.642570917920952
Q9HAB8	1P9O-B	Phosphopantothenoylcysteine synthetase	-62.5725	-1.6425619225856594
Q13546	4ITI-A	Receptor-interacting serine/threonine-protein kinase 1	-62.568	-1.6421571324974964
P51449, Q15788	6W9H-A	Nuclear receptor ROR-gamma, Steroid receptor coactivator 1 fusion	-62.5617	-1.6415904263740686
Q9H2K2	5NT0-A	Tankyrase-2	-62.5524	-1.6407538601918652
Q96F10		Diamine acetyltransferase 2	-62.5328	-1.6389907744745338
P02766	1QAB-C	TRANSTHYRETIN	-62.5033	-1.6363371505632438
P09874	5HA9-B	Poly [ADP-ribose] polymerase 1	-62.4858	-1.6347629668870542
Q04609	4OC0-A	Glutamate carboxypeptidase II	-62.4801	-1.6342502327753816
Q6PJG0	6CBJ-L	IMMUNOGLOBULIN LAMBDA LIGHT CHAIN	-62.4654	-1.632927918487383
O14757	2YER-A	Serine/threonine-protein kinase Chk1	-62.4504	-1.6315786181935066
Q9NZJ5	4X7O-A	Eukaryotic translation initiation factor 2-alpha kinase 3,Eukaryotic translation initiation factor 2-alpha kinase 3	-62.3687	-1.6242294292595267
Q05397	3BZ3-A	Focal adhesion kinase 1	-62.3148	-1.619380943536865
P34897	6QVG-A	Serine hydroxymethyltransferase, mitochondrial	-62.2942	-1.6175279044666078
P28074	5L5Z-K	Proteasome subunit beta type-5	-62.2393	-1.6125894653910209
O75608	6QGO-B	Acyl-protein thioesterase 1	-62.1799	-1.607246236227271
P14324	4P0X-A	Farnesyl pyrophosphate synthase	-62.1658	-1.6059778939510267
P00326	1U3W-A	Alcohol dehydrogenase gamma chain	-62.1037	-1.6003917907343794
P31749	3CQU-A	RAC-alpha serine/threonine-protein kinase	-62.1037	-1.6003917907343794
P49354	2H6F-A	Protein farnesyltransferase alpha subunit	-62.0222	-1.5930605924709844
P31645	6DZZ-A	Sodium-dependent serotonin transporter	-61.9583	-1.5873125732190718
P00740	5JB8-S	Coagulation factor IX	-61.9108	-1.5830397889551302
P04035	1DQ8-D	PROTEIN (HMG-COA REDUCTASE)	-61.9016	-1.5822122181082194
P00797	2G26-A	Renin	-61.8791	-1.5801882676674048
O96007	5MPO-C	Molybdopterin synthase catalytic subunit	-61.7818	-1.5714358064277936
P49789	5FIT-A	FRAGILE HISTIDINE TRIAD PROTEIN	-61.7593	-1.56941185598698
P50336	3NKS-A	Protoporphyrinogen oxidase	-61.7015	-1.5642125521879098
P07550	6PS2-A	Beta-2 adrenergic receptor	-61.6739	-1.5617298396471777
P33981	5NAD-A	Dual specificity protein kinase TTK	-61.6608	-1.5605514507238587
P04150	3K23-A	Glucocorticoid receptor	-61.6483	-1.5594270338122949
P23458	6SMB-A	Tyrosine-protein kinase JAK1	-61.605	-1.5555320536306383
H7C535, P07355	6TWQ-B	Membrane-associated guanylate kinase, WW and PDZ domain-containing protein 1,Annexin A2	-61.5995	-1.5550373101895507
P36639	5GHN-A	7,8-dihydro-8-oxoguanine triphosphatase	-61.5802	-1.5533012104780963
P08581	3R7O-A	Hepatocyte growth factor receptor	-61.5635	-1.5517989894842474
P01031	3PRX-A	Complement C5	-61.5594	-1.5514301807372544
Q86W56	6O9Y-A	Poly(ADP-ribose) glycohydrolase	-61.5329	-1.5490464168847398
P04278	6PYF-A	Sex hormone-binding globulin	-61.4978	-1.5458890541970691
P00439	6HYC-D	Phenylalanine-4-hydroxylase	-61.471	-1.5434783043386768
O75469	3R8D-A	Nuclear receptor subfamily 1 group I member 2	-61.4626	-1.5427226961741063
P04626	3RCD-A	Receptor tyrosine-protein kinase erbB-2	-61.4256	-1.5393944221158784
P42330	4FAL-A	Aldo-keto reductase family 1 member C3	-61.4143	-1.5383779492278244
O75311	5CFB-A	Glycine receptor subunit alpha-3,Glycine receptor subunit alpha-3	-61.3942	-1.5365698868340305
P05543	2XN3-B	Thyroxine-binding globulin	-61.3207	-1.5299583153940368
Q8NEZ4	5F59-A	Histone-lysine N-methyltransferase 2C	-61.3153	-1.5294725672882412
Q9GZZ1	6WF5-A	N-alpha-acetyltransferase 50	-61.2839	-1.5266480320063938
Q13126	5EUB-A	S-methyl-5'-thioadenosine phosphorylase	-61.2197	-1.5208730267486033
P41227	6C95-B	N-alpha-acetyltransferase 10	-61.2131	-1.520279334619297
Q96RR4	6CMJ-A	Calcium/calmodulin-dependent protein kinase kinase 2	-61.1736	-1.5167261771787566
A0A5B9	4WW2-B	TCR Beta Chain-TRBV7-8	-61.1428	-1.513955613908664
Q96RI1	3RUU-A	Bile acid receptor	-61.0983	-1.5099526897034978
Q07812	4BDU-B	Apoptosis regulator BAX	-61.0954	-1.5096918249800146
P00480	1C9Y-A	ORNITHINE TRANSCARBAMYLASE	-61.09	-1.5092060768742197
P30405	6R8L-A	PEPTIDYL-PROLYL CIS-TRANS ISOMERASE	-61.0082	-1.5018478926049474
P07738	2H4Z-A	Bisphosphoglycerate mutase	-60.9963	-1.5007774477051383
P18031	6OL4-A	Tyrosine-protein phosphatase non-receptor type 1	-60.9793	-1.4992482407054126
O94759	6MIX-C	Transient receptor potential cation channel subfamily M member 2	-60.9726	-1.4986455532408145
P55263	2I6A-A	Adenosine kinase	-60.9721	-1.4986005765643515
P41594	5CGC-A	Metabotropic glutamate receptor 5,Endolysin,Metabotropic glutamate receptor 5	-60.9494	-1.496558635452952
Q9H7B4	5HI7-A	Histone-lysine N-methyltransferase SMYD3	-60.9462	-1.496270784723592
Q15274	5AYY-C	Nicotinate-nucleotide pyrophosphorylase [carboxylating]	-60.9345	-1.4952183304943685
P20142	1HTR-B	GASTRICSIN	-60.8758	-1.4899380686776658
Q9UBF8	4WAG-A	Phosphatidylinositol 4-kinase beta,Phosphatidylinositol 4-kinase beta	-60.8707	-1.489479306577748
P49863	1MZD-A	pro-granzyme K	-60.8124	-1.4842350261022152
P52732	5ZO9-A	KINESIN-LIKE PROTEIN KIF11	-60.8026	-1.4833534832435495
Q99720	5HK1-C	Sigma non-opioid intracellular receptor 1	-60.7896	-1.4821840896555236
Q9UKM7	5KK7-A	Endoplasmic reticulum mannosyl-oligosaccharide 1,2-alpha-mannosidase	-60.7858	-1.4818422669144085
P49327	4PIV-A	Fatty acid synthase	-60.7718	-1.4805829199734568
P53671	5NXD-A	LIM domain kinase 2	-60.7474	-1.4783880581620847
P17612	3AMA-A	CAMP-DEPENDENT PROTEIN KINASE CATALYTIC SUBUNIT ALPHA	-60.7381	-1.4775514919798818
Q92830	6J3P-A	Histone acetyltransferase KAT2A	-60.7339	-1.477173687897596
Q06187	6HRT-A	Tyrosine-protein kinase BTK	-60.7115	-1.4751587327920743
Q9UGN5	4PJV-A	POLY [ADP-RIBOSE] POLYMERASE 2	-60.704	-1.4744840826451362
Q99683	5VIL-A	Mitogen-activated protein kinase kinase kinase 5	-60.6958	-1.4737464651511505
Q99593	2X6V-B	T-box transcription factor TBX5	-60.6503	-1.4696535875930592
P15559	1KBQ-C	NAD(P)H DEHYDROGENASE [QUINONE] 1	-60.6336	-1.4681513665992103
P61964	4QQE-A	WD repeat-containing protein 5	-60.6077	-1.4658215747584504
P46926	1NE7-E	Glucosamine-6-phosphate isomerase	-60.5776	-1.463113978835405
P27487	3Q0T-A	Dipeptidyl peptidase 4 (Dipeptidyl peptidase IV) (DPP IV)	-60.5768	-1.463042016153065
P21802	1DJS-A	PROTEIN (FIBROBLAST GROWTH FACTOR RECEPTOR 2)	-60.5586	-1.4614048651298286
P28472	4COF-B	GAMMA-AMINOBUTYRIC ACID RECEPTOR SUBUNIT BETA-3	-60.5452	-1.4601994902006326
Q96T66	1NUT-B	FKSG76	-60.531	-1.458922152589096
Q9HA72	6VAI-N	Calcium homeostasis modulator protein 2	-60.5281	-1.4586612878656138
P00519	4WA9-B	Tyrosine-protein kinase ABL1	-60.4913	-1.4553510044779705
P07814	5V58-A	Bifunctional glutamate/proline--tRNA ligase	-60.4906	-1.455288037130923
O75787	3LBS-B	Maltose-binding periplasmic protein, Renin receptor	-60.456	-1.452175651119715
P04637	2MEJ-B	Cellular tumor antigen p53	-60.4198	-1.448919339743827
Q86YV6	2X4F-A	MYOSIN LIGHT CHAIN KINASE FAMILY MEMBER 4	-60.3471	-1.4423797309861728
Q8N300	6J7B-B	Small vasohibin-binding protein	-60.2941	-1.4376122032811434
P49588	5V59-A	Alanine--tRNA ligase, cytoplasmic	-60.2631	-1.4348236493404658
Q13976	3OCP-A	cGMP-dependent protein kinase 1	-60.2609	-1.4346257519640304
O60825	5HTK-A	6-phosphofructo-2-kinase/fructose-2,6-bisphosphatase 2	-60.2272	-1.4315943239704554
P29597	6VNS-A	Non-receptor tyrosine-protein kinase TYK2	-60.2147	-1.4304699070588915
P19971	2WK6-B	THYMIDINE PHOSPHORYLASE	-60.21	-1.4300471263001435
Q9NZD2	2EVT-A	Glycolipid transfer protein	-60.1927	-1.42849093329454
Q7RTP6	6ICI-A	[F-actin]-monooxygenase MICAL3	-60.1551	-1.4251086872245562
P07998	2Q4G-X	Ribonuclease pancreatic	-60.1461	-1.4242991070482305
Q9BYW2	5LT8-A	Histone-lysine N-methyltransferase SETD2	-60.1017	-1.4203051781783569
P07339	4OBZ-C	Cathepsin D heavy chain	-60.0972	-1.419900388090194
Q8IU85	6QP5-A	Calcium/calmodulin-dependent protein kinase type 1D	-60.0785	-1.4182182603904947
P05413	5HZ9-A	MUSCLE FATTY ACID BINDING PROTEIN	-60.0085	-1.4119215256857387
P28907	3DZH-A	ADP-ribosyl cyclase 1	-60.008	-1.4118765490092764
P36544	5AFK-B	ACETYLCHOLINE-BINDING PROTEIN, NEURONAL ACETYLCHOLINE RECEPTOR SUBUNIT ALPHA-7	-59.9774	-1.409123976409769
Q13324	3N96-A	Maltose binding protein-CRFR2 alpha	-59.888	-1.4010821466582657
O60551	6PAU-A	Glycylpeptide N-tetradecanoyltransferase 2	-59.8872	-1.401010183975926
Q15120	1Y8P-A	[Pyruvate dehydrogenase [lipoamide]] kinase isozyme 3	-59.8791	-1.4002815618172328
P00747	1BML-B	PLASMIN	-59.8791	-1.4002815618172328
P50225	2D06-A	Phenol-sulfating phenol sulfotransferase 1	-59.8681	-1.3992920749350566
Q9Y6M9	5XTD-p	NADH dehydrogenase [ubiquinone] 1 beta subcomplex subunit 9	-59.8574	-1.3983295740587582
Q9BS26	2R2J-A	Thioredoxin domain-containing protein 4	-59.8419	-1.3969352970884197
Q12866	3TCP-A	Tyrosine-protein kinase Mer	-59.8343	-1.3962516516061887
P62873	6GDG-B	Guanine nucleotide-binding protein G(I)/G(S)/G(T) subunit beta-1	-59.8244	-1.39536111341223
P49841	6B8J-A	Glycogen synthase kinase-3 beta	-59.8111	-1.3941647338183272
P14735	3E4A-A	Insulin-degrading enzyme	-59.7949	-1.3927074895009404
Q13635	6DMB-A	Protein patched homolog 1	-59.7924	-1.3924826061186275
P24468	3CJW-A	COUP transcription factor 2	-59.7844	-1.3917629792952269
P35790	5W6O-B	CHOLINE KINASE ALPHA	-59.7703	-1.3904946370189832
P00734	1DX5-M	thrombin	-59.7553	-1.3891453367251068
P02689	6XVY-B	Myelin P2 protein	-59.7529	-1.3889294486780863
Q10588	1ISJ-A	bone marrow stromal cell antigen 1	-59.7423	-1.3879759431370808
P15121	3U2C-A	Aldose reductase	-59.7163	-1.3856371559610283
P54760	6FNK-A	Ephrin type-B receptor 4	-59.7155	-1.3855651932786883
P03897	5XTC-j	NADH-ubiquinone oxidoreductase chain 3	-59.6908	-1.3833433454614392
P29466	1RWP-B	Caspase-1	-59.6561	-1.3802219641149387
P62333	5VFT-E	26S proteasome regulatory subunit 10B	-59.6417	-1.3789266358328172
P53634	3PDF-A	Dipeptidyl-peptidase 1	-59.6377	-1.3785668224211172
P05121	3PB1-I	PLASMINOGEN ACTIVATOR INHIBITOR 1	-59.6281	-1.3777032702330363
Q04771	6GI6-A	Activin receptor type-1	-59.6233	-1.3772714941389956
Q08881	4M15-A	Tyrosine-protein kinase ITK/TSK	-59.606	-1.3757153011333918
P48736	4KZC-A	Phosphatidylinositol 4,5-bisphosphate 3-kinase catalytic subunit gamma isoform	-59.6019	-1.375346492386399
O43353	6ES0-A	RECEPTOR-INTERACTING SERINE/THREONINE-PROTEIN KINASE 2	-59.6016	-1.375319506380521
P53779	3CGO-A	Mitogen-activated protein kinase 10	-59.591	-1.3743660008395155
P04818	6PF5-A	Thymidylate synthase	-59.5645	-1.3719822369870007
P21397	2BXR-A	AMINE OXIDASE [FLAVIN-CONTAINING] A	-59.5592	-1.371505484216497
Q15303	2R4B-A	Receptor tyrosine-protein kinase erbB-4	-59.5519	-1.370848824740145
Q9H4B4	4B6L-A	SERINE/THREONINE-PROTEIN KINASE PLK3	-59.5405	-1.3698233565167988
P09455	5LJK-A	Retinol-binding protein 1	-59.5193	-1.367916345434787
P11926	2OO0-A	Ornithine decarboxylase	-59.5009	-1.3662612037409652
O60885	5UVT-A	Bromodomain-containing protein 4	-59.4901	-1.365289707529374
O00757	3IFC-A	Fructose-1,6-bisphosphatase isozyme 2	-59.4812	-1.364489122688341
Q9UHL4	3N0T-B	Dipeptidyl peptidase 2	-59.4619	-1.3627530229768867
Q13224	5EWJ-B	Glutamate receptor ionotropic, NMDA 2B	-59.4589	-1.3624831629181116
P08311	1KYN-A	cathepsin G	-59.451	-1.361772531430003
Q9Y6F1	4L6Z-A	Poly [ADP-ribose] polymerase 3	-59.4475	-1.3614576946947654
P69892	4MQJ-B	Hemoglobin subunit gamma-2	-59.4067	-1.357787597895422
P03951	4X6P-A	Coagulation factor XI	-59.3966	-1.3568790690308783
Q99835	4QIM-A	Smoothened homolog	-59.3827	-1.35562871742522
Q96EK6	3CXS-A	Glucosamine 6-phosphate N-acetyltransferase	-59.3758	-1.3550080392900368
P09211	4PGT-B	Glutathione S-transferase P	-59.3476	-1.352471354737549
Q460N5	5QHZ-A	Poly [ADP-ribose] polymerase 14	-59.3329	-1.3511490404495508
Q8TEK3	5DTR-A	Histone-lysine N-methyltransferase, H3 lysine-79 specific	-59.3056	-1.3486933139146955
P31751	1MRY-A	RAC-beta serine/threonine kinase	-59.3028	-1.3484414445265054
Q15758	6MPB-C	Neutral amino acid transporter B(0)	-59.2925	-1.347514924991377
Q8NET8	6UW6-A	Transient receptor potential cation channel subfamily V member 3	-59.2785	-1.3462555780504262
P23141	2DR0-A	Liver carboxylesterase 1	-59.2306	-1.3419468124453149
Q9UMX1	4BL8-A	MALTOSE-BINDING PERIPLASMIC PROTEIN, SUPPRESSOR OF FUSED HOMOLOG	-59.2306	-1.3419468124453149
Q9Y233	4MVH-B	cAMP and cAMP-inhibited cGMP 3',5'-cyclic phosphodiesterase 10A	-59.2143	-1.3404805727926357
Q95460	4LCW-A	Major histocompatibility complex class I-related gene protein	-59.2082	-1.3399318573397925
P22314	6DC6-A	Ubiquitin-like modifier-activating enzyme 1	-59.205	-1.339644006610432
P68871	2HCO-B	Hemoglobin subunit beta	-59.2	-1.339194239845807
P37268	3WCD-F	Squalene synthase	-59.1848	-1.3378269488813457
P10721	6HH1-A	Mast/stem cell growth factor receptor Kit,Mast/stem cell growth factor receptor Kit	-59.1678	-1.3362977418816189
O00506	4NZW-B	SERINE/THREONINE PROTEIN KINASE 25	-59.1494	-1.3346426001877971
Q9Y2J8	4N2E-A	Protein-arginine deiminase type-2	-59.1287	-1.3327805657822482
P49759	6TW2-E	Dual specificity protein kinase CLK1	-59.1253	-1.332474724382303
P42336	6OAC-A	Phosphatidylinositol 4,5-bisphosphate 3-kinase catalytic subunit alpha isoform	-59.1213	-1.3321149109706023
Q92876	1L2E-A	Kallikrein-6	-59.1206	-1.3320519436235552
P25098	5WG3-A	Beta-adrenergic receptor kinase 1	-59.0862	-1.3289575482829317
P42858	3IOT-A	Maltose-binding periplasmic protein,Huntingtin fusion protein	-59.0701	-1.3275092993008375
P35270	4Z3K-C	Sepiapterin reductase	-58.9975	-1.3209786858784769
Q9P2J5	6LR6-A	Leucine--tRNA ligase, cytoplasmic	-58.9375	-1.3155814847029716
Q14680	4UMP-A	MATERNAL EMBRYONIC LEUCINE ZIPPER KINASE	-58.9256	-1.3145110398031634
P23497	5PYV-A	Nuclear autoantigen Sp-100	-58.9195	-1.31396232435032
P27707	5MQL-B	Deoxycytidine kinase	-58.9137	-1.3134405949033543
P49419	4ZUK-A	Alpha-aminoadipic semialdehyde dehydrogenase	-58.9036	-1.312532066038811
O95819	4U44-B	Mitogen-activated protein kinase kinase kinase kinase 4	-58.8911	-1.3114076491272475
Q08345	5BVO-A	EPITHELIAL DISCOIDIN DOMAIN-CONTAINING RECEPTOR 1	-58.8832	-1.3106970176391397
Q9NR97	5AZ5-A	Toll-like receptor 8	-58.8565	-1.3082952631160394
P43405	4I0T-A	Tyrosine-protein kinase SYK	-58.838	-1.3066311260869257
P61769	5U72-H	Beta-2-microglobulin	-58.8289	-1.305812550575307
P19099	6XZ8-A	Cytochrome P450 11B2, mitochondrial	-58.815	-1.3045621989696483
P30043	1HE5-A	BILIVERDIN IX BETA REDUCTASE	-58.7951	-1.3027721272464392
Q13255	4OR2-B	Soluble cytochrome b562, Metabotropic glutamate receptor 1	-58.7275	-1.2966912805887034
Q13825	1HZD-D	Methylglutaconyl-CoA hydratase	-58.72	-1.2960166304417653
P10827	1NAV-A	THRA protein	-58.7183	-1.2958637097417929
P23415	2M6B-A	Proton-gated ion channel,GLRA1 protein,GLRA1 protein	-58.7097	-1.2950901109066368
Q14145	4L7B-A	Kelch-like ECH-associated protein 1	-58.7009	-1.294298521400896
Q9BXW6	5ZM7-A	Oxysterol-binding protein-related protein 1	-58.6798	-1.292400505654177
P20618	4R67-1	Proteasome subunit beta type-1	-58.6729	-1.2917798275189938
P00533	5HIC-A	Epidermal growth factor receptor	-58.6706	-1.2915729348072662
Q9NZL9	2YDY-A	Methionine adenosyltransferase 2 subunit beta	-58.6494	-1.2896659237252543
P54646, Q13131	5EZV-A	5'-AMP-activated protein kinase catalytic subunit alpha-2/alpha-1 RIM SWAP chimera	-58.6463	-1.2893870683311863
Q9BV86	5E2A-A	adrenal gland protein AD-003	-58.6426	-1.2890542409253638
P00749	1OWI-A	UROKINASE-TYPE PLASMINOGEN ACTIVATOR	-58.636	-1.2884605487960583
P28482	4QP9-A	Mitogen-activated protein kinase 1	-58.6292	-1.287848865996167
P11086	2OBF-A	PHENYLETHANOLAMINE N-METHYLTRANSFERASE	-58.6252	-1.287489052584467
O95470	4Q6R-B	Sphingosine-1-phosphate lyase 1	-58.5774	-1.2831892823146478
Q05586	5KCJ-B	Glutamate receptor ionotropic, NMDA 1	-58.5738	-1.2828654502441177
O00167	5ZMA-B	Eyes absent homolog 2	-58.573	-1.2827934875617777
Q07889	6D5G-B	Son of sevenless homolog 1	-58.5626	-1.2818579726913573
Q9Y3Q4	4KL1-A	Potassium/sodium hyperpolarization-activated cyclic nucleotide-gated channel 4	-58.5295	-1.2788805167095365
Q14534	6C6P-B	Squalene monooxygenase	-58.528	-1.2787455866801487
P14061	3HB5-X	Estradiol 17-beta-dehydrogenase 1	-58.4955	-1.2758221027100836
O00141	2R5T-A	Serine/threonine-protein kinase Sgk1	-58.4898	-1.2753093685984107
Q9Y6E0	4W8D-A	Serine/threonine-protein kinase 24 36 kDa subunit	-58.4776	-1.2742119376927248
P54619	4ZHX-E	5'-AMP-activated protein kinase subunit gamma-1	-58.462	-1.2728086653870936
P63261		Actin, cytoplasmic 2	-58.4548	-1.2721610012460325
O60741	5U6P-A	Potassium/sodium hyperpolarization-activated cyclic nucleotide-gated channel 11	-58.453	-1.2719990852107677
Q9NPB1	2JAU-A	5'(3')-deoxyribonucleotidase, mitochondrial	-58.4424	-1.2710455796697615
Q14397	4PXS-A	Glucokinase regulatory protein	-58.4203	-1.2690576105701168
Q04828	6A7A-A	Aldo-keto reductase family 1 member C1	-58.3935	-1.2666468607117252
P29016	5L2K-A	T-cell surface glycoprotein CD1b	-58.3425	-1.2620592397125454
Q99685	4UUQ-A	Monoglyceride lipase	-58.3389	-1.2617354076420153
Q9Y697	5USR-A	Cysteine desulfurase, mitochondrial	-58.3347	-1.2613576035597296
Q07817	3ZLR-A	Bcl-2-like protein 1,APOPTOSIS REGULATOR BCL-XL	-58.329	-1.2608448694480567
P16234	6JOJ-A	Platelet-derived growth factor receptor alpha	-58.3258	-1.2605570187186963
P50135	1JQE-A	Histamine N-Methyltransferase	-58.2957	-1.2578494227956512
P52294	3TJ3-A	Importin subunit alpha-1	-58.2915	-1.257471618713366
Q16651	3E1X-B	Prostasin	-58.2835	-1.256751991889965
Q9NWU1	2C9H-A	3-OXOACYL-[ACYL-CARRIER-PROTEIN] SYNTHASE	-58.2739	-1.2558884397018844
P16233	1LPB-B	LIPASE	-58.2485	-1.2536036245375872
P17813	5HZW-A	Maltose-binding periplasmic protein,Endoglin	-58.2282	-1.2517775714732082
P03952	5TJX-A	Plasma kallikrein	-58.2049	-1.2496816583500538
O43924	5TAR-B	Retinal rod rhodopsin-sensitive cGMP 3',5'-cyclic phosphodiesterase subunit delta	-58.1897	-1.2483143673855923
O00222	6BT5-A	Metabotropic glutamate receptor 8	-58.1802	-1.247459810532804
Q00535	3O0G-A	Cell division protein kinase 5	-58.1637	-1.2459755802095398
O95271	4W6E-A	TANKYRASE-1	-58.1529	-1.2450040839979493
Q7L8A9	6J7B-A	Tubulinyl-Tyr carboxypeptidase 1	-58.1528	-1.2449950886626564
O00311	6YA6-A	Cell division cycle 7-related protein kinase,Cell division cycle 7-related protein kinase,Cell division cycle 7-related protein kinase	-58.1481	-1.2445723079039086
Q92630	6HDR-A	Dual specificity tyrosine-phosphorylation-regulated kinase 2	-58.1278	-1.2427462548395294
Q9NYL2	5HES-A	Mitogen-activated protein kinase kinase kinase MLT	-58.1027	-1.2404884256811095
Q14832	6B7H-A	Metabotropic glutamate receptor 3	-58.0992	-1.2401735889458725
O43809	5R65-A	Cleavage and polyadenylation specificity factor subunit 5	-58.0951	-1.2398047801988794
P36897	3KCF-A	TGF-beta receptor type-1	-58.0766	-1.238140643169765
P00352	4WP7-A	Retinal dehydrogenase 1	-58.0619	-1.2368183288817665
Q9UJ70	2CH5-B	N-ACETYL-D-GLUCOSAMINE KINASE	-58.0163	-1.2327164559883823
Q16853	4BTW-A	MEMBRANE COPPER AMINE OXIDASE	-57.9926	-1.230584561524058
P05106	4G1M-B	Integrin beta-3	-57.9883	-1.23019776210648
Q13231	1HKI-A	Chitotriosidase-1	-57.9808	-1.229523111959542
A0A0B4J271, P01848	5C09-D	1E6 TCR Alpha Chain	-57.9597	-1.2276250962128223
Q8N136	5NNZ-A	Dynein assembly factor with WDR repeat domains 1	-57.9488	-1.226644604665939
P02787	6D04-C	Serotransferrin	-57.919	-1.2239639947487713
O60760	4EDY-A	Hematopoietic prostaglandin D synthase	-57.8834	-1.2207616553846383
P03886	5XTD-s	NADH-ubiquinone oxidoreductase chain 1	-57.8575	-1.218431863543879
P28329	2FY4-A	Choline O-acetyltransferase	-57.8545	-1.2181620034851035
P22223	4ZMP-A	Cadherin-3	-57.8481	-1.217586302026383
Q9NPJ3	3F5O-D	Thioesterase superfamily member 2	-57.8104	-1.2141950606211072
P08397	5M6R-A	Porphobilinogen deaminase	-57.7966	-1.2129537043507408
Q99436	4R3O-I	Proteasome subunit beta type-7	-57.7897	-1.212333026215558
Q460N3	4F0E-A	Poly [ADP-ribose] polymerase 15	-57.7476	-1.2085459900574116
P08246	1PPF-E	HUMAN LEUKOCYTE ELASTASE	-57.7413	-1.2079792839339838
P19793	3H0A-A	Retinoid X receptor, alpha	-57.7407	-1.2079253119222284
O96013	5UPL-A	Serine/threonine-protein kinase PAK 4	-57.7305	-1.2070077877223926
O15264	4EYM-A	Mitogen-activated protein kinase 13	-57.7161	-1.2057124594402713
P41235	3FS1-A	HEPATOCYTE NUCLEAR FACTOR 4-ALPHA	-57.6853	-1.2029418961701788
O15382	5BWV-B	Branched-chain-amino-acid aminotransferase, mitochondrial	-57.6774	-1.2022312646820703
Q96RU2	6HEK-C	Ubiquitin carboxyl-terminal hydrolase 28	-57.6704	-1.2016015912115952
P48740	4IW4-F	Mannan-binding lectin serine protease 3	-57.6668	-1.201277759141065
P06493	5LQF-A	Cyclin-dependent kinase 1	-57.6667	-1.2012687638057722
P50613	1UA2-A	Cell division protein kinase 7	-57.6646	-1.2010798617646297
P15090	5EDB-A	Fatty acid-binding protein, adipocyte	-57.6546	-1.200180328235379
P22102	4ZYT-A	PHOSPHORIBOSYLGLYCINAMIDE FORMYLTRANSFERASE	-57.6392	-1.1987950466003323
Q01974	3ZZW-B	TYROSINE-PROTEIN KINASE TRANSMEMBRANE RECEPTOR ROR2	-57.6298	-1.197949485082837
Q9H3H5	6BW5-B	UDP-N-acetylglucosamine--dolichyl-phosphate N-acetylglucosaminephosphotransferase	-57.6256	-1.197571681000551
P01721	1CD0-B	PROTEIN (JTO, A VARIABLE DOMAIN FROM LAMBDA-6 TYPE IMMUNOGLOBULIN LIGHT CHAIN)	-57.6201	-1.1970769375594632
O94760	6DGE-A	N(G),N(G)-dimethylarginine dimethylaminohydrolase 1	-57.6113	-1.1962853480537226
P07949	2IVT-A	PROTO-ONCOGENE TYROSINE-PROTEIN KINASE RECEPTOR RET PRECURSOR	-57.6005	-1.1953138518421311
Q9UKE5	5AX9-A	TRAF2 and NCK-interacting protein kinase	-57.559	-1.1915807876957405
Q16602	6UMG-C	Calcitonin gene-related peptide type 1 receptor	-57.5538	-1.1911130302605302
Q16831	3EUF-A	Uridine phosphorylase 1	-57.5377	-1.1896647812784362
P10147	1B53-A	C-C motif chemokine 3	-57.5305	-1.1890171171373758
O60341	6TE1-A	Lysine-specific histone demethylase 1A	-57.4993	-1.1862105725261127
P12931	1KSW-A	Proto-oncogene tyrosine-protein kinase Src	-57.4849	-1.184915244243992
Q8TCD0	3MNZ-A	8ANC195 Fab light chain	-57.4772	-1.184222603426469
P23946	4AG2-A	CHYMASE	-57.4769	-1.184195617420591
P23378	6I35-B	Glycine dehydrogenase (decarboxylating), mitochondrial	-57.4721	-1.1837638413265503
Q9Y6Y9	3ULA-D	Lymphocyte antigen 96	-57.4651	-1.183134167856075
Q15661	2ZEC-C	Tryptase beta 2	-57.4582	-1.1825134897208915
P23381	1O5T-A	Tryptophan--tRNA ligase, cytoplasmic	-57.4371	-1.1806154739741723
P45984	3E7O-B	Mitogen-activated protein kinase 9	-57.4326	-1.1802106838860096
O00300	3URF-Z	Tumor necrosis factor receptor superfamily member 11B	-57.3972	-1.1770263351924617
P02776	1F9S-C	PLATELET FACTOR 4	-57.3874	-1.1761447923337958
P01011	3CAA-A	ANTICHYMOTRYPSIN	-57.384	-1.1758389509338505
P51659	1ZBQ-B	Peroxisomal multifunctional enzyme type 2	-57.3321	-1.171170371917038
Q86TU7	6ICV-A	Histone-lysine N-methyltransferase setd3	-57.3243	-1.170468735764223
O75530	5LS6-B	Polycomb protein EED	-57.295	-1.167833102523518
Q6V1X1	6HP8-A	Dipeptidyl peptidase 8	-57.2901	-1.1673923310941852
P28072	5A0Q-V	Proteasome subunit beta type-6	-57.2686	-1.1654583340062954
A0JD37		T CELL RECEPTOR	-57.2636	-1.1650085672416697
P54578	6IIN-A	Ubiquitin carboxyl-terminal hydrolase 14	-57.2581	-1.164513823800582
P14902	6E43-A	Indoleamine 2,3-dioxygenase 1	-57.2345	-1.1623909246715498
Q9NVR0	3I3N-A	Kelch-like protein 11	-57.2182	-1.1609246850188717
Q96MU7	6T08-A	YTHDC1	-57.2074	-1.1599531888072805
P61088	6KL4-B	Ubiquitin-conjugating enzyme E2 N	-57.1973	-1.1590446599427366
O94788	4X2Q-C	Retinal dehydrogenase 2	-57.1937	-1.1587208278722063
P04746	5KEZ-A	Pancreatic alpha-amylase	-57.1935	-1.1587028372016217
P35354	5IKR-A	Prostaglandin G/H synthase 2	-57.1834	-1.157794308337078
P07711	1CS8-A	Cathepsin L	-57.1822	-1.1576863643135682
O14561	5XTC-X	Acyl carrier protein, mitochondrial	-57.1609	-1.1557703578962637
Q6PL18	6HI3-A	ATPase family AAA domain-containing protein 2	-57.1488	-1.1546819223258704
Q02763	3L8P-A	Angiopoietin-1 receptor	-57.113	-1.151461592291152
P0DMV8, Q13155	6JPV-A	Heat shock 70 kDa protein 1A,Aminoacyl tRNA synthase complex-interacting multifunctional protein 2	-57.0858	-1.1490148610915896
Q9UBS5	6UO8-A	Gamma-aminobutyric acid type B receptor subunit 1	-57.0836	-1.1488169637151544
P60174	6D43-A	Triosephosphate isomerase	-57.0689	-1.1474946494271558
P25440	6DBC-A	Bromodomain-containing protein 2	-57.0686	-1.1474676634212786
P17693	6AEE-A	HLA class I histocompatibility antigen, alpha chain G	-57.0675	-1.147368714733061
P16083	3NHS-A	NRH dehydrogenase [quinone] 2	-57.0416	-1.1450389228923012
Q9BZ95	5UPD-A	Histone-lysine N-methyltransferase NSD3	-57.0242	-1.1434737345514046
P98170	5C0K-A	Baculoviral IAP repeat-containing protein 4	-57.0207	-1.1431588978161664
Q14232	6O81-H	Translation initiation factor eIF-2B subunit alpha	-56.9975	-1.141071980028305
Q9H8M2	4UIT-A	Bromodomain-containing protein 9	-56.99	-1.1403973298813668
O75604	5XVE-A	Ubiquitin carboxyl-terminal hydrolase 2	-56.9763	-1.139164968946293
P52895	2IPJ-A	Aldo-keto reductase family 1 member C2	-56.9678	-1.1384003654464294
P49915	2VXO-B	GMP SYNTHASE [GLUTAMINE-HYDROLYZING]	-56.9655	-1.1381934727347018
O75385	6MNH-A	Serine/threonine-protein kinase ULK1	-56.9253	-1.1345773479471135
Q08209	1M63-E	SERINE/THREONINE PROTEIN PHOSPHATASE 2B CATALYTIC SUBUNIT, ALPHA ISOFORM	-56.9112	-1.13330900567087
O14732	2DDK-A	Inositol monophosphatase 2	-56.9052	-1.1327692855533191
P49792	4LQW-A	E3 SUMO-protein ligase RanBP2	-56.9016	-1.132445453482789
P41595	5TVN-A	5HT2B receptor, BRIL chimera	-56.9016	-1.132445453482789
Q96GA7	2RKB-A	Serine dehydratase-like	-56.8968	-1.1320136773887484
Q8TAX9	5TIB-A	Sugar ABC transporter substrate-binding protein,Gasdermin-B	-56.8912	-1.1315099386123677
P25774	5QC5-A	Cathepsin S	-56.8712	-1.1297108715538664
P04406	1U8F-Q	Glyceraldehyde-3-phosphate dehydrogenase	-56.8654	-1.129189142106901
P01848	4Y16-C	NKT15 alpha-chain	-56.8537	-1.1281366878776775
P53355	5AUU-A	Death-associated protein kinase 1	-56.8272	-1.1257529240251622
P13631	3LBD-A	RETINOIC ACID RECEPTOR GAMMA-2	-56.8245	-1.1255100499722648
Q9NS75	6RZ7-A	Cysteinyl leukotriene receptor 2,Soluble cytochrome b562,Cysteinyl leukotriene receptor 2	-56.7767	-1.1212102797024457
Q6PYX1	3DRO-B	Hepatitis B virus receptor binding protein	-56.7687	-1.1204906528790453
Q03431	3L2J-B	Fusion protein of Maltose-binding periplasmic protein and Parathyroid hormone/parathyroid hormone-related peptide receptor	-56.7682	-1.1204456762025825
Q9NTG7	4JSR-A	NAD-DEPENDENT PROTEIN DEACETYLASE SIRTUIN-3, MITOCHONDRIAL	-56.7589	-1.1196091100203789
P20231	2ZA5-D	TPSB2 protein	-56.7584	-1.1195641333439168
O95299	5XTC-w	NADH dehydrogenase [ubiquinone] 1 alpha subcomplex subunit 10, mitochondrial	-56.7569	-1.119429203314529
Q9BXB1	4KT1-A	Leucine-rich repeat-containing G-protein coupled receptor 4	-56.7078	-1.1150124936859072
P08069	3LVP-A	Insulin-like growth factor 1 receptor	-56.7059	-1.1148415823153497
Q86TI2	6EOR-B	Dipeptidyl peptidase 9	-56.7026	-1.1145447362506964
Q99986	6BU6-A	Serine/threonine-protein kinase VRK1	-56.699	-1.1142209041801665
Q02127	2PRH-A	Dihydroorotate dehydrogenase (quinone), mitochondrial	-56.6908	-1.113483286686181
P63146	2YBF-A	UBIQUITIN-CONJUGATING ENZYME E2 B	-56.6888	-1.113303379980331
Q06124	4H34-A	Tyrosine-protein phosphatase non-receptor type 11	-56.652	-1.1099930965926874
Q9UBC3	5NR3-A	DNA (cytosine-5)-methyltransferase 3B	-56.6514	-1.1099391245809327
Q02750	5BX0-A	Dual specificity mitogen-activated protein kinase kinase 1	-56.6369	-1.1086348009635183
P37023	3MY0-A	Serine/threonine-protein kinase receptor R3	-56.617	-1.1068447292403092
O75521	2CQU-A	Enoyl-CoA delta isomerase 2	-56.6152	-1.1066828132050444
P02753	3BSZ-F	Plasma retinol-binding protein	-56.61	-1.1062150557698338
P07741	1ZN9-B	Adenine phosphoribosyltransferase	-56.6078	-1.1060171583933984
P50750	3TNH-A	Cell division protein kinase 9	-56.6004	-1.105351503581753
P55212	3V6L-B	Caspase-6	-56.5654	-1.1022031362293747
Q9UNA0	3HY7-A	A disintegrin and metalloproteinase with thrombospondin motifs 5	-56.5443	-1.1003051204826555
Q8NCC3	4X95-A	Group XV phospholipase A2	-56.5234	-1.0984250954065216
O96028	6XCG-A	Histone-lysine N-methyltransferase NSD2	-56.5145	-1.0976245105654878
O15527	1KO9-A	8-oxoguanine DNA glycosylase	-56.4831	-1.0947999752836404
Q96CA5	2I3I-A	Baculoviral IAP repeat-containing protein 7	-56.466	-1.0932617729486216
O43318, Q15750	4L53-A	TAK1 kinase - TAB1 chimera fusion protein	-56.4338	-1.0903652749844337
P83916	3F2U-A	Chromobox protein homolog 1	-56.4288	-1.0899155082198084
P12277	3B6R-A	Creatine kinase B-type	-56.4236	-1.089447750784598
P50991	6NRA-D	T-complex protein 1 subunit delta	-56.4112	-1.088332329208327
P39086	2ZNT-A	Glutamate receptor, ionotropic kainate 1	-56.4015	-1.0874597816849532
Q6P2P2	6PDM-A	Protein arginine N-methyltransferase 9	-56.3857	-1.086038518708737
Q9UHD2	6RSR-A	Serine/threonine-protein kinase TBK1	-56.3851	-1.085984546696982
P09871	1ELV-A	Complement C1s subcomponent	-56.3763	-1.085192957191241
P34947	4TNB-A	G protein-coupled receptor kinase 5	-56.3512	-1.0829351280328214
Q9NNX6	2XR6-A	mDC-SIGN1B type I isoform	-56.3214	-1.0802545181156538
Q9UQB9	6GR8-A	Aurora kinase C	-56.3037	-1.0786623437688798
Q9Y5Z0	2EWY-A	BETA-SECRETASE 2	-56.3026	-1.078563395080662
P62195	5T0G-C	26S protease regulatory subunit 8	-56.2617	-1.0748843029460262
P49760	3NR9-A	Dual specificity protein kinase CLK2	-56.2291	-1.0719518236406689
Q9NSY1	5IKW-A	BMP-2-inducible protein kinase	-56.2245	-1.071538038217213
P17655	1KFX-L	M-CALPAIN LARGE SUBUNIT	-56.1973	-1.0690913070176506
P21554	5XRA-A	Cannabinoid receptor 1,Flavodoxin,Cannabinoid receptor 1	-56.167	-1.066365720424021
O14727	5JUY-D	Apoptotic protease-activating factor 1	-56.1596	-1.0657000656123747
P02461	4AE2-B	COLLAGEN ALPHA-1(III) CHAIN	-56.1467	-1.0645396673596417
Q9HD34	5WGB-B	LYR motif-containing protein 4	-56.1295	-1.06299246968933
P17787	5KXI-B	Neuronal acetylcholine receptor subunit beta-2	-56.1234	-1.0624437542364866
P35520	4PCU-A	CYSTATHIONINE BETA-SYNTHASE	-56.1136	-1.061562211377821
Q9NYY3	4I6B-A	Serine/threonine-protein kinase PLK2	-56.1072	-1.0609865099191005
P54652	4FSV-A	Heat shock-related 70 kDa protein 2	-56.0977	-1.0601319530663125
P02788	1CB6-A	Lactotransferrin	-56.0964	-1.06001501370751
Q13164	4B99-A	MITOGEN-ACTIVATED PROTEIN KINASE 7	-56.0913	-1.0595562516075914
P48735	5I96-A	Isocitrate dehydrogenase [NADP], mitochondrial	-56.0832	-1.0588276294488983
Q99250	6J8E-A	Sodium channel protein type 2 subunit alpha	-56.0749	-1.0580810166196202
O00522	3U7D-A	Krev interaction trapped protein 1	-56.0366	-1.0546358032025895
Q13131	6C9J-A	5'-AMP-activated protein kinase catalytic subunit alpha-1	-56.0326	-1.054275989790889
P55210	3R5K-A	Caspase-7	-56.0309	-1.054123069090917
Q13490	4LGE-A	Baculoviral IAP repeat-containing protein 2	-56.0307	-1.0541050784203316
Q9NZQ7	5J89-D	Programmed cell death 1 ligand 1	-56.022	-1.0533224842498832
O00206	3ULA-A	Toll-like receptor 4, Variable lymphocyte receptor B	-56.008	-1.0520631373089322
P07148	6MP4-F	Fatty acid-binding protein, liver	-55.9772	-1.0492925740388397
P20701	1ZOO-A	LEUKOCYTE ADHESION GLYCOPROTEIN	-55.974	-1.0490047233094788
Q9UIQ6	4Z7I-A	Leucyl-cystinyl aminopeptidase	-55.9658	-1.0482671058154935
P08263	1K3Y-A	Glutathione S-transferase A1	-55.9004	-1.0423841565341925
Q16548	6E3J-A	Bcl-2-related protein A1	-55.8788	-1.0404411641110107
P40337	5NVV-C	Von Hippel-Lindau disease tumor suppressor	-55.8674	-1.0394156958876652
P49720	5LF4-I	Proteasome subunit beta type-3	-55.8624	-1.0389659291230395
P01903	4E41-A	HLA class II histocompatibility antigen, DR alpha chain	-55.8565	-1.0384352043407812
P40261	6B1A-A	NNMT protein	-55.8555	-1.0383452509878563
P32322	2GR9-A	Pyrroline-5-carboxylate reductase 1, mitochondrial	-55.8493	-1.0377875401997207
P12104	3IFB-A	INTESTINAL FATTY ACID-BINDING PROTEIN (T54)	-55.8489	-1.0377515588585509
P16070	4PZ4-A	CD44 antigen	-55.8268	-1.0357635897589064
Q04759	4Q9Z-A	HUMAN PROTEIN KINASE C THETA	-55.8026	-1.0335867186181191
Q7L266	4OSY-B	L-asparaginase	-55.7706	-1.0307082113245167
P54252	4WTH-A	Maltose-binding periplasmic protein, Ataxin-3 chimera	-55.7127	-1.025499912190154
P29274	5K2D-A	Human A2a adenosine receptor T4L chimera	-55.694	-1.0238177844904552
O14920	4KIK-B	Inhibitor of nuclear factor kappa-B kinase subunit beta	-55.6784	-1.022414512184824
O14939	6OHS-A	Phospholipase D2	-55.6663	-1.02132607661443
P23921	2WGH-B	Ribonucleoside-diphosphate reductase large subunit	-55.6657	-1.0212721046026751
Q13153	4ZY4-A	SERINE/THREONINE-PROTEIN KINASE PAK-ALPHA	-55.6464	-1.0195360048912208
P51449, Q15596	5VB6-A	Nuclear receptor ROR-gamma, SRC2 chimera	-55.6369	-1.0186814480384323
P53350	5TA6-A	Serine/threonine-protein kinase PLK1	-55.6179	-1.0169723343328558
O75173	2RJP-A	ADAMTS-4	-55.6167	-1.016864390309346
P69891	1I3E-A	HEMOGLOBIN GAMMA CHAINS	-55.5868	-1.0141747850568854
P41180	5K5T-A	Extracellular calcium-sensing receptor	-55.5676	-1.012447680680724
P35968	3VID-A	Vascular endothelial growth factor receptor 2	-55.5634	-1.0120698765984388
Q15562	6S69-A	Transcriptional enhancer factor TEF-4	-55.5575	-1.0115391518161805
O76054	4OMJ-A	SEC14-like protein 2	-55.5557	-1.0113772357809157
O95749	2Q80-F	Geranylgeranyl pyrophosphate synthase	-55.5286	-1.0089394999166454
P48449	1W6K-A	LANOSTEROL SYNTHASE	-55.5244	-1.0085616958343604
P01834	4XMP-L	Antibody Fab 8ANC195 light chain	-55.5176	-1.0079500130344698
O43613	6TP6-A	Orexin receptor type 1	-55.4936	-1.005791132564268
P10276	3KMR-A	Retinoic acid receptor alpha	-55.4877	-1.005260407782009
P51512	1RM8-A	Matrix metalloproteinase-16	-55.4809	-1.004648724982119
Q9BXF3	5V84-C	Cat eye syndrome critical region protein 2	-55.4368	-1.0006817821181226
Q13464	5WNH-B	Rho-associated protein kinase 1	-55.3865	-0.9961571284659908
P00325	1U3U-A	ALCOHOL DEHYDROGENASE	-55.3855	-0.996067175113066
Q9BYF1	6ACG-D	Angiotensin-converting enzyme 2	-55.3585	-0.9936384345840884
P60891	2HCR-A	Ribose-phosphate pyrophosphokinase I	-55.3547	-0.9932966118429734
P27361	6GES-A	Mitogen-activated protein kinase 3	-55.3329	-0.9913356287492066
P32298	4YHJ-A	G protein-coupled receptor kinase 4	-55.3014	-0.9885020981320662
O95243	4E9G-A	Methyl-CpG-binding domain protein 4	-55.2946	-0.9878904153321758
P51812	4JG7-A	Ribosomal protein S6 kinase alpha-3	-55.2944	-0.9878724246615908
P01042	4ECC-A	chimeric protein between GSHKT10 and domain 5 of kininogen-1	-55.2849	-0.9870178678088024
P28062	5M2B-K	Proteasome subunit beta type-8,Proteasome subunit beta type-5	-55.2456	-0.9834827010388468
P01850	4GG8-F	T-CELL RECEPTOR, SP3.4 BETA CHAIN	-55.2346	-0.9824932141566703
P0CG29	4MPF-A	Glutathione S-transferase theta-2	-55.2236	-0.9815037272744944
O75970	2OPG-A	Multiple PDZ domain protein	-55.2231	-0.981458750598032
P10997	3G7W-A	Maltose-binding periplasmic protein, Islet amyloid polypeptide fusion protein	-55.2074	-0.980046482957108
P03923	5XTC-m	NADH-ubiquinone oxidoreductase chain 6	-55.2067	-0.9799835156100604
O00238	3MDY-A	Bone morphogenetic protein receptor type-1B	-55.1899	-0.9784722992809192
P11166	5EQG-A	Solute carrier family 2, facilitated glucose transporter member 1	-55.1735	-0.9769970642929474
P47871	5XEZ-A	Glucagon receptor,Endolysin,Glucagon receptor	-55.1693	-0.9766192602106624
Q86WV6	4QXP-B	Stimulator of interferon genes protein	-55.1629	-0.9760435587519418
P54646	6B1U-A	5'-AMP-activated protein kinase catalytic subunit alpha-2	-55.1625	-0.9760075774107718
P49137	3R2B-A	MAP kinase-activated protein kinase 2	-55.1446	-0.9743974123934124
P53602	3D4J-B	Diphosphomevalonate decarboxylase	-55.142	-0.9741635336758078
Q92831	1N72-A	Histone acetyltransferase KAT2B	-55.1158	-0.9718067558291702
P61626	1REM-A	PROTEIN (LYSOZYME)	-55.1037	-0.970718320258777
P20807	6BGP-A	Calpain-3	-55.1005	-0.970430469529416
P31327	6UEL-A	Carbamoyl-phosphate synthase [ammonia], mitochondrial	-55.0867	-0.9691891132590502
P28335	6BQG-A	5-hydroxytryptamine receptor 2C,Soluble cytochrome b562	-55.0846	-0.9690002112179076
P07332	3CD3-A	Proto-oncogene tyrosine-protein kinase Fes/Fps	-55.0782	-0.9684245097591871
Q8N5Y8	4F0D-A	Mono [ADP-ribose] polymerase PARP16	-55.0476	-0.9656719371596796
P48039	6ME5-A	chimera protein of Melatonin receptor type 1A and GlgA glycogen synthase	-55.0352	-0.9645565155834086
P50053	2HQQ-A	Ketohexokinase	-55.0312	-0.9641967021717078
Q9UMR2	6B4K-A	ATP-dependent RNA helicase DDX19B	-55.0194	-0.9631352526071916
P06126	5J1A-A	T-cell surface glycoprotein CD1a	-55.0191	-0.9631082666013144
O43488		AFLATOXIN B1 ALDEHYDE REDUCTASE MEMBER 2	-55.0177	-0.962982331907219
P20292	2Q7M-C	Arachidonate 5-lipoxygenase-activating protein	-54.975	-0.9591413237373182
P50120	4GKC-A	Retinol-binding protein 2	-54.9743	-0.9590783563902704
Q9C000	4IFP-A	Maltose-binding periplasmic protein,NACHT, LRR and PYD domains-containing protein 1	-54.9734	-0.9589973983726378
P41586	3N94-A	Fusion protein of Maltose-binding periplasmic protein and pituitary adenylate cyclase 1 Receptor-short	-54.9591	-0.9577110654258092
P08100	6CMO-R	chimera protein of Soluble cytochrome b562 and Rhodopsin	-54.9483	-0.9567395692142184
P57768	5GW0-A	Sorting nexin-16	-54.9303	-0.955120408861567
O43617	1SZ7-A	Trafficking protein particle complex subunit 3	-54.927	-0.954823562796914
Q12879	6IRH-B	Glutamate receptor ionotropic, NMDA 2A	-54.9083	-0.9531414350972146
Q9H7Z6	6OWI-A	histone acetyltransferase MYST1	-54.9038	-0.9527366450090516
P0CG30	2LJR-A	GLUTATHIONE S-TRANSFERASE	-54.8775	-0.950370871827122
P04180	4XX1-A	Phosphatidylcholine-sterol acyltransferase	-54.8547	-0.9483199353804304
O75581	5GJE-A	Low-density lipoprotein receptor-related protein 6,Glycogen synthase kinase-3 beta	-54.8509	-0.9479781126393152
O75907	6VZ1-B	Diacylglycerol O-acyltransferase 1	-54.848	-0.947717247915832
P10720	4HSV-B	Platelet factor 4 variant	-54.841	-0.9470875744453566
P80188	4QAE-A	Neutrophil gelatinase-associated lipocalin	-54.8385	-0.946862691063044
Q8NFU5	6M8A-A	Inositol polyphosphate multikinase,Inositol polyphosphate multikinase	-54.8144	-0.9446948152575492
P16442	6GX1-A	ABO blood group (transferase A, alpha 1-3-N-acetylgalactosaminyltransferase transferase B, alpha 1-3-galactosyltransferase)	-54.8133	-0.9445958665693316
O60259	5MS4-A	Kallikrein-8	-54.8039	-0.9437503050518358
P09601	1S8C-A	Heme oxygenase 1	-54.7966	-0.9430936455754826
Q92993	2OU2-A	Histone acetyltransferase HTATIP	-54.7902	-0.942517944116762
Q9H488	5UX6-A	GDP-fucose protein O-fucosyltransferase 1	-54.7865	-0.9421851167109392
P03891	5XTD-i	NADH-ubiquinone oxidoreductase chain 2	-54.7839	-0.9419512379933344
O00204	1Q1Q-A	sulfotransferase family, cytosolic, 2B, member 1 isoform b	-54.777	-0.9413305598581512
Q86Y39	5XTC-V	NADH dehydrogenase [ubiquinone] 1 alpha subcomplex subunit 11	-54.7717	-0.9408538070876484
P51531	6HAX-A	Possible global transcription activator SNF2L2	-54.7716	-0.9408448117523556
Q9H1P3	5ZM8-A	Oxysterol-binding protein-related protein 2	-54.7655	-0.9402960962995128
Q13188	5DH3-A	Serine/threonine-protein kinase 3	-54.7388	-0.9378943417764124
Q8IVH8	5J5T-A	Mitogen-activated protein kinase kinase kinase kinase 3	-54.7346	-0.9375165376941276
Q9H4Y5	3Q19-A	Glutathione S-transferase omega-2	-54.7015	-0.9345390817123074
Q9BVS4	6FDO-A	Serine/threonine-protein kinase RIO2	-54.6812	-0.9327130286479276
P49773	1KPF-A	Histidine triad nucleotide-binding protein 1	-54.6783	-0.9324521639244452
Q06520	3F3Y-B	HYDROXYSTEROID SULFOTRANSFERASE	-54.6747	-0.9321283318539147
P59665	3GNY-A	Neutrophil defensin 1	-54.6641	-0.9311748263129086
P15309	2HPA-B	PROTEIN (ACID PHOSPHATASE)	-54.6593	-0.9307430502188686
O75897	2GWH-A	Sulfotransferase 1C2	-54.626	-0.9277476035664628
P11362	5AM7-A	Fibroblast growth factor receptor 1	-54.6183	-0.9270549627489396
P01584	5R8E-A	Interleukin-1 beta	-54.6129	-0.9265692146431448
P55201	5DYC-A	Peregrin	-54.602	-0.9255887230962608
P11142	5AQH-A	HEAT SHOCK COGNATE 71 KDA PROTEIN	-54.5766	-0.9233039079319636
Q9Y6N5	6OIB-A	Sulfide:quinone oxidoreductase, mitochondrial	-54.5659	-0.9223414070556654
Q9NPI1	6V0Q-A	Bromodomain-containing protein 7	-54.5645	-0.9222154723615704
P42574	2CDR-A	Procaspase-3	-54.5538	-0.921252971485272
Q9H6P5	2A8M-A	Threonine aspartase 1	-54.5333	-0.9194089277503074
O60894, Q16602	6D1U-A	Maltose-binding periplasmic protein,Receptor activity-modifying protein 1,Calcitonin gene-related peptide type 1 receptor	-54.5322	-0.9193099790620902
P07288	2ZCH-P	Prostate-specific antigen	-54.5241	-0.9185813569033964
Q07912	1U4D-A	Activated CDC42 kinase 1	-54.5013	-0.9165304204567049
P49638	5MUG-A	Alpha-tocopherol transfer protein	-54.4994	-0.9163595090861472
P05062	1QO5-B	FRUCTOSE-BISPHOSPHATE ALDOLASE B	-54.4861	-0.9151631294922437
O00482	4IS8-A	FTZ-F1 related protein	-54.4749	-0.9141556519394824
P52888	1S4B-P	Thimet oligopeptidase	-54.4456	-0.9115200186987774
G1RH57	5X8W-A	Nuclear receptor ROR-gamma	-54.439	-0.910926326569472
Q9BPZ2	5LUG-C	Spindlin-like protein 2, isoform CRA_a	-54.4296	-0.9100807650519762
P27448	3FE3-B	MAP/microtubule affinity-regulating kinase 3	-54.4188	-0.909109268840385
P43235	5J94-A	Cathepsin K	-54.4049	-0.9078589172347264
P18433	6UZT-A	Receptor-type tyrosine-protein phosphatase alpha	-54.3939	-0.9068694303525509
P54753	5L6P-A	Ephrin type-B receptor 3	-54.3814	-0.9057450134409868
O95696	5PNX-A	Bromodomain-containing protein 1	-54.3734	-0.905025386617586
P30711	2C3Q-A	GLUTATHIONE S-TRANSFERASE THETA 1	-54.3725	-0.904944428599954
P51648	4QGK-A	Fatty aldehyde dehydrogenase	-54.3638	-0.9041618344295052
P48443	2GL8-D	Retinoic acid receptor RXR-gamma	-54.36	-0.90382001168839
O43324	2UZ8-A	Eukaryotic translation elongation factor 1 epsilon-1	-54.359	-0.9037300583354652
P51857	3UZY-A	3-oxo-5-beta-steroid 4-dehydrogenase	-54.3586	-0.9036940769942952
P78417	4YQV-A	Glutathione S-transferase omega-1	-54.3542	-0.9032982822414246
P60709	6ANU-F	Actin, cytoplasmic 1	-54.3349	-0.9015621825299704
O15350	2XWC-A	Tumor protein p73	-54.3345	-0.9015262011888004
Q6B0I6	5PHC-A	Lysine-specific demethylase 4D	-54.3295	-0.9010764344241752
P18669	4GPZ-B	Phosphoglycerate mutase 1	-54.3268	-0.9008335603712772
Q96EB6	4ZZI-A	NAD-dependent protein deacetylase sirtuin-1	-54.3212	-0.9003298215948966
P19784	5YF9-X	Casein kinase II subunit alpha'	-54.3072	-0.8990704746539457
Q9GZL7	6N31-A	Ribosome biogenesis protein WDR12	-54.3069	-0.899043488648068
P62993	3IN8-A	Growth factor receptor-bound protein 2	-54.2954	-0.8980090250894297
Q16288	4YMJ-A	NT-3 growth factor receptor	-54.2919	-0.8976941883541917
Q96JM7	4L59-A	Lethal(3)malignant brain tumor-like protein 3	-54.29	-0.8975232769836341
P30838	4L2O-A	Aldehyde dehydrogenase, dimeric NADP-preferring	-54.2856	-0.897127482230764
O14733	6QFT-A	Dual specificity mitogen-activated protein kinase kinase 7	-54.2545	-0.8943299329547936
Q09428	6C3P-E	ATP-binding cassette sub-family C member 8	-54.244	-0.8933854227490802
P07327	1HSO-A	Alcohol dehydrogenase alpha chain	-54.2431	-0.8933044647314474
P0DP23	4Q5U-A	Calmodulin	-54.2188	-0.8911185982553682
P09543	1WOJ-A	2',3'-cyclic-nucleotide 3'-phosphodiesterase	-54.213	-0.8905968688084026
Q8TF76	6G34-A	Serine/threonine-protein kinase haspin	-54.2053	-0.8899042279908794
Q07837	6LI9-C	Neutral and basic amino acid transport protein rBAT	-54.1993	-0.8893645078733289
P15812, P61769	3S6C-A	Beta-2-microglobulin, T-cell surface glycoprotein CD1e, membrane-associated	-54.1907	-0.8885909090381731
Q709F0	2WBI-A	ACYL-COA DEHYDROGENASE FAMILY MEMBER 11	-54.1817	-0.8877813288618472
P55072	6G2Y-A	Transitional endoplasmic reticulum ATPase	-54.1656	-0.8863330798797532
P22891	3H5C-B	Vitamin K-dependent protein Z	-54.1444	-0.8844260687977413
P49189	6QAK-A	4-trimethylaminobutyraldehyde dehydrogenase	-54.1386	-0.8839043393507758
P62942	2RSE-A	Peptidyl-prolyl cis-trans isomerase FKBP1A	-54.1332	-0.8834185912449809
P03915	5XTC-l	NADH-ubiquinone oxidoreductase chain 5	-54.1175	-0.8820063236040567
O43173	5BO9-A	Sia-alpha-2,3-Gal-beta-1,4-GlcNAc-R:alpha 2,8-sialyltransferase	-54.1084	-0.8811877480924388
O75116	6P5M-A	Rho-associated protein kinase 2	-54.1083	-0.881178752757146
P52788	3C6M-B	Spermine synthase	-54.1074	-0.8810977947395133
K7N5M3	4ZAK-C	Protein Trav11,Va14Ja18/Vb8.2,Human nkt tcr alpha chain	-54.1068	-0.8810438227277584
P32297	5TVC-B	Soluble acetylcholine receptor,Neuronal acetylcholine receptor subunit alpha-3 chimera	-54.0795	-0.8785880961929038
P19883	2P6A-D	Follistatin	-54.0786	-0.878507138175271
P29965	3LKJ-C	CD40 ligand	-54.0693	-0.8776705719930675
P15291	4L41-C	Beta-1,4-galactosyltransferase 1	-54.06	-0.8768340058108646
O75460	4YZ9-A	Serine/threonine-protein kinase/endoribonuclease IRE1	-54.0598	-0.8768160151402796
P0DJD7	1PSN-A	PEPSIN 3A	-53.9793	-0.8695747702298101
P11310	1EGD-B	Acyl-CoA dehydrogenase, medium-chain specific, mitochondrial	-53.9694	-0.8686842320358515
Q9HBH9	2AC3-A	MAP kinase-interacting serine/threonine-protein kinase 2	-53.9587	-0.8677217311595532
Q12888	4RG2-A	Tumor suppressor p53-binding protein 1	-53.939	-0.8659496501069289
Q15059	2E7N-A	Bromodomain-containing protein 3	-53.9282	-0.8649781538953377
P43250	3NYO-A	G protein-coupled receptor kinase 6	-53.9181	-0.8640696250307949
P30566	4FFX-B	ADENYLOSUCCINATE LYASE	-53.9124	-0.8635568909191215
P51813	3SXS-A	Cytoplasmic tyrosine-protein kinase BMX	-53.9116	-0.8634849282367816
O15392	6YIE-A	Baculoviral IAP repeat-containing protein 5	-53.8931	-0.8618207912076672
P13928	1W3W-A	ANNEXIN A8	-53.8887	-0.8614249964547971
Q9UNN8	1LQV-A	ENDOTHELIAL PROTEIN C RECEPTOR	-53.8678	-0.859544971378663
P11473	4G2I-A	Vitamin D3 receptor	-53.8565	-0.8585284984906091
P29320	2QO7-A	Ephrin type-A receptor 3	-53.8544	-0.8583395964494664
P78536	3E8R-A	ADAM 17	-53.8541	-0.8583126104435893
Q86UE8	5O0Y-A	Serine/threonine-protein kinase tousled-like 2	-53.8452	-0.8575120256025557
P63000	5QQD-A	Ras-related C3 botulinum toxin substrate 1	-53.8437	-0.8573770955731681
P08253	1QIB-A	72 kDa type IV collagenase	-53.8336	-0.8564685667086246
P40926	4WLE-C	Malate dehydrogenase, mitochondrial	-53.8332	-0.8564325853674546
Q8N8N7	2W4Q-A	PROSTAGLANDIN REDUCTASE 2	-53.8264	-0.8558209025675642
P12724	4OXF-A	Eosinophil cationic protein	-53.8209	-0.8553261591264765
Q9NZ08	6Q4R-A	Endoplasmic reticulum aminopeptidase 1,Endoplasmic reticulum aminopeptidase 1	-53.8071	-0.85408480285611
P31153	5A1G-A	S-adenosylmethionine synthase isoform type-2	-53.7944	-0.8529423952739618
P05091	1NZZ-D	Aldehyde dehydrogenase	-53.7794	-0.8515930949800854
Q08623	3L5K-A	Haloacid dehalogenase-like hydrolase domain-containing protein 1A	-53.7584	-0.8497040745686586
Q6UWY2	4Q7X-A	Serine protease 57	-53.7545	-0.8493532564922506
F6IQY1	6ID4-A	MHC class I antigen	-53.7521	-0.8491373684452302
Q5JP69	2ODQ-A	Complement C2	-53.7514	-0.8490744010981826
O43715	4XZS-A	Maltose-binding periplasmic protein,TP53-regulated inhibitor of apoptosis 1	-53.7433	-0.8483457789394894
P11712	5X24-A	Cytochrome P450 2C9	-53.7363	-0.847716105469014
P27037	3Q4T-A	Activin receptor type-2A	-53.7343	-0.8475361987631636
P11586	1A4I-B	METHYLENETETRAHYDROFOLATE DEHYDROGENASE / CYCLOHYDROLASE	-53.7302	-0.8471673900161713
O95445	2WEX-A	APOLIPOPROTEIN M	-53.7161	-0.845899047739927
P49761	2WU7-A	DUAL SPECIFICITY PROTEIN KINASE CLK3	-53.6988	-0.8443428547343231
O15151	2VYR-C	Mdm4 protein	-53.6892	-0.8434793025462424
P47985	5XTE-P	Cytochrome b-c1 complex subunit Rieske, mitochondrial	-53.6756	-0.8422559369464615
P35030	3P92-A	PRSS3 protein	-53.6615	-0.8409875946702172
P28223	6A94-A	5-hydroxytryptamine receptor 2A,Soluble cytochrome b562	-53.6496	-0.839917149770409
P25789	6AVO-Z	Proteasome subunit alpha type-4	-53.6433	-0.8393504436469813
Q86U44	6TTX-A	N6-adenosine-methyltransferase catalytic subunit	-53.6233	-0.8375513765884793
O95045	2XRF-A	Uridine phosphorylase 2	-53.5508	-0.8310297585014107
P58154	4HQP-A	Alpha7 nicotinic receptor chimera	-53.5493	-0.8308948284720231
P03367	3UFN-A	HIV-1 protease	-53.5485	-0.8308228657896826
Q8NB16	5KNJ-A	Mixed lineage kinase domain-like protein	-53.5416	-0.8302021876544999
Q9ULV1	6BD4-A	Frizzled-4/Rubredoxin chimeric protein	-53.5328	-0.8294105981487592
L0R8F8	5OOL-v	MIEF1 upstream open reading frame protein	-53.5324	-0.8293746168075892
O43639	4E6R-B	Cytoplasmic protein NCK2	-53.5232	-0.8285470459606784
Q15369	6HAY-C	Transcription elongation factor B polypeptide 1	-53.5116	-0.8275035870667473
P21675	6BQD-A	Transcription initiation factor TFIID subunit 1	-53.5022	-0.8266580255492515
P19367	4F9O-A	PROTEIN (HEXOKINASE)	-53.4702	-0.8237795182556484
Q96PD4	5N92-F	Interleukin-17F	-53.4541	-0.8223312692735544
P28222	5V54-B	5-hydroxytryptamine receptor 1B,OB-1 fused 5-HT1b receptor,5-hydroxytryptamine receptor 1B	-53.4527	-0.8222053345794595
O60895, Q16602	4RWF-A	Maltose transporter subunit, Receptor activity-modifying protein 2, Calcitonin gene-related peptide type 1 receptor fusion protein	-53.4389	-0.8209639783090931
P07355	5LQ2-A	Annexin A2	-53.4198	-0.8192458692682244
Q96SB4	5XV7-A	serine-arginine (SR) protein kinase 1	-53.4096	-0.8183283450683881
P28331	5XTB-M	NADH-ubiquinone oxidoreductase 75 kDa subunit, mitochondrial	-53.3981	-0.8172938815097498
P36888	6IL3-A	Receptor-type tyrosine-protein kinase FLT3	-53.3949	-0.8170060307803896
P78356	3X08-A	Phosphatidylinositol 5-phosphate 4-kinase type-2 beta	-53.3923	-0.8167721520627843
Q93091	5OAB-A	Ribonuclease K6	-53.3916	-0.8167091847157365
P09238	3V96-B	Stromelysin-2	-53.3819	-0.8158366371923637
A1L3X0	6Y7F-B	Elongation of very long chain fatty acids protein 7	-53.3453	-0.8125443444753055
Q13237	5BV6-A	cGMP-dependent protein kinase 2	-53.3332	-0.8114559089049116
O95822	2YGW-B	Malonyl-CoA decarboxylase, mitochondrial	-53.3325	-0.8113929415578646
P10644	5KJX-A	cAMP-dependent protein kinase type I-alpha regulatory subunit	-53.3294	-0.8111140861637964
P52564	3ENM-A	Dual specificity mitogen-activated protein kinase kinase 6	-53.3287	-0.8110511188167487
P49862	2QXH-A	Kallikrein-7	-53.3248	-0.8107003007403414
Q14914	1ZSV-A	NADP-dependent leukotriene B4 12-hydroxydehydrogenase	-53.315	-0.809818757881675
P52789	5HG1-A	Hexokinase-2	-53.2881	-0.8073990126879904
P34998	3EHS-A	fusion protein of CRFR1 extracellular domain and MBP	-53.2785	-0.8065354604999097
P10619	4CIA-A	HUMAN PROTECTIVE PROTEIN	-53.2726	-0.8060047357176513
P06239	3B2W-A	Proto-oncogene tyrosine-protein kinase LCK	-53.2511	-0.8040707386297623
P08514	2VC2-A	INTEGRIN ALPHA-IIB	-53.2458	-0.8035939858592596
Q99558	4IDT-B	Mitogen-activated protein kinase kinase kinase 14	-53.243	-0.8033421164710692
Q9NRD5	6AR4-B	PRKCA-binding protein	-53.2375	-0.8028473730299808
O43314	3T9B-A	Inositol hexakisphosphate and diphosphoinositol-pentakisphosphate kinase 2	-53.2328	-0.802424592271233
P08172	5ZK3-A	Muscarinic acetylcholine receptor M2,Apo-cytochrome b562,Muscarinic acetylcholine receptor M2	-53.222	-0.8014530960596423
P02100	1A9W-E	HEMOGLOBIN (BETA CHAIN)	-53.2206	-0.8013271613655468
Q9H4A3	5WE8-A	Serine/threonine-protein kinase WNK1	-53.1877	-0.7983676960543117
Q96DE0	3COU-A	Nucleoside diphosphate-linked moiety X motif 16	-53.1799	-0.7976660599014964
K7N5N2	3PQY-D	T cell receptor alpha variable 21-DV12,T-cell receptor, sp3.4 alpha chain	-53.1727	-0.7970183957604354
Q13882	6CZ3-A	Protein-tyrosine kinase 6	-53.1676	-0.7965596336605175
Q15022, Q15910	5WG6-A	Histone-lysine N-methyltransferase EZH2,Polycomb protein SUZ12 (E.C.2.1.1.43) chimera	-53.1619	-0.7960468995488448
Q9Y5S2	4UAL-A	Serine/threonine-protein kinase MRCK beta	-53.1508	-0.7950484173313758
P00736	1MD7-A	C1R COMPLEMENT SERINE PROTEASE	-53.1336	-0.7935012196610647
P49368	6NR8-K	T-complex protein 1 subunit gamma	-53.1248	-0.7927096301553239
P08912	6OL9-A	Muscarinic acetylcholine receptor M5, T4 Lysozyme fusion	-53.1023	-0.7906856797145094
Q9UIK4	6PAW-A	Death-associated protein kinase 2	-53.0984	-0.7903348616381014
Q7Z406	5JLH-F	Myosin-14,Alpha-actinin A	-53.0897	-0.7895522674676534
Q9H0J9	2PQF-A	Poly [ADP-ribose] polymerase 12	-53.0735	-0.7880950231502672
P11021, Q13501	5YPC-A	78 kDa glucose-regulated protein,Sequestosome-1	-53.0635	-0.7871954896210159
P43652	6RQ7-B	Afamin	-53.0624	-0.7870965409327982
P30626	4UPG-A	Sorcin	-53.057	-0.7866107928270032
Q15691	5JX1-A	Microtubule-associated protein RP/EB family member 1	-53.0565	-0.7865658161505404
P60880	3ZUR-A	BOTULINUM NEUROTOXIN TYPE A, SYNAPTOSOMAL-ASSOCIATED PROTEIN	-53.0547	-0.7864039001152751
P43005	6S3Q-B	Excitatory amino acid transporter 3	-53.0315	-0.7843169823274134
Q9UBE0	6CWZ-C	SUMO-activating enzyme subunit 1	-53.0091	-0.7823020272218911
Q05048	6B3X-A	Cleavage stimulation factor subunit 1	-53.009	-0.7822930318865989
O15111	5TQY-A	Inhibitor of nuclear factor kappa-B kinase subunit alpha	-53.0005	-0.7815284283867359
P26641		Elongation factor 1-gamma	-52.9901	-0.7805929135163147
Q8NB78	6R25-K	Lysine-specific histone demethylase 1B	-52.989	-0.780493964828097
Q13526	5BMY-A	Peptidyl-prolyl cis-trans isomerase NIMA-interacting 1,Maltose-binding periplasmic protein	-52.983	-0.7799542447105464
P16278	3WF2-D	Beta-galactosidase	-52.9736	-0.7791086831930506
P40306	6AVO-B	Proteasome subunit beta type-10,Proteasome subunit beta type-2	-52.9687	-0.7786679117637177
P41222	4ORU-A	Prostaglandin-H2 D-isomerase	-52.9675	-0.778559967740208
Q15782	4AY1-A	CHITINASE-3-LIKE PROTEIN 2	-52.9572	-0.7776334482050795
Q9P2H5	5TXK-A	Ubiquitin carboxyl-terminal hydrolase 35,Ubiquitin carboxyl-terminal hydrolase 35	-52.952	-0.7771656907698689
P43378	4GE2-A	Tyrosine-protein phosphatase non-receptor type 9	-52.9516	-0.7771297094286989
P01764	3UPC-A	MG8-4 SCAFFOLD ANTIBODY	-52.9441	-0.7764550592817607
P00751	1RTK-A	Complement factor B	-52.9256	-0.774790922252647
P55211	1NW9-B	Caspase-9	-52.913	-0.7736575100057903
P30041		Peroxiredoxin-6	-52.9108	-0.7734596126293556
Q16836	1F17-B	3-HYDROXYACYL-COA DEHYDROGENASE	-52.899	-0.7723981630648395
Q92542	5A63-A	Nicastrin	-52.898	-0.7723082097119146
P68363	5IJ9-A	Tubulin alpha-1B chain	-52.8966	-0.7721822750178192
O75306	5XTD-Q	NADH dehydrogenase [ubiquinone] iron-sulfur protein 2, mitochondrial	-52.8857	-0.7712017834709358
Q0Z7S8	4A60-A	FATTY ACID-BINDING PROTEIN 9 TESTIS LIPID-BINDING PROTEIN, TLBP, TESTIS-TYPE FATTY ACID-BINDING PROTEIN, T-FABP	-52.8794	-0.7706350773475075
P30542	5N2S-A	Soluble cytochrome b562,Adenosine receptor A1	-52.8617	-0.7690429030007336
Q16772	2VCV-B	GLUTATHIONE S-TRANSFERASE A3	-52.8583	-0.7687370616007884
Q13418	6MIB-A	Integrin-linked protein kinase	-52.8563	-0.768557154894938
Q16512	4OTI-A	Serine/threonine-protein kinase N1	-52.8405	-0.7671358919187218
P07954	3E04-B	Fumarate hydratase	-52.8376	-0.7668750271952394
P50213	6L59-A	Isocitrate dehydrogenase [NAD] subunit alpha, mitochondrial	-52.83	-0.7661913817130084
Q59H18	4YFI-B	Serine/threonine-protein kinase TNNI3K	-52.7764	-0.7613698819962241
O14976	5Y80-A	Cyclin-G-associated kinase	-52.7594	-0.7598406749964973
P10144	1FQ3-B	GRANZYME B	-52.7561	-0.7595438289318449
P12883, Q15691	6PFP-A	Myosin, heavy polypeptide 7, cardiac muscle, beta variant	-52.7261	-0.7568452283440923
P14868	4J15-A	Aspartate--tRNA ligase, cytoplasmic	-52.6978	-0.7542995484563122
C1K0Y1	6ULR-A	HLA class I antigen	-52.6934	-0.7539037537034414
Q9Y4E8	6GH9-A	Ubiquitin carboxyl-terminal hydrolase 15	-52.6799	-0.7526893834389534
P05230	1RML-A	Heparin-binding growth factor 1	-52.6749	-0.7522396166743277
Q9HCE5	5IL1-B	METTL14	-52.6675	-0.7515739618626818
Q9UBG0	5E4L-A	C-type mannose receptor 2	-52.6647	-0.7513220924744921
P00492	1D6N-A	Hypoxanthine-guanine phosphoribosyltransferase	-52.6548	-0.7504315542805335
P37840	3Q29-C	Maltose-binding periplasmic protein/alpha-synuclein chimeric protein	-52.6394	-0.7490462726454873
P43686	5VHM-D	26S proteasome regulatory subunit 6B	-52.6351	-0.7486594732279094
Q9Y2Z4	3ZXI-B	Tyrosyl-tRNA synthetase	-52.6344	-0.7485965058808616
P18564	4UM8-B	INTEGRIN BETA-6	-52.6303	-0.7482276971338686
P04049	4G3X-B	C-RAF1	-52.5975	-0.7452772271579257
Q13467	5URZ-A	Frizzled-5	-52.5864	-0.7442787449404573
P41218	5WPZ-A	MNDA PYD domain with MBP tag	-52.5856	-0.7442067822581174
Q9UM73	5IUI-A	ALK tyrosine kinase receptor	-52.559	-0.74181402307031
Q9P1W9	2IWI-A	SERINE/THREONINE-PROTEIN KINASE PIM-2	-52.556	-0.7415441630115347
P35610	6L48-A	Sterol O-acyltransferase 1	-52.5185	-0.7381709122768445
P36871	5TR2-A	Phosphoglucomutase-1	-52.5178	-0.7381079449297967
Q9UM07	4X8C-A	Protein-arginine deiminase type-4	-52.5046	-0.7369205606711858
Q15652	2YPD-A	PROBABLE JMJC DOMAIN-CONTAINING HISTONE DEMETHYLATION PROT EIN 2C	-52.5037	-0.7368396026535531
O43293	3BQR-A	Death-associated protein kinase 3	-52.5034	-0.7368126166476753
O15554	6CNN-C	Intermediate conductance calcium-activated potassium channel protein 4	-52.4997	-0.7364797892418523
Q10471	4D11-A	Polypeptide N-acetylgalactosaminyltransferase 2	-52.4832	-0.7349955589185884
O00187	3TVJ-B	Mannan-binding lectin serine protease 2	-52.4773	-0.7344648341363306
Q86U86	5E7D-A	Protein polybromo-1	-52.461	-0.7329985944836516
P43403	1U59-A	Tyrosine-protein kinase ZAP-70	-52.4135	-0.7287258102197101
P25189	3OAI-A	Maltose-binding periplasmic protein, Myelin protein P0	-52.407	-0.7281411134256968
P25105	5ZKP-A	Platelet-activating factor receptor,Endolysin,Endolysin,Platelet-activating factor receptor	-52.3793	-0.7256494055496723
O95716	2GF9-A	Ras-related protein Rab-3D	-52.3707	-0.7248758067145165
Q14831	3MQ4-A	Metabotropic glutamate receptor 7	-52.3652	-0.7243810632734287
Q12931	7C05-A	Heat shock protein 75 kDa, mitochondrial	-52.3626	-0.7241471845558233
O14815	1ZIV-A	Calpain-9	-52.3547	-0.7234365530677151
P21453	3V2W-A	Sphingosine 1-phosphate receptor 1, Lysozyme chimera (E.C.3.2.1.17)	-52.3294	-0.7211607332387103
P14174	3L5U-B	Macrophage migration inhibitory factor	-52.32	-0.7203151717212146
P20248	4BCK-B	CYCLIN A2	-52.3014	-0.718642039356808
P0DMV8	5AQX-A	Heat shock 70kDa protein 1A variant	-52.3009	-0.7185970626803453
Q13432	3GQQ-A	Protein unc-119 homolog A	-52.2937	-0.717949398539285
P14416	6LUQ-A	Endolysin,D(2) dopamine receptor,D(2) dopamine receptor	-52.2773	-0.7164741635513131
Q9NWM8	4DIP-A	Peptidyl-prolyl cis-trans isomerase FKBP14	-52.2692	-0.71574554139262
Q9UKJ1	5XO2-A	Paired immunoglobulin-like type 2 receptor alpha	-52.2668	-0.7155296533456004
P22894	3DPF-A	MATRIX METALLO PROTEINASE-8 (MET80 FORM)	-52.2642	-0.715295774627995
Q9BXR0	6H42-A	Queuine tRNA-ribosyltransferase catalytic subunit 1	-52.261	-0.7150079238986348
O15118	6W5T-A	Niemann-Pick C1 protein	-52.2308	-0.7122913326402971
S6B291	5VOD-H	10-1074 Heavy Chain,10-1074 Heavy Chain	-52.2306	-0.7122733419697121
Q9NZN9	5U9I-A	Aryl hydrocarbon receptor-interacting protein-like 1 (AIPL1)	-52.2194	-0.7112658644169509
Q9BY49	1YXM-C	peroxisomal trans 2-enoyl CoA reductase	-52.205	-0.7099705361348295
P48426	6OSP-A	PHOSPHATIDYLINOSITOL-5-PHOSPHATE 4-KINASE TYPE-2 ALPHA	-52.1849	-0.7081624737410354
P30086	1BD9-A	PHOSPHATIDYLETHANOLAMINE BINDING PROTEIN	-52.1755	-0.7073169122235397
Q8TCD5	2I7D-A	5'(3')-deoxyribonucleotidase, cytosolic type	-52.1716	-0.7069660941471316
P31939	1PL0-A	Bifunctional purine biosynthesis protein PURH	-52.1515	-0.7051580317533375
P23470	3QCC-A	Receptor-type tyrosine-protein phosphatase gamma	-52.1315	-0.7033589646948362
Q9BX68	5KM8-B	Histidine triad nucleotide-binding protein 2, mitochondrial	-52.1266	-0.7029181932655033
Q9NQ88	3DCY-A	REGULATOR PROTEIN	-52.123	-0.7025943611949724
P48730	6RCG-A	Casein kinase I isoform delta	-52.1093	-0.7013620002598987
P18206	4PR9-B	Vinculin	-52.1058	-0.7010471635246613
Q96KB5	5J0A-B	Lymphokine-activated killer T-cell-originated protein kinase	-52.0884	-0.6994819751837646
P35408	5YWY-A	Prostaglandin E2 receptor EP4 subtype	-52.0882	-0.6994639845131797
Q13285	1YOW-A	Steroidogenic factor 1	-52.0494	-0.6959737944196862
P10826	4DM6-A	Retinoic acid receptor beta	-52.0195	-0.6932841891672263
Q9Y5K2	6NVB-A	Kallikrein-4	-52.0163	-0.692996338437866
P12544	1OP8-A	Granzyme A	-52.0138	-0.6927714550555536
Q8N884	6LRJ-A	Cyclic GMP-AMP synthase	-52.007	-0.6921597722556625
Q96C86	1ST4-B	Scavenger mRNA-decapping enzyme DcpS	-51.9906	-0.6906845372676913
Q9UGL1	5FZA-A	LYSINE-SPECIFIC DEMETHYLASE 5B	-51.9871	-0.6903697005324533
Q53GL7	6FXI-A	Poly [ADP-ribose] polymerase 10	-51.987	-0.6903607051971611
Q9UBR2	1DEU-A	PROCATHEPSIN X	-51.9853	-0.6902077844971884
P21917	5WIV-A	D(4) dopamine receptor, soluble cytochrome b562 chimera	-51.9705	-0.6888764748738971
P52298	1H2U-X	20 KDA NUCLEAR CAP BINDING PROTEIN	-51.9575	-0.6877070812858712
P17213	1EWF-A	BACTERICIDAL/PERMEABILITY-INCREASING PROTEIN	-51.941	-0.6862228509626072
P43681	5KXI-A	Neuronal acetylcholine receptor subunit alpha-4	-51.9283	-0.6850804433804584
Q16820	4GWN-A	Meprin A subunit beta	-51.9117	-0.6835872177219022
P12955	2IW2-B	XAA-PRO DIPEPTIDASE	-51.9116	-0.6835782223866095
Q01813	4U1R-C	ATP-dependent 6-phosphofructokinase, platelet type	-51.9071	-0.6831734322984465
Q92793	6FQT-A	CREB-binding protein	-51.9016	-0.6826786888573587
Q6P179	5CU5-A	Endoplasmic reticulum aminopeptidase 2	-51.8921	-0.6818241320045701
P19525	2A1A-B	Interferon-induced, double-stranded RNA-activated protein kinase	-51.8658	-0.6794583588226405
Q9BUT1		dehydrogenase/reductase (SDR family) member 6	-51.8564	-0.6786127973051448
P35398	4S15-A	Nuclear receptor ROR-alpha	-51.8547	-0.6784598766051722
P46063	2WWY-B	ATP-DEPENDENT DNA HELICASE Q1	-51.8535	-0.6783519325816617
P04075	4ALD-A	FRUCTOSE-BISPHOSPHATE ALDOLASE	-51.8521	-0.6782259978875669
O00154	2QQ2-C	Cytosolic acyl coenzyme A thioester hydrolase	-51.8361	-0.6767867442407656
Q9Y6K1	4U7T-C	DNA (cytosine-5)-methyltransferase 3A	-51.8345	-0.6766428188760851
Q96GD4	4AF3-A	AURORA KINASE B	-51.8324	-0.6764539168349426
Q9UIF8	3Q2F-A	Bromodomain adjacent to zinc finger domain protein 2B	-51.8081	-0.6742680503588633
Q15822	5FJV-E	NEURONAL ACETYLCHOLINE RECEPTOR SUBUNIT ALPHA-2	-51.8057	-0.674052162311843
Q9BV20	4LDQ-A	Methylthioribose-1-phosphate isomerase	-51.7583	-0.6697883733831936
P00918	1FSN-A	CARBONIC ANHYDRASE II	-51.7509	-0.6691227185715483
Q15047	6AU3-A	Histone-lysine N-methyltransferase SETDB1	-51.7315	-0.6673776235248011
P01876	2QEJ-B	Immunoglobulin heavy constant alpha 1	-51.7151	-0.66590238853683
Q86SF2	6IWR-B	N-acetylgalactosaminyltransferase 7	-51.7092	-0.6653716637545722
P15907	4JS2-A	Beta-galactoside alpha-2,6-sialyltransferase 1	-51.7034	-0.6648499343076067
P49356	2H6F-B	Protein farnesyltransferase beta subunit	-51.6848	-0.6631768019432002
P42262	5H8S-B	Glutamate receptor 2	-51.6687	-0.6617285529611061
Q06278	4UHX-A	ALDEHYDE OXIDASE	-51.6682	-0.6616835762846434
O15217	3IK7-B	Glutathione S-transferase A4	-51.657	-0.6606760987318823
P0DUB6	1MFV-A	Alpha-amylase	-51.6547	-0.6604692060201547
P02671	1FZD-C	FIBRINOGEN-420	-51.6546	-0.6604602106848625
Q9UL18	1SI3-A	Eukaryotic translation initiation factor 2C 1	-51.6401	-0.6591558870674483
P21439	6S7P-A	Phosphatidylcholine translocator ABCB4	-51.6329	-0.6585082229263879
O43252	2PEZ-B	Bifunctional 3'-phosphoadenosine 5'-phosphosulfate synthetase 1 (PAPS synthetase 1) (PAPSS 1) (Sulfurylase kinase 1) (SK1) (SK 1)	-51.6326	-0.6584812369205101
O76074	3B2R-A	cGMP-specific 3',5'-cyclic phosphodiesterase	-51.6324	-0.6584632462499251
P23258	3CB2-A	tubulin gamma-1 chain	-51.621	-0.6574377780265797
Q9UIF9	6FGW-A	Bromodomain adjacent to zinc finger domain protein 2A	-51.605	-0.6559985243797778
Q9NYV4	4CXA-C	Cyclin-dependent kinase 12	-51.6044	-0.6559445523680228
P0CG48	3Q3F-A	Ribonuclease/Ubiquitin chimeric protein	-51.5879	-0.6544603220447589
P16118	1K6M-A	6-phosphofructo-2-kinase/fructose-2,6-biphosphatase 2-phosphatase	-51.5721	-0.6530390590685426
F6IQS1	6TDS-A	MHC class I antigen	-51.5559	-0.6515818147511564
P09622	3RNM-B	Dihydrolipoyl dehydrogenase, mitochondrial	-51.5542	-0.6514288940511839
Q14289	4H1M-A	Protein-tyrosine kinase 2-beta	-51.5465	-0.6507362532336607
O76083	3DYQ-B	High affinity cGMP-specific 3',5'-cyclic phosphodiesterase 9A	-51.5159	-0.6479836806341531
P01857	2IWG-A	Ig gamma-1 chain C region	-51.5111	-0.6475519045401124
Q71DI3	5BO0-A	Histone H3.2	-51.5093	-0.6473899885048476
O94768	3LM0-A	Serine/threonine-protein kinase 17B	-51.5068	-0.6471651051225344
P22681	5HKZ-A	E3 ubiquitin-protein ligase CBL	-51.5048	-0.6469851984166847
P61158	6UHC-A	Actin-related protein 3	-51.498	-0.6463735156167937
P05981	1P57-B	Serine protease hepsin	-51.4959	-0.646184613575651
P0C0L4	5JPN-B	Complement C4-A	-51.4942	-0.6460316928756785
P00156	5XTE-V	Cytochrome b	-51.4913	-0.645770828152196
P15170	4D61-i	EUKARYOTIC PEPTIDE CHAIN RELEASE FACTOR GTP-BINDING SUBUNIT ERF3A	-51.4632	-0.643243138935001
P49286	6ME9-A	Soluble cytochrome b562,Melatonin receptor type 1B,Rubredoxin	-51.4631	-0.6432341435997081
Q96EF0	4Y7I-B	Myotubularin-related protein 8	-51.4417	-0.6413091418471113
P02792	2FFX-J	Ferritin light chain	-51.4068	-0.6381697698300257
Q9UIF7	3N5N-X	A/G-specific adenine DNA glycosylase	-51.4002	-0.6375760777007202
O43683	6F7B-A	Mitotic checkpoint serine/threonine-protein kinase BUB1	-51.3848	-0.636190796065674
Q9NWW6	2QL6-A	nicotinamide riboside kinase 1	-51.3662	-0.6345176637012674
Q13523	6PK6-A	Serine/threonine-protein kinase PRP4 homolog	-51.3643	-0.6343467523307098
P04070	1AUT-C	Vitamin K-dependent protein C heavy chain	-51.3555	-0.633555162824969
P05107	5ES4-B	Integrin beta-2	-51.3515	-0.6331953494132688
Q9BYT8	5LV0-A	Neurolysin, mitochondrial	-51.351	-0.6331503727368061
P32929	3ELP-A	Cystathionine gamma-lyase	-51.3501	-0.6330694147191734
P54762	5MJB-A	Ephrin type-B receptor 1	-51.3337	-0.6315941797312022
P23526	5W49-B	Adenosylhomocysteinase	-51.332	-0.6314412590312296
P08574	5XTE-U	Cytochrome c1, heme protein, mitochondrial	-51.3206	-0.6304157908078835
Q96PY6	4B9D-A	SERINE/THREONINE-PROTEIN KINASE NEK1	-51.3105	-0.62950726194334
Q9Y5X4	4LOG-A	Maltose ABC transporter periplasmic protein and NR2E3 protein chimeric construct	-51.2715	-0.6259990811792622
P30291	5VD2-A	Wee1-like protein kinase	-51.2673	-0.6256212770969763
P04062	2NSX-A	Glucosylceramidase	-51.2645	-0.6253694077087861
P19429, P63316	6MV3-A	Troponin C, slow skeletal and cardiac muscles,Troponin I, cardiac muscle chimera	-51.2525	-0.624289967473685
Q9BPX1	6H0M-A	17-beta-hydroxysteroid dehydrogenase 14	-51.2483	-0.6239121633913999
P08236	3HN3-E	Beta-glucuronidase	-51.2434	-0.623471391962067
Q13489	3M0A-D	BACULOVIRAL IAP REPEAT-CONTAINING PROTEIN 3	-51.2391	-0.6230845925444891
O75899	6VJM-B	Gamma-aminobutyric acid type B receptor subunit 2	-51.2383	-0.6230126298621492
Q8NI77	3LRE-A	Kinesin-like protein KIF18A	-51.2303	-0.6222930030387482
P02743	2A3W-A	Serum amyloid P-component	-51.2297	-0.6222390310269934
P0C024	5T3P-B	Peroxisomal coenzyme A diphosphatase NUDT7	-51.2248	-0.6217982595976606
Q8TEA8	2OKV-A	Probable D-tyrosyl-tRNA(Tyr) deacylase 1	-51.2176	-0.6211505954565995
Q9Y2Q3	3RPN-D	Glutathione S-transferase kappa 1	-51.1966	-0.6192615750451727
P08238	6N8Y-A	Heat shock protein HSP 90-beta	-51.1679	-0.6166799138162232
Q96GG9	6B5Q-A	Lysozyme,DCN1-like protein 1 chimera	-51.1551	-0.6155285108987816
P62491	5FBQ-B	Ras-related protein Rab-11A	-51.1366	-0.6138643738696679
P78325	4DD8-A	Disintegrin and metalloproteinase domain-containing protein 8	-51.1326	-0.6135045604579671
Q16644	3SHE-A	MAP kinase-activated protein kinase 3	-51.126	-0.6129108683286616
Q13043	3COM-A	Serine/threonine-protein kinase 4	-51.1218	-0.6125330642463765
O60502	5M7S-A	Protein O-GlcNAcase	-51.103	-0.610841941211385
P54577	4Q93-A	Tyrosine--tRNA ligase, cytoplasmic	-51.0804	-0.6088089954352777
Q9BZP6	2YBU-A	ACIDIC MAMMALIAN CHITINASE	-51.0755	-0.6083682240059448
Q9HA47	2UVQ-A	URIDINE-CYTIDINE KINASE 1	-51.0727	-0.6081163546177545
Q9BYP7	5O2C-A	Serine/threonine-protein kinase WNK3	-51.053	-0.6063442735651303
Q16740	1TG6-G	Putative ATP-dependent Clp protease proteolytic subunit	-51.0421	-0.6053637820182469
Q8IVW4	3ZDU-A	CYCLIN-DEPENDENT KINASE-LIKE 3	-51.0364	-0.6048510479065742
A0A0K0K1A5, K7N5M4	5MEN-E	Protein TRBV6-5,Human nkt tcr beta chain	-51.031	-0.6043652998007786
P06213	1I44-A	Insulin receptor	-51.0259	-0.6039065377008608
P29016, P29017, P61769	4ONO-A	Beta-2-microglobulin/T-cell surface glycoprotein CD1c/T-cell surface glycoprotein CD1b chimeric protein	-50.9867	-0.6003803662661973
P63316	2KRD-C	Troponin C	-50.9814	-0.5999036134956944
P0DMM9	2A3R-A	Monoamine-sulfating phenol sulfotransferase	-50.9775	-0.5995527954192865
P50052	5XJM-A	Chimera protein of Type-2 angiotensin II receptor and Soluble cytochrome b562	-50.9761	-0.5994268607251917
P11216	5IKP-A	Glycogen phosphorylase, brain form	-50.9747	-0.5993009260310962
Q9UQ80	3J2I-A	Proliferation-associated protein 2G4	-50.9717	-0.5990310659723209
P49748	3B96-A	Very long-chain specific acyl-CoA dehydrogenase	-50.9613	-0.5980955511019003
O14949	5XTE-N	Cytochrome b-c1 complex subunit 8	-50.9483	-0.5969261575138743
P27986	3HIZ-B	Phosphatidylinositol 3-kinase regulatory subunit alpha	-50.9365	-0.5958647079493582
Q9H3D4	3US2-B	Tumor protein 63	-50.9278	-0.5950821137789096
P01112	2LWI-A	Transforming protein p21/H-Ras-1	-50.9273	-0.5950371371024474
P04271	3D10-B	Protein S100-B	-50.8875	-0.5914569936560291
P42345	4FAP-B	Serine/threonine-protein kinase mTOR	-50.8869	-0.5914030216442735
P46976	3Q4S-A	Glycogenin-1	-50.8868	-0.5913940263089813
P42684	2XYN-A	Tyrosine-protein kinase ABL2	-50.8594	-0.588929304438834
Q16654	2ZDY-A	[Pyruvate dehydrogenase [lipoamide]] kinase isozyme 4	-50.8527	-0.5883266169742357
P23468	5XNP-D	Receptor-type tyrosine-protein phosphatase delta	-50.8333	-0.5865815219274892
Q16611	5VWY-A	Bcl-2 homologous antagonist/killer	-50.8307	-0.586347643209884
Q9UPP1	3K3O-A	PHD finger protein 8	-50.8036	-0.5839099073456143
P21359	2D4Q-A	Neurofibromin	-50.7809	-0.5818679662342149
P15498	3BJI-A	Proto-oncogene vav	-50.7761	-0.5814361901401742
P07355, Q96QZ7	6TWU-A	Membrane-associated guanylate kinase, WW and PDZ domain-containing protein 1,Annexin A2	-50.7641	-0.5803567499050731
A0A0B4J2E0, A0A5B9	5C0C-J	1E6 TCR Beta Chain	-50.7428	-0.5784407434877691
P00505	5AX8-C	Aspartate aminotransferase, mitochondrial	-50.7219	-0.5765607184116344
Q16531	3I7P-A	DNA damage-binding protein 1	-50.7168	-0.5761019563117166
P42575	1PYO-C	Caspase-2	-50.7157	-0.5760030076234989
Q6N089	5UG0-D	Fab 2G12 heavy chain	-50.6966	-0.5742848985826295
P12268	6UA4-A	Inosine-5'-monophosphate dehydrogenase 2	-50.6677	-0.5716852466830952
Q15475	4EGC-A	Maltose-binding periplasmic protein, Homeobox protein SIX1 chimera	-50.6614	-0.5711185405596669
P30519	5UC9-A	Heme oxygenase 2	-50.6558	-0.5706148017832863
P23919	1E2G-A	THYMIDYLATE KINASE	-50.6361	-0.5688427207306621
Q86XE5	3S5O-A	4-hydroxy-2-oxoglutarate aldolase, mitochondrial	-50.628	-0.568114098571969
P01709	1MCW-M	IG LAMBDA CHAIN V-II REGION MGC	-50.6236	-0.5677183038190989
O43175	6RIH-B	D-3-phosphoglycerate dehydrogenase	-50.6127	-0.5667378122722149
P08754	2IHB-A	GUANINE NUCLEOTIDE-BINDING PROTEIN G(K) SUBUNIT ALPHA	-50.5963	-0.5652625772842437
P43115	6AK3-A	Prostaglandin E2 receptor EP3 subtype,Soluble cytochrome b562	-50.5928	-0.5649477405490057
Q9P2K8	6N3O-A	eIF-2-alpha kinase GCN2,eIF-2-alpha kinase GCN2	-50.5762	-0.5634545148904495
P17174	3WZF-A	Aspartate aminotransferase, cytoplasmic	-50.5719	-0.5630677154728716
P36873	1IT6-A	SERINE/THREONINE PROTEIN PHOSPHATASE 1 GAMMA (PP1-GAMMA) CATALYTIC SUBUNIT	-50.564	-0.5623570839847635
Q7Z3Y4	5VL7-L	Fab33 light chain	-50.5583	-0.5618443498730907
P63279	2PE6-A	SUMO-conjugating enzyme UBC9	-50.5565	-0.5616824338378253
Q9UDX3	4TLG-A	SEC14-like protein 4	-50.5281	-0.5591277586147531
P46952	2QNK-A	3-hydroxyanthranilate 3,4-dioxygenase	-50.5115	-0.5576345329561962
Q13093	5YEA-A	Platelet-activating factor acetylhydrolase	-50.4973	-0.5563571953446604
P20273	5VKM-A	B-cell receptor CD22	-50.4906	-0.5557545078800622
P43354	6DDA-B	Nuclear receptor subfamily 4 group A member 2	-50.4795	-0.5547560256625939
P00390	4GRT-A	PROTEIN (GLUTATHIONE REDUCTASE)	-50.4768	-0.5545131516096957
P08185	2VDY-A	CORTICOSTEROID-BINDING GLOBULIN	-50.4766	-0.5544951609391108
Q8IYH5	6E83-B	ZZ-type zinc finger-containing protein 3	-50.4708	-0.5539734314921452
P12004	6HVO-C	Proliferating cell nuclear antigen	-50.4641	-0.5533707440275476
P49427	4MDK-A	Ubiquitin-conjugating enzyme E2 R1	-50.4641	-0.5533707440275476
Q8TD43	6BQV-D	Transient receptor potential cation channel subfamily M member 4	-50.4584	-0.5528580099158742
Q15125	6OHU-B	3-beta-hydroxysteroid-Delta(8),Delta(7)-isomerase	-50.4567	-0.5527050892159016
P0AEX9	4XHS-B	MBP tagged hMNDA-PYD	-50.4526	-0.5523362804689086
P82980	6E5W-A	Retinol-binding protein 5	-50.444	-0.5515626816337533
Q9Y5Y4	6D27-A	Prostaglandin D2 receptor 2, Endolysin chimera	-50.4439	-0.5515536862984606
P00915	1CRM-A	CARBONIC ANHYDRASE I	-50.4376	-0.5509869801750329
Q9Y5W5	2YGN-A	WNT INHIBITORY FACTOR 1	-50.4085	-0.5483693376049122
O00429	4H1V-A	Dynamin-1-like protein	-50.3896	-0.5466692192346286
P49888	1HY3-A	ESTROGEN SULFOTRANSFERASE	-50.38	-0.5458056670465479
P28070	5M32-M	Proteasome subunit beta type-4	-50.3745	-0.5453109236054594
Q9NYG5	5JG6-A	Anaphase-promoting complex subunit 11	-50.3627	-0.5442494740409434
P51532	5EA1-A	Transcription activator BRG1	-50.3486	-0.5429811317646998
Q15080	1H6H-A	NEUTROPHIL CYTOSOL FACTOR 4	-50.3475	-0.5428821830764821
P51955	5M53-A	SERINE/THREONINE-PROTEIN KINASE NEK2	-50.3415	-0.5423424629589322
P63104	3RDH-A	14-3-3 ZETA ISOFORM	-50.3391	-0.5421265749119117
P30988	6PGQ-A	Maltodextrin-binding protein,Calcitonin receptor	-50.337	-0.5419376728707692
A0A0B4J279, P01848	2BNU-A	T-CELL RECEPTOR ALPHA CHAIN C REGION	-50.3276	-0.5410921113532728
Q9Y657	5JSJ-A	Spindlin-1	-50.3272	-0.5410561300121028
O43497	6KZP-A	Voltage-dependent T-type calcium channel subunit alpha-1G,Voltage-dependent T-type calcium channel subunit alpha-1G	-50.321	-0.5404984192239674
Q53H82	4AD9-A	BETA-LACTAMASE-LIKE PROTEIN 2	-50.302	-0.5387893055183909
P01344	5L3L-A	Insulin-like growth factor II	-50.2954	-0.5381956133890854
O00329	6PYU-A	Phosphatidylinositol 4,5-bisphosphate 3-kinase catalytic subunit delta isoform	-50.2816	-0.5369542571187189
O60218	4ICC-X	Aldo-keto reductase family 1 member B10	-50.2793	-0.5367473644069914
Q8TDX7	6S76-A	Serine/threonine-protein kinase Nek7	-50.2721	-0.536099700265931
Q8NBL1	5L0S-A	Protein O-glucosyltransferase 1	-50.2716	-0.5360547235894683
P54687	2COI-A	branched chain aminotransferase 1, cytosolic	-50.267	-0.5356409381660132
Q92918	6CQF-A	Mitogen-activated protein kinase kinase kinase kinase 1	-50.2477	-0.5339048384545589
Q96LI5	5DV2-A	CCR4-NOT transcription complex subunit 6-like	-50.2446	-0.5336259830604908
Q13085	6G2D-D	ACETYL-COA CARBOXYLASE 1	-50.2441	-0.5335810063840287
Q96T88	3SOU-A	E3 ubiquitin-protein ligase UHRF1	-50.234	-0.5326724775194852
P00367	1NR1-D	Glutamate dehydrogenase 1	-50.2316	-0.5324565894724649
P07333, P11362	3KRL-A	Macrophage colony-stimulating factor 1 receptor, Basic fibroblast growth factor receptor 1	-50.214	-0.5308734104609832
P33176	5LT1-A	Kinesin-like protein	-50.2025	-0.5298389469023449
Q9P289	4FZF-B	Serine/threonine-protein kinase MST4	-50.1914	-0.5288404646848766
Q16555	5X1D-A	Dihydropyrimidinase-related protein 2	-50.1762	-0.5274731737204152
P36222	1NWR-A	Chitinase-3 like protein 1	-50.1678	-0.5267175655558444
P60484	5BZX-A	Phosphatidylinositol 3,4,5-trisphosphate 3-phosphatase and dual-specificity protein phosphatase PTEN	-50.1672	-0.5266635935440894
P40939	6DV2-G	Trifunctional enzyme subunit alpha, mitochondrial	-50.1566	-0.5257100880030832
Q9H2X6	6P5S-A	Homeodomain-interacting protein kinase 2	-50.1448	-0.5246486384385671
Q15858	6J8G-A	Chimera of bacterial Ion transport protein and human Sodium channel protein type 9 subunit alpha	-50.1434	-0.5245227037444723
Q13342	6G8R-B	Nuclear body protein SP140	-50.139	-0.5241269089916022
Q9UKF6	2I7V-A	Cleavage and polyadenylation specificity factor subunit 3	-50.1265	-0.5230024920800384
P11802	2W99-B	CELL DIVISION PROTEIN KINASE 4	-50.1206	-0.5224717672977806
Q9HAZ1	6FYV-A	Dual specificity protein kinase CLK4	-50.1172	-0.5221659258978347
M4Q8P8	6P8M-C	Gp120	-50.117	-0.5221479352272498
P56556	5XTB-E	NADH dehydrogenase [ubiquinone] 1 alpha subcomplex subunit 6	-50.1027	-0.5208616022804211
Q8NEB9	4OYS-A	Phosphatidylinositol 3-kinase catalytic subunit type 3	-50.0538	-0.5164628833223848
P07477	4WWY-A	Trypsin-1	-50.0466	-0.5158152191813238
P41145	6B73-A	Kappa opioid receptor	-50.0457	-0.515734261163691
P28161	2C4J-A	GLUTATHIONE S-TRANSFERASE MU 2	-50.027	-0.5140521334639924
O15164	4YBT-A	Transcription intermediary factor 1-alpha	-50.0185	-0.5132875299641293
Q9NUW8	1QZQ-B	Tyrosyl-DNA phosphodiesterase 1	-50.0165	-0.5131076232582789
Q96LB9	1SK3-A	Peptidoglycan recognition protein I-alpha	-50.0015	-0.5117583229644026
P01619	4OB5-L	4E10 antibody germline precursor 7 light chain Fv	-49.9978	-0.5114254955585795
P07686	1NP0-C	Beta-hexosaminidase subunit beta	-49.9928	-0.5109757287939546
Q15046	6ILD-A	Lysine--tRNA ligase	-49.9922	-0.510921756782199
Q99594	5EMW-A	Transcriptional enhancer factor TEF-5	-49.9917	-0.5108767801057369
P08579	1A9N-B	SPLICEOSOMAL U2B''	-49.9834	-0.5101301672764588
P50281	1BUV-M	PROTEIN (MEMBRANE-TYPE MATRIX METALLOPROTEINASE (CDMT1-MMP))	-49.9781	-0.5096534145059554
Q09328	5ZIB-A	Alpha-1,6-mannosylglycoprotein 6-beta-N-acetylglucosaminyltransferase A	-49.9734	-0.5092306337472075
Q9Y3C6	6ID0-S	Peptidyl-prolyl cis-trans isomerase-like 1	-49.9727	-0.5091676664001604
P59046	5H7N-A	NLRP12-PYD with MBP tag	-49.9712	-0.5090327363707727
Q9UBN7	5EDU-B	Maltose-binding periplasmic protein, Histone deacetylase 6 chimera	-49.9657	-0.5085379929296843
O60701	6C4K-A	UDP-glucose 6-dehydrogenase	-49.9413	-0.5063431311183122
P42226	4Y5W-C	Signal transducer and activator of transcription 6	-49.9413	-0.5063431311183122
O95154	2CLP-B	AFLATOXIN B1 ALDEHYDE REDUCTASE MEMBER 3	-49.9212	-0.504535068724518
P10109	3NA0-C	Adrenodoxin	-49.8914	-0.5018544588073504
Q5JRX3	4RPU-A	Presequence protease, mitochondrial	-49.8606	-0.4990838955372577
Q53Z42	6TRN-A	MHC class I antigen	-49.8604	-0.4990659048666728
P09038	1FQ9-A	FIBROBLAST GROWTH FACTOR 2	-49.8453	-0.4977076092375043
Q14451	5U1Q-B	Growth factor receptor-bound protein 7	-49.8447	-0.4976536372257493
P19801	3HI7-B	Amiloride-sensitive amine oxidase	-49.8415	-0.4973657864963891
P27694	4LUO-A	Replication protein A 70 kDa DNA-binding subunit	-49.8343	-0.4967181223553281
P48775	6A4I-C	Tryptophan 2,3-dioxygenase	-49.8285	-0.4961963929083625
Q9C0B1	6AKW-A	Alpha-ketoglutarate-dependent dioxygenase FTO	-49.7893	-0.492670221473699
P48729	5FQD-C	Casein kinase I isoform alpha	-49.78	-0.4918336552914961
Q9GZX7	5W0U-B	Maltose-binding periplasmic protein,Single-stranded DNA cytosine deaminase	-49.7736	-0.4912579538327756
Q71U36	5JCO-B	Tubulin alpha-1A chain	-49.7693	-0.4908711544151977
P31321	4DIN-B	cAMP-dependent protein kinase type I-beta regulatory subunit	-49.752	-0.4893149614095938
O60678	4QQN-A	PRMT3 protein	-49.7364	-0.4879116891039625
Q99714	1SO8-A	3-hydroxyacyl-CoA dehydrogenase type II	-49.733	-0.4876058477040166
O95267	4L9M-A	RAS guanyl-releasing protein 1	-49.7279	-0.4871470856040988
Q99814	4XT2-A	Endothelial PAS domain-containing protein 1	-49.7237	-0.4867692815218137
P46597	4A6E-A	HYDROXYINDOLE O-METHYLTRANSFERASE	-49.7192	-0.4863644914336508
Q9BTZ2	3O4R-A	Dehydrogenase/reductase SDR family member 4	-49.7125	-0.4857618039690525
Q7KZI7	5KZ8-A	Serine/threonine-protein kinase MARK2	-49.7101	-0.4855459159220322
P10301	2FN4-A	Ras-related protein R-Ras	-49.706	-0.4851771071750399
P17050	4DO6-A	Alpha-N-acetylgalactosaminidase	-49.6968	-0.4843495363281291
P20718	4GAW-A	Granzyme H	-49.6883	-0.4835849328282654
P53041	1WAO-1	Serine/threonine-protein phosphatase 5	-49.6745	-0.4823435765578996
Q00610	6QNN-A	Clathrin heavy chain 1	-49.6684	-0.4817948611050562
Q15119	2BU5-A	[Pyruvate dehydrogenase [lipoamide]] kinase isozyme 2, mitochondrial	-49.6472	-0.4798878500230444
Q13356	1ZKC-A	Peptidyl-prolyl cis-trans isomerase like 2	-49.6409	-0.4793211438996167
Q9Y3Q0	3FEC-A	Glutamate carboxypeptidase III	-49.6339	-0.4786914704291407
Q9UKK9	5NQR-B	ADP-sugar pyrophosphatase	-49.6136	-0.4768654173647615
P03905	5XTC-r	NADH-ubiquinone oxidoreductase chain 4	-49.6075	-0.4763167019119188
Q96CS7	3VIA-A	Pleckstrin homology domain-containing family B member 2	-49.6066	-0.4762357438942861
Q96SW2	6H0F-B	Protein cereblon	-49.6032	-0.4759299024943408
Q99832	6NR8-G	T-complex protein 1 subunit eta	-49.5902	-0.4747605089063149
P33316	5H4J-A	dUTP pyrophosphatase	-49.5842	-0.4742207887887644
P09960	3FUK-A	Leukotriene A-4 hydrolase	-49.5738	-0.4732852739183431
P05164	5UZU-A	Myeloperoxidase	-49.563	-0.4723137777067525
P08758	1ANW-A	ANNEXIN V	-49.5551	-0.4716031462186444
P51692	6MBZ-A	Signal transducer and activator of transcription 5B	-49.5436	-0.4705686826600054
Q5SQI0	4PK2-A	Alpha-tubulin N-acetyltransferase 1	-49.5208	-0.4685177462133138
O76074, P51160	3JWR-A	cGMP-specific 3',5'-cyclic phosphodiesterase catalytic domain, Cone cGMP-specific 3',5'-cyclic phosphodiesterase subunit alpha chimera	-49.518	-0.4682658768251235
Q15554	5WQD-A	Telomeric repeat-binding factor 2	-49.517	-0.4681759234721986
P07384	1ZCM-A	Calpain 1, large [catalytic] subunit	-49.5143	-0.4679330494193005
P29350	2B3O-A	Tyrosine-protein phosphatase, non-receptor type 6	-49.4811	-0.4649465981021876
Q9Y2Q0	6K7I-A	Phospholipid-transporting ATPase	-49.4609	-0.4631295403731012
Q9UBT2	6CWY-D	SUMO-activating enzyme subunit 2	-49.4585	-0.4629136523260809
P07333	3LCO-A	Macrophage colony-stimulating factor 1 receptor	-49.457	-0.4627787222966932
P06744	1IAT-A	autocrine motility factor	-49.4284	-0.460206056403036
Q9Y286	1O7V-A	SIALIC ACID BINDING IG-LIKE LECTIN 7	-49.4222	-0.4596483456148999
P51617	6BFN-A	Interleukin-1 receptor-associated kinase 1	-49.4194	-0.4593964762267102
P02452	5K31-D	Collagen alpha-1(I) chain	-49.4087	-0.4584339753504118
Q5TA50	4KF6-A	Glycolipid transfer protein domain-containing protein 1	-49.4082	-0.458388998673949
P06734	4EZM-G	Low affinity immunoglobulin epsilon Fc receptor	-49.3939	-0.4571026657271204
Q7Z3C6	6WR4-C	Autophagy-related protein 9A	-49.3928	-0.4570037170389028
Q12852	5CEP-A	Mitogen-activated protein kinase kinase kinase 12	-49.3555	-0.4536484569747969
Q12923	1WCH-A	PROTEIN TYROSINE PHOSPHATASE, NON-RECEPTOR TYPE 13	-49.3472	-0.4529018441455188
P55055, Q15596	5I4V-A	Oxysterols receptor LXR-beta,Nuclear receptor coactivator 2	-49.3189	-0.4503561642577388
P08684	1TQN-A	Cytochrome P450 3A4	-49.3074	-0.4493217006991004
Q3ZCW2	3B9C-B	HSPC159	-49.3067	-0.4492587333520527
P24666	5KQL-A	Low molecular weight phosphotyrosine protein phosphatase	-49.2985	-0.4485211158580668
P25311	1T7V-A	Zinc-alpha-2-glycoprotein	-49.2884	-0.4476125869935239
Q9Y2M5	5YQ4-A	Kelch-like protein 20	-49.285	-0.4473067455935781
Q96AT9	3QC3-A	D-ribulose-5-phosphate-3-epimerase	-49.2783	-0.4467040581289804
P11169	4ZW9-A	Solute carrier family 2, facilitated glucose transporter member 3	-49.2778	-0.4466590814525177
P24158	1FUJ-C	PR3	-49.2755	-0.4464521887407902
Q96LB8	2EAV-B	Peptidoglycan recognition protein-I-beta	-49.2714	-0.4460833799937972
Q9NPD3	6H25-B	Exosome complex component RRP41	-49.2394	-0.4432048727001947
P26358	3PTA-A	DNA (cytosine-5)-methyltransferase 1	-49.2337	-0.4426921385885214
P61160	6YW6-B	Actin-related protein 2	-49.2301	-0.4423683065179912
Q9Y265	6FO1-C	RuvB-like 1	-49.226	-0.4419994977709982
P51649	2W8P-A	SUCCINIC SEMIALDEHYDE DEHYDROGENASE MITOCHONDRIAL	-49.2179	-0.4412708756123051
P15374	6ISU-A	Ubiquitin carboxyl-terminal hydrolase isozyme L3	-49.2163	-0.4411269502476247
O14936	1KGD-A	Peripheral plasma membrane protein CASK	-49.2127	-0.4408031181770945
P62136	3E7A-A	Serine/threonine-protein phosphatase PP1-alpha catalytic subunit	-49.2097	-0.4405332581183192
Q13105	3M52-A	Miz-1 protein	-49.2086	-0.4404343094301015
Q92633	4Z35-A	Lysophosphatidic acid receptor 1,Soluble cytochrome b562	-49.1988	-0.4395527665714358
Q9NT68	6VHH-A	Teneurin-2	-49.1935	-0.439076013800933
Q12830	5H6Y-A	Nucleosome-remodeling factor subunit BPTF	-49.1895	-0.4387162003892329
P0DOY2	2JB6-A	FAB FRAGMENT MOR03268 LIGHT CHAIN	-49.1877	-0.4385542843539675
P26010	3V4P-B	Integrin beta-7	-49.1827	-0.4381045175893418
P49591	4L87-A	Serine--tRNA ligase, cytoplasmic	-49.1678	-0.4367642126307582
P50583	3U53-A	Bis(5'-nucleosyl)-tetraphosphatase	-49.1673	-0.4367192359542955
P14410	3LPO-A	Sucrase-isomaltase	-49.1634	-0.4363684178778882
P49448	6G2U-C	Glutamate dehydrogenase 2, mitochondrial	-49.1567	-0.4357657304132899
A0A384E0N4	5NX9-B	Adenylosuccinate lyase	-49.1531	-0.4354418983427597
Q99523	5MRH-A	Sortilin	-49.1517	-0.4353159636486642
Q16832	6FER-A	Discoidin domain-containing receptor 2	-49.1481	-0.434992131578134
P50053-2	3NC2-B	Ketohexokinase	-49.1177	-0.4322575496492114
Q13501	6MJ7-A	Sequestosome-1, Arg-Glu peptide chimera	-49.115	-0.4320146755963139
Q9Y237	3UI5-A	Peptidyl-prolyl cis-trans isomerase NIMA-interacting 4	-49.1024	-0.4308812633494579
P06280	3LXC-B	Alpha-galactosidase A	-49.102	-0.4308452820082873
Q14012	4FGB-A	Calcium/calmodulin-dependent protein kinase type 1	-49.0982	-0.4305034592671722
P51124	2ZGH-A	Granzyme M	-49.0881	-0.4295949304026287
Q9H777	3ZWF-B	ZINC PHOSPHODIESTERASE ELAC PROTEIN 1	-49.088	-0.4295859350673365
Q15109	3O3U-N	Maltose-binding periplasmic protein, Advanced glycosylation end product-specific receptor	-49.0834	-0.4291721496438808
Q96JD1	3BDX-A	Amyloid lambda 6 light chain variable region PIP (fragment)	-49.0766	-0.4285604668439904
O00560	4Z33-A	Syntenin-1	-49.0655	-0.427561984626522
Q9UBP0	3VFD-A	Spastin	-49.0625	-0.4272921245677467
Q13308	6VG3-A	Inactive tyrosine-protein kinase 7	-49.0542	-0.4265455117384686
Q00536	3MTL-A	Cell division protein kinase 16	-49.0517	-0.4263206283561555
P29401	3OOY-B	Transketolase	-49.0409	-0.4253491321445649
P25103	6HLL-A	Substance-P receptor,Substance-P receptor	-49.0382	-0.4251062580916674
Q8WWQ0	5RK8-A	PH-interacting protein	-49.0317	-0.4245215612976541
P06858	6E7K-A	Lipoprotein lipase	-49.0289	-0.4242696919094639
P04632	1KFX-S	Calpain small subunit 1	-49.0207	-0.4235320744154779
Q58F21	5VBQ-A	Bromodomain testis-specific protein	-49.0159	-0.4231002983214379
Q9H2H8	1XYH-A	Peptidyl-prolyl cis-trans isomerase-like 3	-49.0094	-0.4225156015274246
Q93096	1XM2-A	Tyrosine Phosphatase	-49.0001	-0.4216790353452216
P08473	2YB9-A	NEPRILYSIN	-48.9981	-0.4214991286393713
Q16620	4AT3-A	BDNF/NT-3 GROWTH FACTORS RECEPTOR	-48.9843	-0.4202577723690048
Q15418	2Z7R-A	Ribosomal protein S6 kinase alpha-1	-48.9679	-0.4187825373810336
P21964	4PYI-A	Catechol O-methyltransferase	-48.9662	-0.418629616681061
Q8N608	4WJL-A	Inactive dipeptidyl peptidase 10	-48.9627	-0.418314779945823
Q9GZZ9	5IAA-A	Ubiquitin-like modifier-activating enzyme 5	-48.9271	-0.4151124405816903
Q2M2I8	5TE0-A	AP2-associated protein kinase 1	-48.9159	-0.4141049630289292
Q5TCY1	4NFM-A	TAU-TUBULIN KINASE 1	-48.9093	-0.4135112708996237
S6BAN1	5WHJ-H	DX-2507 Fab heavy chain	-48.8912	-0.4118831152116793
Q9Y6M4	4G16-A	Casein kinase I isoform gamma-3	-48.8894	-0.4117211991764145
Q99549	6V2S-A	M-phase phosphoprotein 8	-48.8849	-0.4113164090882516
Q96BP3	2A2N-A	peptidylprolyl isomerase domain and WD repeat containing 1	-48.8698	-0.4099581134590824
Q93038	5YGS-A	Human TNRSF25 death domain	-48.8686	-0.4098501694355726
Q9NPD8	4CCG-B	Ubiquitin-conjugating enzyme E2 T	-48.8368	-0.4069896528125545
Q9NQV7	6NM4-A	Histone-lysine N-methyltransferase PRDM9	-48.8219	-0.405649347853971
S6C4S0	4O5I-O	Fab F045-092 heavy chain	-48.8172	-0.4052265670952231
Q9Y3E1	6IIP-A	Hepatoma-derived growth factor-related protein 3	-48.8064	-0.4042550708836319
O95711	3B2D-D	Lymphocyte antigen 86	-48.7777	-0.4016734096546825
P56373	5SVK-A	P2X purinoceptor 3	-48.7735	-0.4012956055723967
Q9GZU1	6E7Y-A	Mucolipin-1	-48.7409	-0.3983631262670394
O60911	3KFQ-A	CATHEPSIN V	-48.7407	-0.3983451355964538
P01008	2GD4-I	ANTITHROMBIN	-48.7383	-0.3981292475494341
Q7Z4H3	4L7E-B	HD domain-containing protein 2	-48.7324	-0.3975985227671757
P13569	5TF7-A	Cystic fibrosis transmembrane conductance regulator	-48.7237	-0.3968159285967276
Q13002	5CMM-A	Glutamate receptor ionotropic, kainate 2	-48.7233	-0.3967799472555577
Q15029	6ID1-C	116 kDa U5 small nuclear ribonucleoprotein component	-48.7231	-0.3967619565849727
P09237	5UE2-A	MATRILYSIN	-48.7175	-0.3962582178085921
P35914	3MP4-A	Hydroxymethylglutaryl-CoA lyase	-48.7068	-0.3952957169322937
P55085	5NDZ-A	Lysozyme,Proteinase-activated receptor 2,Soluble cytochrome b562,Proteinase-activated receptor 2	-48.7025	-0.3949089175147158
P20160	1FY3-A	HEPARIN-BINDING PROTEIN	-48.683	-0.3931548271326766
P24530	5GLI-A	Endothelin B receptor,Endolysin,Endothelin B receptor	-48.6599	-0.3910769046801071
Q13557	5VLO-A	Calcium/calmodulin-dependent protein kinase type II subunit delta	-48.6405	-0.3893318096333606
O43598	4P5E-A	2'-deoxynucleoside 5'-phosphate N-hydrolase 1	-48.6325	-0.3886121828099598
Q13507	5ZBG-A	Short transient receptor potential channel 3	-48.6204	-0.3875237472395659
Q9UI95	5XPU-A	Mitotic spindle assembly checkpoint protein MAD2B	-48.5982	-0.3855267828046291
Q2M1P5	2XT3-A	KINESIN-LIKE PROTEIN KIF7	-48.5939	-0.3851399833870512
P07333, Q02763	3BEA-A	Macrophage colony-stimulating factor 1 receptor	-48.5926	-0.3850230440282485
P41597	6GPX-A	C-C chemokine receptor type 2,Rubredoxin,C-C chemokine receptor type 2	-48.5807	-0.3839525991284403
P46934	4BE8-A	E3 UBIQUITIN-PROTEIN LIGASE NEDD4	-48.5735	-0.3833049349873799
Q02108	3UVJ-A	Guanylate cyclase soluble subunit alpha-3	-48.5577	-0.381883672011163
Q9NZU7	3OX6-A	Calcium-binding protein 1	-48.5438	-0.3806333204055043
P51570	6Q90-A	Galactokinase	-48.5424	-0.3805073857114096
P61077	6CP0-B	Ubiquitin-conjugating enzyme E2 D3	-48.5325	-0.379616847517451
P61073	3OE9-A	C-X-C chemokine receptor type 4, Lysozyme Chimera	-48.5299	-0.3793829687998457
Q6PJF2	3EYO-A	8f9 Fab	-48.518	-0.3783125239000374
Q99447	4XSV-A	Ethanolamine-phosphate cytidylyltransferase	-48.5164	-0.378168598535357
Q68J44	2Y96-A	DUAL SPECIFICITY PHOSPHATASE DUPD1	-48.5071	-0.377332032353154
Q96P09	1XB1-E	Baculoviral IAP repeat-containing protein 8	-48.4733	-0.3742916090242862
P68431	5C3I-J	Histone H3.1	-48.4707	-0.3740577303066809
Q9UHP3	5O71-A	Ubiquitin carboxyl-terminal hydrolase 25	-48.4609	-0.3731761874480152
Q9UI09	5XTD-N	NADH dehydrogenase [ubiquinone] 1 alpha subcomplex subunit 12	-48.4542	-0.3725734999834169
P43220	6KK1-A	Glucagon-like peptide 1 receptor, Endolysin chimera	-48.4511	-0.3722946445893488
P14091	1TZS-A	Cathepsin E	-48.4489	-0.3720967472129141
P09972	1XFB-D	Aldolase C	-48.4433	-0.3715930084365335
Q9Y271	6RZ5-A	Cysteinyl leukotriene receptor 1,Soluble cytochrome b562,Cysteinyl leukotriene receptor 1	-48.4425	-0.3715210457541936
O95342	6LR0-U	Bile salt export pump	-48.4002	-0.3677160189254621
Q96J94	3O3I-X	Piwi-like protein 1	-48.3906	-0.3668524667373813
P78362	5MYV-A	SRSF protein kinase 2,SRSF protein kinase 2	-48.3852	-0.3663667186315857
P16581	4CSY-A	HUMAN E-SELECTIN	-48.3846	-0.3663127466198308
Q9H2K8	6BDN-A	Serine/threonine-protein kinase TAO3	-48.38	-0.3658989611963757
Q9H2G2	2JFM-A	STE20-LIKE SERINE/THREONINE-PROTEIN KINASE	-48.3708	-0.3650713903494649
P25929	5ZBQ-A	Neuropeptide Y receptor type 1,T4 Lysozyme	-48.359	-0.3640099407849488
P04183	2ORV-B	THYMIDINE KINASE	-48.3501	-0.3632093559439152
Q8WZ42	4JNW-A	Titin	-48.3473	-0.3629574865557249
Q8N2I9	5L2Q-A	Serine/threonine-protein kinase 40	-48.343	-0.3625706871381476
Q99418	4JMI-A	Cytohesin-2	-48.3324	-0.3616171815971414
P46531	3NBN-B	Neurogenic locus notch homolog protein 1	-48.3301	-0.3614102888854139
Q9NZH6	5HN1-A	Interleukin-37	-48.31	-0.3596022264916197
Q96LA8	4HC4-A	Protein arginine N-methyltransferase 6	-48.3082	-0.3594403104563543
Q10589	3MQ9-C	Bone marrow stromal antigen 2 fused to Maltose-binding periplasmic protein	-48.3071	-0.3593413617681366
O00763	2HJW-A	Acetyl-CoA carboxylase 2	-48.2961	-0.358351874885961
Q86W47	6V35-E	Calcium-activated potassium channel subunit beta-4	-48.2903	-0.3578301454389955
Q5VVY1	5UBB-A	Alpha N-terminal protein methyltransferase 1B	-48.2769	-0.3566247705097989
P55196	2EXG-A	Afadin	-48.261	-0.3551945121982905
P06730	3U7X-A	EUKARYOTIC TRANSLATION INITIATION FACTOR 4E	-48.2415	-0.3534404218162513
P30556	4YAY-A	Soluble cytochrome b562,Type-1 angiotensin II receptor	-48.2092	-0.350534928516771
Q13451	4JFK-A	Peptidyl-prolyl cis-trans isomerase FKBP5	-48.1999	-0.3496983623345674
P13612	3V4P-A	Integrin alpha-4	-48.1759	-0.3475394818643653
P00738	4X0L-C	Haptoglobin	-48.1694	-0.3469547850703526
P40394	1AGN-B	ALCOHOL DEHYDROGENASE CLASS IV SIGMA CHAIN	-48.1674	-0.3467748783645022
Q8N4J0	5YF2-B	Carnosine N-methyltransferase	-48.1643	-0.3464960229704342
P45974	6NFT-A	Ubiquitin carboxyl-terminal hydrolase 5	-48.1541	-0.3455784987705985
Q9UDX4	4UYB-A	SEC14-LIKE PROTEIN 3	-48.1539	-0.3455605081000135
P31947	5BTV-A	14-3-3 protein sigma	-48.1518	-0.345371606058871
P00441	3GZQ-A	Superoxide dismutase [Cu-Zn]	-48.1406	-0.3443641285061098
P62166	4GUK-A	Neuronal calcium sensor 1	-48.1401	-0.344319151829647
P41279	5IU2-A	Mitogen-activated protein kinase kinase kinase 8	-48.1297	-0.3433836369592264
P78527	5Y3R-C	DNA-dependent protein kinase catalytic subunit	-48.1192	-0.342439126753513
P08173	5DSG-A	Muscarinic acetylcholine receptor M4,GlgA glycogen synthase,Muscarinic acetylcholine receptor M4	-48.1162	-0.3421692666947377
P21266	3GTU-B	GLUTATHIONE S-TRANSFERASE	-48.1129	-0.3418724206300853
P49674	4HOK-A	Casein kinase I isoform epsilon	-48.1117	-0.3417644766065748
P07948	5XY1-A	Tyrosine-protein kinase Lyn	-48.1014	-0.3408379570714464
O95167	5XTC-U	NADH dehydrogenase [ubiquinone] 1 alpha subcomplex subunit 3	-48.101	-0.3408019757302764
Q14191	2FBX-A	Werner syndrome helicase	-48.1003	-0.3407390083832287
Q13822	4ZG9-A	Ectonucleotide pyrophosphatase/phosphodiesterase family member 2	-48.0992	-0.3406400596950116
O43781	5Y86-A	Dual specificity tyrosine-phosphorylation-regulated kinase 3	-48.0922	-0.3400103862245356
P29016, P29017	5C9J-A	T-cell surface glycoprotein CD1c,T-cell surface glycoprotein CD1b	-48.0815	-0.3390478853482371
P51151	1WMS-A	Ras-related protein Rab-9A	-48.0736	-0.338337253860129
Q9NYG8	4RUE-B	Potassium channel subfamily K member 4	-48.0722	-0.3382113191660342
Q9UL51	3U10-A	Potassium/sodium hyperpolarization-activated cyclic nucleotide-gated channel 2	-48.0659	-0.3376446130426059
Q9NQH7	5X49-B	Probable Xaa-Pro aminopeptidase 3	-48.0598	-0.3370958975897632
Q15759	3GC9-A	Mitogen-activated protein kinase 11	-48.0452	-0.3357825786370568
P08183	6QEX-A	Multidrug resistance protein 1	-48.0385	-0.3351798911724585
Q8N5S9	6CCF-A	Calcium/calmodulin-dependent protein kinase kinase 1	-48.0326	-0.3346491663902008
P62837	5D1K-A	Ubiquitin-conjugating enzyme E2 D2	-48.03	-0.3344152876725955
O00571	6CZ5-A	ATP-dependent RNA helicase DDX3X	-48.0161	-0.3331649360669368
O43143	6SH7-A	Pre-mRNA-splicing factor ATP-dependent RNA helicase DHX15	-48.0133	-0.3329130666787465
P10635	3TBG-A	Cytochrome P450 2D6	-48.0029	-0.3319775518083253
Q13427	2WFI-A	PEPTIDYL-PROLYL CIS-TRANS ISOMERASE G	-47.9828	-0.3301694894145311
P29474	6NH4-A	Nitric oxide synthase, endothelial	-47.9773	-0.3296747459734433
O00625	4EWD-A	Pirin	-47.974	-0.3293778999087903
Q9BQ50	1Y97-A	Three prime repair exonuclease 2	-47.9617	-0.328271473667812
P11233	2BOV-A	RAS-RELATED PROTEIN RAL-A	-47.9437	-0.3266523133151604
O00451	6Q2O-D	GDNF family receptor alpha-2	-47.9337	-0.3257527797859098
Q9H0U4	5O74-B	Ras-related protein Rab-1B	-47.9317	-0.3255728730800594
Q13162	5HQP-B	Peroxiredoxin-4	-47.9264	-0.3250961203095566
Q9Y2G2	4IKM-A	Maltose-binding periplasmic protein, Caspase recruitment domain-containing protein 8	-47.9221	-0.3247093208919786
P15882	3CXL-A	N-chimerin	-47.9148	-0.3240526614156254
P49757	5NJJ-A	Protein numb homolog	-47.9058	-0.3232430812392996
P17987	6NRD-A	T-complex protein 1 subunit alpha	-47.904	-0.3230811652040348
P06241	1AVZ-C	Proto-oncogene tyrosine-protein kinase Fyn	-47.8919	-0.3219927296336409
P11766	1MC5-A	Alcohol dehydrogenase class III chi chain	-47.8767	-0.3206254386691796
P62826	6X2Y-A	GTP-binding nuclear protein Ran	-47.8683	-0.3198698305046087
P07451	3UYN-A	Carbonic anhydrase 3	-47.8606	-0.3191771896870856
Q9BRQ3	5R54-A	Uridine diphosphate glucose pyrophosphatase NUDT22	-47.8603	-0.3191502036812085
P22557	5QR1-A	5-aminolevulinate synthase, erythroid-specific, mitochondrial	-47.8487	-0.3181067447872773
P50479	2V1W-A	PDZ and LIM domain protein 4	-47.8316	-0.3165685424522584
Q9P2W7	1V83-B	Galactosylgalactosylxylosylprotein 3-beta-glucuronosyltransferase 1	-47.8083	-0.314472629329104
P43146	5X83-B	Netrin receptor DCC	-47.803	-0.3139958765586006
Q02195	1QQL-A	FIBROBLAST GROWTH FACTOR 7/1 CHIMERA	-47.8007	-0.3137889838468731
Q9BQA1	4X60-B	Methylosome protein 50	-47.7756	-0.3115311546884532
Q9BU02	3TVL-A	Thiamine-triphosphatase	-47.7713	-0.3111443552708753
Q9Y5K5	3IHR-A	Ubiquitin carboxyl-terminal hydrolase isozyme L5	-47.7701	-0.3110364112473655
P06312	1EEU-B	IMMUNOGLOBULIN LIGHT CHAIN VARIABLE DOMAIN	-47.7642	-0.3105056864651077
O43704	2Z5F-A	Sulfotransferase family cytosolic 1B member 1	-47.756	-0.3097680689711218
Q9UBV7	4IRP-A	Beta-1,4-galactosyltransferase 7	-47.7554	-0.3097140969593669
P08913, P18089	6K42-R	Alpha-2A adrenergic receptor,Endolysin,Alpha-2B adrenergic receptor,Alpha-2B adrenergic receptor	-47.7438	-0.3086706380654357
P51970	5XTD-u	NADH dehydrogenase [ubiquinone] 1 alpha subcomplex subunit 8	-47.7387	-0.3082118759655179
Q9UQM7	6VZK-A	Calcium/calmodulin-dependent protein kinase type II subunit alpha	-47.7319	-0.3076001931656275
S6C4R2	4OGX-H	DX-2930 HEAVY CHAIN	-47.7056	-0.3052344199836972
P12081	4X5O-A	Histidine--tRNA ligase, cytoplasmic	-47.7028	-0.3049825505955075
P08519	4BVW-A	APOLIPOPROTEIN(A)	-47.6914	-0.3039570823721614
Q9BRJ7	3KVH-A	Protein syndesmos	-47.6843	-0.3033184135663931
Q96C45	6U5L-A	Serine/threonine-protein kinase ULK4	-47.6815	-0.3030665441782029
P06756	4O02-A	Integrin alpha-V	-47.6811	-0.3030305628370329
P11021	6DFM-A	Endoplasmic reticulum chaperone BiP	-47.6636	-0.301456379160844
Q15561	6GEC-A	Transcriptional enhancer factor TEF-3	-47.66	-0.3011325470903132
P48643	6NRC-M	T-complex protein 1 subunit epsilon	-47.655	-0.3006827803256882
P41182	1R28-A	B-cell lymphoma 6 protein	-47.6419	-0.2995043914023694
Q99489	6RKF-A	D-aspartate oxidase	-47.6385	-0.2991985500024242
Q92871	6CFU-A	Phosphomannomutase 1	-47.6334	-0.2987397879025064
Q9UJ71	3P5H-A	C-type lectin domain family 4 member K	-47.6242	-0.2979122170555956
Q9HD26	2DC2-A	Golgi-associated PDZ and coiled-coil motif-containing protein	-47.6084	-0.2964909540793793
Q9NZK5	3LGD-A	Adenosine deaminase CECR1	-47.6062	-0.296293056702944
Q8TCU6	5FI0-A	Phosphatidylinositol 3,4,5-trisphosphate-dependent Rac exchanger 1 protein	-47.5927	-0.2950786864384553
Q9Y466	4XAJ-A	Maltose-binding periplasmic protein,Nuclear receptor subfamily 2 group E member 1	-47.5851	-0.2943950409562243
Q6P2Q9	4JKH-A	Pre-mRNA-processing-splicing factor 8	-47.5841	-0.2943050876032995
Q8N4T8	4CQL-F	CARBONYL REDUCTASE FAMILY MEMBER 4	-47.5636	-0.2924610438683353
Q9Y5X1	3DYU-A	Sorting nexin-9	-47.5487	-0.2911207389097511
Q9NQU5	4KS8-A	Serine/threonine-protein kinase PAK 6	-47.5368	-0.2900502940099429
P41143	6PT3-A	Delta opioid receptor	-47.535	-0.2898883779746775
O75084	5URV-A	Frizzled-7	-47.529	-0.2893486578571276
Q9BUL8	3L8J-A	Programmed cell death protein 10	-47.525	-0.2889888444454268
P42658	1XFD-A	Dipeptidyl aminopeptidase-like protein 6	-47.5143	-0.2880263435691284
Q16584	6AQB-B	Chimera protein of MLK3-SH3 and MIP (E.C.2.7.11.25)	-47.511	-0.2877294975044759
P58753	2Y92-A	Toll/interleukin-1 receptor domain-containing adapter protein	-47.5073	-0.287396670098653
P31946	6GNJ-A	14-3-3 protein beta/alpha	-47.5021	-0.2869289126634423
Q8IZX4	5IGL-A	Transcription initiation factor TFIID subunit 1-like	-47.4878	-0.2856425797166137
Q92772	4BBM-A	CYCLIN-DEPENDENT KINASE-LIKE 2	-47.4854	-0.2854266916695934
Q9UKU7		Acyl-CoA dehydrogenase family member 8, mitochondrial	-47.4818	-0.2851028595990632
Q01484	4D8O-A	Ankyrin-2	-47.4798	-0.2849229528932128
P09210	2VCT-B	GLUTATHIONE S-TRANSFERASE A2	-47.4557	-0.2827550770877184
P37173	5E91-A	TGF-beta receptor type-2	-47.4523	-0.2824492356877732
Q9UMY4	2CSK-A	Sorting nexin 12	-47.4465	-0.2819275062408077
P32455	6K1Z-A	Guanylate-binding protein 1	-47.4417	-0.281495730146767
P02008	1JEB-A	HEMOGLOBIN ZETA CHAIN	-47.4323	-0.2806501686292713
P30876	5IYC-B	DNA-directed RNA polymerase II subunit RPB2	-47.42	-0.279543742388293
Q6PJ56	4MNG-E	TRA@ protein,TRA@ protein, Ti antigen CD3-associated protein gamma chain V-J-C region	-47.412	-0.2788241155648921
Q9Y251	5E9C-B	Heparanase	-47.4045	-0.2781494654179539
Q14997	6KWY-c	Proteasome activator complex subunit 4	-47.3958	-0.2773668712475059
Q9UGM6	5EKD-A	Tryptophan--tRNA ligase, mitochondrial	-47.395	-0.277294908565166
P09525	2ZOC-A	Annexin A4	-47.3892	-0.2767731791182005
P23471	3JXF-A	Receptor-type tyrosine-protein phosphatase zeta	-47.3801	-0.2759546036065818
Q9Y4W6		AFG3-like protein 2	-47.3784	-0.2758016829066092
O94766	1FGG-A	GLUCURONYLTRANSFERASE I	-47.3647	-0.2745693219715355
Q7Z434	2VGQ-A	Sugar ABC transporter substrate-binding protein,Mitochondrial antiviral-signaling protein	-47.3625	-0.2743714245951001
P20151	4NFE-A	Kallikrein-2	-47.3352	-0.2719156980602456
P02774	1MA9-A	Vitamin D-binding protein	-47.3314	-0.2715738753191304
P45877	2ESL-A	Peptidyl-prolyl cis-trans isomerase C	-47.3241	-0.2709172158427773
P45381	2I3C-B	Aspartoacylase	-47.3093	-0.2695859062194859
Q8N355	4HK0-B	10-1074 Fab Light Chain	-47.3052	-0.2692170974724929
Q8IYT8	6QAU-A	Serine/threonine-protein kinase ULK2	-47.2926	-0.2680836852256369
O43791	3HQI-A	Speckle-type POZ protein	-47.2919	-0.2680207178785892
A0A173ADK6	6J1V-A	HLA-A*3003	-47.2893	-0.2677868391609839
P01909	4OZG-A	HLA class II histocompatibility antigen, DQ alpha 1 chain	-47.2888	-0.2677418624845217
Q9BZX2	6N54-A	Uridine-cytidine kinase 2	-47.2863	-0.2675169791022086
O94923	6I01-B	D-glucuronyl C5-epimerase	-47.2732	-0.2663385901788905
Q9Y2N7	4WN5-B	Hypoxia-inducible factor 3-alpha	-47.2719	-0.2662216508200878
Q6P988	6R8R-A	Protein notum homolog	-47.2612	-0.2652591499437894
Q6GMX6	1BEY-H	ABT-007 FAB FRAGMENT	-47.2556	-0.2647554111674088
Q13393	6U8Z-A	Phospholipase D1, chimeric constuct	-47.248	-0.2640717656851779
P35247	2RIC-B	Pulmonary surfactant-associated protein D	-47.2362	-0.2630103161206618
Q15118	2Q8G-A	[Pyruvate dehydrogenase [lipoamide]] kinase isozyme 1	-47.2308	-0.2625245680148668
Q96R05	6E6K-A	Retinoid-binding protein 7	-47.2272	-0.2622007359443366
Q2YD82	6U07-A	T-cell receptor, s16, alpha chain	-47.2244	-0.2619488665561463
O43614	5WS3-A	Orexin receptor type 2,GlgA glycogen synthase,Orexin receptor type 2	-47.2108	-0.2607255009563648
Q9Y5W9, Q9Y5X0	6KOK-A	Sorting nexin-11,Uncharacterized protein SNX10	-47.1993	-0.2596910373977265
Q08AH3	3GPC-A	Acyl-coenzyme A synthetase ACSM2A	-47.194	-0.2592142846272237
Q14155	5SXP-C	Rho guanine nucleotide exchange factor 7	-47.1832	-0.2582427884156325
Q16719	2HZP-A	Kynureninase	-47.1822	-0.2581528350627076
P28347	6IM5-A	Transcriptional enhancer factor TEF-1	-47.1752	-0.2575231615922315
Q8N5Y2	3OB9-A	Male-specific lethal 3-like 1 (Drosophila), isoform CRA_c	-47.1689	-0.2569564554688038
Q9NR30	6L5L-A	Nucleolar RNA helicase 2	-47.1556	-0.2557600758749001
O14862	3VD8-A	Maltose-binding periplasmic protein, Interferon-inducible protein AIM2	-47.1536	-0.2555801691690497
P09012	3UD3-P	U1 small nuclear ribonucleoprotein A	-47.1217	-0.2527106572107394
Q0KKI6	5VZX-L	Crenezumab Fab light chain	-47.1181	-0.2523868251402092
P51787	6MIE-A	Potassium voltage-gated channel subfamily KQT member 1	-47.1066	-0.2513523615815709
Q9HD40	3HL2-B	O-phosphoseryl-tRNA(Sec) selenium transferase	-47.1008	-0.2508306321346054
Q02078	1C7U-A	Myocyte-specific enhancer factor 2A	-47.0987	-0.2506417300934628
P05089	4GSZ-A	Arginase-1	-47.0927	-0.2501020099759123
Q04760	1QIN-B	PROTEIN (LACTOYLGLUTATHIONE LYASE)	-47.071	-0.2481500222174376
Q9NW15	6R7X-B	Anoctamin-10	-47.0562	-0.2468187125941463
Q9H611	6HPT-A	ATP-dependent DNA helicase PIF1	-47.0533	-0.2465578478706638
P05546	1JMO-A	HEPARIN COFACTOR II	-47.0485	-0.2461260717766231
P48061	2J7Z-A	Stromal cell-derived factor 1	-47.0463	-0.2459281744001884
Q9UKV8	4W5N-A	Protein argonaute-2	-47.0358	-0.2449836641944749
P19652	3APX-A	Alpha-1-acid glycoprotein 2	-47.0336	-0.2447857668180396
Q96BD5	2YQL-A	PHD finger protein 21A	-47.0326	-0.2446958134651147
P12532	1QK1-E	CREATINE KINASE, UBIQUITOUS MITOCHONDRIAL	-47.0276	-0.244246046700489
Q6L8Q7	4Z2B-A	2',5'-phosphodiesterase 12	-47.0266	-0.2441560933475642
Q09028	3GFC-A	Histone-binding protein RBBP4	-47.0265	-0.2441470980122714
Q6VVX0	3CZH-A	Cytochrome P450 2R1	-47.0241	-0.243931209965251
P06681	2I6Q-A	Complement C2a fragment	-47.0237	-0.2438952286240811
P47895	5FHZ-C	Aldehyde dehydrogenase family 1 member A3	-47.0204	-0.2435983825594287
P52306	5ZHX-A	Rap1 GTPase-GDP dissociation stimulator 1	-47.0189	-0.243463452530041
P23284	1CYN-A	PEPTIDYL-PROLYL CIS-TRANS ISOMERASE B	-47.005	-0.2422131009243824
P21695	6E8Y-A	Glycerol-3-phosphate dehydrogenase [NAD(+)], cytoplasmic	-47.0005	-0.2418083108362195
P12821	2YDM-A	ANGIOTENSIN-CONVERTING ENZYME	-46.9826	-0.24019814581886
Q13555	2V7O-A	CALCIUM/CALMODULIN-DEPENDENT PROTEIN KINASE TYPE II GAMMA CHAIN	-46.9777	-0.2397573743895272
Q58EU4	1NGZ-A	Germline Metal Chelatase Catalytic Antibody, Light chain	-46.9696	-0.2390287522308341
Q9H227	2E9L-A	CYTOSOLIC BETA-GLUCOSIDASE	-46.952	-0.2374455732193524
Q9Y255	6I3V-B	PRELI domain-containing protein 1, mitochondrial	-46.9096	-0.2336315510553287
Q15382	6BT0-A	GTP-binding protein Rheb	-46.9049	-0.2332087702965808
P14555	1DCY-A	PHOSPHOLIPASE A2	-46.9044	-0.2331637936201187
Q9HBL8	3E5M-A	HSCARG protein	-46.9039	-0.233118816943656
Q8TDQ0	5F71-A	Hepatitis A virus cellular receptor 2	-46.8743	-0.2304561976970732
P32119	5B8B-F	Peroxiredoxin-2	-46.8639	-0.2295206828266526
O14684, Q16873	4WAB-A	Prostaglandin E synthase,Leukotriene C4 synthase	-46.8594	-0.2291158927384897
Q12959	1PDR-A	Disks large homolog 1	-46.8555	-0.2287650746620817
Q99828	6OD0-A	Calcium and integrin-binding protein 1	-46.8531	-0.2285491866150614
P01375	4TWT-A	Tumor necrosis factor	-46.8281	-0.2263003527919344
Q9HBH1	3G5K-C	Peptide deformylase, mitochondrial	-46.8272	-0.2262193947743016
P14210	4K3J-A	Hepatocyte growth factor	-46.8262	-0.2261294414213767
Q56H30	3BXN-A	HLA-B*1402 extracellular domain	-46.8217	-0.2257246513332139
A0A075B6T6, P01848	4ZDH-A	Alpha chain of A6 T-cell receptor,T-cell receptor alpha chain C region	-46.8187	-0.2254547912744386
Q16566	2W4O-A	CALCIUM/CALMODULIN-DEPENDENT PROTEIN KINASE TYPE IV	-46.7996	-0.2237366822335693
Q6NS95	5WHJ-L	DX-2507 Fab light chain	-46.7955	-0.2233678734865763
Q14195		DIHYDROPYRIMIDINASE-RELATED PROTEIN 3	-46.7916	-0.223017055410169
P61586	5M70-B	Transforming protein RhoA	-46.7897	-0.2228461440396114
P11717, Q9Y5X3	6N5Y-A	Sorting nexin-5,Cation-independent mannose-6-phosphate receptor	-46.7894	-0.2228191580337336
Q9Y600	2JIS-A	CYSTEINE SULFINIC ACID DECARBOXYLASE	-46.7699	-0.2210650676516944
Q13867	1CB5-A	BLEOMYCIN HYDROLASE	-46.7669	-0.2207952075929191
P04156	4DGI-A	Major prion protein	-46.7665	-0.2207592262517492
P30305	1CWT-A	M-phase inducer phosphatase 2	-46.7513	-0.2193919352872879
Q9H2X3	1SL6-A	C-type lectin DC-SIGNR	-46.7469	-0.2189961405344171
Q9NWT6	1IZ3-A	FIH	-46.7468	-0.218987145199125
P08603	3SW0-X	Complement factor H	-46.7371	-0.2181145976757514
Q96BI3	5A63-C	Gamma-secretase subunit APH-1A	-46.7312	-0.2175838728934937
O95931	6V2R-A	Chromobox protein homolog 7	-46.7311	-0.2175748775582009
O15540	1FDQ-A	FATTY ACID-BINDING PROTEIN, BRAIN	-46.7282	-0.2173140128347184
P38646	6P2U-A	Stress-70 protein, mitochondrial	-46.7179	-0.2163874932995899
P22234	2H31-A	Multifunctional protein ADE2	-46.7141	-0.2160456705584748
Q6P5S8	6UGU-L	ANTIBODY 17B, LIGHT CHAIN	-46.7	-0.2147773282822311
Q8NBQ5	1YB1-B	17-beta-hydroxysteroid dehydrogenase type XI	-46.6995	-0.2147323516057684
Q9H9S5	6KAJ-A	Fukutin-related protein	-46.6885	-0.2137428647235922
P51553	5GRH-B	Isocitrate dehydrogenase [NAD] subunit gamma, mitochondrial	-46.672	-0.2122586344003282
P49675	3P0L-A	Steroidogenic acute regulatory protein, mitochondrial	-46.6637	-0.2115120215710501
P49902	5OPO-A	CYTOSOLIC PURINE 5'-NUCLEOTIDASE	-46.6482	-0.2101177446007117
Q96A54	5LXG-A	Adiponectin receptor protein 1	-46.6341	-0.2088494023244674
P00709	3B0I-A	PROTEIN (ALPHA-LACTALBUMIN)	-46.6156	-0.2071852652953537
Q86Z14	5WI9-A	Beta-klotho	-46.6031	-0.2060608483837898
P49450	3AN2-A	Histone H3-like centromeric protein A	-46.5911	-0.2049814081486888
P23467	2I5X-A	Receptor-type tyrosine-protein phosphatase beta	-46.583	-0.2042527859899957
P12018	2H32-A	VpreB protein	-46.5808	-0.204054888613561
P54136	4Q2Y-A	Arginine--tRNA ligase, cytoplasmic	-46.5785	-0.2038479959018328
P40616		ADP-ribosylation factor-like protein 1	-46.5766	-0.2036770845312752
Q6PJP8	5Q38-A	DCLRE1A	-46.5351	-0.1999440203848842
Q9BVG8	5WDE-A	Kinesin-like protein KIFC3	-46.5332	-0.1997731090143266
P28702, Q15596	5I4V-B	Retinoic acid receptor RXR-beta,Nuclear receptor coactivator 2	-46.526	-0.1991254448732662
Q96RU8	5CEK-A	Tribbles homolog 1	-46.5217	-0.1987386454556883
Q8WXH5	2IZV-A	SUPPRESSOR OF CYTOKINE SIGNALING 4	-46.5103	-0.1977131772323422
Q13011		DELTA(3,5)-DELTA(2,4)-DIENOYL-COA ISOMERASE	-46.4918	-0.1960490402032278
P10253	5NN5-A	Lysosomal alpha-glucosidase	-46.4849	-0.1954283620680452
O00408	5U00-A	cGMP-dependent 3',5'-cyclic phosphodiesterase	-46.4784	-0.1948436652740319
O75151	3PTR-B	PHD finger protein 2	-46.4668	-0.1938002063801008
P35367	3RZE-A	Histamine H1 receptor, Lysozyme chimera	-46.4495	-0.1922440133744969
O75475	5OYM-F	PC4 and SFRS1-interacting protein	-46.4431	-0.1916683119157764
Q9UNP9	2R99-A	Peptidyl-prolyl cis-trans isomerase E	-46.4287	-0.190372983633655
P34896	1BJ4-A	Serine hydroxymethyltransferase, cytosolic	-46.4167	-0.1892935433985539
Q15208	6BXI-A	Serine/threonine-protein kinase 38	-46.4035	-0.188106159139943
Q9UGM1	4UY2-A	NEURONAL ACETYLCHOLINE RECEPTOR SUBUNIT ALPHA-9	-46.3955	-0.187386532316542
P07911	4WRN-A	Maltose-binding periplasmic protein,Uromodulin	-46.3892	-0.1868198261931144
O00214	5T7I-A	GALECTIN-8	-46.3827	-0.1862351293991011
P10153	2BZZ-A	EOSINOPHIL-DERIVED NEUROTOXIN	-46.3556	-0.1837973935348315
P15735	2Y7J-B	PHOSPHORYLASE B KINASE GAMMA CATALYTIC CHAIN, TESTIS/LIVER ISOFORM	-46.3516	-0.1834375801231307
Q5SRE7	3OBZ-A	Phytanoyl-CoA dioxygenase domain-containing protein 1	-46.3482	-0.1831317387231855
P01009	3NDF-A	Alpha-1-antitrypsin	-46.3427	-0.1826369952820977
Q08499	3G4I-A	Phosphodiesterase 4D	-46.3095	-0.1796505439649848
P31025	4QAF-B	Lipocalin-1	-46.3081	-0.1795246092708899
Q13315	6K9L-A	Serine-protein kinase ATM	-46.2625	-0.175422736377506
P07360	2OVD-A	Complement component 8, gamma polypeptide	-46.2319	-0.1726701637779984
P17706	1L8K-A	T-cell protein-tyrosine phosphatase	-46.2153	-0.1711769381194416
Q9Y663	1T8U-B	heparan sulfate D-glucosaminyl 3-O-sulfotransferase 3A1	-46.2146	-0.1711139707723939
Q8NBP7	3P5C-P	Proprotein convertase subtilisin/kexin type 9	-46.201	-0.169890605172613
P49642	4BPU-A	DNA primase small subunit	-46.192	-0.1690810249962872
Q86V24	5LXA-A	Adiponectin receptor protein 2	-46.1893	-0.1688381509433897
P02741	3PVO-E	C-Reactive Protein	-46.1777	-0.1677946920494586
P51965	6FGA-K	Ubiquitin-conjugating enzyme E2 E1	-46.17	-0.1671020512319354
P01594	2Q20-A	Vk1 O18/O8 germline light chain variable domain	-46.1503	-0.1653299701793112
P23469	6D4F-A	Receptor-type tyrosine-protein phosphatase epsilon	-46.1459	-0.1649341754264405
P19174	4FBN-A	1-phosphatidylinositol 4,5-bisphosphate phosphodiesterase gamma-1	-46.1253	-0.1630811363561842
P07101	2XSN-B	TYROSINE 3-MONOOXYGENASE	-46.125	-0.1630541503503064
Q99952	2OC3-A	Tyrosine-protein phosphatase non-receptor type 18	-46.1099	-0.1616958547211379
Q6UX04	5Z58-z	Peptidyl-prolyl cis-trans isomerase CWC27 homolog	-46.0992	-0.1607333538448395
P05154	2OL2-A	plasma serine protease inhibitor	-46.0924	-0.1601216710449484
Q9NR71	4WGK-A	Neutral ceramidase	-46.0884	-0.1597618576332483
P13236	2FIN-B	Small inducible cytokine A4	-46.0766	-0.1587004080687322
Q15036	3FOG-A	Sorting nexin-17	-46.0694	-0.1580527439276718
P05156	5O32-J	Complement factor I	-46.0471	-0.1560467841574422
P61224	4MGY-R	Ras-related protein Rap-1b	-46.0385	-0.1552731853222864
Q96L34	5ES1-A	MAP/microtubule affinity-regulating kinase 4	-46.0312	-0.1546165258459332
S6BGE0		CH03 Heavy Chain	-46.0276	-0.154292693775403
Q969H0	2OVP-B	F-box/WD repeat protein 7	-46.0181	-0.1534381369226144
Q02153	5MNW-A	Guanylate cyclase soluble subunit beta-1	-46.0045	-0.1522147713228336
P02679	1DUG-A	Fibrinogen, gamma polypeptide	-45.9982	-0.1516480651994052
P55084	5ZQZ-B	Trifunctional enzyme subunit beta, mitochondrial	-45.9931	-0.1511893030994874
P07858	6AY2-A	Cathepsin B	-45.9808	-0.1500828768585092
Q9HAN9	1KKU-A	NICOTINAMIDE MONONUCLEOTIDE ADENYLYL TRANSFERASE	-45.9747	-0.1495341614056659
Q6NSA1	6FR4-A	TCR 003 alpha chain	-45.9653	-0.1486885998881701
P26885	4NNR-A	Peptidyl-prolyl cis-trans isomerase FKBP2	-45.9546	-0.1477260990118717
Q92900	2WJV-A	Regulator of nonsense transcripts 1	-45.9525	-0.1475371969707291
P0DOX8	1MCE-A	Immunoglobulin lambda-1 light chain	-45.9473	-0.1470694395355185
Q96ES7	3MEW-A	SAGA-associated factor 29 homolog	-45.9288	-0.1454053025064048
Q9Y5X0	4ON3-A	Sorting nexin-10	-45.9237	-0.1449465404064863
P24385	6P8G-A	G1/S-specific cyclin-D1	-45.9233	-0.1449105590653163
Q13614	1M7R-B	Myotubularin-related protein 2	-45.9107	-0.1437771468184603
P68036	3SY2-D	Ubiquitin-conjugating enzyme E2 L3	-45.9046	-0.1432284313656176
O75164	5FY8-A	LYSINE-SPECIFIC DEMETHYLASE 4A	-45.8996	-0.142778664600992
O00255	4GQ3-A	Menin	-45.8919	-0.1420860237834688
P0CG05	4O58-L	10E8-S74W Light Chain	-45.8852	-0.1414833363188705
P31749, Q16513	6CCY-A	RAC-alpha serine/threonine-protein kinase,PIFtide	-45.8275	-0.1362930278550934
P01911	4AEN-B	HLA class II histocompatibility antigen, DRB1-1 beta chain	-45.8248	-0.1360501538021959
P08567	1X05-A	Pleckstrin	-45.8229	-0.1358792424316376
P16109	1G1R-A	P-SELECTIN	-45.8227	-0.1358612517610527
Q04756	2WUB-C	Hepatocyte growth factor activator	-45.8177	-0.1354114849964277
Q8IVV7	6CD9-A	Glucose-induced degradation protein 4 homolog	-45.8066	-0.1344130027789593
Q9H3R0	5FJH-A	LYSINE-SPECIFIC DEMETHYLASE 4C	-45.8047	-0.1342420914084011
P29017	6C09-A	T-cell surface glycoprotein CD1c	-45.7788	-0.1319122995676413
P17516	2FVL-A	Aldo-keto reductase family 1, member C4	-45.7639	-0.1305719946090578
P53370	3H95-A	Nucleoside diphosphate-linked moiety X motif 6	-45.7634	-0.130527017932595
Q00688	1PBK-A	Peptidyl-prolyl cis-trans isomerase FKBP3	-45.761	-0.1303111298855753
A0A140T913	6VR5-A	MHC class I antigen	-45.7551	-0.1297804051033169
Q9Y2R2	2QCJ-A	Tyrosine-protein phosphatase non-receptor type 22	-45.7172	-0.1263711730274561
P05067	3NYL-A	Amyloid beta (A4) protein (Peptidase nexin-II, Alzheimer disease), isoform CRA_b	-45.6962	-0.1244821526160293
P13747	5W1W-A	MHC class I antigen	-45.6958	-0.1244461712748593
O43451	3TOP-A	Maltase-glucoamylase, intestinal	-45.6828	-0.1232767776868334
Q9Y6D6	3LTL-A	Brefeldin A-inhibited guanine nucleotide-exchange protein 1	-45.6797	-0.1229979222927653
P20062	5NRP-A	Transcobalamin-2	-45.6636	-0.1215496733106719
A0A580, A0A5B9	5KSA-D	Bel602 beta TRBV9*01	-45.652	-0.1205062144167408
D3YTB3	3PL6-D	MBP peptide / T-cell receptor beta chain chimera	-45.6341	-0.1188960493993813
Q6VAB6	5KKR-B	Kinase suppressor of Ras 2	-45.6086	-0.1166022388997922
A2NUW5, K7N5M4	4NDM-A	T-cell gamma protein,T-cell receptor beta-2 chain C region	-45.6031	-0.1161074954587038
O14641	3CBZ-A	Dishevelled-2	-45.6007	-0.1158916074116841
P00750	1BDA-A	Tissue-type plasminogen activator	-45.5913	-0.1150460458941877
A6NHC0, P17655	2NQA-A	Calpain-8	-45.5899	-0.1149201112000928
P28827	1RPM-A	RECEPTOR PROTEIN TYROSINE PHOSPHATASE MU	-45.5878	-0.1147312091589503
Q9NZH8	4IZE-A	Interleukin-36 gamma	-45.5719	-0.1133009508474412
P35475	6I6R-A	Alpha-L-iduronidase	-45.5555	-0.1118257158594701
P63244	4AOW-A	RIBOSOMAL PROTEIN RACK1	-45.5523	-0.1115378651301098
Q9BUB5	2HW6-A	MAP kinase interacting serine/threonine kinase 1	-45.5467	-0.1110341263537292
A0A578, A0A5B9	5BS0-E	Protein TRBV5-1,Human nkt tcr beta chain	-45.544	-0.1107912523008311
Q9Y6F7	2FW2-A	Testis-specific chromodomain protein Y 2	-45.5408	-0.1105034015714709
P19440	4GDX-B	Gamma-glutamyltranspeptidase 1	-45.5386	-0.1103055041950362
P35658	5DIS-D	Maltose-binding periplasmic protein,Nuclear pore complex protein Nup214	-45.5337	-0.1098647327657033
Q5GJ75	4Q9V-A	Tumor necrosis factor alpha-induced protein 8-like protein 3	-45.5194	-0.108578399818874
O75044	5I6J-A	SLIT-ROBO Rho GTPase-activating protein 2	-45.5132	-0.1080206890307385
P20815	6MJM-A	Cytochrome P450 3A5	-45.5108	-0.1078048009837188
Q9Y6A2	3MDT-A	Cholesterol 24-hydroxylase	-45.5049	-0.1072740762014605
P13051	3FCK-B	Uracil-DNA glycosylase	-45.4997	-0.1068063187662498
Q5R3K3	6YTV-C	Calcium homeostasis modulator protein 6	-45.4761	-0.1046834196372183
Q6PIK1	1MCB-A	IMMUNOGLOBULIN LAMBDA DIMER MCG (LIGHT CHAIN)	-45.474	-0.1044945175960751
Q01970	4QJ4-B	1-phosphatidylinositol 4,5-bisphosphate phosphodiesterase beta-3	-45.4604	-0.1032711519962942
P22680	3SN5-A	Cholesterol 7-alpha-monooxygenase	-45.4385	-0.1013011735672346
P19447	6O9M-7	TFIIH basal transcription factor complex helicase XPB subunit	-45.4283	-0.1003836493673989
Q92843	2Y6W-A	BCL-2-LIKE PROTEIN 2	-45.4203	-0.099664022543998
Q6IQ55	6VRF-A	Tau-tubulin kinase 2	-45.4124	-0.0989533910558899
Q6P6C2	4NRM-A	RNA demethylase ALKBH5	-45.4091	-0.0986565449912375
Q03111	6T1I-A	Protein ENL	-45.4056	-0.0983417082559995
P29074	2I75-A	Tyrosine-protein phosphatase non-receptor type 4	-45.3916	-0.097082361315048
Q15181	6C45-B	Inorganic pyrophosphatase	-45.3897	-0.0969114499444904
O14556	3PFW-O	Glyceraldehyde-3-phosphate dehydrogenase, testis-specific	-45.3881	-0.0967675245798106
Q12834	6TLJ-R	Cell division cycle protein 20 homolog	-45.3801	-0.0960478977564097
P06865	2GJX-A	Beta-hexosaminidase subunit alpha	-45.3395	-0.0923957916276514
Q13509	5IJ9-B	Tubulin beta-3 chain	-45.3256	-0.0911454400219927
A0A5A3, A0A5B9	4UDU-B	PROTEIN TRBV7-9, T-CELL RECEPTOR BETA-2 CHAIN C REGION	-45.3179	-0.0904527992044696
Q07654	6V1C-A	Trefoil factor 3	-45.3116	-0.0898860930810413
Q06830	4XCS-A	Peroxiredoxin-1	-45.3099	-0.0897331723810686
P02730	4YZF-B	Band 3 anion transport protein	-45.3093	-0.0896792003693137
P63208	2E32-B	SKP1	-45.2998	-0.0888246435165252
Q16854	2OCP-B	Deoxyguanosine kinase	-45.2895	-0.0878981239813967
Q9Y6R1	6CAA-B	Electrogenic sodium bicarbonate cotransporter 1	-45.2791	-0.0869626091109761
P57789	4XDK-B	Potassium channel subfamily K member 10	-45.2768	-0.0867557163992485
P80192	3DTC-A	MITOGEN-ACTIVATED PROTEIN KINASE KINASE KINASE 9	-45.268	-0.0859641268935077
Q99536	6K9Y-A	Synaptic vesicle membrane protein VAT-1 homolog	-45.2562	-0.0849026773289916
O43708	1FW1-A	GLUTATHIONE TRANSFERASE ZETA	-45.2538	-0.0846867892819713
P17948	3HNG-A	Vascular endothelial growth factor receptor 1	-45.2501	-0.0843539618761489
Q14126	6QNU-D	Desmoglein-2	-45.2492	-0.0842730038585162
Q9BZF1	1V88-A	Oxysterol-binding protein-related protein 8	-45.2395	-0.0834004563351426
O75340	2ZNE-A	Programmed cell death protein 6	-45.2296	-0.0825099181411841
O00481	5ZXK-A	Butyrophilin subfamily 3 member A1	-45.2166	-0.0813405245531582
Q8WTT0	4ZES-A	C-type lectin domain family 4 member C	-45.211	-0.0808367857767776
Q9Y617	3E77-B	Phosphoserine aminotransferase	-45.2068	-0.0804589816944925
O60880	1KA7-A	SH2 DOMAIN PROTEIN 1A	-45.2045	-0.080252088982765
P53999	1PCF-A	TRANSCRIPTIONAL COACTIVATOR PC4	-45.196	-0.0794874854829013
P28068	4I0P-B	PROTEIN (CLASS II HISTOCOMPATIBILITY ANTIGEN, M BETA CHAIN)	-45.1848	-0.0784800079301407
Q9UBX2	6A8R-B	Double homeobox protein 4	-45.1845	-0.0784530219242629
Q6IRV4	6BJ3-D	TCR 55 alpha chain	-45.1777	-0.0778413391243725
Q13322	1NRV-A	Growth factor receptor-bound protein 10	-45.1749	-0.0775894697361822
Q14807	6NJE-A	Kinesin-like protein KIF22	-45.1704	-0.0771846796480193
O14649	6RV3-A	Potassium channel subfamily K member 3	-45.1671	-0.0768878335833663
P52292	3WPT-A	Importin subunit alpha-1	-45.1629	-0.0765100295010811
P41146	5DHG-A	Fusion protein of Nociceptin receptor and cytochrome b562	-45.1598	-0.0762311741070131
Q5T1C6	4AE8-A	Thioesterase superfamily member 4	-45.1415	-0.0745850277484843
Q13564	1R4M-A	amyloid beta precursor protein-binding protein 1	-45.1409	-0.0745310557367294
P13995	6JIB-B	Bifunctional methylenetetrahydrofolate dehydrogenase/cyclohydrolase, mitochondrial	-45.1223	-0.0728579233723228
P10321	6JTO-A	HLA class I histocompatibility antigen, Cw-6 alpha chain	-45.1206	-0.0727050026723502
Q8WVM7	5QSY-A	Cohesin subunit SA-1	-45.1197	-0.0726240446547175
Q9Y3Z3	4QG0-D	DEOXYNUCLEOSIDE TRIPHOSPHATE TRIPHOSPHOHYDROLASE SAMHD1	-45.1154	-0.0722372452371396
O95486	5VNM-B	Protein transport protein Sec24A	-45.0978	-0.0706540662256579
Q8N4P3	5VXA-A	Guanosine-3',5'-bis(diphosphate) 3'-pyrophosphohydrolase MESH1	-45.0892	-0.0698804673905021
Q86W50	6DU4-A	methyltransferase 10 domain containing protein	-45.0669	-0.0678745076202726
P19835	1F6W-A	BILE SALT ACTIVATED LIPASE	-45.0662	-0.0678115402732255
P09958	5MIM-A	Furin	-45.0643	-0.0676406289026679
Q13332	4BPC-A	Receptor-type tyrosine-protein phosphatase S	-45.0571	-0.0669929647616068
O14786	6FMF-A	Neuropilin-1	-45.0549	-0.0667950673851721
Q6N030	2NY1-D	ANTIBODY 17B, HEAVY CHAIN	-45.0541	-0.0667231047028316
O75582	3KN6-A	RIBOSOMAL PROTEIN S6 KINASE ALPHA 5	-45.0513	-0.0664712353146413
P61006	4LHX-A	Ras-related protein Rab-8A	-45.0427	-0.0656976364794861
Q8N8U2	6V2D-A	Chromodomain Y-like protein 2	-45.0396	-0.065418781085418
O00629	5XZX-A	Importin subunit alpha-3	-45.0284	-0.0644113035326568
Q96PN6	5IV4-A	Adenylate cyclase type 10	-45.0249	-0.0640964667974194
Q8WTX7		GATS-like protein 3	-45.0065	-0.0624413251035979
P10586	2YD8-A	RECEPTOR-TYPE TYROSINE-PROTEIN PHOSPHATASE F	-44.997	-0.0615867682508093
P29375	6DQ5-A	Linked KDM5A Jmj Domain	-44.9895	-0.0609121181038711
O60462	2QQO-A	Neuropilin-2	-44.9629	-0.0585193589160637
P21860	6OP9-A	Receptor tyrosine-protein kinase erbB-3	-44.9503	-0.0573859466692077
P05556	4WK0-B	Integrin beta-1	-44.9449	-0.0569001985634121
Q6PJF1	2DD8-H	IGG Heavy Chain	-44.9377	-0.0562525344223517
Q9Y3B8	6RCI-B	Oligoribonuclease, mitochondrial	-44.9296	-0.0555239122636586
Q9Y6X9	5OFB-B	MORC family CW-type zinc finger protein 2	-44.9117	-0.0539137472462998
P78352	3I4W-A	Disks large homolog 4	-44.8828	-0.0513140953467648
Q9NRC8	5IQZ-A	SIRT7 protein	-44.8827	-0.051305100011472
Q8IX04	2I6T-A	UBIQUITIN-CONJUGATING ENZYME E2-LIKE ISOFORM A	-44.8785	-0.0509272959291868
P41091	6K71-P	Eukaryotic translation initiation factor 2 subunit 3	-44.8677	-0.0499557997175956
P52565	2N80-B	RHO GDP-DISSOCIATION INHIBITOR 1	-44.8568	-0.0489753081707122
P01138	4EDX-W	Beta-nerve growth factor	-44.8328	-0.0468164277005101
Q02790	4LAV-A	Peptidyl-prolyl cis-trans isomerase FKBP4	-44.8298	-0.0465465676417348
O14558, P31947	5OKF-A	14-3-3 protein sigma,Heat shock protein beta-6	-44.8286	-0.046438623618225
Q9NRL2	5UIY-A	Bromodomain adjacent to zinc finger domain protein 1A	-44.819	-0.0455750714301442
P36980	3ZD1-A	COMPLEMENT FACTOR H-RELATED PROTEIN 2	-44.8155	-0.0452602346949062
P20036	4P4K-A	HLA class II histocompatibility antigen, DP alpha 1 chain	-44.7881	-0.0427955128247588
Q99497	4P35-A	Protein/nucleic acid deglycase DJ-1	-44.7834	-0.042372732066011
P28472, P31644	5O8F-B	Human GABAA receptor chimera beta3-alpha5,Gamma-aminobutyric acid receptor subunit beta-3,Gamma-aminobutyric acid receptor subunit alpha-5	-44.7813	-0.0421838300248684
P51681	6AKX-A	C-C chemokine receptor type 5,Rubredoxin,C-C chemokine receptor type 5	-44.774	-0.0415271705485152
O95747	3DAK-C	Serine/threonine-protein kinase OSR1	-44.7659	-0.0407985483898221
P78330	1L8O-A	L-3-phosphoserine phosphatase	-44.762	-0.0404477303134141
P61201	6R7I-B	COP9 signalosome complex subunit 2,Endolysin	-44.7524	-0.0395841781253334
P57735	2OIL-A	Ras-related protein Rab-25	-44.7306	-0.0376231950315666
P54829	5OVX-A	Tyrosine-protein phosphatase non-receptor type 5	-44.7148	-0.0362019320553497
Q14654	6C3O-D	ATP-sensitive inward rectifier potassium channel 11	-44.7102	-0.0357881466318947
P09913	4G1T-B	Interferon-induced protein with tetratricopeptide repeats 2	-44.7014	-0.0349965571261538
Q15233	3SDE-B	Non-POU domain-containing octamer-binding protein	-44.6997	-0.0348436364261812
P30304	1C25-A	CDC25A	-44.6997	-0.0348436364261812
Q6GMW1	1T3F-A	Huzaf antibody light chain	-44.698	-0.0346907157262086
Q13105, Q96RE7	4U2N-A	Zinc finger and BTB domain-containing protein 17,Nucleus accumbens-associated protein 1	-44.6909	-0.0340520469204404
P0C1S8	5VDK-A	Wee1-like protein kinase 2	-44.6824	-0.0332874434205774
P09488	1YJ6-B	Glutathione S-transferase Mu 1	-44.6729	-0.0324328865677888
P31941	4XXO-A	DNA dC->dU-editing enzyme APOBEC-3A	-44.6653	-0.0317492410855584
H0Y4R8	5PWC-A	Nuclear autoantigen Sp-100	-44.6468	-0.0300851040564441
Q96SW2-2	6BN8-B	Protein cereblon	-44.6327	-0.0288167617802004
P49366	6XXI-B	Deoxyhypusine synthase	-44.6163	-0.0273415267922293
Q15645	5WC2-A	Pachytene checkpoint protein 2 homolog	-44.6085	-0.0266398906394133
Q6NS87	2PYF-B	T-Cell Receptor, Beta Chain	-44.5992	-0.0258033244572104
Q8IWV7	3NY1-A	E3 ubiquitin-protein ligase UBR1	-44.5914	-0.0251016883043944
P55064	5DYE-A	Aquaporin-5	-44.582	-0.0242561267868987
P08686	4Y8W-A	Cytochrome P450 21-hydroxylase	-44.5582	-0.0221152369872815
P16615	7BT2-A	Sarcoplasmic/endoplasmic reticulum calcium ATPase 2	-44.5535	-0.0216924562285336
Q8IWV8	3NY2-A	E3 ubiquitin-protein ligase UBR2	-44.5494	-0.0213236474815407
I3ZN84	6V2P-A	MHC class I antigen	-44.5464	-0.0210537874227654
Q8WU08	4FR4-A	Serine/threonine-protein kinase 32A	-44.5437	-0.0208109133698679
P29475	6NHC-A	Nitric oxide synthase, brain	-44.5331	-0.0198574078288617
Q96IY4	3D68-A	Carboxypeptidase B2	-44.491	-0.0160703716707157
P15153	2W2X-A	RAS-RELATED C3 BOTULINUM TOXIN SUBSTRATE 2	-44.477	-0.0148110247297643
P28715	6VBH-A	DNA repair protein complementing XP-G cells,Flap endonuclease 1	-44.4703	-0.0142083372651666
P51684	6WWZ-R	C-C chemokine receptor type 6,C-C chemokine receptor type 6	-44.4534	-0.0126881256007327
P62191	5VFR-B	26S proteasome regulatory subunit 4	-44.4531	-0.0126611395948549
O14607	5FXW-A	HISTONE DEMETHYLASE UTY	-44.4334	-0.0108890585422307
O14646	2B2Y-A	Chromodomain-helicase-DNA-binding protein 1	-44.424	-0.010043497024735
Q9NX74	6EZA-A	tRNA-dihydrouridine(20) synthase [NAD(P)+]-like	-44.4206	-0.0097376556247897
P29323	3ZFM-A	EPHRIN TYPE-B RECEPTOR 2	-44.4048	-0.0083163926485735
Q6ZMT4	3U78-A	JmjC domain-containing histone demethylation protein 1D	-44.3839	-0.0064363675724388
Q9UBX1	1M6D-B	Cathepsin F	-44.342	-0.0026673220848778
P54756	2R2P-A	Ephrin type-A receptor 5	-44.3385	-0.0023524853496404
P53621	6PBG-A	Coatomer subunit alpha	-44.3365	-0.00217257864379
P22607	6PNX-B	Fibroblast growth factor receptor 3	-44.3348	-0.0020196579438174
P21796	6G73-C	Voltage-dependent anion-selective channel protein 1	-44.3179	-0.0004994462793835
P12883	4PA0-A	Myosin-7,Green fluorescent protein	-44.3135	-0.0001036515265128
P09104	5IDZ-B	Gamma-enolase	-44.3079	0.0004000872498677
P0DOY3	4O5L-L	Fab F045-092 light chain	-44.2906	0.0019562802554716
A0FGR8	4NPK-A	Extended synaptotagmin-2	-44.2833	0.0026129397318248
P11229	5CXV-A	Muscarinic acetylcholine receptor M1	-44.2798	0.0029277764670622
P51161	1O1V-A	Gastrotropin	-44.2601	0.0046998575196864
P16410	5TRU-C	Cytotoxic T-lymphocyte protein 4	-44.258	0.0048887595608289
P0DOX5	5VZX-H	Fab H11-E heavy chain	-44.2568	0.0049967035843394
Q14449	2AUG-A	Growth factor receptor-bound protein 14	-44.2508	0.00553642370189
P07306	5JPV-A	Asialoglycoprotein receptor 1	-44.2499	0.0056173817195227
Q9NVS9	6H00-A	Pyridoxine-5'-phosphate oxidase	-44.2451	0.0060491578135627
P03950	5EQO-A	Angiogenin	-44.2433	0.0062110738488281
Q9NP87	6IPL-A	DNA-directed DNA/RNA polymerase mu	-44.2391	0.0065888779311133
P53778	6UNA-A	Mitogen-activated protein kinase 12	-44.2334	0.007101612042786
Q01973	6TU9-A	Inactive tyrosine-protein kinase transmembrane receptor ROR1	-44.223	0.0080371269132073
Q8NHX9	6NQ0-B	Two pore calcium channel protein 2	-44.22	0.0083069869719826
P07437	6I2I-B	Tubulin beta chain	-44.2189	0.0084059356602002
Q9Y259	2IG7-B	Choline/ethanolamine kinase	-44.215	0.0087567537366076
Q96LR5	6W9A-A	Ubiquitin-conjugating enzyme E2 E2	-44.2044	0.0097102592776138
P04179	1QNM-B	Superoxide dismutase [Mn]	-44.1941	0.0106367788127423
O60603	6NIG-B	Toll-like receptor 2,Variable lymphocyte receptor B	-44.1937	0.0106727601539122
O94855	5KYY-B	Protein transport protein Sec24D	-44.1893	0.0110685549067823
Q9P2E7	6VFQ-A	Protocadherin-10	-44.1812	0.0117971770654761
P35236	3O4S-A	Tyrosine-protein phosphatase non-receptor type 7	-44.1801	0.0118961257536931
O15075	5JZN-A	Serine/threonine-protein kinase DCLK1	-44.1712	0.0126967105947268
P01730	3CD4-A	T CELL SURFACE GLYCOPROTEIN CD4	-44.1708	0.0127326919358967
Q9Y4B6	5AJA-A	Protein VPRBP	-44.167	0.0130745146770119
Q6N093	2HFG-H	CB3s Fab heavy chain	-44.1474	0.0148376003943439
Q15910	5LS6-A	Histone-lysine N-methyltransferase EZH2	-44.1246	0.0168885368410356
Q9Y2K7	2YU1-A	JmjC domain-containing histone demethylation protein 1A	-44.1163	0.0176351496703137
O15119		T-BOX TRANSCRIPTION FACTOR TBX3	-44.1156	0.0176981170173614
Q5T0W9	5QHM-A	Protein FAM83B	-44.103	0.0188315292642174
P26045	4RI5-A	Tyrosine-protein phosphatase non-receptor type 3	-44.0996	0.0191373706641626
P06732	1I0E-A	CREATINE KINASE,M CHAIN	-44.0784	0.0210443817461745
P22695		Cytochrome b-c1 complex subunit 2, mitochondrial	-44.0638	0.0223577006988809
Q6NUJ5	4LD6-A	PWWP domain-containing protein 2B	-44.0531	0.0233202015751793
Q7Z6V5	3DH1-A	tRNA-specific adenosine deaminase 2	-44.0231	0.026018802162932
P24928	5IYA-A	DNA-directed RNA polymerase II subunit RPB1	-44.0141	0.0268283823392578
Q9UPN9	3U5O-A	E3 ubiquitin-protein ligase TRIM33	-44.0084	0.0273411164509305
Q14653	6SIV-A	Maltose/maltodextrin-binding periplasmic protein,Interferon regulatory factor 3	-44.0082	0.0273591071215155
O14786, P15692	4DEQ-B	Neuropilin-1, Vascular endothelial growth factor A	-44.0045	0.0276919345273385
P39748	6TNZ-H	Flap endonuclease-1	-43.99	0.0289962581447521
P52757	1XA6-A	Beta2-chimaerin	-43.986	0.0293560715564529
P49768	5A63-B	Presenilin-1	-43.9859	0.029365066891745
Q9ULD4	3PFS-A	Bromodomain and PHD finger-containing protein 3	-43.979	0.0299857450269283
Q9UDR5	5O1N-A	Alpha-aminoadipic semialdehyde synthase, mitochondrial	-43.9765	0.0302106284092408
Q12791	6ND0-A	Calcium-activated potassium channel subunit alpha-1	-43.9761	0.0302466097504107
P20933	1APY-B	ASPARTYLGLUCOSAMINIDASE	-43.9696	0.030831306544424
P61024	1DKS-A	CYCLIN DEPENDENT KINASE SUBUNIT, TYPE 1	-43.9587	0.0318117980913074
Q5VYX0	3QJ4-A	Renalase	-43.9519	0.0324234808911979
P16671	5LGD-A	Platelet glycoprotein 4	-43.9457	0.0329811916793334
P55899	6ILM-E	IgG receptor FcRn large subunit p51	-43.9407	0.033430958443959
Q13472	4CGY-A	DNA TOPOISOMERASE 3-ALPHA	-43.8995	0.0371370365844722
O14917	6VFT-A	Protocadherin-17	-43.8947	0.0375688126785129
P61916	5KWY-D	Epididymal secretory protein E1	-43.8833	0.0385942809018591
P08913	6KUY-A	Alpha2A adrenergic receptor	-43.8686	0.0399165951898576
P33764	3NSI-B	Protein S100-A3	-43.8682	0.0399525765310276
P00451	4KI5-M	Coagulation factor VIII	-43.858	0.0408701007308639
Q9NRN7	2CG5-A	L-AMINOADIPATE-SEMIALDEHYDE DEHYDROGENASE-PHOSPHOPANTETHEINYL TRANSFERASE	-43.8424	0.0422733730364952
P07550, P63092	6E67-A	Beta-2 adrenergic receptor,Endolysin,Guanine nucleotide-binding protein G(s) subunit alpha isoforms short,Beta-2 adrenergic receptor chimera	-43.8394	0.0425432330952704
Q6PHR2	6FDZ-U	Serine/threonine-protein kinase ULK3	-43.8361	0.0428400791599228
O14980	6TVO-A	Exportin-1	-43.8248	0.0438565520479762
P23246	6OWJ-B	Splicing factor, proline- and glutamine-rich	-43.7984	0.0462313205651987
P07359	1SQ0-B	Platelet glycoprotein Ib alpha chain (Glycoprotein Ibalpha) (GP-Ib alpha) (GPIbA) (GPIb-alpha) (CD42B-alpha) (CD42B) [Contains: Glycocalicin]	-43.791	0.0468969753768447
Q9HCL0	6VFR-A	Protocadherin-18	-43.7909	0.0469059707121368
Q96C23	1SNZ-A	aldose 1-epimerase	-43.7829	0.0476255975355378
Q96QU1	6MFO-A	Protocadherin-15	-43.7775	0.0481113456413327
V9HW68	6U1N-H	Fab30 heavy chain	-43.7531	0.0503062074527048
Q9BZR6	1OZN-A	Reticulon 4 receptor	-43.751	0.050495109493848
P02708	5HBT-B	Acetylcholine receptor subunit alpha,Soluble acetylcholine receptor,Acetylcholine receptor subunit alpha,Soluble acetylcholine receptor	-43.7468	0.0508729135761332
P60953	2WM9-B	Cell division control protein 42 homolog	-43.7352	0.0519163724700643
Q92769	3MAX-A	Histone deacetylase 2	-43.7334	0.0520782885053291
B4E3L4	6SW3-A	cDNA FLJ57039, highly similar to CREB-binding protein	-43.7226	0.0530497847169203
A0A087WZ08	5E6I-H	T-cell receptor beta-2 chain C region	-43.7071	0.0544440616872594
P00734, P07204	5TO3-B	Prothrombin,Thrombomodulin	-43.7066	0.0544890383637215
Q96EY8	2IDX-B	Cob(I)yrinic acid a,c-diamide adenosyltransferase, mitochondrial	-43.7063	0.0545160243695993
Q9BV79	2VCY-B	TRANS-2-ENOYL-COA REDUCTASE	-43.6625	0.0584559812277178
Q92506	2PD6-D	Estradiol 17-beta-dehydrogenase 8	-43.6606	0.0586268925982754
Q07075	4KX8-A	Glutamyl aminopeptidase	-43.6571	0.0589417293335134
Q9H251	5VVM-A	Cadherin-23	-43.6521	0.0593914960981391
Q9UL19	2MY9-A	Retinoic acid receptor responder protein 3	-43.6358	0.0608577357508174
O95831	1M6I-A	Programmed cell death protein 8	-43.6062	0.0635203549974002
Q99808	6OB6-A	Equilibrative nucleoside transporter 1	-43.6041	0.0637092570385427
P10632	2NNI-A	Cytochrome P450 2C8	-43.5987	0.0641950051443384
Q93088	4M3P-C	Betaine--homocysteine S-methyltransferase 1	-43.5937	0.064644771908964
P29972	1FQY-A	AQUAPORIN-1	-43.5921	0.0647886972736438
O00478	6J0G-A	Butyrophilin subfamily 3 member A3	-43.5871	0.0652384640382695
P01106	6E16-A	Transcription initiation factor TFIID subunit 1,Myc proto-oncogene protein,TATA-box-binding protein	-43.5865	0.0652924360500244
S6BAM6	4NUG-H	PGT151 heavy chain	-43.5671	0.0670375310967708
Q16769	2ZEG-A	Glutaminyl-peptide cyclotransferase	-43.5533	0.0682788873671373
P19087	6N85-M	Maltose/maltodextrin-binding periplasmic protein,Guanine nucleotide-binding protein G(t) subunit alpha-2	-43.5468	0.0688635841611506
Q9N2I2	3B9F-I	Plasma serine protease inhibitor	-43.5385	0.0696101969904287
Q96HN2	3GVP-A	Adenosylhomocysteinase 3	-43.5385	0.0696101969904287
Q9ULW8	6CE1-A	Protein-arginine deiminase type-3	-43.5368	0.0697631176904013
P18825	6KUW-A	Alpha-2C adrenergic receptor	-43.5333	0.0700779544256393
P56524	2VQW-G	HISTONE DEACETYLASE 4	-43.516	0.0716341474312432
Q05209	5HDE-A	Tyrosine-protein phosphatase non-receptor type 12	-43.5091	0.0722548255664265
Q8N371	4QU1-A	Lysine-specific demethylase 8	-43.4923	0.0737660418955676
Q9NZH8, Q9UBH0	4P0J-A	Interleukin-36 receptor antagonist/Interleukin-36 gamma chimera protein	-43.463	0.0764016751362725
Q14565	6R3P-A	Meiotic recombination protein DMC1/LIM15 homolog	-43.4566	0.076977376594993
O95985	5GVE-A	DNA topoisomerase 3-beta-1	-43.4543	0.0771842693067206
Q13563	6WB8-D	Polycystin-2	-43.4451	0.078011840153632
P05093	5UYS-A	Steroid 17-alpha-hydroxylase/17,20 lyase	-43.4393	0.0785335696005969
P09884	5EXR-C	DNA polymerase alpha catalytic subunit	-43.4331	0.0790912803887324
P04054	6Q42-A	Phospholipase A2	-43.4229	0.0800088045885687
O00151	2PKT-A	PDZ and LIM domain protein 1	-43.4203	0.080242683306174
Q13325	4J0U-A	Interferon-induced protein with tetratricopeptide repeats 5	-43.4157	0.0806564687296291
O43447	1MZW-A	SNUCYP-20	-43.4147	0.080746422082554
Q9ULI0	3LXJ-A	ATPase family AAA domain-containing protein 2B	-43.4074	0.0814030815589072
P15289	1N2L-A	ARYLSULFATASE A	-43.3799	0.0838767987643473
O14684	4YK5-A	Prostaglandin E synthase	-43.3776	0.0840836914760749
P35462	3PBL-A	D(3) dopamine receptor, Lysozyme chimera	-43.3699	0.084776332293598
Q9H0M0	1ND7-A	WW domain-containing protein 1	-43.3688	0.0848752809818157
P30153	3K7V-A	Serine/threonine-protein phosphatase 2A 65 kDa regulatory subunit A alpha isoform	-43.3561	0.0860176885639645
O75594	1YCK-A	Peptidoglycan recognition protein	-43.3483	0.0867193247167798
P21926	6K4J-A	CD9 antigen	-43.3452	0.0869981801108479
P30281		CCND3 protein	-43.3446	0.0870521521226028
Q9P2T1		GMP reductase 2	-43.3286	0.088491405769404
Q6UXV0	6WMW-B	GDNF family receptor alpha-like	-43.3253	0.0887882518340571
P00558	5M1R-A	Phosphoglycerate kinase 1	-43.3207	0.0892020372575122
Q9UI32	4BQM-A	GLUTAMINASE LIVER ISOFORM, MITOCHONDRIAL	-43.3178	0.0894629019809953
Q6P4G7	2NW2-A	Human MAIT TCR alpha chain	-43.3164	0.0895888366750901
P17252	4DNL-A	Protein kinase C alpha type	-43.3144	0.0897687433809405
Q96HS1	5MUF-A	Serine/threonine-protein phosphatase PGAM5, mitochondrial	-43.3105	0.0901195614573485
Q6PIL8	3EYQ-C	2897 light chain	-43.306	0.0905243515455114
P53667	5HVJ-A	LIM domain kinase 1	-43.3052	0.0905963142278513
P11226	1HUP-A	MANNOSE-BINDING PROTEIN	-43.3029	0.0908032069395788
H0XPX6	5N74-B	Microtubule-associated protein RP/EB family member 1	-43.2992	0.0911360343454018
Q13572	2QB5-A	Inositol-tetrakisphosphate 1-kinase	-43.2929	0.0917027404688295
P04439, P61769	6APN-A	Beta-2-microglobulin--HLA-A*0201--HPV.16 E7 peptide LLMGTLGIV chimera	-43.2923	0.091756712480585
P24723	3TXO-A	Protein kinase C eta type	-43.2778	0.0930610360979986
Q7RTV0	5ZYA-D	PHD finger-like domain-containing protein 5A	-43.2665	0.094077508986052
P20813	5UEC-A	Cytochrome P450 2B6	-43.2646	0.0942484203566096
Q9UNQ0	6ETI-B	Broad substrate specificity ATP-binding cassette transporter ABCG2	-43.2611	0.0945632570918476
Q16827	2GJT-A	Receptor-type tyrosine-protein phosphatase O	-43.235	0.0969110396031923
O95057	2GF0-A	GTP-binding protein Di-Ras1	-43.2249	0.0978195684677358
P30520	2V40-A	ADENYLOSUCCINATE SYNTHETASE ISOZYME 2	-43.2189	0.0983592885852863
Q92600	4CT7-B	CELL DIFFERENTIATION PROTEIN RCD1 HOMOLOG	-43.212	0.0989799667204689
O15247	2PER-A	Chloride intracellular channel protein 2	-43.2055	0.0995646635144822
P22748	1ZNC-A	CARBONIC ANHYDRASE IV	-43.2005	0.1000144302791079
P62877	3RTR-H	E3 ubiquitin-protein ligase RBX1	-43.1974	0.1002932856731753
A4D2B0	4V0H-C	METALLO-BETA-LACTAMASE DOMAIN-CONTAINING PROTEIN 1 1	-43.1896	0.1009949218259913
Q15831	2WTK-F	SERINE/THREONINE-PROTEIN KINASE 11	-43.1881	0.1011298518553789
O43674	5XTD-a	NADH dehydrogenase [ubiquinone] 1 beta subcomplex subunit 5, mitochondrial	-43.1874	0.1011928192024266
Q9Y4U1	3SBY-A	Methylmalonic aciduria and homocystinuria type C protein	-43.1858	0.1013367445671064
P20020	6A69-A	Plasma membrane calcium-transporting ATPase 1	-43.161	0.1035675877196485
O95363	3HFV-A	Phenylalanyl-tRNA synthetase, mitochondrial	-43.1269	0.1066349970543941
Q8N2Q7	5OJK-A	Neuroligin-1,Neuroligin-1	-43.1249	0.1068149037602445
Q9Y5N5	6H1D-A	HemK methyltransferase family member 2	-43.1188	0.1073636192130872
Q99661	4UBF-A	Kinesin-like protein KIF2C	-43.1058	0.1085330128011132
Q9NX46	6D3A-C	ADP-ribosylhydrolase 3	-43.103	0.1087848821893035
P53597	6WCV-A	Succinate--CoA ligase [ADP/GDP-forming] subunit alpha, mitochondrial	-43.0982	0.1092166582833441
Q01650	6IRT-B	Large neutral amino acids transporter small subunit 1	-43.0922	0.1097563784008947
P09917	6N2W-A	Arachidonate 5-lipoxygenase	-43.0898	0.109972266447915
Q9BY66	2E6R-A	Jumonji/ARID domain-containing protein 1D	-43.0889	0.1100532244655471
P17540	4Z9M-A	Creatine kinase S-type, mitochondrial	-43.0873	0.1101971498302275
P30307	3OP3-A	M-phase inducer phosphatase 3	-43.0786	0.1109797440006756
O15066	3B6U-B	Kinesin-like protein KIF3B	-43.0611	0.1125539276768644
P26447	3C1V-A	Protein S100-A4	-43.0502	0.1135344192237484
Q9HC16	4ROV-A	DNA dC->dU-editing enzyme APOBEC-3G	-43.042	0.1142720367177337
Q16850	6Q2T-A	Lanosterol 14-alpha demethylase	-43.039	0.114541896776509
A0A0B4J272	6CQQ-D	F24 alpha chain	-43.0381	0.1146228547941417
U6BR87	6V2O-A	MHC class I antigen	-43.0294	0.1154054489645897
P08243	6GQ3-A	Asparagine synthetase [glutamine-hydrolyzing]	-43.0169	0.1165298658761535
P42679	3US4-A	Megakaryocyte-associated tyrosine-protein kinase	-43.0125	0.1169256606290236
P21579	2R83-A	Synaptotagmin-1	-43.0054	0.1175643294347918
A0A0B4J2H0, P01704	5C6W-J	Protein IGHV1-69-2,Ig lambda chain V-II region NIG-84	-42.9939	0.1185987929934308
Q05066, Q8N884	6EDB-A	Sex-determining region Y protein,Cyclic GMP-AMP synthase	-42.9802	0.1198311539285039
P98073	4DGJ-A	Enteropeptidase catalytic light chain	-42.9789	0.1199480932873065
P02042	1SHR-B	Hemoglobin delta chain	-42.9616	0.121504286292911
Q99895	4H4F-A	Chymotrypsin-C	-42.9524	0.1223318571398218
A2RUC4		JmjC domain-containing protein C2orf60	-42.93	0.1243468122453435
P16455	1EH6-A	O6-ALKYLGUANINE-DNA ALKYLTRANSFERASE	-42.9216	0.1251024204099144
Q05BQ5	4C5I-A	MBT DOMAIN-CONTAINING PROTEIN 1	-42.9076	0.1263617673508652
P26196	2WAX-A	Probable ATP-dependent RNA helicase DDX6	-42.8893	0.1280079137093946
P10415, Q07817	5VAY-A	Apoptosis regulator Bcl-2,Bcl-2-like protein 1,Apoptosis regulator Bcl-2,Bcl-2-like protein 1	-42.8804	0.1288084985504276
Q15375	2REI-A	Ephrin type-A receptor 7	-42.8748	0.1293122373268082
P29034	4DUQ-B	Protein S100-A2	-42.8742	0.1293662093385631
P20061	4KKJ-A	Transcobalamin-1	-42.869	0.1298339667737738
Q9BVA1	6E7C-B	Tubulin beta-2B chain	-42.8655	0.1301488035090118
Q9Y3R4	2F12-A	Sialidase 2	-42.8646	0.1302297615266439
Q2YDB4	2P5E-E	Hypothetical protein	-42.852	0.1313631737735005
P19235	4Y5X-L	PROTEIN (ERYTHROPOIETIN RECEPTOR)	-42.8419	0.1322717026380434
Q6GMV9		IGG Light chain	-42.8359	0.1328114227555939
P01024	6EHG-A	COMPLEMENT C3 BETA CHAIN	-42.8257	0.1337289469554302
P01871	2AGJ-H	HEAVY CHAIN OF IG	-42.8233	0.1339448350024499
O15016	6IEU-A	Tripartite motif-containing protein 66	-42.8202	0.134223690396518
P21730	5O9H-A	Soluble cytochrome b562, C5a anaphylatoxin chemotactic receptor 1 chimera	-42.8109	0.1350602565787216
Q9UKL6	1LN1-A	Phosphatidylcholine transfer protein	-42.7925	0.1367153982725431
P67775	3P71-C	Serine/threonine-protein phosphatase 2A catalytic subunit alpha isoform	-42.7807	0.1377768478370586
O14842	5TZR-A	Free fatty acid receptor 1,Endolysin,Free fatty acid receptor 1	-42.7687	0.1388562880721597
P10599	3M9J-A	Thioredoxin	-42.7673	0.1389822227662551
Q96J02	5DWS-G	E3 ubiquitin-protein ligase Itchy homolog	-42.7647	0.1392161014838604
P00748	4XDE-A	Coagulation factor XII	-42.7631	0.1393600268485402
P23368	1PJL-C	NAD-dependent malic enzyme, mitochondrial	-42.7461	0.140889233848267
O76074, P27815	3HDZ-A	cGMP-specific 3',5'-cyclic phosphodiesterase,cAMP-specific 3',5'-cyclic phosphodiesterase 4A,cGMP-specific 3',5'-cyclic phosphodiesterase	-42.7458	0.1409162198541441
P05109	4XJK-C	Protein S100-A8	-42.7305	0.1422925061538982
Q12913	2NZ6-A	HUMAN PROTEIN TYROSINE PHOSPHATASE RECEPTOR TYPE J	-42.7297	0.1423644688362381
P08476	1S4Y-D	Inhibin beta A chain	-42.7297	0.1423644688362381
P55197	5DAG-A	Protein AF-10	-42.7248	0.142805240265571
Q9ULY5	3WH2-A	C-type lectin domain family 4 member E	-42.7238	0.1428951936184965
Q03013	4GTU-A	GLUTATHIONE S-TRANSFERASE	-42.7173	0.1434798904125092
Q96H15	5F7H-B	T-cell immunoglobulin and mucin domain-containing protein 4	-42.7054	0.1445503353123181
O95278	4RKK-C	Laforin	-42.7049	0.1445953119887802
Q13625	4A63-B	53BP2	-42.6984	0.1451800087827935
P63096	5TDH-A	Guanine nucleotide-binding protein G(i), alpha-1 subunit	-42.6861	0.1462864350237717
P17752	3HF6-A	Tryptophan 5-hydroxylase 1	-42.6635	0.148319380799879
Q96RD7	6M67-A	Pannexin-1	-42.6569	0.1489130729291845
K7N5M4	6CW6-D	T-cell receptor beta chain V region C5,Human nkt tcr beta chain	-42.6532	0.1492459003350075
Q09013	2VD5-A	DMPK PROTEIN	-42.6512	0.1494258070408572
O60684	4UAD-A	Importin subunit alpha-7	-42.6478	0.1497316484408031
Q12884	1Z68-B	fibroblast activation protein, alpha subunit	-42.6431	0.150154429199551
P01859	4HAG-A	Ig gamma-2 chain C region	-42.6417	0.1502803638936458
Q07011	6MHR-F	Tumor necrosis factor receptor superfamily member 9	-42.6357	0.1508200840111963
P47897	4YE8-A	Glutamine--tRNA ligase	-42.619	0.1523223050050453
O14508	4JGH-A	Suppressor of cytokine signaling 2	-42.6106	0.1530779131696162
P47989	2CKJ-A	Xanthine dehydrogenase/oxidase	-42.5906	0.1548769802281175
O15178	5QRJ-A	T-box transcription factor T	-42.5611	0.1575306041394074
P61981	6BZD-B	14-3-3 protein gamma	-42.5537	0.1581962589510535
O00338	3BFX-A	Sulfotransferase 1C2	-42.5488	0.1586370303803863
P25090	6OMM-R	N-formyl peptide receptor 2	-42.5466	0.1588349277568217
P04899	6D9H-A	Guanine nucleotide-binding protein G(i) subunit alpha-2	-42.5441	0.1590598111391342
Q9BU19	6H0G-C	Zinc finger protein 692	-42.543	0.1591587598273519
A8K008	4O5L-H	B43 HEAVY CHAIN	-42.5342	0.1599503493330927
Q14149	6O1E-A	MORC family CW-type zinc finger protein 3	-42.5187	0.1613446263034312
P32248	6QZH-A	C-C chemokine receptor type 7,Sialidase A,C-C chemokine receptor type 7	-42.4796	0.1648618024028025
P12694	2BFD-A	2-OXOISOVALERATE DEHYDROGENASE ALPHA SUBUNIT	-42.4576	0.1668407761671542
Q04724	2CE8-B	TRANSDUCIN-LIKE ENHANCER PROTEIN 1	-42.4495	0.1675693983258473
P26639	4P3N-A	Threonine--tRNA ligase, cytoplasmic	-42.4394	0.1684779271903908
P11836	6VJA-C	B-lymphocyte antigen CD20	-42.4353	0.1688467359373837
P01854	5MOK-A	Ig epsilon chain C region	-42.4276	0.1695393767549069
Q02080	1TQE-P	Myocyte-specific enhancer factor 2B	-42.4037	0.1716892618898162
P41250	2Q5H-A	Glycyl-tRNA synthetase	-42.3974	0.1722559680132445
Q9H461	5UN5-A	Frizzled-8	-42.3966	0.1723279306955845
P02675	2OYI-B	FIBRINOGEN BETA CHAIN	-42.3963	0.1723549167014622
Q9P0L2	2HAK-A	Serine/threonine-protein kinase MARK1	-42.3915	0.1727866927955023
Q9NR22	4X41-A	Protein arginine N-methyltransferase 8	-42.378	0.174001063059991
P0DOX7	5VIC-L	Fab 2G12, light chain	-42.3769	0.1741000117482087
P48147	3DDU-A	Prolyl endopeptidase	-42.3618	0.1754583073773772
Q15678	6IWD-A	Tyrosine-protein phosphatase non-receptor type 14	-42.3618	0.1754583073773772
P20929	1NEB-A	NEBULIN	-42.3516	0.1763758315772135
P24864	1W98-B	G1/S-SPECIFIC CYCLIN E1	-42.3401	0.1774102951358518
P52790	3HM8-A	Hexokinase-3	-42.3386	0.1775452251652394
P01868	1OPG-H	OPG2 FAB (HEAVY CHAIN)	-42.3341	0.1779500152534023
O75112	4YDP-A	LIM domain-binding protein 3	-42.3174	0.1794522362472513
P12643	2QJ9-A	bone morphogenetic protein 2	-42.2906	0.1818629861056437
Q9H6E5	5WU3-A	Speckle targeted PIP5K1A-regulated poly(A) polymerase	-42.2867	0.1822138041820511
O00487	5L4K-V	26S proteasome non-ATPase regulatory subunit 14	-42.271	0.1836260718229751
O95983	6CEV-A	Methyl-CpG-binding domain protein 3	-42.251	0.1854251388814772
P05451	1QDD-A	LITHOSTATHINE	-42.251	0.1854251388814772
Q8NHL6	6EWO-D	Leukocyte immunoglobulin-like receptor subfamily B member 1	-42.2167	0.1885105388868071
P13500	2NZ1-D	Small inducible cytokine A2	-42.2166	0.1885195342220999
P34925	6TUA-A	Tyrosine-protein kinase RYK	-42.1914	0.1907863587158119
P10415	2O21-A	Apoptosis regulator Bcl-2	-42.1865	0.1912271301451448
P11388	1ZXN-B	DNA topoisomerase II, alpha isozyme	-42.1854	0.1913260788333625
Q16576	3CFS-B	Histone-binding protein RBBP7	-42.1495	0.1945554042033729
O14793	5NTU-B	Growth/differentiation factor 8	-42.1438	0.1950681383150463
Q53H47	3K9J-B	Histone-lysine N-methyltransferase SETMAR	-42.1229	0.1969481633911803
Q13191	3VGO-A	E3 ubiquitin-protein ligase CBL-B	-42.0948	0.1994758526083754
Q30066	4MAY-A	MHC class II HLA-DQ-alpha chain	-42.0902	0.1998896380318305
O43865		Putative adenosylhomocysteinase 2	-42.0794	0.2008611342434217
P84074	5G58-A	Neuron-specific calcium-binding protein hippocalcin	-42.044	0.20404548293697
P17301	1DZI-A	INTEGRIN	-42.0407	0.2043423290016224
O75417	5A9J-A	DNA POLYMERASE THETA	-42.0396	0.2044412776898401
Q9UHV8	6A63-A	Galactoside-binding soluble lectin 13	-42.0343	0.2049180304603429
P61020		Ras-related protein Rab-5B	-42.0074	0.2073377756540282
P05019	1GZY-B	INSULIN-LIKE GROWTH FACTOR I	-42.0072	0.2073557663246132
Q99259		Glutamate decarboxylase 1	-41.9998	0.2080214211362585
P15144	4FYT-A	Aminopeptidase N	-41.9974	0.2082373091832788
Q99584	2EGD-B	Protein S100-A13	-41.9901	0.208893968659632
P02649	1LPE-A	Apolipoprotein E	-41.9895	0.208947940671387
P31930	5XTE-Y	Cytochrome b-c1 complex subunit 1, mitochondrial	-41.9874	0.2091368427125295
P11413	2BHL-A	GLUCOSE-6-PHOSPHATE 1-DEHYDROGENASE	-41.9821	0.2096135954830323
P17612, P25685	6BYR-C	DnaJ homolog subfamily B member 1,cAMP-dependent protein kinase catalytic subunit alpha chimera	-41.977	0.2100723575829508
Q9NP58	3NHB-A	ATP-binding cassette sub-family B member 6, mitochondrial	-41.9729	0.2104411663299431
P20585	3THX-B	DNA mismatch repair protein Msh3	-41.9721	0.2105131290122837
Q9Y337	6QFE-A	Kallikrein-5	-41.9667	0.2109988771180786
Q9NX14	5XTC-e	NADH dehydrogenase [ubiquinone] 1 beta subcomplex subunit 11, mitochondrial	-41.9623	0.2113946718709494
[truncated: 1,412 more rows]
