# Supplementary material for: Uncovering the molecular targets of phytocannabinoids: mechanistic insights from inverse molecular docking fingerprint approaches
Source: Front Pharmacol. 2025 Jun 27;16:1611461. doi: 10.3389/fphar.2025.1611461 (PMC12245788; doi:10.3389/fphar.2025.1611461)
Supplement: Supplementary file 2 [file DataSheet2.zip › CBDV_Cannabidivarin_targets.csv]

Uniprot ID	PDB ID-Chain	Protein Name	Docking Score (arb. units)	Z-Score
P08631	2C0T-A	TYROSINE-PROTEIN KINASE HCK	-60.0256	-4.128594767969191
P01116	5V6V-A	GTPase KRas	-57.7628	-3.8291565931421054
P45452	1FLS-A	COLLAGENASE-3	-55.4999	-3.529705185233228
P08254	2JT5-A	Stromelysin-1	-54.4305	-3.388190608531759
P48735	5I95-A	Isocitrate dehydrogenase [NADP], mitochondrial	-53.3095	-3.2398477616247576
P00742	2D1J-A	Coagulation factor X, heavy chain	-53.1331	-3.2165046053407296
O94925	5JYP-A	Glutaminase kidney isoform, mitochondrial	-52.0117	-3.068108826106553
Q9NRG4	6CBX-A	N-lysine methyltransferase SMYD2	-51.2631	-2.9690459757991667
P56817	2XFI-A	BETA-SECRETASE 1	-51.0072	-2.9351825194891736
P68871	4ROL-D	Hemoglobin subunit beta	-50.7358	-2.899267935501163
P61088	3HCT-B	Ubiquitin-conjugating enzyme E2 N	-50.6091	-2.882501620868588
P22303	6F25-B	Acetylcholinesterase	-50.0995	-2.815065836048064
P31751	1MRY-A	RAC-beta serine/threonine kinase	-49.5059	-2.736514262520859
P13501	1U4P-A	C-C motif chemokine 5	-49.3357	-2.71399155730804
P28845	4C7J-A	Corticosteroid 11-beta-dehydrogenase isozyme 1	-49.057	-2.67711095834909
P11309	3VBQ-A	Serine/threonine-protein kinase pim-1	-48.8176	-2.645430960535053
O60674	4E4M-A	Tyrosine-protein kinase JAK2	-48.7695	-2.6390658481922995
Q07869	4CI4-A	Peroxisome proliferator-activated receptor alpha	-48.303	-2.577333521624845
Q05586	5I2N-B	Glutamate receptor ionotropic, NMDA 1	-48.2705	-2.573032770041904
P49368	6QB8-g	T-complex protein 1 subunit gamma	-48.2512	-2.570478785255726
P24941	5IEY-A	Cyclin-dependent kinase 2	-48.172	-2.5599981844751416
Q9H7Z6	4DNC-A	histone acetyltransferase MYST1	-48.0401	-2.542543749589296
P03923	5XTC-m	NADH-ubiquinone oxidoreductase chain 6	-47.9694	-2.533187960761174
P39900	3F16-A	Macrophage metalloelastase	-47.9482	-2.5303825474209165
P00533	5YU9-A	Epidermal growth factor receptor	-47.1761	-2.4282099228920173
P41586	3N94-A	Fusion protein of Maltose-binding periplasmic protein and pituitary adenylate cyclase 1 Receptor-short	-47.1623	-2.426383757604492
Q86X55	6S7A-C	Histone-arginine methyltransferase CARM1	-47.1401	-2.423446013446297
P36639	6QVO-A	7,8-dihydro-8-oxoguanine triphosphatase	-47.1383	-2.423207817974012
P68400	5OTY-A	Casein kinase II subunit alpha	-47.0974	-2.417795487520402
P00746	5FCK-A	Complement factor D	-47.0646	-2.4134550366920795
P48740	4IW4-F	Mannan-binding lectin serine protease 3	-46.9803	-2.4022995487400185
Q96KQ7	4NVQ-A	Histone-lysine N-methyltransferase EHMT2	-46.7858	-2.376561204651338
P60568	1M49-A	Interleukin-2	-46.72	-2.3678538368311046
P14735	6BF7-A	Insulin-degrading enzyme	-46.6306	-2.356023461707568
P29320	4TWN-A	Ephrin type-A receptor 3	-46.592	-2.350915492135212
O75762	6PQQ-B	Transient receptor potential cation channel subfamily A member 1	-46.353	-2.319288426648349
P62937	4YUI-A	PEPTIDYL-PROLYL CIS-TRANS ISOMERASE	-46.2572	-2.306611134290016
O15530	3QC4-A	3-phosphoinositide-dependent protein kinase 1	-46.1528	-2.2927957968974284
P37231	3GBK-B	Peroxisome proliferator-activated receptor gamma	-46.1032	-2.2862321883277703
P00747	1BML-B	PLASMIN	-46.0163	-2.274732640249074
P52333	3LXK-A	Tyrosine-protein kinase JAK3	-45.9854	-2.2706436179748306
P03897	5XTC-j	NADH-ubiquinone oxidoreductase chain 3	-45.9825	-2.270259858602815
P00797	2G24-A	Renin	-45.8221	-2.249033995405773
Q9GZZ1	6PW9-A	N-alpha-acetyltransferase 50	-45.7312	-2.237005124055331
Q9Y698	6DM1-C	Glutamate receptor 2,Voltage-dependent calcium channel gamma-2 subunit	-45.7281	-2.236594898519727
P62873	4KFM-B	Guanine nucleotide-binding protein G(I)/G(S)/G(T) subunit beta-1	-45.5131	-2.208143772663344
P04035	1HWI-B	PROTEIN (HMG-COA REDUCTASE)	-45.4903	-2.205126630014388
Q12866	5K0X-A	Tyrosine-protein kinase Mer	-45.4344	-2.197729337291728
P49841	4ACD-A	Glycogen synthase kinase-3 beta	-45.416	-2.195294450241694
P19793	3R29-B	Retinoid X receptor, alpha	-45.1592	-2.161311896195558
Q9NNX6	2IT5-A	mDC-SIGN1B type I isoform	-45.0858	-2.1515988141590072
P08069	5FXR-A	Insulin-like growth factor 1 receptor	-45.0303	-2.144254453763522
Q86Z14	5WI9-A	Beta-klotho	-45.0176	-2.142573852375727
P47871	5XF1-A	Glucagon receptor,Endolysin,Glucagon receptor	-45.0084	-2.1413564088507098
Q86U44	6TU1-A	N6-adenosine-methyltransferase catalytic subunit	-44.8241	-2.116967839104982
P61769	3O3D-B	Beta-2-microglobulin	-44.8098	-2.115075508408488
O14757	1ZLT-A	Serine/threonine-protein kinase Chk1	-44.7585	-2.108286937448337
Q96GA7	2RKB-A	Serine dehydratase-like	-44.7324	-2.10483310310019
O43353	6ES0-A	RECEPTOR-INTERACTING SERINE/THREONINE-PROTEIN KINASE 2	-44.6657	-2.0960066375438147
Q96EK6	3CXS-A	Glucosamine 6-phosphate N-acetyltransferase	-44.6642	-2.0958081413169096
O14965	4C3R-A	Aurora kinase A	-44.5761	-2.0841497962566886
P27708	4C6B-A	CAD PROTEIN	-44.5721	-2.0836204729849426
O94759	6PUU-B	Transient receptor potential cation channel subfamily M member 2	-44.4824	-2.0717503986160235
P06737	1EXV-A	LIVER GLYCOGEN PHOSPHORYLASE	-44.3785	-2.058001226632405
P23443	4L43-A	RPS6KB1 protein	-44.3715	-2.057074910906848
Q99436	4R67-W	Proteasome subunit beta type-7	-44.3536	-2.054706189265781
Q15274	2JBM-B	Nicotinate-nucleotide pyrophosphorylase [carboxylating]	-44.34	-2.0529064901418432
P07738	3NFY-A	Bisphosphoglycerate mutase	-44.3314	-2.051768445107588
P43490	4N9D-B	Nicotinamide phosphoribosyltransferase	-44.307	-2.048539573149933
Q7L8A9	6J7B-A	Tubulinyl-Tyr carboxypeptidase 1	-44.1785	-2.031535063045072
Q16539	3IW8-A	Mitogen-activated protein kinase 14	-44.1588	-2.0289281459317188
P09874	4HHY-C	Poly [ADP-ribose] polymerase 1	-44.0841	-2.01904303383185
P31749	3CQU-A	RAC-alpha serine/threonine-protein kinase	-44.0575	-2.0155230340747345
P05451	1QDD-A	LITHOSTATHINE	-44.0491	-2.014411455204068
P01889	3LN4-A	HLA-B35 variant	-43.9457	-2.000728448629416
P22102	1RC1-A	PHOSPHORIBOSYLGLYCINAMIDE FORMYLTRANSFERASE	-43.8117	-1.982996119025903
Q9H9B1	3MO5-A	Histone-lysine N-methyltransferase, H3 lysine-9 specific 5	-43.7386	-1.9733227362347323
O60895, Q16602	4RWF-A	Maltose transporter subunit, Receptor activity-modifying protein 2, Calcitonin gene-related peptide type 1 receptor fusion protein	-43.7143	-1.970107097358872
P62508	6I63-A	Estrogen-related receptor gamma	-43.6941	-1.9674340148365508
Q9NPJ3	2H4U-D	Thioesterase superfamily member 2	-43.6731	-1.9646550676598808
P21673	2G3T-A	Diamine acetyltransferase 1	-43.6666	-1.963794917343293
P49137	2OZA-A	MAP kinase-activated protein kinase 2	-43.5957	-1.9544126623515832
P45983	4HYS-A	Mitogen-activated protein kinase 8	-43.5714	-1.9511970234757217
P69905	2DN1-A	Hemoglobin subunit alpha	-43.5496	-1.9483122116447025
Q9C000	4IFP-A	Maltose-binding periplasmic protein,NACHT, LRR and PYD domains-containing protein 1	-43.526	-1.945189204341398
Q8WTS6	4JLG-A	Histone-lysine N-methyltransferase SETD7	-43.416	-1.930632814368364
P04629	6PL4-A	High affinity nerve growth factor receptor	-43.3888	-1.927033416120488
P17813	5HZW-A	Maltose-binding periplasmic protein,Endoglin	-43.3753	-1.9252469500783425
Q92630	6HDR-A	Dual specificity tyrosine-phosphorylation-regulated kinase 2	-43.345	-1.921237326294861
Q9Y5P4	5JJD-A	Goodpasture antigen binding protein	-43.2515	-1.908864394817783
A0A0B4J2E0, A0A5B9	5C0C-J	1E6 TCR Beta Chain	-43.25	-1.908665898590878
P36897	5QIK-A	TGF-beta receptor type-1	-43.1983	-1.901824395303553
P08581	3R7O-A	Hepatocyte growth factor receptor	-43.1893	-1.900633417942123
P12830	2OMX-B	Cadherin-1	-43.1763	-1.8989131173089453
Q92731	1X7B-B	Estrogen receptor beta	-43.1682	-1.8978412376836584
P03372	5W9C-B	Estrogen receptor	-43.151	-1.8955651476151487
P03956	2AYK-A	COLLAGENASE	-43.0697	-1.884806652116897
Q04609	4OC4-A	Glutamate carboxypeptidase II	-43.0611	-1.8836686070826425
P00441	4BD4-A	Superoxide dismutase [Cu-Zn]	-43.06	-1.883523043182912
P00751	1RTK-A	Complement factor B	-43.0338	-1.8800559757529711
P36544	5AFL-E	ACETYLCHOLINE-BINDING PROTEIN, NEURONAL ACETYLCHOLINE RECEPTOR SUBUNIT ALPHA-7	-43.0286	-1.8793678554997
O60502	5M7R-A	Protein O-GlcNAcase	-42.9835	-1.8733997356107568
Q8N300	6J7B-B	Small vasohibin-binding protein	-42.9316	-1.8665317661598444
P00519	2G2I-A	Tyrosine-protein kinase ABL1	-42.8874	-1.860682744007044
P0DP23	6GDL-A	Calmodulin	-42.8757	-1.8591344734371849
O14920	4KIK-B	Inhibitor of nuclear factor kappa-B kinase subunit beta	-42.8691	-1.8582610900388028
Q16853	4BTW-A	MEMBRANE COPPER AMINE OXIDASE	-42.8584	-1.8568451502868808
P69892	4MQJ-B	Hemoglobin subunit gamma-2	-42.85	-1.8557335714162124
P83916	3F2U-A	Chromobox protein homolog 1	-42.8418	-1.854648458709132
P00734	1TB6-H	thrombin	-42.7559	-1.843281241448372
Q9NWZ3	6O9D-A	Interleukin-1 receptor-associated kinase 4	-42.7403	-1.84121688068856
P30419	4C2Y-A	Glycylpeptide N-tetradecanoyltransferase 1	-42.7268	-1.8394304146464149
P11217	1Z8D-A	Glycogen phosphorylase, muscle form	-42.7022	-1.8361750765251728
P17050	4DO5-A	Alpha-N-acetylgalactosaminidase	-42.6904	-1.83461357287352
O14744	6CKC-A	Protein arginine N-methyltransferase 5	-42.611	-1.8241065059293489
P02776	1RHP-C	PLATELET FACTOR 4	-42.5394	-1.814631619365084
P09467	2FHY-A	FRUCTOSE-1,6-BISPHOSPHATASE 1	-42.5357	-1.814141995338718
Q9Y6E0	4QMO-A	Serine/threonine-protein kinase 24 36 kDa subunit	-42.5293	-1.813295078103924
P02679	1RE4-C	Fibrinogen, gamma polypeptide	-42.4987	-1.8092457550750616
P25189	3OAI-A	Maltose-binding periplasmic protein, Myelin protein P0	-42.4782	-1.8065329733073603
Q15369	4BKS-B	Transcription elongation factor B polypeptide 1	-42.4354	-1.8008692142996712
P17787	5KXI-B	Neuronal acetylcholine receptor subunit beta-2	-42.4302	-1.8001810940464005
Q9GZL7	6N31-A	Ribosome biogenesis protein WDR12	-42.4142	-1.798063800959414
Q8N6T7	5X16-A	NAD-dependent protein deacetylase sirtuin-6	-42.3628	-1.791261996917469
O75530	6SFC-A	Polycomb protein EED	-42.3619	-1.791142899181326
P14618	4QG8-D	Pyruvate kinase PKM	-42.3525	-1.7898989894927213
P35557	4ISE-A	Glucokinase	-42.3217	-1.785823200300272
Q9Y2Q0	6K7J-A	Phospholipid-transporting ATPase	-42.3174	-1.7852541777831443
P54753	5L6P-A	Ephrin type-B receptor 3	-42.2112	-1.7712006449182705
P07900	6U9B-A	Heat shock protein HSP 90-alpha	-42.1381	-1.7615272621271008
P14324	2VF6-A	Farnesyl pyrophosphate synthase	-42.1267	-1.7600186908026223
P37840	3Q25-A	Maltose-binding periplasmic protein/alpha-synuclein chimeric protein	-42.119	-1.7589997435045102
P61006	3TNF-A	Ras-related protein Rab-8A	-42.1164	-1.7586556833778748
Q9Y3C6	6ID1-S	Peptidyl-prolyl cis-trans isomerase-like 1	-42.0968	-1.7560619993463165
Q05397	4KAB-A	Focal adhesion kinase 1	-42.0701	-1.7525287665074067
P29965	3LKJ-C	CD40 ligand	-42.0431	-1.7489558344231178
P02768	3LU6-A	Serum albumin	-42.0233	-1.7463356842279711
Q53GL7	5LX6-A	Poly [ADP-ribose] polymerase 10	-42.0207	-1.7459916241013358
P17987	6QB8-A	T-complex protein 1 subunit alpha	-42.0101	-1.7445889174312077
P29373	1BM5-A	CELLULAR RETINOIC ACID BINDING PROTEIN-TYPE II	-41.9676	-1.7389648576688987
Q07343	3WD9-A	cAMP-specific 3',5'-cyclic phosphodiesterase 4B	-41.9506	-1.736715233763976
P27338	4CRT-A	Amine oxidase [flavin-containing] B	-41.9426	-1.7356565872204823
P49863	1MZD-A	pro-granzyme K	-41.9338	-1.7344920760226397
P19784	6HMC-A	Casein kinase II subunit alpha'	-41.886	-1.7281666629252677
P42574	5IAJ-A	Procaspase-3	-41.8362	-1.721576588192021
Q13153	5DFP-A	SERINE/THREONINE-PROTEIN KINASE PAK-ALPHA	-41.8312	-1.7209149341023384
Q06187	6AUA-A	Tyrosine-protein kinase BTK	-41.8075	-1.7177786937172388
Q13126	5TC8-A	S-methyl-5'-thioadenosine phosphorylase	-41.7937	-1.7159525284297132
O75460	4YZ9-A	Serine/threonine-protein kinase/endoribonuclease IRE1	-41.7171	-1.7058159877757648
P53396	6UUW-B	ATP-citrate synthase	-41.7143	-1.705445461485542
O00300	3URF-Z	Tumor necrosis factor receptor superfamily member 11B	-41.7109	-1.7049955367045575
P48736	4XZ4-A	Phosphatidylinositol 4,5-bisphosphate 3-kinase catalytic subunit gamma isoform	-41.6178	-1.692675537554654
P14780	4H3X-A	Matrix metalloproteinase-9 (MMP-9) (92 kDa type IV collagenase) (92 kDa gelatinase) (Gelatinase B) (GELB)	-41.5703	-1.6863898237026629
Q13133	3IPU-B	Oxysterols receptor LXR-alpha	-41.546	-1.6831741848268011
P55072	6G2Y-A	Transitional endoplasmic reticulum ATPase	-41.5454	-1.6830947863360397
P11172	2QCH-A	OROTATE PHOSPHORIBOSYLTRANSFERASE	-41.5444	-1.682962455518103
A0A0B4J271, P01848	5C07-D	1E6 TCR Alpha Chain	-41.5403	-1.6824198991645625
P23946	4AG2-A	CHYMASE	-41.5304	-1.6811098240669893
Q07011	6MI2-C	Tumor necrosis factor receptor superfamily member 9	-41.51	-1.678410275381081
Q07889	4URX-S	Son of sevenless homolog 1	-41.4887	-1.675591628959031
O15392	1F3H-A	Baculoviral IAP repeat-containing protein 5	-41.4363	-1.6686574940991494
O96017	2XM9-A	SERINE/THREONINE-PROTEIN KINASE CHK2	-41.416	-1.6659711784950344
P53355	5AUU-A	Death-associated protein kinase 1	-41.3982	-1.6636156899357626
Q8TEK3	4EKI-A	Histone-lysine N-methyltransferase, H3 lysine-79 specific	-41.3869	-1.6621203516930776
P50053	3NC9-B	Ketohexokinase	-41.3541	-1.6577799008647556
Q16875	6HVH-A	6-phosphofructo-2-kinase/fructose-2,6-bisphosphatase 3	-41.3517	-1.6574623069017074
P0AEX9	5WQ6-A	MBP tagged hMNDA-PYD	-41.3483	-1.657012382120723
Q13546	4ITI-A	Receptor-interacting serine/threonine-protein kinase 1	-41.3249	-1.6539158409810046
P41594	5CGC-A	Metabotropic glutamate receptor 5,Endolysin,Metabotropic glutamate receptor 5	-41.3191	-1.6531483222369718
P02766	1TSH-A	TRANSTHYRETIN	-41.3124	-1.652261705756796
Q9Y6Y9	3ULA-D	Lymphocyte antigen 96	-41.2743	-1.647219901593409
O75626	3DAL-B	PR domain zinc finger protein 1	-41.2466	-1.643554337936564
Q96BP3	2A2N-A	peptidylprolyl isomerase domain and WD repeat containing 1	-41.2125	-1.6390418570449234
P00374	3GHV-A	Dihydrofolate reductase	-41.1932	-1.6364878722587457
P28070	5T0H-T	Proteasome subunit beta type-4	-41.1846	-1.635349827224491
O15294	5BNW-A	UDP-N-acetylglucosamine--peptide N-acetylglucosaminyltransferase 110 kDa subunit	-41.1677	-1.6331134364013615
Q9UM73	4FOD-A	ALK tyrosine kinase receptor	-41.1655	-1.6328223086019005
Q00534	4AUA-A	Cell division protein kinase 6	-41.1402	-1.6294743389081028
P27037	3Q4T-A	Activin receptor type-2A	-41.1311	-1.6282701284648795
P35968	5EW3-A	Vascular endothelial growth factor receptor 2	-41.1107	-1.6255705797789712
O95819	4U44-B	Mitogen-activated protein kinase kinase kinase kinase 4	-41.108	-1.6252132865705418
P04637	2MEJ-B	Cellular tumor antigen p53	-41.0948	-1.623466519773778
Q16820	4GWN-A	Meprin A subunit beta	-41.0727	-1.6205420086973774
Q08881	4M12-A	Tyrosine-protein kinase ITK/TSK	-41.0687	-1.6200126854256311
O76054	4OMJ-A	SEC14-like protein 2	-41.0443	-1.6167838134679766
P49638	5MUG-A	Alpha-tocopherol transfer protein	-41.0257	-1.6143224602543549
O95749	2Q80-F	Geranylgeranyl pyrophosphate synthase	-40.9788	-1.608116144893125
P03951	5QTU-A	Coagulation factor XI	-40.9778	-1.6079838140751883
P16234	6JOI-A	Platelet-derived growth factor receptor alpha	-40.9251	-1.6010099799699262
P21549	4I8A-A	Serine-pyruvate aminotransferase	-40.8943	-1.596934190777477
Q03181	5U46-A	Peroxisome proliferator-activated receptor delta	-40.8837	-1.5955314841073478
P54760	2VWW-A	Ephrin type-B receptor 4	-40.873	-1.5941155443554256
Q9HD34	5WGB-B	LYR motif-containing protein 4	-40.8673	-1.593361258693187
P07339	4OBZ-C	Cathepsin D heavy chain	-40.8303	-1.5884650184295304
Q9UHD2	4EUU-A	Serine/threonine-protein kinase TBK1	-40.8199	-1.5870887779229883
P07550	4GBR-A	Beta-2 adrenergic receptor	-40.8125	-1.5861095298702577
P11362	6NVL-A	Fibroblast growth factor receptor 1	-40.8005	-1.5845215600550175
P20807	6BKJ-A	Calpain-3	-40.7908	-1.5832379511210315
Q9UMX1	4BL8-A	MALTOSE-BINDING PERIPLASMIC PROTEIN, SUPPRESSOR OF FUSED HOMOLOG	-40.7849	-1.5824571992952057
Q86YV6	2X4F-A	MYOSIN LIGHT CHAIN KINASE FAMILY MEMBER 4	-40.7444	-1.5770978011687706
Q8N5S9	6CCF-A	Calcium/calmodulin-dependent protein kinase kinase 1	-40.7345	-1.5757877260711974
Q9H2X3	1SL6-A	C-type lectin DC-SIGNR	-40.7334	-1.5756421621714678
P48730	5IH6-A	Casein kinase I isoform delta	-40.7078	-1.5722544932322886
P63244	5A2Q-g	RIBOSOMAL PROTEIN RACK1	-40.7036	-1.571698703796955
P16070	4PZ4-A	CD44 antigen	-40.688	-1.569634343037143
P53667	5L6W-L	LIM domain kinase 1	-40.6844	-1.5691579520925705
P49720	4R3O-J	Proteasome subunit beta type-3	-40.6601	-1.5659423132167098
O75311	5TIN-B	Glycine receptor subunit alpha-3,Glycine receptor subunit alpha-3	-40.6472	-1.5642352456653268
P50053-2	3NC2-B	Ketohexokinase	-40.6414	-1.563467726921294
P00491	1PF7-E	PURINE NUCLEOSIDE PHOSPHORYLASE	-40.6286	-1.5617738924517048
Q7L266	4ZM9-A	L-asparaginase	-40.6124	-1.559630133201131
Q13464	3NDM-B	Rho-associated protein kinase 1	-40.5558	-1.5521402089059155
Q9NYA1	4L02-A	Sphingosine kinase 1	-40.486	-1.5429035178139363
P49336	5HNB-A	Cyclin-dependent kinase 8	-40.485	-1.542771186996
P30405	6R8L-A	PEPTIDYL-PROLYL CIS-TRANS ISOMERASE	-40.4845	-1.5427050215870313
P06734	2H2T-B	Low affinity immunoglobulin epsilon Fc receptor	-40.4757	-1.5415405103891897
P49419	2J6L-C	Alpha-aminoadipic semialdehyde dehydrogenase	-40.469	-1.5406538939090135
P34998	3EHS-A	fusion protein of CRFR1 extracellular domain and MBP	-40.4524	-1.5384572023312644
P11021, Q13501	5YPC-A	78 kDa glucose-regulated protein,Sequestosome-1	-40.4302	-1.535519458173071
P62993	3IN8-A	Growth factor receptor-bound protein 2	-40.412	-1.5331110372866232
Q8NCC3	4X91-A	Group XV phospholipase A2	-40.3914	-1.5303850224371278
Q13976	5J48-A	cGMP-dependent protein kinase 1	-40.3869	-1.5297895337564127
P06493	5HQ0-A	Cyclin-dependent kinase 1	-40.3831	-1.5292866766482536
P08236	1BHG-B	Beta-glucuronidase	-40.3679	-1.5272752482156164
P00338	6SBV-D	L-lactate dehydrogenase A chain	-40.3457	-1.5243375040574227
P10721	4U0I-A	Mast/stem cell growth factor receptor Kit,Mast/stem cell growth factor receptor Kit	-40.335	-1.5229215643055003
P07949	5FM3-A	PROTO-ONCOGENE TYROSINE-PROTEIN KINASE RECEPTOR RET PRECURSOR	-40.3229	-1.5213203614084665
O96013	5XVA-A	Serine/threonine-protein kinase PAK 4	-40.2986	-1.5181047225326056
Q8N5Z0	3DC1-B	Kynurenine/alpha-aminoadipate aminotransferase mitochondrial	-40.2798	-1.5156169031553963
Q08209	1M63-E	SERINE/THREONINE PROTEIN PHOSPHATASE 2B CATALYTIC SUBUNIT, ALPHA ISOFORM	-40.2742	-1.514875850574951
P15121	5OU0-A	Aldose reductase	-40.2679	-1.5140421664219497
P43405	5Y5U-A	Tyrosine-protein kinase SYK	-40.2593	-1.512904121387695
P01008	4EB1-I	ANTITHROMBIN	-40.2366	-1.5099002118205327
Q96RI1	6ITM-A	Bile acid receptor	-40.2255	-1.508431339741435
O75581	5GJE-A	Low-density lipoprotein receptor-related protein 6,Glycogen synthase kinase-3 beta	-40.2235	-1.5081666781055625
P01031	5HCD-A	Complement C5	-40.207	-1.5059832196096072
Q9NZD2	4GXD-A	Glycolipid transfer protein	-40.1903	-1.5037732949500648
P30988	6PGQ-A	Maltodextrin-binding protein,Calcitonin receptor	-40.1775	-1.5020794604804757
Q06124	6ATD-A	Tyrosine-protein phosphatase non-receptor type 11	-40.1712	-1.5012457763274745
Q16552	5HI4-A	Interleukin-17A	-40.1621	-1.5000415658842512
P22314	6DC6-A	Ubiquitin-like modifier-activating enzyme 1	-40.0359	-1.4833414166606436
Q9UNA0	3HY7-A	A disintegrin and metalloproteinase with thrombospondin motifs 5	-40.0222	-1.4815284844549113
P43235	3C9E-A	Cathepsin K	-40.0094	-1.479834649985322
P52895	2HDJ-A	Aldo-keto reductase family 1 member C2	-40.0025	-1.478921567341559
O75899	4MR9-B	Gamma-aminobutyric acid type B receptor subunit 2	-39.9905	-1.4773335975263189
P52564	3ENM-A	Dual specificity mitogen-activated protein kinase kinase 6	-39.9855	-1.4766719434366362
P54578	6IIN-A	Ubiquitin carboxyl-terminal hydrolase 14	-39.9674	-1.474276755631982
Q13569	2D07-A	G/T mismatch-specific thymine DNA glycosylase	-39.8912	-1.464193147305208
Q13131	6C9J-A	5'-AMP-activated protein kinase catalytic subunit alpha-1	-39.8555	-1.4594689371048697
P08253	1QIB-A	72 kDa type IV collagenase	-39.8538	-1.459243974714377
Q96C86	3BL7-B	Scavenger mRNA-decapping enzyme DcpS	-39.851	-1.4588734484241543
Q16651	3FVF-B	Prostasin	-39.8395	-1.4573516440178829
Q9UHI6	3B7G-A	Probable ATP-dependent RNA helicase DDX20	-39.8298	-1.456068035083897
Q96RU2	6HEK-C	Ubiquitin carboxyl-terminal hydrolase 28	-39.8098	-1.4534214187251642
Q14416	5CNJ-A	Metabotropic glutamate receptor 2	-39.7759	-1.448935403997111
P25098	5UKK-A	Beta-adrenergic receptor kinase 1	-39.7628	-1.4472018702821403
O75608	1FJ2-A	Acyl-protein thioesterase 1	-39.7401	-1.4441979607149782
O60551	6PAU-A	Glycylpeptide N-tetradecanoyltransferase 2	-39.7099	-1.4402015700132909
P00740	6X5P-A	Coagulation factor IX	-39.6916	-1.4377799160450502
P50135	1JQE-A	Histamine N-Methyltransferase	-39.6861	-1.4370520965463989
Q13188	5DH3-A	Serine/threonine-protein kinase 3	-39.6766	-1.4357949537760002
P22455	6NVH-A	Fibroblast growth factor receptor 4	-39.6588	-1.4334394652167275
P15056	3TV6-A	B-RAF PROTO-ONCOGENE SERINE/THREONINE-PROTEIN KINASE	-39.6465	-1.431811796156107
P42858	4FEC-A	Maltose-binding periplasmic protein,Huntingtin fusion protein	-39.5948	-1.4249702928687809
P54687	2COI-A	branched chain aminotransferase 1, cytosolic	-39.5939	-1.4248511951326377
Q9BPX1	6GTU-A	17-beta-hydroxysteroid dehydrogenase 14	-39.5844	-1.42359405236224
Q92871	6CFR-A	Phosphomannomutase 1	-39.5767	-1.4225751050641275
P05556	4WK0-B	Integrin beta-1	-39.5649	-1.4210136014124748
Q8TF76	3IQ7-A	Serine/threonine-protein kinase haspin	-39.552	-1.4193065338610915
P49759	6I5K-A	Dual specificity protein kinase CLK1	-39.5498	-1.419015406061631
P17612	5N23-A	CAMP-DEPENDENT PROTEIN KINASE CATALYTIC SUBUNIT ALPHA	-39.5496	-1.4189889398980435
P55055, Q15596	5I4V-A	Oxysterols receptor LXR-beta,Nuclear receptor coactivator 2	-39.4881	-1.4108505945949392
P08709	4ISI-H	Coagulation factor VII heavy chain	-39.4831	-1.4101889405052557
O00757	4HE0-A	Fructose-1,6-bisphosphatase isozyme 2	-39.4585	-1.4069336023840135
P06280	3LXA-B	Alpha-galactosidase A	-39.4549	-1.4064572114394418
P20618	5T0H-S	Proteasome subunit beta type-1	-39.4358	-1.4039296928168514
P55055	6S4U-A	Oxysterols receptor LXR-beta	-39.4264	-1.4026857831282469
P54829	5OVR-A	Tyrosine-protein phosphatase non-receptor type 5	-39.4083	-1.400290595323593
Q9NZH6	5HN1-A	Interleukin-37	-39.4083	-1.400290595323593
O60573	2JGB-A	EUKARYOTIC TRANSLATION INITIATION FACTOR 4E TYPE 2	-39.4023	-1.3994966104159725
Q96F10		Diamine acetyltransferase 2	-39.386	-1.3973396180836055
P10147	4RA8-A	C-C motif chemokine 3	-39.3599	-1.3938857837354588
Q9H3H5	5O5E-A	UDP-N-acetylglucosamine--dolichyl-phosphate N-acetylglucosaminephosphotransferase	-39.3499	-1.3925624755560917
P25440	4A9M-A	Bromodomain-containing protein 2	-39.3456	-1.3919934530389635
Q13490	4HY4-A	Baculoviral IAP repeat-containing protein 2	-39.3345	-1.390524580959867
Q16658	1DFC-A	Fascin	-39.3203	-1.388645483345167
O00222	6E5V-A	Metabotropic glutamate receptor 8	-39.318	-1.388341122463912
P09238	1Q3A-A	Stromelysin-2	-39.3138	-1.3877853330285783
Q93009	4M5W-A	Ubiquitin carboxyl-terminal hydrolase 7	-39.2893	-1.3845432279891294
P14902	6E43-A	Indoleamine 2,3-dioxygenase 1	-39.2868	-1.3842124009442882
Q9NQR1	5T5G-A	N-lysine methyltransferase KMT5A	-39.2735	-1.3824524010657304
P23458	6RSE-A	Tyrosine-protein kinase JAK1	-39.2656	-1.381406987604031
Q13627	6S14-A	Dual specificity tyrosine-phosphorylation-regulated kinase 1A	-39.2522	-1.37963375464368
Q9HA72	6VAI-N	Calcium homeostasis modulator protein 2	-39.244	-1.3785486419365989
O15151	3EQY-A	Mdm4 protein	-39.24	-1.3780193186648526
P04818	3HB8-B	Thymidylate synthase	-39.2349	-1.3773444314933758
P42336	3HHM-A	Phosphatidylinositol 4,5-bisphosphate 3-kinase catalytic subunit alpha isoform	-39.229	-1.376563679667549
P14210	6LZ9-B	Hepatocyte growth factor	-39.2178	-1.375081574506658
P55212	4EJF-D	Caspase-6	-39.2157	-1.374803679788991
O43809	5R65-A	Cleavage and polyadenylation specificity factor subunit 5	-39.2028	-1.373096612237609
P05107	5E6R-B	Integrin beta-2	-39.2	-1.372726085947386
O14561	5XTB-G	Acyl carrier protein, mitochondrial	-39.1909	-1.371521875504162
P37268	3WCI-B	Squalene synthase	-39.1818	-1.3703176650609388
O43175	6RIH-B	D-3-phosphoglycerate dehydrogenase	-39.1146	-1.361425034095595
P04439	4WJ5-A	HLA class I histocompatibility antigen, A-2 alpha chain	-39.0843	-1.3574154103121134
P49354	2H6G-A	Protein farnesyltransferase alpha subunit	-39.0527	-1.3532337564653152
P62942	3MDY-B	Peptidyl-prolyl cis-trans isomerase FKBP1A	-39.0307	-1.3503224784707089
Q14232	6K72-A	Translation initiation factor eIF-2B subunit alpha	-39.027	-1.3498328544443428
P32297	4ZK4-A	Soluble acetylcholine receptor,Neuronal acetylcholine receptor subunit alpha-3 chimera	-39.015	-1.3482448846291029
P02775	1F9P-A	CONNECTIVE TISSUE ACTIVATING PEPTIDE-III	-38.9895	-1.3448704487717178
Q15661	2ZEC-C	Tryptase beta 2	-38.9776	-1.3432957120382718
P05543	4YIA-A	Thyroxine-binding globulin	-38.9748	-1.342925185748049
P29317	1MQB-A	Ephrin type-A receptor 2	-38.943	-1.3387170657376626
P00750	5BRR-E	Tissue-type plasminogen activator	-38.9239	-1.336189547115073
Q9GZX7	5W0U-B	Maltose-binding periplasmic protein,Single-stranded DNA cytosine deaminase	-38.9229	-1.3360572162971358
O00311	4F9B-A	Cell division cycle 7-related protein kinase,Cell division cycle 7-related protein kinase,Cell division cycle 7-related protein kinase	-38.9167	-1.3352367652259285
Q6V1X1	6EOO-C	Dipeptidyl peptidase 8	-38.89	-1.3317035323870197
P69891	1I3E-A	HEMOGLOBIN GAMMA CHAINS	-38.8874	-1.3313594722603843
O43318, Q15750	5GJD-A	TAK1 kinase - TAB1 chimera fusion protein	-38.8822	-1.3306713520071134
P28074	5LN3-5	Proteasome subunit beta type-5	-38.8666	-1.3286069912473015
P01009	3CWM-A	Alpha-1-antitrypsin	-38.8616	-1.3279453371576186
Q10588	1ISF-A	bone marrow stromal cell antigen 1	-38.8429	-1.3254707508622028
P28222	5V54-B	5-hydroxytryptamine receptor 1B,OB-1 fused 5-HT1b receptor,5-hydroxytryptamine receptor 1B	-38.8106	-1.3211964654428483
P10997	3G7W-A	Maltose-binding periplasmic protein, Islet amyloid polypeptide fusion protein	-38.8059	-1.3205745105985462
O00238	3MDY-A	Bone morphogenetic protein receptor type-1B	-38.7905	-1.3185366160023215
Q8IXJ6	5DY4-A	NAD-dependent protein deacetylase sirtuin-2	-38.7757	-1.316578119896859
Q14790	2FUN-B	Caspase-8	-38.7735	-1.316286992097398
Q9HCE5	6TTW-B	METTL14	-38.7395	-1.3117877442875516
P04181	2CAN-A	ORNITHINE AMINOTRANSFERASE	-38.7129	-1.308267744530436
P09211	4PGT-B	Glutathione S-transferase P	-38.6939	-1.3057534589896396
Q5TCY1	4BTJ-A	TAU-TUBULIN KINASE 1	-38.6796	-1.3038611282931454
P30613	4IMA-B	Pyruvate kinase	-38.6713	-1.3027627825042714
Q86W56	6HMM-A	Poly(ADP-ribose) glycohydrolase	-38.6661	-1.3020746622510004
P62333	5VHM-E	26S proteasome regulatory subunit 10B	-38.6128	-1.2950214296549762
P09488	1XWK-A	Glutathione S-transferase Mu 1	-38.6114	-1.294836166509865
P01850	4GG8-F	T-CELL RECEPTOR, SP3.4 BETA CHAIN	-38.5997	-1.2932878959400056
Q460N3	4F0E-A	Poly [ADP-ribose] polymerase 15	-38.5889	-1.29185872310629
P31153	6FBO-A	S-adenosylmethionine synthase isoform type-2	-38.5809	-1.2908000765627965
P00748	4XDE-A	Coagulation factor XII	-38.5717	-1.289582633037779
Q92831	5FDZ-A	Histone acetyltransferase KAT2B	-38.5469	-1.28630082875295
P53671	4TPT-A	LIM domain kinase 2	-38.5307	-1.2841570695023763
P36888	1RJB-A	Receptor-type tyrosine-protein kinase FLT3	-38.4859	-1.2782286488588137
P51812	4NW5-A	Ribosomal protein S6 kinase alpha-3	-38.4713	-1.276296618916938
Q9NPB1	4YIK-A	5'(3')-deoxyribonucleotidase, mitochondrial	-38.4685	-1.2759260926267153
Q8IVW4	3ZDU-A	CYCLIN-DEPENDENT KINASE-LIKE 3	-38.4514	-1.2736632356399984
P18031	3QKQ-A	Tyrosine-protein phosphatase non-receptor type 1	-38.4456	-1.2728957168959656
P61077	6CP0-B	Ubiquitin-conjugating enzyme E2 D3	-38.4198	-1.2694815817932
P19971	2WK5-A	THYMIDINE PHOSPHORYLASE	-38.3802	-1.2642412814029085
P50440	9JDW-A	PROTEIN (L-ARGININE:GLYCINE AMIDINOTRANSFERASE)	-38.3791	-1.2640957175031775
Q9BVG8	5WDE-A	Kinesin-like protein KIFC3	-38.37	-1.2628915070599536
P01764	1OHQ-B	MG8-4 SCAFFOLD ANTIBODY	-38.3672	-1.2625209807697308
P53370	3H95-A	Nucleoside diphosphate-linked moiety X motif 6	-38.3435	-1.259384740384632
P33981	3HMN-A	Dual specificity protein kinase TTK	-38.3386	-1.258736319376743
P28482	4FUY-A	Mitogen-activated protein kinase 1	-38.3353	-1.258299627677551
Q9NXA8	4HDA-A	NAD-dependent protein deacylase sirtuin-5, mitochondrial	-38.2856	-1.2517227860260998
Q9UQB9	6GR9-A	Aurora kinase C	-38.228	-1.2441005309129478
Q9Y265	6HTS-C	RuvB-like 1	-38.2265	-1.2439020346860428
Q07837	6LI9-C	Neutral and basic amino acid transport protein rBAT	-38.203	-1.2407922604645314
P34897	6R8F-L	Serine hydroxymethyltransferase, mitochondrial	-38.1627	-1.2354593285016835
P52294	3TJ3-A	Importin subunit alpha-1	-38.1392	-1.232349554280172
P10153	1HI5-A	EOSINOPHIL-DERIVED NEUROTOXIN	-38.1339	-1.231648200945107
Q99683	5VIL-A	Mitogen-activated protein kinase kinase kinase 5	-38.1071	-1.2281017350244052
P53779	4W4Y-A	Mitogen-activated protein kinase 10	-38.1049	-1.2278106072249442
P10275	4OKX-A	Androgen receptor	-38.0927	-1.226196171246117
Q8IU60	5QOP-A	DCP2 (NUDT20)	-38.0836	-1.2249919608028927
Q12834	6TLJ-R	Cell division cycle protein 20 homolog	-38.0402	-1.2192488033044415
P78540	1PQ3-B	Arginase II, mitochondrial precursor	-38.0392	-1.2191164724865051
Q9UDX4	4UYB-A	SEC14-LIKE PROTEIN 3	-38.0286	-1.217713765816376
P61964	4QQE-A	WD repeat-containing protein 5	-38.0143	-1.2158214351198822
P49761	6Z54-A	DUAL SPECIFICITY PROTEIN KINASE CLK3	-38.0117	-1.2154773749932466
P18564	4UM8-B	INTEGRIN BETA-6	-38.0067	-1.214815720903564
P04183	1XBT-D	THYMIDINE KINASE	-38.003	-1.214326096877198
P05121	4AQH-A	PLASMINOGEN ACTIVATOR INHIBITOR 1	-37.988	-1.212341134608148
P07332	3CD3-A	Proto-oncogene tyrosine-protein kinase Fes/Fps	-37.9743	-1.2105282024024155
O14727	5JUY-D	Apoptotic protease-activating factor 1	-37.9626	-1.208979931832557
Q9Y5Y6	3BN9-B	ST14 protein	-37.9589	-1.208490307806191
O94760	6SZP-A	N(G),N(G)-dimethylarginine dimethylaminohydrolase 1	-37.9467	-1.2068758718273638
Q09472	5KJ2-A	Histone acetyltransferase p300	-37.9435	-1.2064524132099663
Q9Y3Q4	3OTF-A	Potassium/sodium hyperpolarization-activated cyclic nucleotide-gated channel 4	-37.9311	-1.204811511067552
P23497	5PZ3-A	Nuclear autoantigen Sp-100	-37.9166	-1.2028927142074706
P62820	4FME-B	Ras-related protein Rab-1A	-37.9142	-1.2025751202444224
P01011	3CAA-A	ANTICHYMOTRYPSIN	-37.914	-1.202548654080835
P98170	3CLX-A	Baculoviral IAP repeat-containing protein 4	-37.9123	-1.2023236916903428
P14091	1TZS-A	Cathepsin E	-37.9113	-1.2021913608724055
P55201	5O5H-A	Peregrin	-37.9079	-1.201741436091421
Q9UKE5	5AX9-A	TRAF2 and NCK-interacting protein kinase	-37.9066	-1.2015694060281032
Q9H7B4	6O9O-A	Histone-lysine N-methyltransferase SMYD3	-37.9053	-1.2013973759647854
P43005	6S3Q-B	Excitatory amino acid transporter 3	-37.9016	-1.2009077519384204
O00506	2XIK-A	SERINE/THREONINE PROTEIN KINASE 25	-37.8819	-1.198300834825068
Q96EB6	5BTR-A	NAD-dependent protein deacetylase sirtuin-1	-37.8472	-1.1937089554426656
Q14108	5UPH-A	Lysosome membrane protein 2	-37.8367	-1.1923194818543306
O94788	4X2Q-C	Retinal dehydrogenase 2	-37.8316	-1.1916445946828538
P16671	5LGD-A	Platelet glycoprotein 4	-37.8208	-1.1902154218491374
P21397	2BXR-A	AMINE OXIDASE [FLAVIN-CONTAINING] A	-37.8175	-1.189778730149947
O75469	6HJ2-A	Nuclear receptor subfamily 1 group I member 2	-37.797	-1.1870659483822446
O60760	3EE2-A	Hematopoietic prostaglandin D synthase	-37.7776	-1.1844987305142736
P07333, P11362	3KRL-A	Macrophage colony-stimulating factor 1 receptor, Basic fibroblast growth factor receptor 1	-37.7759	-1.1842737681237814
P16083	3OX2-A	NRH dehydrogenase [quinone] 2	-37.7738	-1.183995873406115
O15118	6W5V-A	Niemann-Pick C1 protein	-37.7674	-1.18314895617132
Q460N5	4F1Q-A	Poly [ADP-ribose] polymerase 14	-37.7635	-1.1826328659813667
Q04771	5OXG-A	Activin receptor type-1	-37.7606	-1.18224910660935
P48775	6A4I-C	Tryptophan 2,3-dioxygenase	-37.746	-1.180317076667475
O60894	3N7R-D	Receptor activity-modifying protein 1	-37.7169	-1.1764662498655185
Q8N2U3	6HAR-A	PRSS3 protein	-37.7159	-1.1763339190475812
P21802	1DJS-A	PROTEIN (FIBROBLAST GROWTH FACTOR RECEPTOR 2)	-37.7156	-1.1762942198022008
P01042	4ECC-A	chimeric protein between GSHKT10 and domain 5 of kininogen-1	-37.7078	-1.1752620394222943
Q9Y6F1	4GV0-A	Poly [ADP-ribose] polymerase 3	-37.6987	-1.174057828979071
P04049	3OMV-A	C-RAF1	-37.6943	-1.1734755733801494
P51955	2XNO-A	SERINE/THREONINE-PROTEIN KINASE NEK2	-37.6856	-1.1723242952641006
P02794	3ES3-A	Ferritin heavy chain	-37.6821	-1.171861137401322
P53634	1K3B-B	Dipeptidyl-peptidase 1	-37.6777	-1.1712788818024011
P41180	5FBH-B	Extracellular calcium-sensing receptor	-37.6761	-1.171067152493702
O94804	6HXF-B	Serine/threonine-protein kinase 10	-37.6704	-1.1703128668314633
Q13882	6CZ2-A	Protein-tyrosine kinase 6	-37.6486	-1.167428055000444
P01584	5R87-A	Interleukin-1 beta	-37.647	-1.1672163256917452
Q9Y697	5WGB-A	Cysteine desulfurase, mitochondrial	-37.6429	-1.1666737693382043
Q9H2K2	5FPG-A	Tankyrase-2	-37.6379	-1.166012115248522
P07711	2NQD-B	Cathepsin L	-37.6374	-1.1659459498395532
O95470	4Q6R-B	Sphingosine-1-phosphate lyase 1	-37.6286	-1.1647814386417106
O43924	5ML2-B	Retinal rod rhodopsin-sensitive cGMP 3',5'-cyclic phosphodiesterase subunit delta	-37.6229	-1.164027152979472
P01112	4URV-R	Transforming protein p21/H-Ras-1	-37.6148	-1.162955273354185
P29597	6VNY-A	Non-receptor tyrosine-protein kinase TYK2	-37.6077	-1.1620157245468343
P06276	5DYY-A	Cholinesterase	-37.6017	-1.1612217396392146
O95149	3NBY-B	Snurportin-1	-37.5703	-1.1570665519560035
Q9Y230	6HTS-F	RuvB-like 2	-37.5698	-1.1570003865470349
Q9NZQ7	5N2D-C	Programmed cell death 1 ligand 1	-37.5557	-1.155134522014128
Q13523	6CNH-A	Serine/threonine-protein kinase PRP4 homolog	-37.5427	-1.1534142213809515
O60341	6NQU-A	Lysine-specific histone demethylase 1A	-37.5023	-1.1480680563363097
P23381	5UJJ-B	Tryptophan--tRNA ligase, cytoplasmic	-37.4964	-1.1472873045104837
Q02763	2P4I-A	Angiopoietin-1 receptor	-37.4861	-1.145924297085736
Q92633	4Z36-A	Lysophosphatidic acid receptor 1,Soluble cytochrome b562	-37.4828	-1.1454876053865446
P16615	7BT2-A	Sarcoplasmic/endoplasmic reticulum calcium ATPase 2	-37.4634	-1.1429203875185736
Q99835	4QIN-A	Smoothened homolog	-37.4596	-1.1424175304104145
P25789	6AVO-Z	Proteasome subunit alpha type-4	-37.4366	-1.1393739215978709
O43683	6F7B-A	Mitotic checkpoint serine/threonine-protein kinase BUB1	-37.4048	-1.1351658015874853
Q9UBC3	5NRV-D	DNA (cytosine-5)-methyltransferase 3B	-37.3996	-1.1344776813342143
Q99720	6DJZ-B	Sigma non-opioid intracellular receptor 1	-37.3877	-1.1329029446007683
P08235	5L7E-A	MINERALOCORTICOID RECEPTOR	-37.379	-1.131751666484719
P51617	6BFN-A	Interleukin-1 receptor-associated kinase 1	-37.3567	-1.128800689244731
Q8TCD0	3MNZ-A	8ANC195 Fab light chain	-37.3537	-1.128403696790922
Q71U36	5JCO-B	Tubulin alpha-1A chain	-37.3202	-1.1239706143900432
Q9H9S5	6KAL-C	Fukutin-related protein	-37.3025	-1.1216283589125646
P35030	5C67-A	PRSS3 protein	-37.2973	-1.1209402386592937
Q8N6N7	3EPY-B	Acyl-CoA-binding domain-containing protein 7	-37.2776	-1.1183333215459412
Q86TU7	3SMT-A	Histone-lysine N-methyltransferase setd3	-37.2705	-1.1173937727385908
P12643	1REU-A	bone morphogenetic protein 2	-37.2654	-1.116718885567114
P11142	5AQG-A	HEAT SHOCK COGNATE 71 KDA PROTEIN	-37.2652	-1.1166924194035268
O60885	2I8N-A	Bromodomain-containing protein 4	-37.2631	-1.11641452468586
Q9UBN7	5EDU-B	Maltose-binding periplasmic protein, Histone deacetylase 6 chimera	-37.2334	-1.1124842993931412
Q9Y5Z0	3ZKX-A	BETA-SECRETASE 2	-37.2149	-1.1100361792613125
Q14680	4UMT-A	MATERNAL EMBRYONIC LEUCINE ZIPPER KINASE	-37.1876	-1.106423547931642
P51570	1WUU-A	Galactokinase	-37.1866	-1.1062912171137047
Q7Z406	5JLH-F	Myosin-14,Alpha-actinin A	-37.139	-1.09999227017992
P52732	1X88-A	KINESIN-LIKE PROTEIN KIF11	-37.1372	-1.0997540747076335
P01903	2XN9-D	HLA class II histocompatibility antigen, DR alpha chain	-37.135	-1.0994629469081727
P30038	3V9G-B	Delta-1-pyrroline-5-carboxylate dehydrogenase, mitochondrial	-37.1214	-1.0976632477842343
Q9NYY3	4I5M-A	Serine/threonine-protein kinase PLK2	-37.1125	-1.0964855035045975
Q13825	1HZD-D	Methylglutaconyl-CoA hydratase	-37.109	-1.09602234564182
Q8N884	5VDT-A	Cyclic GMP-AMP synthase	-37.0677	-1.0905570828610356
P30043	1HE3-A	BILIVERDIN IX BETA REDUCTASE	-37.0655	-1.0902659550615748
P13569	2BBO-A	Cystic fibrosis transmembrane conductance regulator	-37.0651	-1.0902130227344002
Q9BZ95	5UPD-A	Histone-lysine N-methyltransferase NSD3	-37.065	-1.090199789652606
P50213	6KE3-A	Isocitrate dehydrogenase [NAD] subunit alpha, mitochondrial	-37.0625	-1.089868962607765
Q07820	5UUM-A	Maltose/maltodextrin-binding periplasmic protein,Induced myeloid leukemia cell differentiation protein Mcl-1	-37.0501	-1.0882280604653505
P00749	4ZHM-U	UROKINASE-TYPE PLASMINOGEN ACTIVATOR	-37.0422	-1.0871826470036503
Q9HAN9	1KQO-D	NICOTINAMIDE MONONUCLEOTIDE ADENYLYL TRANSFERASE	-37.0411	-1.0870370831039202
P29274	6MH8-A	Human A2a adenosine receptor T4L chimera	-37.0337	-1.0860578350511891
Q12931	5Y3N-A	Heat shock protein 75 kDa, mitochondrial	-37.0297	-1.085528511779442
P35610	6P2J-B	Sterol O-acyltransferase 1	-37.0077	-1.0826172337848354
P50225	3QVV-A	Phenol-sulfating phenol sulfotransferase 1	-37.0044	-1.082180542085644
Q9NR97	4R09-B	Toll-like receptor 8	-36.9642	-1.0768608432045903
O75604	5XVE-A	Ubiquitin carboxyl-terminal hydrolase 2	-36.9536	-1.0754581365344622
P50120	5FFH-A	Retinol-binding protein 2	-36.9474	-1.0746376854632549
P53350	3KB7-A	Serine/threonine-protein kinase PLK1	-36.9412	-1.0738172343920476
P05230	3OJM-A	Heparin-binding growth factor 1	-36.941	-1.0737907682284602
P45984	3NPC-A	Mitogen-activated protein kinase 9	-36.93	-1.0723351292311567
Q96RU8	5CEK-A	Tribbles homolog 1	-36.919	-1.070879490233853
P11310	1EGD-B	Acyl-CoA dehydrogenase, medium-chain specific, mitochondrial	-36.9161	-1.070495730861837
Q96QU1	5ULY-C	Protocadherin-15	-36.9146	-1.070297234634932
A1L3X0	6Y7F-B	Elongation of very long chain fatty acids protein 7	-36.9134	-1.0701384376534084
P27487	1U8E-B	Dipeptidyl peptidase 4 (Dipeptidyl peptidase IV) (DPP IV)	-36.8623	-1.0633763328568442
P07355	5LPU-A	Annexin A2	-36.8564	-1.062595581031018
P00439	6HYC-D	Phenylalanine-4-hydroxylase	-36.8508	-1.0618545284505727
Q9H3D4	3US1-D	Tumor protein 63	-36.84	-1.0604253556168572
O75643	6S9I-B	U5 small nuclear ribonucleoprotein 200 kDa helicase	-36.8048	-1.0557673108254864
Q86V25	6J4P-A	Tubulinyl-Tyr carboxypeptidase 2	-36.8046	-1.055740844661899
Q13043	4OH8-A	Serine/threonine-protein kinase 4	-36.8046	-1.055740844661899
Q15047	6AU2-A	Histone-lysine N-methyltransferase SETDB1	-36.7774	-1.0521414464140215
P04746	3OLE-A	Pancreatic alpha-amylase	-36.7747	-1.051784153205593
Q8N4P3	5VXA-A	Guanosine-3',5'-bis(diphosphate) 3'-pyrophosphohydrolase MESH1	-36.7705	-1.0512283637702584
Q9HAB8	1P9O-B	Phosphopantothenoylcysteine synthetase	-36.7488	-1.0483567850210334
P14061	3DHE-A	Estradiol 17-beta-dehydrogenase 1	-36.7383	-1.0469673114326985
Q05048	6B3X-A	Cleavage stimulation factor subunit 1	-36.7347	-1.0464909204881256
P09622	5J5Z-B	Dihydrolipoyl dehydrogenase, mitochondrial	-36.7137	-1.0437119733114564
P19801	3HI7-B	Amiloride-sensitive amine oxidase	-36.7067	-1.0427856575858991
P01848	1KGC-D	NKT15 alpha-chain	-36.6826	-1.039596484873626
P42345	5WBY-B	Serine/threonine-protein kinase mTOR	-36.6723	-1.0382334774488782
P18669	4GPZ-B	Phosphoglycerate mutase 1	-36.6666	-1.0374791917866395
P61160	6YW6-B	Actin-related protein 2	-36.6486	-1.0350972370637794
A0A0B4J277, P01848	5FK9-A	T CELL RECEPTOR ALPHA CHAIN	-36.6393	-1.033866560456968
P80188	4ZFX-B	Neutrophil gelatinase-associated lipocalin	-36.6392	-1.0338533273751749
P35354	5IKT-B	Prostaglandin G/H synthase 2	-36.6387	-1.0337871619662062
Q01970	3OHM-B	1-phosphatidylinositol 4,5-bisphosphate phosphodiesterase beta-3	-36.6222	-1.0316037034702512
P28072	5LEY-b	Proteasome subunit beta type-6	-36.6164	-1.0308361847262184
P15498	6NFA-A	Proto-oncogene vav	-36.6113	-1.0301612975547416
P50052	5UNF-A	Chimera protein of Type-2 angiotensin II receptor and Soluble cytochrome b562	-36.5911	-1.0274882150324207
Q13231	4WJX-A	Chitotriosidase-1	-36.5901	-1.0273558842144843
Q13324	3N95-A	Maltose binding protein-CRFR2 alpha	-36.5873	-1.0269853579242616
Q6B0I6	5PKY-A	Lysine-specific demethylase 4D	-36.5805	-1.0260855083622924
Q16763	1ZDN-A	Ubiquitin-conjugating enzyme E2 S	-36.575	-1.025357688863641
P51449	6CVH-A	Nuclear receptor ROR-gamma	-36.5533	-1.0224861101144151
Q9H2H8	2OK3-A	Peptidyl-prolyl cis-trans isomerase-like 3	-36.5441	-1.0212686665893975
P41743	6ILZ-A	Protein kinase C iota type	-36.534	-1.0199321253282372
Q00722	2ZKM-X	1-phosphatidylinositol-4,5-bisphosphate phosphodiesterase beta-2	-36.5029	-1.015816636890407
Q9NPD8	6R75-A	Ubiquitin-conjugating enzyme E2 T	-36.4907	-1.0142022009115794
P24158	1FUJ-C	PR3	-36.4688	-1.011304155998767
Q14534	6C6N-A	Squalene monooxygenase	-36.4634	-1.010589569581909
P14920	4QFD-A	D-amino-acid oxidase	-36.4539	-1.0093324268115105
Q8NEB9	6I3U-A	Phosphatidylinositol 3-kinase catalytic subunit type 3	-36.4525	-1.0091471636663991
Q92772	4BBM-A	CYCLIN-DEPENDENT KINASE-LIKE 2	-36.4472	-1.0084458103313352
Q13164	4B99-A	MITOGEN-ACTIVATED PROTEIN KINASE 7	-36.4405	-1.0075591938511592
Q9UMR2	6B4J-F	ATP-dependent RNA helicase DDX19B	-36.4284	-1.005957990954126
Q9NRN7	2C43-A	L-AMINOADIPATE-SEMIALDEHYDE DEHYDROGENASE-PHOSPHOPANTETHEINYL TRANSFERASE	-36.4159	-1.004303855729917
Q9UBF8	6GL3-A	Phosphatidylinositol 4-kinase beta,Phosphatidylinositol 4-kinase beta	-36.4156	-1.004264156484536
Q9HBH9	2AC5-A	MAP kinase-interacting serine/threonine-protein kinase 2	-36.4093	-1.0034304723315357
P14635	4YC3-B	G2/mitotic-specific cyclin-B1	-36.4089	-1.003377540004361
Q13507	6CUD-A	Short transient receptor potential channel 3	-36.3965	-1.0017366378619463
P28161	1YKC-B	GLUTATHIONE S-TRANSFERASE MU 2	-36.3922	-1.0011676153448186
P11586	1DIG-B	METHYLENETETRAHYDROFOLATE DEHYDROGENASE / CYCLOHYDROLASE	-36.3919	-1.0011279160994373
Q03164	6KIX-K	Histone-lysine N-methyltransferase 2A	-36.3908	-1.0009823521997068
P43250	3NYO-A	G protein-coupled receptor kinase 6	-36.3841	-1.0000957357195308
P02788	1CB6-A	Lactotransferrin	-36.374	-0.9987591944583714
P05156	5O32-J	Complement factor I	-36.3682	-0.9979916757143386
O43293	5A6O-A	Death-associated protein kinase 3	-36.3031	-0.9893769394666616
O75469, Q15788	6HTY-A	Nuclear receptor subfamily 1 group I member 2,Nuclear receptor coactivator 1	-36.2948	-0.9882785936777876
Q58EU4	1NGZ-A	Germline Metal Chelatase Catalytic Antibody, Light chain	-36.2789	-0.9861745336725942
Q16548	3MQP-A	Bcl-2-related protein A1	-36.2776	-0.9860025036092764
P16233	1LPA-B	LIPASE	-36.2772	-0.985949571282102
Q95460	5U16-A	Major histocompatibility complex class I-related gene protein	-36.2314	-0.9798888198206028
O14732	2CZH-B	Inositol monophosphatase 2	-36.2311	-0.9798491205752212
Q8TDQ0	5F71-A	Hepatitis A virus cellular receptor 2	-36.2246	-0.9789889702586336
Q96GG9	6B5Q-A	Lysozyme,DCN1-like protein 1 chimera	-36.2244	-0.9789625040950464
P29466	3D6M-B	Caspase-1	-36.2202	-0.9784067146597116
P13236	2FFK-B	Small inducible cytokine A4	-36.2143	-0.977625962833886
Q16773	1W7L-A	Kynurenine--oxoglutarate transaminase 1	-36.1983	-0.9755086697468994
O75521	4U18-C	Enoyl-CoA delta isomerase 2	-36.197	-0.9753366396835818
Q86U86	5FH6-A	Protein polybromo-1	-36.1845	-0.9736825044593732
A0A075B6T6, P01848	4ZDH-A	Alpha chain of A6 T-cell receptor,T-cell receptor alpha chain C region	-36.173	-0.9721607000531016
P19367	4FOE-B	PROTEIN (HEXOKINASE)	-36.1692	-0.9716578429449416
P34913	4X6X-A	Bifunctional epoxide hydrolase 2	-36.1657	-0.971194685082164
O96007	4AP8-D	Molybdopterin synthase catalytic subunit	-36.1599	-0.9704271663381312
Q9NSY1	5IKW-A	BMP-2-inducible protein kinase	-36.1594	-0.9703610009291626
Q14997	6KWY-c	Proteasome activator complex subunit 4	-36.1584	-0.9702286701112262
P05091	3INL-D	Aldehyde dehydrogenase	-36.1554	-0.9698316776574162
O15111	5TQX-A	Inhibitor of nuclear factor kappa-B kinase subunit alpha	-36.1542	-0.9696728806758924
P09936	2ETL-A	Ubiquitin carboxyl-terminal hydrolase isozyme L1	-36.1197	-0.9651074674570774
Q02127	6LZL-A	Dihydroorotate dehydrogenase (quinone), mitochondrial	-36.112	-0.9640885201589652
Q9BXR0	6H42-A	Queuine tRNA-ribosyltransferase catalytic subunit 1	-36.1071	-0.9634400991510756
O76039	4BGQ-A	CYCLIN-DEPENDENT KINASE-LIKE 5	-36.1042	-0.9630563397790588
P63098	5SVE-B	Calcineurin subunit B type 1	-36.1013	-0.9626725804070428
P02753	4O9S-A	Plasma retinol-binding protein	-36.0958	-0.9619447609083904
Q14397	4PX2-A	Glucokinase regulatory protein	-36.0899	-0.9611640090825646
P31645	6DZY-A	Sodium-dependent serotonin transporter	-36.0809	-0.9599730317211346
P40926	4WLE-C	Malate dehydrogenase, mitochondrial	-36.0642	-0.9577631070615924
O15382	5I5Y-A	Branched-chain-amino-acid aminotransferase, mitochondrial	-36.0562	-0.9567044605180984
Q96T88	3DWH-A	E3 ubiquitin-protein ligase UHRF1	-36.0373	-0.9542034080590962
O15164	2YYN-A	Transcription intermediary factor 1-alpha	-36.0228	-0.952284611199014
P09960	3FUJ-A	Leukotriene A-4 hydrolase	-36.0199	-0.951900851826998
P50226	1Z29-A	Phenol-sulfating phenol sulfotransferase 2	-36.0057	-0.9500217542122972
P27986	3HIZ-B	Phosphatidylinositol 3-kinase regulatory subunit alpha	-35.9979	-0.9489895738323916
P41145	6B73-A	Kappa opioid receptor	-35.9936	-0.9484205513152638
P11802	2W99-B	CELL DIVISION PROTEIN KINASE 4	-35.99	-0.947944160370692
Q9H4A3	5WE8-A	Serine/threonine-protein kinase WNK1	-35.9327	-0.9403616045029204
Q00535	3O0G-A	Cell division protein kinase 5	-35.9297	-0.9399646120491104
Q9UGM1	4UY2-A	NEURONAL ACETYLCHOLINE RECEPTOR SUBUNIT ALPHA-9	-35.9252	-0.9393691233683954
Q13002	3QXM-A	Glutamate receptor ionotropic, kainate 2	-35.9171	-0.9382972437431086
P10826	4DM8-A	Retinoic acid receptor beta	-35.9073	-0.9370004017273296
P04150	3K23-A	Glucocorticoid receptor	-35.9032	-0.9364578453737892
P08263	6ATP-A	Glutathione S-transferase A1	-35.8843	-0.9339567929147868
P62807	6C0W-H	Histone H2B type 1-C/E/F/G/I	-35.8822	-0.9336788981971188
P30291	5VC3-A	Wee1-like protein kinase	-35.8673	-0.9317071690098632
Q6UWY2	4Q7X-A	Serine protease 57	-35.8665	-0.931601304355514
P05106, P20701	6BXB-A	Chimera protein of Integrin beta-3 and Integrin alpha-L	-35.862	-0.9310058156747988
O00187	1Q3X-A	Mannan-binding lectin serine protease 2	-35.8563	-0.9302515300125592
O00522	4DXA-B	Krev interaction trapped protein 1	-35.8352	-0.927459349754096
P20231	3V7T-C	TPSB2 protein	-35.8271	-0.9263874701288092
Q53H47	3K9J-B	Histone-lysine N-methyltransferase SETMAR	-35.8196	-0.9253949889942844
Q6PL18	5R4X-A	ATPase family AAA domain-containing protein 2	-35.8172	-0.925077395031236
P09382	3W58-A	Galectin-1	-35.7983	-0.9225763425722328
Q9Y616	6ZIW-I	Interleukin-1 receptor-associated kinase 3	-35.7976	-0.922483710999678
O00206	3ULA-A	Toll-like receptor 4, Variable lymphocyte receptor B	-35.7935	-0.9219411546461374
Q9NTG7	4BVG-A	NAD-DEPENDENT PROTEIN DEACETYLASE SIRTUIN-3, MITOCHONDRIAL	-35.7833	-0.9205913803031828
Q13564	1R4M-A	amyloid beta precursor protein-binding protein 1	-35.7735	-0.9192945382874036
P07814	4K87-A	Bifunctional glutamate/proline--tRNA ligase	-35.7695	-0.9187652150156572
P78536	3CKI-A	ADAM 17	-35.7619	-0.917759500799338
P84077	1RE0-A	ADP-ribosylation factor 1	-35.7388	-0.9147026589050012
Q9ULV1	6NE1-A	Frizzled-4/Rubredoxin chimeric protein	-35.7301	-0.9135513807889526
P05106	3IJE-B	Integrin beta-3	-35.7224	-0.9125324334908403
P28907	3OFS-A	ADP-ribosyl cyclase 1	-35.716	-0.9116855162560458
Q9UIQ6	4Z7I-A	Leucyl-cystinyl aminopeptidase	-35.705	-0.910229877258742
O95822	4F0X-D	Malonyl-CoA decarboxylase, mitochondrial	-35.7015	-0.9097667193959644
Q9NZU7	3OX5-A	Calcium-binding protein 1	-35.6936	-0.9087213059342648
Q00987	2MPS-A	E3 ubiquitin-protein ligase Mdm2	-35.6916	-0.9084566442983912
Q93091	5OAB-A	Ribonuclease K6	-35.6915	-0.908443411216597
P20248	1H27-B	CYCLIN A2	-35.6857	-0.9076758924725644
O14649	6RV3-A	Potassium channel subfamily K member 3	-35.6777	-0.9066172459290716
Q13107	2Y6E-D	UBIQUITIN CARBOXYL-TERMINAL HYDROLASE 4	-35.6739	-0.9061143888209124
Q9NQU5	4KS7-A	Serine/threonine-protein kinase PAK 6	-35.6733	-0.9060349903301496
P21554	6KQI-A	Cannabinoid receptor 1,Flavodoxin,Cannabinoid receptor 1	-35.6669	-0.9051880730953552
Q9H1D0	6E2F-B	Transient receptor potential cation channel subfamily V member 6	-35.6653	-0.9049763437866568
S6B291	3MNZ-B	10-1074 Heavy Chain,10-1074 Heavy Chain	-35.6605	-0.9043411558605606
Q08345	5FDP-A	EPITHELIAL DISCOIDIN DOMAIN-CONTAINING RECEPTOR 1	-35.6562	-0.9037721333434328
Q9BYF1	6CS2-D	Angiotensin-converting enzyme 2	-35.6552	-0.9036398025254964
P00325	3HUD-A	ALCOHOL DEHYDROGENASE	-35.6503	-0.9029913815176068
Q9BRJ7	3KVH-A	Protein syndesmos	-35.645	-0.9022900281825428
A0FGR8	4NPJ-A	Extended synaptotagmin-2	-35.6408	-0.9017342387472084
P04271	1MQ1-B	Protein S100-B	-35.6298	-0.9002785997499055
P15813	4EN3-C	Antigen-presenting glycoprotein CD1d	-35.6197	-0.898942058488745
Q9Y271	6RZ5-A	Cysteinyl leukotriene receptor 1,Soluble cytochrome b562,Cysteinyl leukotriene receptor 1	-35.6176	-0.8986641637710782
Q9UDY8	6F7I-A	Mucosa-associated lymphoid tissue lymphoma translocation protein 1	-35.6054	-0.8970497277922509
O95045	3P0F-A	Uridine phosphorylase 2	-35.5929	-0.8953955925680422
P06213	5HHW-A	Insulin receptor	-35.575	-0.8930268709269763
P31939	1PKX-A	Bifunctional purine biosynthesis protein PURH	-35.5704	-0.8924181491644672
P01857	4NWT-H	Ig gamma-1 chain C region	-35.5645	-0.8916373973386412
Q9UBT2	3KYD-B	SUMO-activating enzyme subunit 2	-35.5525	-0.8900494275234012
P78352	6QJL-A	Disks large homolog 4	-35.5504	-0.8897715328057344
Q99640	5VCW-A	Membrane-associated tyrosine- and threonine-specific cdc2-inhibitory kinase	-35.5463	-0.8892289764521939
P01709	1A8J-L	IG LAMBDA CHAIN V-II REGION MGC	-35.5427	-0.888752585507622
Q96BI3	5FN4-C	Gamma-secretase subunit APH-1A	-35.5392	-0.8882894276448434
P02787	1A8E-A	Serotransferrin	-35.536	-0.8878659690274461
Q13526	5B3Z-A	Peptidyl-prolyl cis-trans isomerase NIMA-interacting 1,Maltose-binding periplasmic protein	-35.5224	-0.886066269903507
Q96SB4	3BEG-A	serine-arginine (SR) protein kinase 1	-35.5213	-0.8859207060037765
Q02790	4LAV-A	Peptidyl-prolyl cis-trans isomerase FKBP4	-35.5159	-0.8852061195869193
P29474	6NH4-A	Nitric oxide synthase, endothelial	-35.5069	-0.8840151422254893
P52292	3WPT-A	Importin subunit alpha-1	-35.5063	-0.8839357437347274
P57768	5GW0-A	Sorting nexin-16	-35.5036	-0.8835784505262978
P15291	6FWU-A	Beta-1,4-galactosyltransferase 1	-35.4879	-0.8815008566846928
Q9UNN8	4V3E-B	ENDOTHELIAL PROTEIN C RECEPTOR	-35.4739	-0.8796482252335791
Q86TI2	6EOR-B	Dipeptidyl peptidase 9	-35.4604	-0.877861759191434
P05089	3TF3-A	Arginase-1	-35.4505	-0.8765516840938609
P78371	6QB8-B	T-complex protein 1 subunit beta	-35.434	-0.8743682255979058
P20701	1MQ8-B	LEUKOCYTE ADHESION GLYCOPROTEIN	-35.4299	-0.8738256692443663
P49336-2	5IDN-A	Cyclin-dependent kinase 8	-35.4248	-0.8731507820728885
P07306	5JQ1-A	Asialoglycoprotein receptor 1	-35.4071	-0.8708085265954099
P42226	4Y5U-B	Signal transducer and activator of transcription 6	-35.3962	-0.8693661206799003
P30566	4FFX-B	ADENYLOSUCCINATE LYASE	-35.3851	-0.8678972486008034
P32929	2NMP-B	Cystathionine gamma-lyase	-35.3759	-0.8666798050757861
Q9UKM7	5KK7-A	Endoplasmic reticulum mannosyl-oligosaccharide 1,2-alpha-mannosidase	-35.3752	-0.8665871735032302
Q15120	1Y8N-A	[Pyruvate dehydrogenase [lipoamide]] kinase isozyme 3	-35.3663	-0.8654094292235943
Q9UKK9	3AC9-A	ADP-sugar pyrophosphatase	-35.3415	-0.8621276249387652
P02452	5K31-D	Collagen alpha-1(I) chain	-35.3219	-0.8595339409072059
P40306	6AVO-B	Proteasome subunit beta type-10,Proteasome subunit beta type-2	-35.3194	-0.8592031138623646
Q96CS7	3VIA-A	Pleckstrin homology domain-containing family B member 2	-35.3164	-0.8588061214085546
P20142	1AVF-A	GASTRICSIN	-35.3038	-0.8571387531025527
Q8IU85	6T6F-A	Calcium/calmodulin-dependent protein kinase type 1D	-35.2825	-0.8543201066805013
Q9UIK4	2A2A-A	Death-associated protein kinase 2	-35.2789	-0.8538437157359294
P50336	3NKS-A	Protoporphyrinogen oxidase	-35.2573	-0.8509853700684976
Q15822	5FJV-E	NEURONAL ACETYLCHOLINE RECEPTOR SUBUNIT ALPHA-2	-35.2537	-0.8505089791239258
P12821	1UZF-A	ANGIOTENSIN-CONVERTING ENZYME	-35.2488	-0.8498605581160362
P22894	1MNC-A	MATRIX METALLO PROTEINASE-8 (MET80 FORM)	-35.234	-0.8479020620105734
Q01813	4XYJ-B	ATP-dependent 6-phosphofructokinase, platelet type	-35.2094	-0.8446467238893315
O00482	4PLE-A	FTZ-F1 related protein	-35.1979	-0.8431249194830592
P22223	4ZMP-A	Cadherin-3	-35.1971	-0.8430190548287101
Q8N355	4HK0-B	10-1074 Fab Light Chain	-35.1948	-0.842714693947456
Q13255	4OR2-B	Soluble cytochrome b562, Metabotropic glutamate receptor 1	-35.1754	-0.840147476079485
P35398	1S0X-A	Nuclear receptor ROR-alpha	-35.175	-0.8400945437523096
P41218	5WPZ-A	MNDA PYD domain with MBP tag	-35.1667	-0.8389961979634355
Q06210	2ZJ4-A	Glucosamine--fructose-6-phosphate aminotransferase [isomerizing] 1	-35.1652	-0.8387977017365305
Q13635	6DMB-A	Protein patched homolog 1	-35.161	-0.8382419123011968
Q6IQ55	6U0K-B	Tau-tubulin kinase 2	-35.1538	-0.8372891304120522
P35462	3PBL-A	D(3) dopamine receptor, Lysozyme chimera	-35.1421	-0.8357408598421936
P49591	4L87-A	Serine--tRNA ligase, cytoplasmic	-35.129	-0.8340073261272231
Q7Z434	2VGQ-A	Sugar ABC transporter substrate-binding protein,Mitochondrial antiviral-signaling protein	-35.1246	-0.8334250705283022
O76083	3N3Z-A	High affinity cGMP-specific 3',5'-cyclic phosphodiesterase 9A	-35.1087	-0.8313210105231089
O60218	4I5X-A	Aldo-keto reductase family 1 member B10	-35.108	-0.831228378950553
Q6PIL8	5UG0-C	2897 light chain	-35.097	-0.8297727399532503
Q07817	3PL7-A	Bcl-2-like protein 1,APOPTOSIS REGULATOR BCL-XL	-35.0944	-0.8294286798266148
Q9BUL8	3L8J-A	Programmed cell death protein 10	-35.0876	-0.8285288302646457
P08246	2Z7F-E	HUMAN LEUKOCYTE ELASTASE	-35.0789	-0.8273775521485961
Q96LB8	2EAX-A	Peptidoglycan recognition protein-I-beta	-35.0659	-0.8256572515154197
P28335	6BQH-A	5-hydroxytryptamine receptor 2C,Soluble cytochrome b562	-35.0616	-0.825088228998292
Q99714	1SO8-A	3-hydroxyacyl-CoA dehydrogenase type II	-35.0566	-0.8244265749086093
Q9BY49	1YXM-C	peroxisomal trans 2-enoyl CoA reductase	-35.0535	-0.8240163493730052
P34972	5ZTY-A	G protein coupled receptor,T4 lysozyme,G protein coupled receptor	-35.0507	-0.8236458230827824
Q9UJ70	2CH6-D	N-ACETYL-D-GLUCOSAMINE KINASE	-35.049	-0.8234208606922901
P17174	3WZF-A	Aspartate aminotransferase, cytoplasmic	-35.0474	-0.823209131383592
Q08AH3	3GPC-A	Acyl-coenzyme A synthetase ACSM2A	-35.0412	-0.8223886803123847
P11021	6DO2-A	Endoplasmic reticulum chaperone BiP	-35.039	-0.8220975525129237
P41595	4NC3-A	5HT2B receptor, BRIL chimera	-35.0301	-0.8209198082332869
P07333	6N33-A	Macrophage colony-stimulating factor 1 receptor	-35.027	-0.8205095826976837
Q16288	3V5Q-A	NT-3 growth factor receptor	-35.0242	-0.820139056407461
Q9NYL2	5HES-A	Mitogen-activated protein kinase kinase kinase MLT	-35.0109	-0.8183790565289032
P51648	4QGK-A	Fatty aldehyde dehydrogenase	-35.007	-0.8178629663389501
Q13614	1ZSQ-A	Myotubularin-related protein 2	-35.0036	-0.8174130415579655
P0DJD7	1PSN-A	PEPSIN 3A	-35.0028	-0.8173071769036163
P10720	4HSV-B	Platelet factor 4 variant	-35.0001	-0.8169498836951877
O00204	1Q20-A	sulfotransferase family, cytosolic, 2B, member 1 isoform b	-34.996	-0.8164073273416472
P03950	5EOP-A	Angiogenin	-34.9952	-0.8163014626872972
Q9Y223	2YHW-A	Bifunctional UDP-N-acetylglucosamine 2-epimerase/N-acetylmannosamine kinase	-34.9898	-0.81558687627044
P49792	4LQW-A	E3 SUMO-protein ligase RanBP2	-34.9876	-0.8152957484709791
P16581	4CSY-A	HUMAN E-SELECTIN	-34.9817	-0.8145149966451521
O43451	3L4V-A	Maltase-glucoamylase, intestinal	-34.9721	-0.8132446207929603
Q96DE0	3COU-A	Nucleoside diphosphate-linked moiety X motif 16	-34.9635	-0.8121065757587058
P03952	5F8Z-A	Plasma kallikrein	-34.9569	-0.811233192360323
P42658	1XFD-A	Dipeptidyl aminopeptidase-like protein 6	-34.9536	-0.8107965006611326
Q9NS75	6RZ7-A	Cysteinyl leukotriene receptor 2,Soluble cytochrome b562,Cysteinyl leukotriene receptor 2	-34.9484	-0.8101083804078617
Q86WV6	4EMU-B	Stimulator of interferon genes protein	-34.9458	-0.8097643202812261
P36871	5TR2-A	Phosphoglucomutase-1	-34.9429	-0.8093805609092103
P40337	4W9F-C	Von Hippel-Lindau disease tumor suppressor	-34.9283	-0.8074485309673348
Q15758	6MP6-B	Neutral amino acid transporter B(0)	-34.9193	-0.8062575536059048
O95278	4RKK-C	Laforin	-34.9182	-0.8061119897061743
O00487	5VHI-c	26S proteasome non-ATPase regulatory subunit 14	-34.9162	-0.8058473280703016
P50750	3TNI-A	Cell division protein kinase 9	-34.9162	-0.8058473280703016
P26045	2B49-A	Tyrosine-protein phosphatase non-receptor type 3	-34.9069	-0.8046166514634902
P22680	3SN5-A	Cholesterol 7-alpha-monooxygenase	-34.8879	-0.8021023659226938
P05164	5UZU-A	Myeloperoxidase	-34.8728	-0.8001041705718496
P01344	5L3M-A	Insulin-like growth factor II	-34.8511	-0.7972325918226245
Q8N4T8	4CQL-F	CARBONYL REDUCTASE FAMILY MEMBER 4	-34.8459	-0.7965444715693536
Q8NFU5	6M8B-A	Inositol polyphosphate multikinase,Inositol polyphosphate multikinase	-34.8457	-0.7965180054057663
P78356	3X06-A	Phosphatidylinositol 5-phosphate 4-kinase type-2 beta	-34.8257	-0.7938713890470327
Q7KZI7	5KZ8-A	Serine/threonine-protein kinase MARK2	-34.8256	-0.7938581559652395
Q5TA50	4K8N-A	Glycolipid transfer protein domain-containing protein 1	-34.8217	-0.7933420657752863
P78417	6PNM-A	Glutathione S-transferase omega-1	-34.8108	-0.7918996598597767
P39748	6TNZ-H	Flap endonuclease-1	-34.8077	-0.7914894343241726
P41091	6K71-P	Eukaryotic translation initiation factor 2 subunit 3	-34.8023	-0.7907748479073153
O14733	6QG7-A	Dual specificity mitogen-activated protein kinase kinase 7	-34.8007	-0.7905631185986162
P26885	4NNR-A	Peptidyl-prolyl cis-trans isomerase FKBP2	-34.7909	-0.7892662765828371
Q9H4Y5	3Q19-A	Glutathione S-transferase omega-2	-34.79	-0.7891471788466939
Q6P988	4UYU-A	Protein notum homolog	-34.7842	-0.7883796601026611
P03367	3UFN-A	HIV-1 protease	-34.7828	-0.7881943969575502
P35520	1JBQ-A	CYSTATHIONINE BETA-SYNTHASE	-34.7798	-0.7877974045037403
Q9GZZ9	3H8V-A	Ubiquitin-like modifier-activating enzyme 5	-34.7632	-0.7856007129259911
Q9Y4W6		AFG3-like protein 2	-34.7618	-0.7854154497808802
P02647	2MSC-C	APOLIPOPROTEIN A-I	-34.758	-0.7849125926727211
P48643	6NRB-E	T-complex protein 1 subunit epsilon	-34.7515	-0.7840524423561325
P28702	5HJP-A	RETINOID X RECEPTOR, BETA	-34.737	-0.782133645496051
Q96PY6	4B9D-A	SERINE/THREONINE-PROTEIN KINASE NEK1	-34.7183	-0.779659059200635
Q92830	6J3P-A	Histone acetyltransferase KAT2A	-34.7063	-0.778071089385395
Q9H2G2	4USF-A	STE20-LIKE SERINE/THREONINE-PROTEIN KINASE	-34.7062	-0.7780578563036019
P11086	2ONZ-A	PHENYLETHANOLAMINE N-METHYLTRANSFERASE	-34.6988	-0.77707860825087
P12931	1O4O-A	Proto-oncogene tyrosine-protein kinase Src	-34.6877	-0.7756097361717732
P62328	4PL7-A	Actin,Thymosin beta-4	-34.6822	-0.7748819166731218
Q8IW75	5EI0-A	Serpin A12	-34.6761	-0.7740746986837077
P12724	4OXF-A	Eosinophil cationic protein	-34.6755	-0.7739953001929458
P08172	5YC8-A	Muscarinic acetylcholine receptor M2,Apo-cytochrome b562,Muscarinic acetylcholine receptor M2	-34.6737	-0.7737571047206595
O75844	4AW6-A	CAAX PRENYL PROTEASE 1 HOMOLOG	-34.6699	-0.7732542476125004
O15527	1KO9-A	8-oxoguanine DNA glycosylase	-34.667	-0.7728704882404844
P56556	5XTB-E	NADH dehydrogenase [ubiquinone] 1 alpha subcomplex subunit 6	-34.6667	-0.772830788995103
Q9P2J5	6LPF-A	Leucine--tRNA ligase, cytoplasmic	-34.6586	-0.7717589093698163
P01308	6VEP-B	INSULIN	-34.6372	-0.7689270298659716
Q8TDX7	6S73-A	Serine/threonine-protein kinase Nek7	-34.6346	-0.7685829697393362
P46531	3NBN-B	Neurogenic locus notch homolog protein 1	-34.6265	-0.7675110901140494
P60174	2VOM-B	Triosephosphate isomerase	-34.6011	-0.7641498873384583
P51813	3SXS-A	Cytoplasmic tyrosine-protein kinase BMX	-34.6004	-0.7640572557659024
Q92793	6FQT-A	CREB-binding protein	-34.5996	-0.7639513911115534
Q9Y6F7	2FW2-A	Testis-specific chromodomain protein Y 2	-34.5944	-0.7632632708582824
P60953	6TKZ-D	Cell division control protein 42 homolog	-34.5838	-0.7618605641881533
P00451	4KI5-M	Coagulation factor VIII	-34.582	-0.7616223687158679
Q9BYP7	5O2C-A	Serine/threonine-protein kinase WNK3	-34.5578	-0.7584199629218005
P51124	2ZKS-A	Granzyme M	-34.5555	-0.7581156020405464
P37023	3MY0-A	Serine/threonine-protein kinase receptor R3	-34.5535	-0.7578509404046727
P35367	3RZE-A	Histamine H1 receptor, Lysozyme chimera	-34.5517	-0.7576127449323864
Q14831	3MQ4-A	Metabotropic glutamate receptor 7	-34.5363	-0.7555748503361618
O14684	3DWW-A	Prostaglandin E synthase	-34.5363	-0.7555748503361618
P0C0L4	4FXG-B	Complement C4-A	-34.5355	-0.7554689856818128
Q9UGL1	5FZF-A	LYSINE-SPECIFIC DEMETHYLASE 5B	-34.5342	-0.755296955618495
Q9NWM8	4DIP-A	Peptidyl-prolyl cis-trans isomerase FKBP14	-34.5314	-0.7549264293282723
P06401	1E3K-A	Progesterone receptor	-34.5111	-0.7522401137241581
P31025	4QAF-B	Lipocalin-1	-34.4925	-0.7497787605105363
P54646	4CFF-C	5'-AMP-activated protein kinase catalytic subunit alpha-2	-34.4676	-0.746483723143913
Q9Y2J8	4N2N-A	Protein-arginine deiminase type-2	-34.4664	-0.7463249261623893
P55774	4MHE-A	C-C motif chemokine 18	-34.4581	-0.7452265803735152
P07948	5XY1-A	Tyrosine-protein kinase Lyn	-34.4566	-0.7450280841466103
Q9UIF9	6FKP-A	Bromodomain adjacent to zinc finger domain protein 2A	-34.4496	-0.7441017684210529
P62837	5D1K-A	Ubiquitin-conjugating enzyme E2 D2	-34.4307	-0.7416007159620506
Q9Y5S2	5OTE-A	Serine/threonine-protein kinase MRCK beta	-34.4301	-0.7415213174712888
P35658	5DIS-D	Maltose-binding periplasmic protein,Nuclear pore complex protein Nup214	-34.4296	-0.7414551520623202
P16278	3WF2-D	Beta-galactosidase	-34.4258	-0.740952294954161
Q8TD43	6BQR-C	Transient receptor potential cation channel subfamily M member 4	-34.416	-0.739655452938381
Q96CA5	1OXN-A	Baculoviral IAP repeat-containing protein 7	-34.3859	-0.7356722953184878
O14976	4C57-A	Cyclin-G-associated kinase	-34.3752	-0.7342563555665654
O75970	2OPG-A	Multiple PDZ domain protein	-34.3733	-0.7340049270124859
Q16873	2UUI-A	LEUKOTRIENE C4 SYNTHASE	-34.3681	-0.733316806759215
P35790	2CKQ-A	CHOLINE KINASE ALPHA	-34.3585	-0.732046430907023
P14174	3HOF-B	Macrophage migration inhibitory factor	-34.3564	-0.7317685361893562
O75475	3F9K-C	PC4 and SFRS1-interacting protein	-34.3531	-0.7313318444901649
Q5SQI0	4PK3-A	Alpha-tubulin N-acetyltransferase 1	-34.349	-0.7307892881366244
P43686	5VHM-D	26S proteasome regulatory subunit 6B	-34.3423	-0.7299026716564494
P17844	3FE2-A	Probable ATP-dependent RNA helicase DDX5	-34.326	-0.7277456793240816
O75044	5I7D-A	SLIT-ROBO Rho GTPase-activating protein 2	-34.3187	-0.7267796643531439
Q8TCU6	4YON-A	Phosphatidylinositol 3,4,5-trisphosphate-dependent Rac exchanger 1 protein	-34.3137	-0.7261180102634602
P04626	3RCD-A	Receptor tyrosine-protein kinase erbB-2	-34.3126	-0.7259724463637307
P55210	4JB8-A	Caspase-7	-34.3054	-0.7250196644745861
Q6P2P2	6PDM-A	Protein arginine N-methyltransferase 9	-34.3008	-0.724410942712078
P43146	5X83-B	Netrin receptor DCC	-34.3	-0.7243050780577279
O43791	3HQI-A	Speckle-type POZ protein	-34.2956	-0.723722822458807
Q99558	4IDV-A	Mitogen-activated protein kinase kinase kinase 14	-34.2929	-0.7233655292503783
Q9NRD5	6BJO-B	PRKCA-binding protein	-34.2915	-0.7231802661052665
P01854	5HYS-G	Ig epsilon chain C region	-34.29	-0.7229817698783615
P09601	1S8C-A	Heme oxygenase 1	-34.289	-0.7228494390604252
P62826	6X2Y-A	GTP-binding nuclear protein Ran	-34.2864	-0.7225053789337897
P50991	6NRA-D	T-complex protein 1 subunit delta	-34.2742	-0.7208909429549624
Q6P179	5CU5-A	Endoplasmic reticulum aminopeptidase 2	-34.2614	-0.7191971084853732
O95243	4E9G-A	Methyl-CpG-binding domain protein 4	-34.2433	-0.7168019206807191
O95445	2WEX-A	APOLIPOPROTEIN M	-34.2425	-0.71669605602637
P02461	4AK3-A	COLLAGEN ALPHA-1(III) CHAIN	-34.2407	-0.7164578605540837
P51151	1WMS-A	Ras-related protein Rab-9A	-34.2399	-0.7163519958997345
P08100	6CMO-R	chimera protein of Soluble cytochrome b562 and Rhodopsin	-34.2332	-0.7154653794195586
P54252	4WTH-A	Maltose-binding periplasmic protein, Ataxin-3 chimera	-34.2272	-0.7146713945119395
Q00536	3MTL-A	Cell division protein kinase 16	-34.2229	-0.7141023719948117
P60880	3ZUR-A	BOTULINUM NEUROTOXIN TYPE A, SYNAPTOSOMAL-ASSOCIATED PROTEIN	-34.2167	-0.7132819209236045
Q13467	5URY-B	Frizzled-5	-34.2072	-0.7120247781532059
S6C4S0	4O58-H	Fab F045-092 heavy chain	-34.1976	-0.7107544023010139
P49915	2VXO-B	GMP SYNTHASE [GLUTAMINE-HYDROLYZING]	-34.1885	-0.7095501918577899
P08107	4PO2-A	Heat shock 70 kDa protein 1A/1B	-34.1871	-0.709364928712679
O43447	1MZW-A	SNUCYP-20	-34.186	-0.7092193648129484
P41208	2K2I-A	Centrin-2	-34.1845	-0.7090208685860435
Q15561	6GE4-A	Transcriptional enhancer factor TEF-3	-34.1838	-0.7089282370134876
P30041		Peroxiredoxin-6	-34.1809	-0.7085444776414717
O00625	3ACL-A	Pirin	-34.1732	-0.7075255303433594
O75164	5FY8-A	LYSINE-SPECIFIC DEMETHYLASE 4A	-34.164	-0.7063080868183421
Q12888	3LGF-A	Tumor suppressor p53-binding protein 1	-34.148	-0.7041907937313556
P26358	3PTA-A	DNA (cytosine-5)-methyltransferase 1	-34.1466	-0.7040055305862438
P50281	1BQQ-M	PROTEIN (MEMBRANE-TYPE MATRIX METALLOPROTEINASE (CDMT1-MMP))	-34.1427	-0.7034894403962906
P48449	1W6K-A	LANOSTEROL SYNTHASE	-34.13	-0.7018088390084956
Q92918	6NFY-A	Mitogen-activated protein kinase kinase kinase kinase 1	-34.1246	-0.7010942525916374
P52298	1H2U-X	20 KDA NUCLEAR CAP BINDING PROTEIN	-34.1194	-0.7004061323383665
Q8NB78	6R25-K	Lysine-specific histone demethylase 1B	-34.1154	-0.6998768090666201
P60891	3S5J-A	Ribose-phosphate pyrophosphokinase I	-34.115	-0.6998238767394456
O43324	4BL7-B	Eukaryotic translation elongation factor 1 epsilon-1	-34.108	-0.6988975610138882
Q9UIF8	6FI1-A	Bromodomain adjacent to zinc finger domain protein 2B	-34.1055	-0.6985667339690469
O14862	3VD8-A	Maltose-binding periplasmic protein, Interferon-inducible protein AIM2	-34.1017	-0.6980638768608878
P53582	4U6E-A	Methionine aminopeptidase 1	-34.0918	-0.6967538017633146
P07858	1GMY-A	Cathepsin B	-34.0916	-0.6967273355997273
M4Q8P8	6P8M-C	Gp120	-34.0916	-0.6967273355997273
Q56H30	3BXN-A	HLA-B*1402 extracellular domain	-34.0755	-0.6945968094309468
Q13224	5EWJ-B	Glutamate receptor ionotropic, NMDA 2B	-34.0655	-0.6932735012515804
P10415, Q07817	6GL8-A	Apoptosis regulator Bcl-2,Bcl-2-like protein 1,Apoptosis regulator Bcl-2,Bcl-2-like protein 1	-34.0598	-0.6925192155893418
P06126	5J1A-A	T-cell surface glycoprotein CD1a	-34.0577	-0.692241320871674
O95985	5GVE-A	DNA topoisomerase 3-beta-1	-34.0434	-0.6903489901751799
P36222	1NWR-A	Chitinase-3 like protein 1	-34.0386	-0.6897138022490844
P35270	6I6F-B	Sepiapterin reductase	-34.0297	-0.6885360579694476
Q71DI3	5BO0-A	Histone H3.2	-34.0266	-0.6881258324338444
Q6PYX1	1CE1-H	Hepatitis B virus receptor binding protein	-34.0217	-0.6874774114259549
P09871	5UBM-A	Complement C1s subcomponent	-34.0203	-0.687292148280843
Q8IYT8	6QAU-A	Serine/threonine-protein kinase ULK2	-34.0067	-0.6854924491569048
O43639	4E6R-B	Cytoplasmic protein NCK2	-34.0	-0.6846058326767288
P41235	3FS1-A	HEPATOCYTE NUCLEAR FACTOR 4-ALPHA	-33.9952	-0.6839706447506324
Q14012	4FGB-A	Calcium/calmodulin-dependent protein kinase type 1	-33.9914	-0.6834677876424734
P18825	6KUW-A	Alpha-2C adrenergic receptor	-33.9845	-0.6825547049987102
P51970	5XTD-u	NADH dehydrogenase [ubiquinone] 1 alpha subcomplex subunit 8	-33.9828	-0.6823297426082179
P10253	5NN6-A	Lysosomal alpha-glucosidase	-33.9762	-0.681456359209836
P16410	5TRU-C	Cytotoxic T-lymphocyte protein 4	-33.964	-0.6798419232310088
Q14832	6B7H-A	Metabotropic glutamate receptor 3	-33.9634	-0.6797625247402469
Q99986	6CNX-A	Serine/threonine-protein kinase VRK1	-33.9548	-0.6786244797059915
Q96LA8	4HC4-A	Protein arginine N-methyltransferase 6	-33.9346	-0.6759513971836714
O00629	5XZX-A	Importin subunit alpha-3	-33.9314	-0.6755279385662731
P52209	4GWG-A	6-phosphogluconate dehydrogenase, decarboxylating	-33.9267	-0.6749059837219709
Q9NZJ5	4X7O-A	Eukaryotic translation initiation factor 2-alpha kinase 3,Eukaryotic translation initiation factor 2-alpha kinase 3	-33.9182	-0.6737811717695095
P12955	2IW2-B	XAA-PRO DIPEPTIDASE	-33.9133	-0.6731327507616199
P49760	5UNP-A	Dual specificity protein kinase CLK2	-33.9084	-0.6724843297537304
Q93096	1XM2-A	Tyrosine Phosphatase	-33.894	-0.6705787659754422
P62191	5T0I-B	26S proteasome regulatory subunit 4	-33.889	-0.6699171118857594
P13631	1EXA-A	RETINOIC ACID RECEPTOR GAMMA-2	-33.8856	-0.6694671871047739
P04179	2ADP-A	Superoxide dismutase [Mn]	-33.8794	-0.6686467360335666
P25774	5QCD-A	Cathepsin S	-33.8747	-0.6680247811892643
P00492	3GEP-B	Hypoxanthine-guanine phosphoribosyltransferase	-33.8744	-0.667985081943884
Q16832	6FER-A	Discoidin domain-containing receptor 2	-33.8668	-0.6669793677275648
P22234	6YB9-B	Multifunctional protein ADE2	-33.8573	-0.665722224957167
P26927	4QT8-C	Hepatocyte growth factor-like protein	-33.8537	-0.6652458340125953
O96028	6UE6-A	Histone-lysine N-methyltransferase NSD2	-33.8488	-0.6645974130047048
Q13237	5JIZ-A	cGMP-dependent protein kinase 2	-33.8447	-0.6640548566511653
Q0Z7S8	4A60-A	FATTY ACID-BINDING PROTEIN 9 TESTIS LIPID-BINDING PROTEIN, TLBP, TESTIS-TYPE FATTY ACID-BINDING PROTEIN, T-FABP	-33.8435	-0.6638960596696406
P23141	4AB1-A	Liver carboxylesterase 1	-33.8428	-0.6638034280970847
P37173	5QIN-A	TGF-beta receptor type-2	-33.8303	-0.6621492928728769
P0DUB6	1C8Q-A	Alpha-amylase	-33.8262	-0.6616067365193365
Q9Y657	5JSJ-A	Spindlin-1	-33.8254	-0.6615008718649874
P19883	2P6A-D	Follistatin	-33.8242	-0.6613420748834629
S6BAN1	5WHJ-H	DX-2507 Fab heavy chain	-33.8148	-0.6600981651948583
Q15080	1H6H-A	NEUTROPHIL CYTOSOL FACTOR 4	-33.8095	-0.6593968118597942
P58154	4HQP-A	Alpha7 nicotinic receptor chimera	-33.8042	-0.6586954585247301
Q05209	5HDE-A	Tyrosine-protein phosphatase non-receptor type 12	-33.804	-0.6586689923611428
Q01415	2A2D-A	N-acetylgalactosamine kinase	-33.8012	-0.6582984660709201
P04062	2NT1-A	Glucosylceramidase	-33.7989	-0.657994105189666
P04406	6ADE-A	Glyceraldehyde-3-phosphate dehydrogenase	-33.7965	-0.6576765112266179
P27707	2ZI7-B	Deoxycytidine kinase	-33.7953	-0.6575177142450932
Q92600	4CT7-B	CELL DIFFERENTIATION PROTEIN RCD1 HOMOLOG	-33.7883	-0.6565913985195369
P41227	6C95-B	N-alpha-acetyltransferase 10	-33.7827	-0.6558503459390914
P40261	6B1A-A	NNMT protein	-33.7761	-0.6549769625407096
Q8NET8	6MHV-D	Transient receptor potential cation channel subfamily V member 3	-33.7739	-0.6546858347412486
Q92905	4D10-M	COP9 SIGNALOSOME COMPLEX SUBUNIT 5	-33.7588	-0.6526876393904054
O94762	5LBA-B	ATP-dependent DNA helicase Q5	-33.7558	-0.6522906469365954
O14763	1D4V-A	DEATH RECEPTOR 5	-33.7506	-0.6516025266833245
Q15046	4DPG-B	Lysine--tRNA ligase	-33.7407	-0.6502924515857512
P51449, Q15788	6U25-A	Nuclear receptor ROR-gamma, Steroid receptor coactivator 1 fusion	-33.7355	-0.6496043313324813
P21675	6P39-A	Transcription initiation factor TFIID subunit 1	-33.73	-0.648876511833829
O95271	4UW1-A	TANKYRASE-1	-33.7173	-0.647195910446034
Q15782	4AY1-A	CHITINASE-3-LIKE PROTEIN 2	-33.7103	-0.6462695947204766
P00480	1FVO-A	ORNITHINE TRANSCARBAMYLASE	-33.7069	-0.645819669939492
Q86UE8	5O0Y-A	Serine/threonine-protein kinase tousled-like 2	-33.7014	-0.6450918504408407
P43378	4GE5-A	Tyrosine-protein phosphatase non-receptor type 9	-33.6794	-0.6421805724462343
Q99593	2X6V-B	T-box transcription factor TBX5	-33.6731	-0.6413468882932328
Q9UL18	1SI3-A	Eukaryotic translation initiation factor 2C 1	-33.662	-0.639878016214136
P47989	2CKJ-A	Xanthine dehydrogenase/oxidase	-33.6533	-0.6387267380980873
A0A0K0K1A5, K7N5M4	5MEN-E	Protein TRBV6-5,Human nkt tcr beta chain	-33.6471	-0.6379062870268801
P07477	1TRN-B	Trypsin-1	-33.635	-0.636305084129846
P07686	2GJX-B	Beta-hexosaminidase subunit beta	-33.6123	-0.6333011745626836
Q92993	2OU2-A	Histone acetyltransferase HTATIP	-33.6106	-0.6330762121721913
Q9NPI1	6PPA-A	Bromodomain-containing protein 7	-33.6027	-0.6320307987104917
P00352	5L2O-A	Retinal dehydrogenase 1	-33.598	-0.6314088438661895
Q15691	1TXQ-B	Microtubule-associated protein RP/EB family member 1	-33.5938	-0.6308530544308558
C1K0Y1	6ULN-A	HLA class I antigen	-33.5931	-0.6307604228582999
P16118	1K6M-A	6-phosphofructo-2-kinase/fructose-2,6-biphosphatase 2-phosphatase	-33.5752	-0.628391701217234
P20718	4GAW-A	Granzyme H	-33.5752	-0.628391701217234
Q96KB5	5J0A-B	Lymphokine-activated killer T-cell-originated protein kinase	-33.5719	-0.6279550095180426
Q15562	6UYC-A	Transcriptional enhancer factor TEF-4	-33.5688	-0.6275447839824394
Q15759	3GC9-A	Mitogen-activated protein kinase 11	-33.5547	-0.6256789194495316
P57789	4XDJ-A	Potassium channel subfamily K member 10	-33.5526	-0.6254010247318648
Q6P6C2	4NRM-A	RNA demethylase ALKBH5	-33.5513	-0.6252289946685471
Q8WWQ0	5RKL-A	PH-interacting protein	-33.5417	-0.6239586188163552
Q9UBS5	4MR9-A	Gamma-aminobutyric acid type B receptor subunit 1	-33.5328	-0.6227808745367193
P29350	4GRZ-A	Tyrosine-protein phosphatase, non-receptor type 6	-33.5308	-0.6225162129008457
P10619	4AZ0-A	HUMAN PROTECTIVE PROTEIN	-33.5232	-0.6215104986845275
Q9H8M2	4Z6H-A	Bromodomain-containing protein 9	-33.5194	-0.6210076415763675
P84243	4HGA-B	Histone H3.3	-33.5079	-0.619485837170096
P11766	1MC5-A	Alcohol dehydrogenase class III chi chain	-33.5062	-0.6192608747796038
Q86SF2	6IWR-B	N-acetylgalactosaminyltransferase 7	-33.501	-0.6185727545263329
P49674	4HOK-A	Casein kinase I isoform epsilon	-33.5008	-0.6185462883627455
P61626	1REM-A	PROTEIN (LYSOZYME)	-33.4954	-0.6178317019458873
P29475	4D1N-B	Nitric oxide synthase, brain	-33.4892	-0.61701125087468
Q53Z42	6TRN-A	MHC class I antigen	-33.4891	-0.6169980177928869
O15075	5JZN-A	Serine/threonine-protein kinase DCLK1	-33.4859	-0.6165745591754896
Q99497	4P35-A	Protein/nucleic acid deglycase DJ-1	-33.4847	-0.616415762193965
P01594	2Q20-A	Vk1 O18/O8 germline light chain variable domain	-33.4838	-0.6162966644578228
P07550, P63092	6E67-A	Beta-2 adrenergic receptor,Endolysin,Guanine nucleotide-binding protein G(s) subunit alpha isoforms short,Beta-2 adrenergic receptor chimera	-33.4775	-0.6154629803048214
Q8IVH8	5J5T-A	Mitogen-activated protein kinase kinase kinase kinase 3	-33.4618	-0.6133853864632154
Q96EY8	2IDX-B	Cob(I)yrinic acid a,c-diamide adenosyltransferase, mitochondrial	-33.4606	-0.6132265894816918
P62834	4KVG-A	Ras-related protein Rap-1A	-33.4592	-0.6130413263365809
P02743	2A3X-A	Serum amyloid P-component	-33.4499	-0.6118106497297695
O60894, Q16602	4RWG-A	Maltose-binding periplasmic protein,Receptor activity-modifying protein 1,Calcitonin gene-related peptide type 1 receptor	-33.4071	-0.6061468907220803
P07998	2E0O-A	Ribonuclease pancreatic	-33.3965	-0.6047441840519521
P14868	6IY6-A	Aspartate--tRNA ligase, cytoplasmic	-33.3929	-0.6042677931073793
Q9UBR2	1DEU-A	PROCATHEPSIN X	-33.3916	-0.6040957630440615
P54619	4ZHX-E	5'-AMP-activated protein kinase subunit gamma-1	-33.391	-0.6040163645532998
Q9Y5K2	6NVB-A	Kallikrein-4	-33.3832	-0.6029841841733943
P02708	4ZJS-E	Acetylcholine receptor subunit alpha,Soluble acetylcholine receptor,Acetylcholine receptor subunit alpha,Soluble acetylcholine receptor	-33.3803	-0.6026004248013774
O75084	5WBS-A	Frizzled-7	-33.3756	-0.6019784699570752
Q9Y6M9	5XTC-p	NADH dehydrogenase [ubiquinone] 1 beta subcomplex subunit 9	-33.3695	-0.601171251967662
Q9Y6X9	5OF9-B	MORC family CW-type zinc finger protein 2	-33.3596	-0.5998611768700888
Q96C45	6U5L-A	Serine/threonine-protein kinase ULK4	-33.3474	-0.5982467408912615
O00560	1W9O-A	Syntenin-1	-33.3467	-0.5981541093187055
Q02108	6JT1-A	Guanylate cyclase soluble subunit alpha-3	-33.3432	-0.5976909514559279
Q02750	3EQG-A	Dual specificity mitogen-activated protein kinase kinase 1	-33.3417	-0.5974924552290228
Q99685	3JW8-A	Monoglyceride lipase	-33.3332	-0.5963676432765606
P32298	4YHJ-A	G protein-coupled receptor kinase 4	-33.3249	-0.5952692974876864
P19525	2A1A-B	Interferon-induced, double-stranded RNA-activated protein kinase	-33.3221	-0.5948987711974637
O75874	5L57-A	Isocitrate dehydrogenase [NADP] cytoplasmic	-33.3161	-0.5941047862898436
P19087	6N85-M	Maltose/maltodextrin-binding periplasmic protein,Guanine nucleotide-binding protein G(t) subunit alpha-2	-33.2989	-0.5918286962213336
P08514	4Z7N-A	INTEGRIN ALPHA-IIB	-33.2988	-0.5918154631395395
P15090	4NNT-A	Fatty acid-binding protein, adipocyte	-33.296	-0.5914449368493168
Q9UBX1	1M6D-B	Cathepsin F	-33.2841	-0.5898702001158709
P12268	6U8R-A	Inosine-5'-monophosphate dehydrogenase 2	-33.2674	-0.5876602754563285
P42330	1S2C-A	Aldo-keto reductase family 1 member C3	-33.2673	-0.5876470423745344
P07148	6DO7-A	Fatty acid-binding protein, liver	-33.2606	-0.5867604258943585
P21453	3V2Y-A	Sphingosine 1-phosphate receptor 1, Lysozyme chimera (E.C.3.2.1.17)	-33.2576	-0.5863634334405484
Q8NB16	5KNJ-A	Mixed lineage kinase domain-like protein	-33.2502	-0.5853841853878176
O94768	3LM5-A	Serine/threonine-protein kinase 17B	-33.2383	-0.5838094486543716
P03905	5XTD-r	NADH-ubiquinone oxidoreductase chain 4	-33.2375	-0.5837035840000215
Q6N089	2OQJ-B	Fab 2G12 heavy chain	-33.2355	-0.5834389223641488
P17706	1L8K-A	T-cell protein-tyrosine phosphatase	-33.2344	-0.5832933584644184
O19626	2FYY-A	HLA class I histocompatibility antigen, B-35 alpha chain	-33.2259	-0.582168546511957
Q14451	5EEQ-A	Growth factor receptor-bound protein 7	-33.2192	-0.5812819300317811
Q9UBG0	5E4L-A	C-type mannose receptor 2	-33.2138	-0.5805673436149229
P21439	6S7P-A	Phosphatidylcholine translocator ABCB4	-33.2113	-0.5802365165700816
P41222	4ORS-A	Prostaglandin-H2 D-isomerase	-33.2095	-0.5799983210977951
Q96JM7	4L59-A	Lethal(3)malignant brain tumor-like protein 3	-33.2015	-0.5789396745543024
P11229	6OIJ-R	Muscarinic acetylcholine receptor M1	-33.1975	-0.5784103512825551
P02792	2FFX-J	Ferritin light chain	-33.1965	-0.5782780204646187
P17931	6QGE-A	Galectin-3	-33.1869	-0.5770076446124269
P49189	6QAK-A	4-trimethylaminobutyraldehyde dehydrogenase	-33.1834	-0.5765444867496482
P02042	1SHR-B	Hemoglobin delta chain	-33.1671	-0.5743874944172804
P24530	6K1Q-A	Endothelin B receptor,Endolysin,Endothelin B receptor	-33.1576	-0.5731303516468828
P34925	6TUA-A	Tyrosine-protein kinase RYK	-33.1507	-0.5722172690031195
P53602	3D4J-B	Diphosphomevalonate decarboxylase	-33.138	-0.5705366676153235
P0CG05	3TWC-L	10E8-S74W Light Chain	-33.1345	-0.5700735097525459
P54762	5MJA-A	Ephrin type-B receptor 1	-33.1286	-0.569292757926719
P11926	4ZGY-A	Ornithine decarboxylase	-33.1223	-0.5684590737737185
P30305	4WH9-A	M-phase inducer phosphatase 2	-33.1069	-0.5664211791774939
Q07912	3EQP-A	Activated CDC42 kinase 1	-33.1021	-0.5657859912513975
A0A5B9	4P4K-D	TCR Beta Chain-TRBV7-8	-33.0933	-0.5646214800535548
P11712	5XXI-A	Cytochrome P450 2C9	-33.0921	-0.5644626830720312
P06756	4O02-A	Integrin alpha-V	-33.0884	-0.5639730590456652
O14815	1ZIV-A	Calpain-9	-33.0826	-0.5632055403016325
Q6P4G7	4L9L-A	Human MAIT TCR alpha chain	-33.0631	-0.5606250893518674
P04075	4ALD-A	FRUCTOSE-BISPHOSPHATE ALDOLASE	-33.0569	-0.5598046382806602
O00451	6Q2R-X	GDNF family receptor alpha-2	-33.052	-0.5591562172727705
P58753	3UB4-A	Toll/interleukin-1 receptor domain-containing adapter protein	-33.0351	-0.556919826449641
Q9BXF3	5V84-C	Cat eye syndrome critical region protein 2	-33.03	-0.5562449392781642
Q9Y6K1	4U7T-C	DNA (cytosine-5)-methyltransferase 3A	-33.0279	-0.5559670445604974
P27361	4QTB-A	Mitogen-activated protein kinase 3	-33.0247	-0.5555435859431
P63316	2JT3-A	Troponin C	-33.0243	-0.5554906536159245
P05452	1HTN-A	TETRANECTIN	-33.0133	-0.5540350146186218
O60741	5U6P-A	Potassium/sodium hyperpolarization-activated cyclic nucleotide-gated channel 11	-33.0124	-0.5539159168824787
P16442	5C3A-A	ABO blood group (transferase A, alpha 1-3-N-acetylgalactosaminyltransferase transferase B, alpha 1-3-galactosyltransferase)	-33.0083	-0.5533733605289382
P00505	5AX8-C	Aspartate aminotransferase, mitochondrial	-33.0079	-0.5533204282017636
P08238	3NMQ-A	Heat shock protein HSP 90-beta	-33.0046	-0.5528837365025732
Q8NEZ4	5F59-A	Histone-lysine N-methyltransferase 2C	-33.0027	-0.5526323079484927
Q9BV20	4LDQ-A	Methylthioribose-1-phosphate isomerase	-33.0017	-0.5524999771305563
A0A087WT01, P01848	5HHO-D	JM22 TCR alpha chain	-32.9969	-0.5518647892044599
O95747	3DAK-C	Serine/threonine-protein kinase OSR1	-32.9907	-0.5510443381332527
P04070	3F6U-H	Vitamin K-dependent protein C heavy chain	-32.9673	-0.5479477969935354
P22557	5QR5-A	5-aminolevulinate synthase, erythroid-specific, mitochondrial	-32.9624	-0.5472993759856458
Q9BRQ3	5R5P-A	Uridine diphosphate glucose pyrophosphatase NUDT22	-32.9596	-0.5469288496954231
P29016	5L2K-A	T-cell surface glycoprotein CD1b	-32.9523	-0.5459628347244853
O14949	5XTE-N	Cytochrome b-c1 complex subunit 8	-32.9243	-0.5422575718222589
O15264	5EKN-A	Mitogen-activated protein kinase 13	-32.9153	-0.5410665944608288
Q13451	3O5F-A	Peptidyl-prolyl cis-trans isomerase FKBP5	-32.9148	-0.5410004290518602
Q9UJ71	4N36-A	C-type lectin domain family 4 member K	-32.9145	-0.5409607298064788
P07288	2ZCK-P	Prostate-specific antigen	-32.9113	-0.5405372711890816
Q13427	2GW2-A	PEPTIDYL-PROLYL CIS-TRANS ISOMERASE G	-32.8958	-0.5384861435110637
P61086	6JB6-A	Ubiquitin-conjugating enzyme E2 K	-32.8947	-0.5383405796113333
P10415	2XA0-A	Apoptosis regulator Bcl-2	-32.8938	-0.5382214818751901
Q99661	4UBF-A	Kinesin-like protein KIF2C	-32.8836	-0.5368717075322365
P21589	6TVG-A	5'-nucleotidase	-32.8732	-0.5354954670256946
Q9Y4U1	5UOS-A	Methylmalonic aciduria and homocystinuria type C protein	-32.872	-0.535336670044171
Q15831	2WTK-F	SERINE/THREONINE-PROTEIN KINASE 11	-32.8596	-0.5336957679017564
P23921	2WGH-B	Ribonucleoside-diphosphate reductase large subunit	-32.837	-0.5307050914163881
P55196	2EXG-A	Afadin	-32.8347	-0.5304007305351331
Q9BZX2	6N53-A	Uridine-cytidine kinase 2	-32.8336	-0.5302551666354026
Q9P289	4FZF-B	Serine/threonine-protein kinase MST4	-32.823	-0.5288524599652744
O75385	6MNH-A	Serine/threonine-protein kinase ULK1	-32.8126	-0.5274762194587336
Q92876	5NX3-A	Kallikrein-6	-32.8122	-0.5274232871315581
O43598	4P5E-A	2'-deoxynucleoside 5'-phosphate N-hydrolase 1	-32.8103	-0.5271718585774785
Q02078	3MU6-A	Myocyte-specific enhancer factor 2A	-32.8094	-0.5270527608413353
P43681	5KXI-A	Neuronal acetylcholine receptor subunit alpha-4	-32.8063	-0.5266425353057321
P08758	6K25-A	ANNEXIN V	-32.8059	-0.5265896029785576
P00915	1CRM-A	CARBONIC ANHYDRASE I	-32.8005	-0.5258750165616994
Q9BVS4	6FDO-A	Serine/threonine-protein kinase RIO2	-32.7993	-0.5257162195801758
P46926	1NE7-E	Glucosamine-6-phosphate isomerase	-32.7928	-0.5248560692635871
P14416	6LUQ-A	Endolysin,D(2) dopamine receptor,D(2) dopamine receptor	-32.7879	-0.5242076482556975
O14939	6OHO-A	Phospholipase D2	-32.7831	-0.5235724603296011
Q8N0X4	5VXS-B	Citrate lyase subunit beta-like protein, mitochondrial	-32.7818	-0.5234004302662834
P31941	4XXO-A	DNA dC->dU-editing enzyme APOBEC-3A	-32.7793	-0.523069603221442
Q96EF0	4Y7I-B	Myotubularin-related protein 8	-32.7778	-0.5228711069945371
P01876	1OW0-A	Immunoglobulin heavy constant alpha 1	-32.7777	-0.5228578739127439
O76074	1UDT-A	cGMP-specific 3',5'-cyclic phosphodiesterase	-32.7732	-0.5222623852320288
P08519	4BVW-A	APOLIPOPROTEIN(A)	-32.7728	-0.5222094529048534
P32322	2GER-A	Pyrroline-5-carboxylate reductase 1, mitochondrial	-32.7564	-0.5200392274906924
P14550	2ALR-A	ALDEHYDE REDUCTASE	-32.7515	-0.5193908064828029
P08603	4AYM-B	Complement factor H	-32.741	-0.5180013328944678
Q13011		DELTA(3,5)-DELTA(2,4)-DIENOYL-COA ISOMERASE	-32.7348	-0.5171808818232606
P62491	5FBV-B	Ras-related protein Rab-11A	-32.7216	-0.5154341150264969
Q5JRX3	4NGE-A	Presequence protease, mitochondrial	-32.7001	-0.5125890024408581
P14555	1DCY-A	PHOSPHOLIPASE A2	-32.6931	-0.5116626867153018
P12429	1AII-A	ANNEXIN III	-32.6869	-0.5108422356440945
Q8N8U2	6V2D-A	Chromodomain Y-like protein 2	-32.6692	-0.5084999801666149
P12004	5E0T-A	Proliferating cell nuclear antigen	-32.642	-0.5049005819187384
P31151	2PSR-A	PROTEIN S100-A7	-32.6367	-0.5041992285836734
P54577	4QBT-A	Tyrosine--tRNA ligase, cytoplasmic	-32.6355	-0.5040404316021498
Q9UI95	6BI7-A	Mitotic spindle assembly checkpoint protein MAD2B	-32.6238	-0.5024921610322911
Q9UL52	2OQ5-A	Transmembrane protease, serine 11E	-32.6221	-0.5022671986417989
Q9Y4E8	6GH9-A	Ubiquitin carboxyl-terminal hydrolase 15	-32.6216	-0.5022010332328303
P31947	6TJM-A	14-3-3 protein sigma	-32.6146	-0.5012747175072738
Q9Y2G2	4IKM-A	Maltose-binding periplasmic protein, Caspase recruitment domain-containing protein 8	-32.6131	-0.5010762212803689
Q96RR4	6BRC-A	Calcium/calmodulin-dependent protein kinase kinase 2	-32.6096	-0.5006130634175902
P55042	2GJS-A	GTP-binding protein RAD	-32.5982	-0.499104492093112
Q8N608	4WJL-A	Inactive dipeptidyl peptidase 10	-32.5968	-0.498919228948001
P51857	3COT-A	3-oxo-5-beta-steroid 4-dehydrogenase	-32.5926	-0.4983634395126665
Q9BYX4	4GL2-A	Interferon-induced helicase C domain-containing protein 1	-32.5869	-0.4976091538504278
O95299	5XTC-w	NADH dehydrogenase [ubiquinone] 1 alpha subcomplex subunit 10, mitochondrial	-32.5851	-0.4973709583781414
P02689	6EW4-A	Myelin P2 protein	-32.5836	-0.4971724621512364
P10828	4ZO1-X	Thyroid hormone receptor beta	-32.5832	-0.4971195298240619
P49450	6O1D-E	Histone H3-like centromeric protein A	-32.5791	-0.4965769734705214
Q9UDX3	4TLG-A	SEC14-like protein 4	-32.5699	-0.4953595299455041
P15559	1KBO-A	NAD(P)H DEHYDROGENASE [QUINONE] 1	-32.5696	-0.4953198307001237
Q8WZ42	4JNW-A	Titin	-32.5682	-0.4951345675550119
P05062	1XDL-B	FRUCTOSE-BISPHOSPHATE ALDOLASE B	-32.5636	-0.4945258457925037
Q9Y5X1	2RAJ-A	Sorting nexin-9	-32.5304	-0.4901324626370063
Q9H5I1	6P0R-B	Histone-lysine N-methyltransferase SUV39H2	-32.5261	-0.4895634401198785
O15350	3VD0-B	Tumor protein p73	-32.5216	-0.4889679514391635
P04156	4DGI-A	Major prion protein	-32.5196	-0.4887032898032899
P19429, P63316	6MV3-A	Troponin C, slow skeletal and cardiac muscles,Troponin I, cardiac muscle chimera	-32.5005	-0.4861757711807003
O14842	5TZY-A	Free fatty acid receptor 1,Endolysin,Free fatty acid receptor 1	-32.4922	-0.4850774253918253
P23467	2H02-A	Receptor-type tyrosine-protein phosphatase beta	-32.4913	-0.484958327655683
O95167	5XTD-U	NADH dehydrogenase [ubiquinone] 1 alpha subcomplex subunit 3	-32.4882	-0.4845481021200789
P40939	6DV2-G	Trifunctional enzyme subunit alpha, mitochondrial	-32.4848	-0.4840981773390944
Q13093	3D59-A	Platelet-activating factor acetylhydrolase	-32.4723	-0.4824440421148857
O75116	4WOT-A	Rho-associated protein kinase 2	-32.4688	-0.4819808842521079
Q02153	5MNW-A	Guanylate cyclase soluble subunit beta-1	-32.4673	-0.4817823880252029
Q01974	3ZZW-B	TYROSINE-PROTEIN KINASE TRANSMEMBRANE RECEPTOR ROR2	-32.4593	-0.4807237414817092
P43220	6KK7-A	Glucagon-like peptide 1 receptor, Endolysin chimera	-32.4567	-0.4803796813550738
Q14654	6C3O-D	ATP-sensitive inward rectifier potassium channel 11	-32.4497	-0.4794533656295174
P05067	2FK2-A	Amyloid beta (A4) protein (Peptidase nexin-II, Alzheimer disease), isoform CRA_b	-32.4456	-0.4789108092759769
P01619	4M62-L	4E10 antibody germline precursor 7 light chain Fv	-32.4362	-0.4776668995873724
Q99895	4H4F-A	Chymotrypsin-C	-32.4333	-0.4772831402153565
Q13563	6WB8-D	Polycystin-2	-32.4312	-0.4770052454976887
Q9Y3E1	6IIT-B	Hepatoma-derived growth factor-related protein 3	-32.4272	-0.4764759222259423
O60814	6T7A-H	Histone H2B type 1-K	-32.4159	-0.4749805839832582
O15178	5QRF-A	T-box transcription factor T	-32.3985	-0.47267802775116
P24666	3N8I-A	Low molecular weight phosphotyrosine protein phosphatase	-32.398	-0.4726118623421923
P43652	5OKL-A	Afamin	-32.3974	-0.4725324638514295
Q04828	3NTY-A	Aldo-keto reductase family 1 member C1	-32.3966	-0.4724265991970804
P48729	5FQD-C	Casein kinase I isoform alpha	-32.3959	-0.4723339676245245
P06396	6H1F-B	Gelsolin	-32.3859	-0.4710106594451581
P00709	1B9O-A	PROTEIN (ALPHA-LACTALBUMIN)	-32.376	-0.4697005843475849
P11233	2BOV-A	RAS-RELATED PROTEIN RAL-A	-32.3708	-0.4690124640943149
P78362	2X7G-A	SRSF protein kinase 2,SRSF protein kinase 2	-32.3588	-0.4674244942790749
P12277	3DRE-B	Creatine kinase B-type	-32.3335	-0.4640765245852771
P49773	4EQE-B	Histidine triad nucleotide-binding protein 1	-32.316	-0.4617607352713856
P43115	6AK3-A	Prostaglandin E2 receptor EP3 subtype,Soluble cytochrome b562	-32.3081	-0.4607153218096861
P15309	1CVI-B	PROTEIN (ACID PHOSPHATASE)	-32.306	-0.4604374270920183
A0A5A3, A0A5B9	4UDU-B	PROTEIN TRBV7-9, T-CELL RECEPTOR BETA-2 CHAIN C REGION	-32.2928	-0.4586906602952547
Q9BV79	2VCY-B	TRANS-2-ENOYL-COA REDUCTASE	-32.2741	-0.4562160739998387
Q16740	1TG6-G	Putative ATP-dependent Clp protease proteolytic subunit	-32.2719	-0.4559249462003787
P17693	6K60-A	HLA class I histocompatibility antigen, alpha chain G	-32.2651	-0.4550250966384087
P08151, P31947	5OM0-A	14-3-3 protein sigma,Zinc finger protein GLI1	-32.2594	-0.45427081097617
P11717, Q9Y5X3	6N5Y-A	Sorting nexin-5,Cation-independent mannose-6-phosphate receptor	-32.2565	-0.4538870516041541
Q13285	4QK4-A	Steroidogenic factor 1	-32.2552	-0.4537150215408364
Q99832	6NR8-G	T-complex protein 1 subunit eta	-32.2512	-0.4531856982690891
Q96T66	1NUR-B	FKSG76	-32.2462	-0.4525240441794064
Q14565	6R3P-A	Meiotic recombination protein DMC1/LIM15 homolog	-32.2408	-0.4518094577625481
Q5T1C6	4AE8-A	Thioesterase superfamily member 4	-32.2268	-0.4499568263114345
Q06520	2QP4-A	HYDROXYSTEROID SULFOTRANSFERASE	-32.2254	-0.4497715631663236
P10276	1DKF-B	Retinoic acid receptor alpha	-32.2193	-0.4489643451769095
A0A0M3KKW6	4R7D-A	Fab Hu 15C1 Heavy chain	-32.1996	-0.4463574280635571
Q9NQH7	5X49-B	Probable Xaa-Pro aminopeptidase 3	-32.1964	-0.4459339694461599
P09455	5LJK-A	Retinol-binding protein 1	-32.1782	-0.4435255485597125
Q9Y5W5	2YGO-A	WNT INHIBITORY FACTOR 1	-32.1694	-0.4423610373618707
P28062	5L5B-K	Proteasome subunit beta type-8,Proteasome subunit beta type-5	-32.1686	-0.4422551727075207
Q8N8N7	2VNA-A	PROSTAGLANDIN REDUCTASE 2	-32.1598	-0.4410906615096779
P47895	5FHZ-C	Aldehyde dehydrogenase family 1 member A3	-32.1516	-0.4400055488025979
O95267	4L9M-A	RAS guanyl-releasing protein 1	-32.1495	-0.4397276540849311
P06239	3LCK-A	Proto-oncogene tyrosine-protein kinase LCK	-32.1343	-0.4377162256522938
O95696	3RCW-A	Bromodomain-containing protein 1	-32.1333	-0.4375838948343565
Q9P2H5	5TXK-A	Ubiquitin carboxyl-terminal hydrolase 35,Ubiquitin carboxyl-terminal hydrolase 35	-32.1282	-0.4369090076628796
O43613	6TQ9-A	Orexin receptor type 1	-32.1194	-0.4357444964650369
P56373	5SVL-A	P2X purinoceptor 3	-32.1192	-0.4357180303014496
Q16836	1F17-B	3-HYDROXYACYL-COA DEHYDROGENASE	-32.111	-0.4346329175943687
P06870	1SPJ-A	Kallikrein 1	-32.1066	-0.4340506619954478
Q16644	3SHE-A	MAP kinase-activated protein kinase 3	-32.1057	-0.4339315642593045
P42262	3UA8-A	Glutamate receptor 2	-32.1055	-0.4339050980957173
Q13867	1CB5-A	BLEOMYCIN HYDROLASE	-32.0989	-0.4330317146973355
Q9UPP1	3K3N-A	PHD finger protein 8	-32.0955	-0.4325817899163509
O43173	5BO9-A	Sia-alpha-2,3-Gal-beta-1,4-GlcNAc-R:alpha 2,8-sialyltransferase	-32.09	-0.4318539704176996
P07327	1HSO-A	Alcohol dehydrogenase alpha chain	-32.0849	-0.4311790832462218
Q96PN6	4UST-A	Adenylate cyclase type 10	-32.0842	-0.4310864516736668
P63261		Actin, cytoplasmic 2	-32.0833	-0.4309673539375236
P00918	4JSZ-A	CARBONIC ANHYDRASE II	-32.0824	-0.4308482562013804
Q9Y663	1T8U-B	heparan sulfate D-glucosaminyl 3-O-sulfotransferase 3A1	-32.0764	-0.4300542712937604
P15374	6ISU-A	Ubiquitin carboxyl-terminal hydrolase isozyme L3	-32.0758	-0.4299748728029986
Q6PHR2	6FDY-U	Serine/threonine-protein kinase ULK3	-32.0616	-0.4280957751882976
P12883	4PA0-A	Myosin-7,Green fluorescent protein	-32.0573	-0.4275267526711699
P07355, Q96QZ7	6TWY-A	Membrane-associated guanylate kinase, WW and PDZ domain-containing protein 1,Annexin A2	-32.0546	-0.4271694594627412
Q03431	3L2J-B	Fusion protein of Maltose-binding periplasmic protein and Parathyroid hormone/parathyroid hormone-related peptide receptor	-32.0517	-0.4267857000907244
P51668	2YHO-B	Ubiquitin-conjugating enzyme E2 D1	-32.0451	-0.4259123166923426
O00571	5E7J-A	ATP-dependent RNA helicase DDX3X	-32.0434	-0.4256873543018503
P09958	6EQX-A	Furin	-32.0386	-0.4250521663757549
Q9UKU7		Acyl-CoA dehydrogenase family member 8, mitochondrial	-32.037	-0.4248404370670557
P17252	3IW4-A	Protein kinase C alpha type	-32.0242	-0.4231466025974666
Q6UX04	6FF4-s	Peptidyl-prolyl cis-trans isomerase CWC27 homolog	-32.0196	-0.4225378808349575
P09012	1VC6-A	U1 small nuclear ribonucleoprotein A	-32.0096	-0.4212145726555911
P61981	6S9K-A	14-3-3 protein gamma	-32.0082	-0.4210293095104802
P01876, P60568	6LX3-B	Interleukin-2,Immunoglobulin heavy constant alpha 1	-31.9758	-0.4167417910093319
P10827	2H77-A	THRA protein	-31.9659	-0.4154317159117592
P25103	6HLO-A	Substance-P receptor,Substance-P receptor	-31.9581	-0.4143995355318532
P03886	5XTD-s	NADH-ubiquinone oxidoreductase chain 1	-31.9522	-0.4136187837060269
Q7RTN6	2WTK-E	STE20-RELATED KINASE ADAPTER PROTEIN ALPHA	-31.945	-0.4126660018168828
Q13557	6AYW-A	Calcium/calmodulin-dependent protein kinase type II subunit delta	-31.9417	-0.4122293101176918
O60911	3H6S-A	CATHEPSIN V	-31.9359	-0.4114617913736591
Q9UI32	4BQM-A	GLUTAMINASE LIVER ISOFORM, MITOCHONDRIAL	-31.9302	-0.41070750571142
Q96MU8	5FWU-A	KREMEN PROTEIN 1	-31.9216	-0.409569460677165
P09038	1CVS-A	FIBROBLAST GROWTH FACTOR 2	-31.9164	-0.408881340423894
Q9H1P3	5ZM8-A	Oxysterol-binding protein-related protein 2	-31.9139	-0.4085505133790527
Q8NHL6	6EWO-D	Leukocyte immunoglobulin-like receptor subfamily B member 1	-31.9082	-0.4077962277168135
P33176	5LT1-A	Kinesin-like protein	-31.906	-0.4075050999173526
Q13362	2NPP-E	Serine/threonine-protein phosphatase 2A 56 kDa regulatory subunit gamma isoform	-31.9043	-0.4072801375268604
P49327	4PIV-A	Fatty acid synthase	-31.8932	-0.4058112654477635
O95848	3Q91-B	Uridine diphosphate glucose pyrophosphatase	-31.889	-0.4052554760124294
P07741	1ORE-A	Adenine phosphoribosyltransferase	-31.8841	-0.4046070550045398
Q7Z3Y4	4OGX-L	Fab33 light chain	-31.8464	-0.3996181831683275
Q9C0J8	6BLY-B	pre-mRNA 3' end processing protein WDR33	-31.8429	-0.3991550253055493
O00478	6J0L-A	Butyrophilin subfamily 3 member A3	-31.8423	-0.3990756268147875
K7N5M4	5WLG-E	T-cell receptor beta chain V region C5,Human nkt tcr beta chain	-31.8299	-0.3974347246723724
P22891	3H5C-B	Vitamin K-dependent protein Z	-31.8261	-0.3969318675642133
O75907	6VZ1-B	Diacylglycerol O-acyltransferase 1	-31.8256	-0.3968657021552451
Q9Y6M4	4HGL-A	Casein kinase I isoform gamma-3	-31.8164	-0.3956482586302278
O95619	5Y8V-B	YEATS domain-containing protein 4	-31.8147	-0.3954232962397351
P30519	4WMH-A	Heme oxygenase 2	-31.8023	-0.3937823940973205
Q12879	5H8N-A	Glutamate receptor ionotropic, NMDA 2A	-31.7946	-0.3927634467992082
Q12852	5CEQ-A	Mitogen-activated protein kinase kinase kinase 12	-31.7934	-0.3926046498176841
P49662	6KMZ-a	Caspase-4	-31.791	-0.3922870558546364
P06899	6IPU-D	Histone H2B type 1-J	-31.7737	-0.3899977327043322
H0Y4R8	5PWD-A	Nuclear autoantigen Sp-100	-31.7603	-0.3882244997439809
P30626	4UPG-A	Sorcin	-31.7537	-0.3873511163455985
Q8NBL1	5UB5-A	Protein O-glucosyltransferase 1	-31.751	-0.3869938231371699
Q15116	5GGR-Y	Programmed cell death protein 1	-31.7461	-0.3863454021292798
P46063	2WWY-B	ATP-DEPENDENT DNA HELICASE Q1	-31.7411	-0.3856837480395967
Q9BQ50	1Y97-A	Three prime repair exonuclease 2	-31.7184	-0.3826798384724343
P17980	5GJQ-M	26S proteasome regulatory subunit 6A	-31.7141	-0.3821108159553066
P21964	4PYJ-A	Catechol O-methyltransferase	-31.713	-0.3819652520555766
Q15475	4EGC-A	Maltose-binding periplasmic protein, Homeobox protein SIX1 chimera	-31.6999	-0.3802317183406061
P61020		Ras-related protein Rab-5B	-31.6964	-0.3797685604778279
Q01973	6TU9-A	Inactive tyrosine-protein kinase transmembrane receptor ROR1	-31.6945	-0.3795171319237483
Q9UMZ3	4IKC-A	Phosphotidylinositol phosphatase PTPRQ	-31.6902	-0.3789481094066206
P49789	2FIT-A	FRAGILE HISTIDINE TRIAD PROTEIN	-31.6877	-0.3786172823617788
Q9BYV9	3OHV-A	Transcription regulator protein BACH2	-31.6805	-0.3776645004726347
P09543	1WOJ-A	2',3'-cyclic-nucleotide 3'-phosphodiesterase	-31.6745	-0.3768705155650146
Q96MU7	6T09-A	YTHDC1	-31.6667	-0.3758383351851087
P39086	2ZNT-A	Glutamate receptor, ionotropic kainate 1	-31.6657	-0.3757060043671724
Q9UM07	4X8C-A	Protein-arginine deiminase type-4	-31.6642	-0.3755075081402674
A0JD37		T CELL RECEPTOR	-31.6634	-0.3754016434859178
P42575	1PYO-C	Caspase-2	-31.6548	-0.3742635984516628
P49888	4JVM-A	ESTROGEN SULFOTRANSFERASE	-31.6513	-0.3738004405888842
P55263	4O1L-B	Adenosine kinase	-31.6378	-0.3720139745467391
Q16831	3EUF-A	Uridine phosphorylase 1	-31.633	-0.3713787866206432
Q5JP69	2ODP-A	Complement C2	-31.628	-0.37071713253096
I3ZN84	5VVP-A	MHC class I antigen	-31.6279	-0.3707038994491664
O14558, P31947	5OKF-A	14-3-3 protein sigma,Heat shock protein beta-6	-31.6233	-0.3700951776866577
O14980	4BSM-A	Exportin-1	-31.618	-0.3693938243515931
P54855	6IPB-A	UDP-glucuronosyltransferase 2B15	-31.6173	-0.3693011927790377
O43314	4NZO-A	Inositol hexakisphosphate and diphosphoinositol-pentakisphosphate kinase 2	-31.6094	-0.3682557793173381
P63208	1FS2-B	SKP1	-31.6023	-0.3673162305099876
P51161	1O1V-A	Gastrotropin	-31.5848	-0.3650004411960962
Q10469	5VCM-A	Alpha-1,6-mannosyl-glycoprotein 2-beta-N-acetylglucosaminyltransferase	-31.58	-0.3643652532699998
Q9BYW2	5LT8-A	Histone-lysine N-methyltransferase SETD2	-31.576	-0.3638359299982535
P30838	4L2O-A	Aldehyde dehydrogenase, dimeric NADP-preferring	-31.5746	-0.3636506668531421
P30520	2V40-A	ADENYLOSUCCINATE SYNTHETASE ISOZYME 2	-31.57	-0.3630419450906335
P15735	2Y7J-B	PHOSPHORYLASE B KINASE GAMMA CATALYTIC CHAIN, TESTIS/LIVER ISOFORM	-31.5617	-0.3619435993017589
P23471	5H08-A	Receptor-type tyrosine-protein phosphatase zeta	-31.5607	-0.3618112684838225
Q15652	2YPD-A	PROBABLE JMJC DOMAIN-CONTAINING HISTONE DEMETHYLATION PROT EIN 2C	-31.5447	-0.3596939753968357
Q96GX5	5LOH-A	Serine/threonine-protein kinase greatwall,Serine/threonine-protein kinase greatwall	-31.5393	-0.3589793889799779
Q13489	2UVL-B	BACULOVIRAL IAP REPEAT-CONTAINING PROTEIN 3	-31.5372	-0.3587014942623106
Q3ZCW2	2JJ6-A	HSPC159	-31.5356	-0.358489764953612
P01911	6CQL-B	HLA class II histocompatibility antigen, DRB1-1 beta chain	-31.5321	-0.3580266070908338
Q9UHP3	5O71-A	Ubiquitin carboxyl-terminal hydrolase 25	-31.5316	-0.3579604416818656
P08567	1X05-A	Pleckstrin	-31.5298	-0.3577222462095797
Q9NZL9	2YDY-A	Methionine adenosyltransferase 2 subunit beta	-31.5291	-0.3576296146370238
P51681	6MEO-B	C-C chemokine receptor type 5,Rubredoxin,C-C chemokine receptor type 5	-31.5238	-0.3569282613019597
P61073	3OE9-A	C-X-C chemokine receptor type 4, Lysozyme Chimera	-31.5164	-0.3559490132492283
P51787	6V01-A	Potassium voltage-gated channel subfamily KQT member 1	-31.5157	-0.3558563816766724
B4E3L4	6SW3-A	cDNA FLJ57039, highly similar to CREB-binding protein	-31.5077	-0.3547977351331792
P41182	5H7G-B	B-cell lymphoma 6 protein	-31.5016	-0.3539905171437655
P25311	6R2U-A	Zinc-alpha-2-glycoprotein	-31.4985	-0.3535802916081619
P41279	5IU2-A	Mitogen-activated protein kinase kinase kinase 8	-31.4913	-0.3526275097190178
P23246	4WII-A	Splicing factor, proline- and glutamine-rich	-31.4809	-0.3512512692124764
Q9BU19	6H0G-C	Zinc finger protein 692	-31.4751	-0.3504837504684441
P63279	2PE6-A	SUMO-conjugating enzyme UBC9	-31.475	-0.3504705173866504
P26641	5JPO-D	Elongation factor 1-gamma	-31.4748	-0.3504440512230627
P13073	5Z62-D	Cytochrome c oxidase subunit 4 isoform 1, mitochondrial	-31.4713	-0.3499808933602845
Q8WTT0	4ZES-A	C-type lectin domain family 4 member C	-31.4651	-0.3491604422890772
Q8N136	5NNZ-A	Dynein assembly factor with WDR repeat domains 1	-31.4551	-0.3478371341097108
P23919	1E2G-A	THYMIDYLATE KINASE	-31.4508	-0.3472681115925831
Q9H2K8	6BDN-A	Serine/threonine-protein kinase TAO3	-31.4485	-0.3469637507113285
Q92784	2KWJ-A	Zinc finger protein DPF3	-31.4474	-0.3468181868115981
Q9NPD3	2NN6-B	Exosome complex component RRP41	-31.4426	-0.3461829988855022
Q9P1W9	4X7Q-B	SERINE/THREONINE-PROTEIN KINASE PIM-2	-31.4379	-0.3455610440411999
P06865	2GJX-A	Beta-hexosaminidase subunit alpha	-31.4246	-0.3438010441626425
P0DMV8	5BN8-A	Heat shock 70kDa protein 1A variant	-31.4085	-0.341670517993862
P47929	4GAL-A	Galectin-7	-31.3992	-0.3404398413870511
P38646	4KBO-A	Stress-70 protein, mitochondrial	-31.3681	-0.3363243529492206
P09237	1MMP-A	MATRILYSIN	-31.3652	-0.3359405935772047
Q9Y285	3L4G-A	Phenylalanyl-tRNA synthetase alpha chain	-31.3596	-0.3351995409967592
Q9GZQ8	1V49-A	Microtubule-associated proteins 1A/1B light chain 3B	-31.3523	-0.3342335260258214
Q8N5Y8	6HXS-A	Mono [ADP-ribose] polymerase PARP16	-31.3483	-0.3337042027540746
P05154	1LQ8-A	plasma serine protease inhibitor	-31.3325	-0.3316133758306755
P45974	6DXT-A	Ubiquitin carboxyl-terminal hydrolase 5	-31.332	-0.3315472104217073
P61024	1DKS-A	CYCLIN DEPENDENT KINASE SUBUNIT, TYPE 1	-31.3292	-0.3311766841314846
Q13325	3ZGQ-A	Interferon-induced protein with tetratricopeptide repeats 5	-31.3279	-0.3310046540681668
O00764		Pyridoxal kinase	-31.3157	-0.3293902180893395
P29375	6DQ4-A	Linked KDM5A Jmj Domain	-31.3129	-0.3290196917991168
P08913	6KUY-A	Alpha2A adrenergic receptor	-31.3071	-0.328252173055084
P0C024	5T3P-B	Peroxisomal coenzyme A diphosphatase NUDT7	-31.2934	-0.3264392408493517
P48039	6PS8-A	chimera protein of Melatonin receptor type 1A and GlgA glycogen synthase	-31.2817	-0.3248909702794931
Q8N5Y2	3OB9-A	Male-specific lethal 3-like 1 (Drosophila), isoform CRA_c	-31.2788	-0.3245072109074767
P07911	4WRN-A	Maltose-binding periplasmic protein,Uromodulin	-31.2771	-0.3242822485169844
P11413	1QKI-B	GLUCOSE-6-PHOSPHATE 1-DEHYDROGENASE	-31.2679	-0.3230648049919671
P50552	1EGX-A	VASODILATOR-STIMULATED PHOSPHOPROTEIN	-31.2574	-0.3216753314036321
P07101	2XSN-B	TYROSINE 3-MONOOXYGENASE	-31.2566	-0.3215694667492825
Q99418	4JMO-A	Cytohesin-2	-31.2539	-0.3212121735408539
Q16620	4AT4-A	BDNF/NT-3 GROWTH FACTORS RECEPTOR	-31.2535	-0.3211592412136789
P01860	5W38-B	Immunoglobulin heavy constant gamma 3	-31.2431	-0.3197830007071375
Q15382	6BT0-A	GTP-binding protein Rheb	-31.2257	-0.3174804444750397
P05362	1Z7Z-I	Intercellular adhesion molecule-1	-31.2016	-0.314291271762766
P04180	4XX1-A	Phosphatidylcholine-sterol acyltransferase	-31.2005	-0.314145707863036
Q9UKF6	2I7V-A	Cleavage and polyadenylation specificity factor subunit 3	-31.2	-0.3140795424540674
Q16531	4A0B-A	DNA damage-binding protein 1	-31.1779	-0.3111550313776673
P06681	2I6S-A	Complement C2a fragment	-31.1685	-0.3099111216890627
Q6PJG0	6CBJ-L	IMMUNOGLOBULIN LAMBDA LIGHT CHAIN	-31.1557	-0.3082172872194731
Q13432	4GOK-G	Protein unc-119 homolog A	-31.1553	-0.3081643548922986
Q9UHL4	3N0T-B	Dipeptidyl peptidase 2	-31.1506	-0.3075424000479963
P10586	2YD8-A	RECEPTOR-TYPE TYROSINE-PROTEIN PHOSPHATASE F	-31.1409	-0.3062587911140104
O75688	2P8E-A	PPM1B beta isoform variant 6	-31.1363	-0.3056500693515017
Q04760	1QIN-B	PROTEIN (LACTOYLGLUTATHIONE LYASE)	-31.1321	-0.3050942799161681
Q9HD40	4ZDO-A	O-phosphoseryl-tRNA(Sec) selenium transferase	-31.121	-0.3036254078370707
P20160	1AE5-A	HEPARIN-BINDING PROTEIN	-31.1038	-0.3013493177685603
P35228	3EJ8-A	NITRIC OXIDE SYNTHASE, INDUCIBLE	-31.1027	-0.3012037538688298
Q9BPZ2	5LUG-C	Spindlin-like protein 2, isoform CRA_a	-31.0896	-0.2994702201538597
P54652	5FPE-A	Heat shock-related 70 kDa protein 2	-31.0787	-0.2980278142383502
P51512	1RM8-A	Matrix metalloproteinase-16	-31.0783	-0.2979748819111752
P13051	3FCK-B	Uracil-DNA glycosylase	-31.0782	-0.2979616488293815
Q2YDB4	2P5W-E	Hypothetical protein	-31.0771	-0.2978160849296515
P06241	3UA7-A	Proto-oncogene tyrosine-protein kinase Fyn	-31.0766	-0.2977499195206829
Q16827	2G59-A	Receptor-type tyrosine-protein phosphatase O	-31.0692	-0.2967706714679515
P08518	3J0K-B	DNA-directed RNA polymerase II 140 kDa polypeptide	-31.0647	-0.2961751827872365
P17655	1KFX-L	M-CALPAIN LARGE SUBUNIT	-31.0521	-0.2945078144812346
Q04759	2JED-A	HUMAN PROTEIN KINASE C THETA	-31.038	-0.2926419499483278
D3YTB3	3PL6-D	MBP peptide / T-cell receptor beta chain chimera	-31.0362	-0.2924037544760419
P23284	1CYN-A	PEPTIDYL-PROLYL CIS-TRANS ISOMERASE B	-31.0332	-0.2920067620222318
Q9H227	3VKK-A	CYTOSOLIC BETA-GLUCOSIDASE	-31.0307	-0.29167593497739
P60709	6ANU-F	Actin, cytoplasmic 1	-31.0279	-0.2913054086871673
P56524	2VQW-G	HISTONE DEACETYLASE 4	-31.0242	-0.2908157846608019
P27448	2QNJ-B	MAP/microtubule affinity-regulating kinase 3	-31.0218	-0.2904981906977537
A8K008	6AL5-H	B43 HEAVY CHAIN	-30.9989	-0.287467814967004
P54922	6G2A-A	[Protein ADP-ribosylarginine] hydrolase	-30.993	-0.2866870631411776
O94923	6I01-B	D-glucuronyl C5-epimerase	-30.9894	-0.2862106721966058
O95831	1M6I-A	Programmed cell death protein 8	-30.988	-0.2860254090514945
P48443	2GL8-D	Retinoic acid receptor RXR-gamma	-30.9812	-0.2851255594895254
Q9BS26	2R2J-A	Thioredoxin domain-containing protein 4	-30.9773	-0.2846094692995721
Q16584	5K26-A	Chimera protein of MLK3-SH3 and MIP (E.C.2.7.11.25)	-30.9718	-0.2838816498009208
P24864	1W98-B	G1/S-SPECIFIC CYCLIN E1	-30.9702	-0.2836699204922216
Q9UGN5	4ZZX-A	POLY [ADP-RIBOSE] POLYMERASE 2	-30.9635	-0.2827833040120462
P49862	2QXG-A	Kallikrein-7	-30.9607	-0.2824127777218235
P06732	1I0E-A	CREATINE KINASE,M CHAIN	-30.9603	-0.2823598453946489
P51449, Q15596	5VB7-A	Nuclear receptor ROR-gamma, SRC2 chimera	-30.9602	-0.2823466123128553
A0A0B4J2H0	5CBE-A	3b4 heavy chain	-30.959	-0.2821878153313312
Q96GD4	4AF3-A	AURORA KINASE B	-30.9529	-0.2813805973419175
Q9Y2R4	3DKP-A	Probable ATP-dependent RNA helicase DDX52	-30.9497	-0.2809571387245203
P63104	2O02-A	14-3-3 ZETA ISOFORM	-30.9495	-0.280930672560933
P11166	5EQG-A	Solute carrier family 2, facilitated glucose transporter member 1	-30.9407	-0.2797661613630902
Q9BY41	3F06-A	Histone deacetylase 8	-30.9195	-0.2769607480228329
P11473	3TKC-A	Vitamin D3 receptor	-30.9158	-0.2764711239964674
P20273	5VKM-A	B-cell receptor CD22	-30.8904	-0.273109921220876
Q15645	5WC2-A	Pachytene checkpoint protein 2 homolog	-30.8883	-0.2728320265032092
P09913	4G1T-B	Interferon-induced protein with tetratricopeptide repeats 2	-30.881	-0.2718660115322714
Q6P5S8	2NY4-C	ANTIBODY 17B, LIGHT CHAIN	-30.8784	-0.2715219514056359
P02741	1B09-A	C-Reactive Protein	-30.8757	-0.2711646581972068
P04278	6PYB-A	Sex hormone-binding globulin	-30.8638	-0.2695899214637609
Q08174	6PIM-A	Protocadherin-1	-30.8462	-0.2672608990680754
P08574	5XTE-U	Cytochrome c1, heme protein, mitochondrial	-30.8446	-0.2670491697593767
P46976	6EQJ-A	Glycogenin-1	-30.8439	-0.2669565381868213
P26447	3C1V-A	Protein S100-A4	-30.8435	-0.2669036058596463
Q09028	3GFC-A	Histone-binding protein RBBP4	-30.8403	-0.266480147242249
P08922	4UXL-A	PROTO-ONCOGENE TYROSINE-PROTEIN KINASE ROS	-30.8392	-0.266334583342519
Q8N0W4	2XB6-A	Neuroligin-4, X-linked	-30.8368	-0.2660169893794708
P14151	5VC1-A	L-selectin	-30.8228	-0.2641643579283576
P28223	6A93-A	5-hydroxytryptamine receptor 2A,Soluble cytochrome b562	-30.8177	-0.2634894707568803
Q9Y2R2	2QCJ-A	Tyrosine-protein phosphatase non-receptor type 22	-30.816	-0.263264508366388
Q15418	4NIF-D	Ribosomal protein S6 kinase alpha-1	-30.8047	-0.2617691701237039
Q9Y466	4XAJ-A	Maltose-binding periplasmic protein,Nuclear receptor subfamily 2 group E member 1	-30.8031	-0.2615574408150053
P15822	1BBO-A	HUMAN ENHANCER-BINDING PROTEIN MBP-1	-30.7964	-0.2606708243348293
Q9H2X6	6P5S-A	Homeodomain-interacting protein kinase 2	-30.7957	-0.2605781927622739
O75173	3B2Z-A	ADAMTS-4	-30.7867	-0.2593872154008438
P04908	6T79-C	Histone H2A type 1-B/E	-30.7722	-0.2574684185407624
Q09428	6C3P-E	ATP-binding cassette sub-family C member 8	-30.7696	-0.257124358414127
G1RH57	5X8X-A	Nuclear receptor ROR-gamma	-30.7671	-0.2567935313692852
Q96LB9	1SK4-A	Peptidoglycan recognition protein I-alpha	-30.7603	-0.2558936818073161
Q9ULY5	3WH3-A	C-type lectin domain family 4 member E	-30.7261	-0.2513679678338819
O43781	5Y86-A	Dual specificity tyrosine-phosphorylation-regulated kinase 3	-30.7119	-0.2494888702191813
P01704	5CBA-B	3b4 light chain	-30.7091	-0.2491183439289586
P00736	2QY0-D	C1R COMPLEMENT SERINE PROTEASE	-30.704	-0.2484434567574818
O95154	2CLP-B	AFLATOXIN B1 ALDEHYDE REDUCTASE MEMBER 3	-30.6862	-0.246087968198209
P27695	1BIX-A	DNA-(apurinic or apyrimidinic site) lyase	-30.685	-0.2459291712166849
P21695	6E8Y-A	Glycerol-3-phosphate dehydrogenase [NAD(+)], cytoplasmic	-30.679	-0.2451351863090649
P08684	6UNG-A	Cytochrome P450 3A4	-30.6782	-0.2450293216547158
P78324	2WNG-A	Tyrosine-protein phosphatase non-receptor type substrate 1	-30.6765	-0.2448043592642235
P00390	1GRG-A	PROTEIN (GLUTATHIONE REDUCTASE)	-30.6689	-0.2437986450479048
K7N5N2	4MNQ-D	T cell receptor alpha variable 21-DV12,T-cell receptor, sp3.4 alpha chain	-30.6655	-0.2433487202669203
P06703	4YBH-B	Protein S100-A6	-30.6527	-0.2416548857973307
Q92859	4UI2-A	Neogenin	-30.6442	-0.2405300738448693
Q13472	4CGY-A	DNA TOPOISOMERASE 3-ALPHA	-30.6423	-0.2402786452907893
P0CG30	2LJR-A	GLUTATHIONE S-TRANSFERASE	-30.6241	-0.237870224404342
P08754	2ODE-A	GUANINE NUCLEOTIDE-BINDING PROTEIN G(K) SUBUNIT ALPHA	-30.6239	-0.2378437582407547
Q15181	6C45-B	Inorganic pyrophosphatase	-30.6184	-0.2371159387421033
P27694	4LUZ-A	Replication protein A 70 kDa DNA-binding subunit	-30.6083	-0.2357793974809429
Q12923	3LNY-A	PROTEIN TYROSINE PHOSPHATASE, NON-RECEPTOR TYPE 13	-30.595	-0.2340193976023851
Q9UQM7	2VZ6-A	Calcium/calmodulin-dependent protein kinase type II subunit alpha	-30.5825	-0.2323652623781769
Q10471	4D11-A	Polypeptide N-acetylgalactosaminyltransferase 2	-30.575	-0.2313727812436518
P23415	4X5T-E	Proton-gated ion channel,GLRA1 protein,GLRA1 protein	-30.5684	-0.23049939784527
P63000	5QQE-A	Ras-related C3 botulinum toxin substrate 1	-30.5677	-0.2304067662727141
Q9BZP6	2YBT-A	ACIDIC MAMMALIAN CHITINASE	-30.5653	-0.2300891723096664
Q8WXG8	5HYD-A	Protein S100-Z	-30.5617	-0.2296127813650941
Q9NR30	6L5L-A	Nucleolar RNA helicase 2	-30.5598	-0.2293613528110145
P82251	6LID-D	b(0,+)-type amino acid transporter 1	-30.5414	-0.2269264657609799
P02671	1FZD-C	FIBRINOGEN-420	-30.5289	-0.2252723305367717
Q15399	2Z7X-B	Toll-like receptor 1,Variable lymphocyte receptor B	-30.5254	-0.2248091726739935
P01834	4XMP-L	Antibody Fab 8ANC195 light chain	-30.5201	-0.2241078193389289
Q9BX68	5KM5-B	Histidine triad nucleotide-binding protein 2, mitochondrial	-30.5188	-0.2239357892756112
Q14914	1ZSV-A	NADP-dependent leukotriene B4 12-hydroxydehydrogenase	-30.5114	-0.2229565412228798
O00255	4OG7-A	Menin	-30.4972	-0.2210774436081793
P52565	2JHW-A	RHO GDP-DISSOCIATION INHIBITOR 1	-30.4964	-0.2209715789538303
Q9NZH8	4IZE-A	Interleukin-36 gamma	-30.4948	-0.2207598496451316
P17900	2AG9-A	Ganglioside GM2 activator	-30.493	-0.2205216541728452
Q9UK32	6G78-A	Ribosomal protein S6 kinase alpha-6	-30.4917	-0.220349624109528
Q16576	3CFV-B	Histone-binding protein RBBP7	-30.4723	-0.2177824062415566
Q5VVY1	5UBB-A	Alpha N-terminal protein methyltransferase 1B	-30.4657	-0.2169090228431743
P68106	4IQ2-A	Peptidyl-prolyl cis-trans isomerase FKBP1B	-30.4508	-0.2149372936559183
Q14376	1HZJ-A	UDP-GLUCOSE 4-EPIMERASE	-30.4505	-0.2148975944105374
P45381	4NFR-B	Aspartoacylase	-30.4486	-0.2146461658564574
Q9UMR7	5B1X-A	C-type lectin domain family 4 member A	-30.4446	-0.214116842584711
Q9NQ88	3DCY-A	REGULATOR PROTEIN	-30.4409	-0.2136272185583451
Q03405	3BT2-U	Urokinase plasminogen activator surface receptor	-30.4397	-0.213468421576821
P80511	2WC8-A	PROTEIN S100-A12	-30.4392	-0.2134022561678528
A0A0B4J279, P01848	5BS0-D	T-CELL RECEPTOR ALPHA CHAIN C REGION	-30.4348	-0.2128200005689314
Q9Y6N5	6MP5-A	Sulfide:quinone oxidoreductase, mitochondrial	-30.4337	-0.2126744366692014
Q9Y2Z4	3ZXI-B	Tyrosyl-tRNA synthetase	-30.4299	-0.2121715795610419
Q9UDR5	5L76-A	Alpha-aminoadipic semialdehyde synthase, mitochondrial	-30.4267	-0.2117481209436446
P01589, P60568	6VWU-A	Interleukin-2,Interleukin-2 receptor subunit alpha	-30.4264	-0.2117084216982637
O75151	3PTR-B	PHD finger protein 2	-30.4236	-0.211337895408041
P49427	4MDK-A	Ubiquitin-conjugating enzyme E2 R1	-30.4174	-0.2105174443368337
P40692	4P7A-A	DNA mismatch repair protein Mlh1	-30.4145	-0.2101336849648173
Q09328	5ZIB-A	Alpha-1,6-mannosylglycoprotein 6-beta-N-acetylglucosaminyltransferase A	-30.4071	-0.2091544369120859
O15519	3H13-A	CASP8 and FADD-like apoptosis regulator	-30.4057	-0.2089691737669745
P30153	2NPP-D	Serine/threonine-protein phosphatase 2A 65 kDa regulatory subunit A alpha isoform	-30.4046	-0.2088236098672441
P30556	4YAY-A	Soluble cytochrome b562,Type-1 angiotensin II receptor	-30.4028	-0.2085854143949582
Q00610	6QNN-A	Clathrin heavy chain 1	-30.4019	-0.2084663166588154
K7N5M3	6MJ6-C	Protein Trav11,Va14Ja18/Vb8.2,Human nkt tcr alpha chain	-30.4009	-0.2083339858408786
Q96C23	1SNZ-A	aldose 1-epimerase	-30.3982	-0.2079766926324495
Q9H6S3	1WXB-A	Epidermal growth factor receptor pathway substrate 8-like protein	-30.3969	-0.2078046625691318
O75787	3LBS-B	Maltose-binding periplasmic protein, Renin receptor	-30.391	-0.2070239107433054
P0DOX7	6MSY-L	Fab 2G12, light chain	-30.3854	-0.2062828581628604
Q9UKJ1	5XO2-A	Paired immunoglobulin-like type 2 receptor alpha	-30.3842	-0.2061240611813363
P0DOX5	6BF9-C	Fab H11-E heavy chain	-30.3726	-0.2045890236932708
Q96PD4	1JPY-A	Interleukin-17F	-30.3699	-0.2042317304848422
O00481	6J06-A	Butyrophilin subfamily 3 member A1	-30.366	-0.203715640294889
C5MK56	4PRP-A	MHC class I antigen	-30.3559	-0.2023790990337285
P11216	5IKO-A	Glycogen phosphorylase, brain form	-30.3557	-0.2023526328701412
P00367	1L1F-C	Glutamate dehydrogenase 1	-30.353	-0.2019953396617126
Q15303	2AHX-A	Receptor tyrosine-protein kinase erbB-4	-30.3515	-0.2017968434348075
P09668	6CZS-A	Pro-cathepsin H	-30.3499	-0.2015851141261089
Q16611	2JCN-A	Bcl-2 homologous antagonist/killer	-30.3498	-0.2015718810443148
Q96DU7	2A98-A	Inositol 1,4,5-trisphosphate 3-kinase C	-30.3474	-0.2012542870812671
P19835	6H0T-A	BILE SALT ACTIVATED LIPASE	-30.3442	-0.2008308284638698
Q01469	5HZ5-A	Fatty acid-binding protein, epidermal	-30.3441	-0.2008175953820762
P21917	5WIU-A	D(4) dopamine receptor, soluble cytochrome b562 chimera	-30.3383	-0.2000500766380434
P68431	5C3I-J	Histone H3.1	-30.3368	-0.1998515804111384
P31946	2C23-A	14-3-3 protein beta/alpha	-30.3355	-0.1996795503478207
O14936	3MFS-A	Peripheral plasma membrane protein CASK	-30.3324	-0.199269324812217
P28472	4COF-B	GAMMA-AMINOBUTYRIC ACID RECEPTOR SUBUNIT BETA-3	-30.3128	-0.1966756407806583
Q9NX74	6EZA-A	tRNA-dihydrouridine(20) synthase [NAD(P)+]-like	-30.3093	-0.1962124829178801
Q8NHX9	6NQ2-B	Two pore calcium channel protein 2	-30.2898	-0.1936320319681151
Q16602	3N7R-A	Calcitonin gene-related peptide type 1 receptor	-30.2885	-0.1934600019047974
Q9GZS3	6TED-W	WD repeat-containing protein 61	-30.288	-0.1933938364958292
P19099	6XZ8-A	Cytochrome P450 11B2, mitochondrial	-30.2866	-0.1932085733507178
Q96RD7	6M66-F	Pannexin-1	-30.2826	-0.192679250078971
P35998	5GJQ-H	26S protease regulatory subunit 7	-30.2711	-0.1911574456726996
P49748	3B96-A	Very long-chain specific acyl-CoA dehydrogenase	-30.265	-0.1903502276832859
Q9NZ08	6Q4R-A	Endoplasmic reticulum aminopeptidase 1,Endoplasmic reticulum aminopeptidase 1	-30.2594	-0.1896091751028405
P40394	1D1S-A	ALCOHOL DEHYDROGENASE CLASS IV SIGMA CHAIN	-30.2502	-0.1883917315778231
P12318	3RY6-C	Low affinity immunoglobulin gamma Fc region receptor II-a	-30.2474	-0.1880212052876004
P47985	5XTE-P	Cytochrome b-c1 complex subunit Rieske, mitochondrial	-30.2429	-0.1874257166068854
P30876	5IYC-B	DNA-directed RNA polymerase II subunit RPB2	-30.2245	-0.1849908295568508
P31749, Q16513	6CCY-A	RAC-alpha serine/threonine-protein kinase,PIFtide	-30.2186	-0.1842100777310244
O60684	4UAD-A	Importin subunit alpha-7	-30.2156	-0.1838130852772144
Q15022, Q15910	5WG6-A	Histone-lysine N-methyltransferase EZH2,Polycomb protein SUZ12 (E.C.2.1.1.43) chimera	-30.2115	-0.1832705289236744
P08183	6FN1-A	Multidrug resistance protein 1	-30.2106	-0.1831514311875312
Q9UPN9	3U5M-A	E3 ubiquitin-protein ligase TRIM33	-30.2059	-0.1825294763432289
Q9HAU4	2KXQ-A	E3 ubiquitin-protein ligase SMURF2	-30.1829	-0.1794858675306857
P08473	2YB9-A	NEPRILYSIN	-30.1773	-0.1787448149502402
O75112	4YDP-A	LIM domain-binding protein 3	-30.1764	-0.1786257172140975
P62195	5GJQ-J	26S protease regulatory subunit 8	-30.1694	-0.1776994014885407
Q9H777	3ZWF-B	ZINC PHOSPHODIESTERASE ELAC PROTEIN 1	-30.1693	-0.177686168406747
Q92835	2YSX-A	Signaling inositol polyphosphate phosphatase SHIP II	-30.166	-0.1772494767075561
Q9NP87	6IPM-A	DNA-directed DNA/RNA polymerase mu	-30.1636	-0.1769318827445079
Q9BYE9	5CZR-A	Cadherin-related family member 2	-30.161	-0.1765878226178729
Q9H6E5	5WU5-A	Speckle targeted PIP5K1A-regulated poly(A) polymerase	-30.1471	-0.1747484242485528
Q9C0B1	6AKW-A	Alpha-ketoglutarate-dependent dioxygenase FTO	-30.1389	-0.1736633115414724
P33316	3ARN-B	dUTP pyrophosphatase	-30.1353	-0.1731869205969005
Q05315	6GKU-A	Galectin-10	-30.1341	-0.1730281236153764
Q00266	2OBV-A	S-adenosylmethionine synthase isoform type-1	-30.1338	-0.1729884243699956
Q8WU08	4FR4-A	Serine/threonine-protein kinase 32A	-30.1281	-0.1722341387077564
Q0KKI6	5VZX-L	Crenezumab Fab light chain	-30.1224	-0.1714798530455173
Q9UJV9	2P6N-A	ATP-dependent RNA helicase DDX41	-30.119	-0.1710299282645328
P41146	5DHG-A	Fusion protein of Nociceptin receptor and cytochrome b562	-30.1131	-0.1702491764387064
P00451, P01857	5K8D-B	Coagulation factor VIII,Ig gamma-1 chain C region	-30.1078	-0.1695478231036423
P62136	6DNO-A	Serine/threonine-protein phosphatase PP1-alpha catalytic subunit	-30.1057	-0.169269928385975
P11474	2PJL-B	Steroid hormone receptor ERR1	-30.0962	-0.1680127856155768
Q9BV86	2EX4-B	adrenal gland protein AD-003	-30.091	-0.1673246653623063
Q68J44	2Y96-A	DUAL SPECIFICITY PHOSPHATASE DUPD1	-30.0904	-0.1672452668715441
P0CG04	2IG2-L	IGG1-LAMBDA KOL FAB (LIGHT CHAIN)	-30.0897	-0.1671526352989886
Q9BU02	3TVL-A	Thiamine-triphosphatase	-30.0895	-0.1671261691354013
Q5NV90		V2-17 PROTEIN	-30.0766	-0.1654191015840181
Q68D85	4ZSO-E	Ig-like domain-containing protein DKFZp686O24166/DKFZp686I21167	-30.068	-0.1642810565497631
Q8IX04	2I6T-A	UBIQUITIN-CONJUGATING ENZYME E2-LIKE ISOFORM A	-30.0673	-0.1641884249772072
P20036	4P57-A	HLA class II histocompatibility antigen, DP alpha 1 chain	-30.0656	-0.1639634625867149
Q99523	5MRH-A	Sortilin	-30.0588	-0.1630636130247458
O43741	2F15-A	5'-AMP-activated protein kinase, beta-2 subunit	-30.0547	-0.1625210566712053
O15119		T-BOX TRANSCRIPTION FACTOR TBX3	-30.0481	-0.1616476732728235
P51531	6HAX-A	Possible global transcription activator SNF2L2	-30.0302	-0.1592789516317571
P41181	4NEF-A	Aquaporin-2	-30.0246	-0.1585378990513116
P05981	1O5F-H	Serine protease hepsin	-30.0151	-0.1572807562809134
Q13509	5IJ9-B	Tubulin beta-3 chain	-30.0095	-0.1565397037004679
Q15125	6OHU-B	3-beta-hydroxysteroid-Delta(8),Delta(7)-isomerase	-30.0081	-0.1563544405553565
P09210	2WJU-B	GLUTATHIONE S-TRANSFERASE A2	-30.0063	-0.1561162450830706
Q6ZMT4	3U78-A	JmjC domain-containing histone demethylation protein 1D	-29.991	-0.1540915835686397
P50479	2V1W-A	PDZ and LIM domain protein 4	-29.9847	-0.1532578994156387
P49757	5NJK-A	Protein numb homolog	-29.9826	-0.1529800046979719
P12104	3IFB-A	INTESTINAL FATTY ACID-BINDING PROTEIN (T54)	-29.9742	-0.1518684258273037
Q6VAB6	5KKR-B	Kinase suppressor of Ras 2	-29.9682	-0.1510744409196837
Q8NBP7	3P5B-A	Proprotein convertase subtilisin/kexin type 9	-29.9667	-0.1508759446927787
Q86V24	5LXA-A	Adiponectin receptor protein 2	-29.9641	-0.1505318845661432
Q9NZN9	5U9A-A	Aryl hydrocarbon receptor-interacting protein-like 1 (AIPL1)	-29.954	-0.1491953433049832
P54274	3BQO-A	Telomeric repeat-binding factor 1	-29.9531	-0.14907624556884
P40937	6VVO-C	Replication factor C subunit 5	-29.9468	-0.1482425614158391
Q15109	3O3U-N	Maltose-binding periplasmic protein, Advanced glycosylation end product-specific receptor	-29.9399	-0.1473294787720763
P20020	6A69-A	Plasma membrane calcium-transporting ATPase 1	-29.9382	-0.1471045163815836
P51965	3BZH-A	Ubiquitin-conjugating enzyme E2 E1	-29.9374	-0.1469986517272345
Q12830	2F6N-A	Nucleosome-remodeling factor subunit BPTF	-29.9347	-0.1466413585188054
Q9NYV4	6TD3-B	Cyclin-dependent kinase 12	-29.9323	-0.1463237645557577
Q96H15	5F7H-B	T-cell immunoglobulin and mucin domain-containing protein 4	-29.9307	-0.146112035247059
P23368	1PJL-C	NAD-dependent malic enzyme, mitochondrial	-29.9299	-0.1460061705927095
P16109	1G1R-A	P-SELECTIN	-29.928	-0.1457547420386299
P30530	5U6B-A	Tyrosine-protein kinase receptor UFO	-29.9262	-0.145516546566344
Q6ZVK8	3GG6-A	Nucleoside diphosphate-linked moiety X motif 18	-29.9186	-0.1445108323500254
Q6N095	6V8X-K	VRC01 Fab Heavy Chain	-29.9126	-0.1437168474424053
Q99972	4WXQ-A	Myocilin	-29.9036	-0.1425258700809753
Q6GMX6	4D9L-H	ABT-007 FAB FRAGMENT	-29.896	-0.1415201558646567
A0A0B4J1V1, P0DOX5	6APD-J	Immunoglobulin heavy variable 3-21,Immunoglobulin gamma-1 heavy chain	-29.8893	-0.1406335393844807
P24928	5IYA-A	DNA-directed RNA polymerase II subunit RPB1	-29.8878	-0.1404350431575757
Q9HBA0	4DX1-A	Transient receptor potential cation channel subfamily V member 4	-29.8853	-0.1401042161127343
P55211	1NW9-B	Caspase-9	-29.8832	-0.1398263213950671
P67775	3P71-C	Serine/threonine-protein phosphatase 2A catalytic subunit alpha isoform	-29.8832	-0.1398263213950671
Q14126	2YQG-A	Desmoglein-2	-29.8803	-0.1394425620230507
P49448	6G2U-C	Glutamate dehydrogenase 2, mitochondrial	-29.8762	-0.1389000056695107
P28472, P31644	5O8F-B	Human GABAA receptor chimera beta3-alpha5,Gamma-aminobutyric acid receptor subunit beta-3,Gamma-aminobutyric acid receptor subunit alpha-5	-29.873	-0.1384765470521134
Q8N371	4GJZ-A	Lysine-specific demethylase 8	-29.868	-0.1378148929624298
P23469	2JJD-A	Receptor-type tyrosine-protein phosphatase epsilon	-29.8656	-0.137497298999382
Q96BD5	2YQL-A	PHD finger protein 21A	-29.861	-0.1368885772368734
Q9ULD4	3PFS-A	Bromodomain and PHD finger-containing protein 3	-29.841	-0.1342419608781401
Q6PIK1	1MCL-A	IMMUNOGLOBULIN LAMBDA DIMER MCG (LIGHT CHAIN)	-29.8409	-0.1342287277963465
P49356	2H6I-B	Protein farnesyltransferase beta subunit	-29.8294	-0.1327069233900746
O95298	5XTD-g	NADH dehydrogenase [ubiquinone] 1 subunit C2	-29.8251	-0.1321379008729469
P49450, P68431	5Z23-E	Histone H3.1,Histone H3-like centromeric protein A,Histone H3.1	-29.8166	-0.1310130889204855
Q96JA3	5KDI-A	Pleckstrin homology domain-containing family A member 8	-29.8164	-0.1309866227568983
Q9NR48	4YNP-A	Probable histone-lysine N-methyltransferase ASH1L	-29.8149	-0.1307881265299932
Q9H6P5	2A8M-A	Threonine aspartase 1	-29.8107	-0.1302323370946591
Q93038	5YGS-A	Human TNRSF25 death domain	-29.7986	-0.1286311341976255
Q16698		2,4-DIENOYL-COA REDUCTASE, MITOCHONDRIAL PRECURSOR	-29.7927	-0.1278503823717991
P25929	5ZBQ-A	Neuropeptide Y receptor type 1,T4 Lysozyme	-29.792	-0.1277577507992436
O00214	5GZF-A	GALECTIN-8	-29.7881	-0.1272416606092904
P68036	5TTE-E	Ubiquitin-conjugating enzyme E2 L3	-29.7824	-0.1264873749470513
O75582	1VZO-A	RIBOSOMAL PROTEIN S6 KINASE ALPHA 5	-29.7807	-0.126262412556559
Q8WXH5	2IZV-A	SUPPRESSOR OF CYTOKINE SIGNALING 4	-29.7787	-0.1259977509206858
P26012	6UJA-B	Integrin beta-8	-29.7766	-0.1257198562030186
P01024	2A74-A	COMPLEMENT C3 BETA CHAIN	-29.776	-0.1256404577122568
Q5R3K3	6YTV-C	Calcium homeostasis modulator protein 6	-29.7743	-0.1254154953217645
Q9Y5C1	6EUA-B	Angiopoietin-related protein 3	-29.7724	-0.1251640667676849
P62068	5CVO-B	Ubiquitin carboxyl-terminal hydrolase 46	-29.7633	-0.1239598563244613
Q8TAB3	6VFU-A	Protocadherin-19	-29.7584	-0.1233114353165717
O95711	3B2D-D	Lymphocyte antigen 86	-29.7535	-0.1226630143086817
P21579	2N1T-E	Synaptotagmin-1	-29.7492	-0.1220939917915539
O43660	4YVD-A	Pleiotropic regulator 1	-29.7453	-0.1215779016016012
Q92729	6SUC-A	Receptor-type tyrosine-protein phosphatase U	-29.7419	-0.1211279768206167
P08476	1S4Y-D	Inhibin beta A chain	-29.738	-0.1206118866306635
Q15858	6NT3-A	Chimera of bacterial Ion transport protein and human Sodium channel protein type 9 subunit alpha	-29.7302	-0.1195797062507575
P52789	5HFU-A	Hexokinase-2	-29.7267	-0.1191165483879793
O43614	5WS3-A	Orexin receptor type 2,GlgA glycogen synthase,Orexin receptor type 2	-29.7252	-0.1189180521610743
A0A384E0N4	5NX9-B	Adenylosuccinate lyase	-29.7246	-0.118838653670312
Q01523	4E83-A	Defensin-5	-29.7237	-0.1187195559341693
Q9UHE8	6Y9B-C	Metalloreductase STEAP1	-29.7219	-0.1184813604618834
O60603	2Z7X-A	Toll-like receptor 2,Variable lymphocyte receptor B	-29.7177	-0.1179255710265493
Q9H1K0	1YZM-A	FYVE-finger-containing Rab5 effector protein rabenosyn-5	-29.7131	-0.1173168492640406
P26639	4P3N-A	Threonine--tRNA ligase, cytoplasmic	-29.7095	-0.1168404583194684
Q9BQA1	6RLL-B	Methylosome protein 50	-29.7047	-0.1162052703933724
P35247	2ORJ-C	Pulmonary surfactant-associated protein D	-29.6973	-0.1152260223406411
O00154	2QQ2-C	Cytosolic acyl coenzyme A thioester hydrolase	-29.6915	-0.1144585035966088
Q9HCK4	5NOI-A	Roundabout homolog 2	-29.6665	-0.1111502331481919
P05413	4WBK-A	MUSCLE FATTY ACID BINDING PROTEIN	-29.6621	-0.1105679775492705
Q58F21	4FLP-A	Bromodomain testis-specific protein	-29.6616	-0.1105018121403023
P42684	2XYN-A	Tyrosine-protein kinase ABL2	-29.6542	-0.1095225640875709
P07954	3E04-B	Fumarate hydratase	-29.6516	-0.1091785039609355
P10635	4WNW-A	Cytochrome P450 2D6	-29.6497	-0.1089270754068559
Q9H269	4BX9-C	VACUOLAR PROTEIN SORTING-ASSOCIATED PROTEIN 16 HOMOLOG	-29.6486	-0.1087815115071254
Q13501	6KHZ-A	Sequestosome-1, Arg-Glu peptide chimera	-29.6414	-0.1078287296179818
O15066	3B6U-B	Kinesin-like protein KIF3B	-29.6096	-0.1036206096075958
Q6N030	2NY1-D	ANTIBODY 17B, HEAVY CHAIN	-29.6083	-0.1034485795442781
Q13572	2QB5-A	Inositol-tetrakisphosphate 1-kinase	-29.5982	-0.1021120382831176
P49902	6DE1-A	CYTOSOLIC PURINE 5'-NUCLEOTIDASE	-29.576	-0.0991742941249239
Q06278	6Q6Q-A	ALDEHYDE OXIDASE	-29.5757	-0.099134594879543
P00326	1U3W-A	Alcohol dehydrogenase gamma chain	-29.5637	-0.0975466250643029
Q06481	5TPT-A	Amyloid-like protein 2	-29.558	-0.0967923394020638
P18206	6FUY-A	Vinculin	-29.5528	-0.0961042191487934
Q07654	1E9T-A	Trefoil factor 3	-29.5497	-0.0956939936131897
Q9Y5X0	4PZG-A	Sorting nexin-10	-29.549	-0.0956013620406338
Q9Y5X4	4LOG-A	Maltose ABC transporter periplasmic protein and NR2E3 protein chimeric construct	-29.5445	-0.0950058733599188
Q9Y468	3OQ5-A	Lethal(3)malignant brain tumor-like protein	-29.5439	-0.094926474869157
P57735	2OIL-A	Ras-related protein Rab-25	-29.5361	-0.093894294489251
O94953	4UC4-A	Lysine-specific demethylase 4B	-29.5349	-0.0937354975077269
P50579	1KQ0-A	Methionine aminopeptidase 2	-29.5278	-0.0927959487003765
P00558	5M3U-A	Phosphoglycerate kinase 1	-29.5237	-0.0922533923468365
Q8TAX9	5TJ4-A	Sugar ABC transporter substrate-binding protein,Gasdermin-B	-29.5235	-0.0922269261832487
P10144	1FQ3-B	GRANZYME B	-29.5177	-0.0914594074392164
P52306	5ZHX-A	Rap1 GTPase-GDP dissociation stimulator 1	-29.5126	-0.0907845202677391
P20933	1APZ-B	ASPARTYLGLUCOSAMINIDASE	-29.5063	-0.0899508361147382
P23526	5W49-B	Adenosylhomocysteinase	-29.506	-0.0899111368693573
Q6P5S8, Q9UL78	5WKO-B	Antibody 27F3 light chain	-29.5051	-0.0897920391332141
P08397	5M6R-A	Porphobilinogen deaminase	-29.5022	-0.0894082797611977
Q9UI09	5XTD-N	NADH dehydrogenase [ubiquinone] 1 alpha subcomplex subunit 12	-29.4964	-0.0886407610171655
Q59H18	4YFF-A	Serine/threonine-protein kinase TNNI3K	-29.4949	-0.0884422647902605
P68363	5N5N-J	Tubulin alpha-1B chain	-29.4944	-0.0883760993812918
Q9NRF2	5W3R-A	SH2B adapter protein 1	-29.4926	-0.0881379039090059
Q12884	1Z68-B	fibroblast activation protein, alpha subunit	-29.4859	-0.0872512874288304
Q9BTU6	5EUT-A	Phosphatidylinositol 4-kinase type 2-alpha,Endolysin,Phosphatidylinositol 4-kinase type 2-alpha	-29.4624	-0.0841415132073185
P25105	5ZKP-A	Platelet-activating factor receptor,Endolysin,Endolysin,Platelet-activating factor receptor	-29.4608	-0.0839297838986199
V9HW68	6U1N-H	Fab30 heavy chain	-29.4585	-0.0836254230173658
P99999	2N3Y-A	Cytochrome c	-29.4475	-0.0821697840200626
Q99584	2EGD-B	Protein S100-A13	-29.4462	-0.0819977539567449
Q9Y4B6	4PXW-A	Protein VPRBP	-29.4365	-0.0807141450227589
P45877	2ESL-A	Peptidyl-prolyl cis-trans isomerase C	-29.418	-0.0782660248909307
P04085		Platelet-derived growth factor subunit A	-29.4107	-0.0773000099199929
P49642	4RR2-A	DNA primase small subunit	-29.3967	-0.0754473784688797
P78527	5Y3R-C	DNA-dependent protein kinase catalytic subunit	-29.3919	-0.0748121905427838
Q10589	3MQ9-C	Bone marrow stromal antigen 2 fused to Maltose-binding periplasmic protein	-29.3902	-0.0745872281522915
O95633	3SEK-C	follistatin-like 3	-29.3884	-0.0743490326800056
Q9BTM1	6KVD-G	Histone H2A.J	-29.3792	-0.0731315891549883
P23470	3QCN-A	Receptor-type tyrosine-protein phosphatase gamma	-29.3766	-0.0727875290283528
P63146	2YBF-A	UBIQUITIN-CONJUGATING ENZYME E2 B	-29.3644	-0.0711730930495255
Q709F0	2WBI-A	ACYL-COA DEHYDROGENASE FAMILY MEMBER 11	-29.3621	-0.0708687321682714
Q9HCL0	6VFR-A	Protocadherin-18	-29.3601	-0.0706040705323978
O00161	3ZUS-A	BOTULINUM NEUROTOXIN TYPE A, SYNAPTOSOMAL-ASSOCIATED PROTEIN 23	-29.3523	-0.0695718901524918
Q9NRS6	6MBI-A	Sorting nexin-15	-29.352	-0.0695321909071109
Q9NW15	6R7X-B	Anoctamin-10	-29.3498	-0.06924106310765
Q9Y600	2JIS-A	CYSTEINE SULFINIC ACID DECARBOXYLASE	-29.3475	-0.0689367022263959
Q9BWP8	4YMD-A	Collectin-11	-29.3465	-0.0688043714084591
Q15262	2C7S-A	RECEPTOR-TYPE TYROSINE-PROTEIN PHOSPHATASE KAPPA	-29.3448	-0.0685794090179668
P0CG48	3Q3F-A	Ribonuclease/Ubiquitin chimeric protein	-29.3256	-0.0660386573135831
Q9Y243	2X18-A	RAC-GAMMA SERINE/THREONINE-PROTEIN KINASE	-29.3174	-0.0649535446065022
Q9ULC6	5HP5-A	Protein-arginine deiminase type-1	-29.3039	-0.0631670785643572
P62316	5XJL-B	PROTEIN (SMALL NUCLEAR RIBONUCLEOPROTEIN SM D2)	-29.299	-0.0625186575564676
Q00688	1PBK-A	Peptidyl-prolyl cis-trans isomerase FKBP3	-29.2989	-0.062505424474674
Q6P2Q9	4JKB-A	Pre-mRNA-processing-splicing factor 8	-29.296	-0.0621216651026576
Q8N2I9	5L2Q-A	Serine/threonine-protein kinase 40	-29.2952	-0.0620158004483085
Q9H6W3		BIFUNCTIONAL LYSINE-SPECIFIC DEMETHYLASE AND HISTIDYL-HYDROXYLASE NO66	-29.269	-0.0585487330183675
Q8N1Q8	4AE7-A	THIOESTERASE SUPERFAMILY MEMBER 5	-29.2683	-0.0584561014458121
Q9NUW8	6N0N-A	Tyrosyl-DNA phosphodiesterase 1	-29.2666	-0.0582311390553198
Q16595	3T3X-A	Frataxin, mitochondrial	-29.2616	-0.0575694849656366
Q9BTZ2	3O4R-A	Dehydrogenase/reductase SDR family member 4	-29.2599	-0.0573445225751438
P42224	1BF5-A	SIGNAL TRANSDUCER AND ACTIVATOR OF TRANSCRIPTION 1-ALPHA/BETA	-29.2575	-0.0570269286120961
P08219	6HUK-A	Gamma-aminobutyric acid receptor subunit alpha-1,Gamma-aminobutyric acid receptor subunit alpha-1	-29.2572	-0.0569872293667152
Q16512	4OTG-A	Serine/threonine-protein kinase N1	-29.2572	-0.0569872293667152
A0A0K0K1A5, A0A5B9	4WWK-B	TCR Beta Chain-TRBV6-5	-29.2542	-0.0565902369129052
Q9UBU9	1KOO-A	Nuclear RNA export factor 1	-29.2471	-0.0556506881055547
Q9ULU4	5B73-A	PROTEIN KINASE C-BINDING PROTEIN 1	-29.2391	-0.0545920415620615
P60604	2LXP-A	Ubiquitin-conjugating enzyme E2 G2	-29.234	-0.0539171543905847
Q9HAZ1	6FYV-A	Dual specificity protein kinase CLK4	-29.2285	-0.0531893348919329
Q9NQV7	6NM4-A	Histone-lysine N-methyltransferase PRDM9	-29.2142	-0.0512970041954387
Q14149	6O1E-A	MORC family CW-type zinc finger protein 3	-29.2084	-0.050529485451406
Q9Y490	6R9T-A	Talin-1	-29.2043	-0.0499869290978655
Q14289	5TOB-A	Protein-tyrosine kinase 2-beta	-29.2038	-0.0499207636888973
Q15027	4NSW-A	Arf-GAP with coiled-coil, ANK repeat and PH domain-containing protein 1	-29.2021	-0.0496958012984051
P41143	6PT3-A	Delta opioid receptor	-29.1917	-0.0483195607918637
P59665	4LB7-B	Neutrophil defensin 1	-29.1898	-0.0480681322377841
Q8TCD5	4L57-B	5'(3')-deoxyribonucleotidase, cytosolic type	-29.1897	-0.04805489915599
P52735	2DLZ-A	Protein vav-2	-29.1871	-0.047710839029355
O43463	3MTS-A	Histone-lysine N-methyltransferase SUV39H1	-29.1858	-0.0475388089660373
P20591	4P4T-A	Interferon-induced GTP-binding protein Mx1	-29.1853	-0.0474726435570691
P05546	1JMJ-A	HEPARIN COFACTOR II	-29.1835	-0.0472344480847827
O75594	1YCK-A	Peptidoglycan recognition protein	-29.1778	-0.0464801624225441
A0A0B4J2H0, P01704	5C6W-J	Protein IGHV1-69-2,Ig lambda chain V-II region NIG-84	-29.1764	-0.0462948992774327
Q03111	6T1M-A	Protein ENL	-29.1687	-0.0452759519793204
O95983	6CEV-A	Methyl-CpG-binding domain protein 3	-29.1659	-0.0449054256890977
P53778	6UNA-A	Mitogen-activated protein kinase 12	-29.1553	-0.043502719018969
O60678	4RYL-A	PRMT3 protein	-29.1442	-0.0420338469398722
Q9BYE2	6KD5-B	Transmembrane protease serine 13	-29.1417	-0.0417030198950303
Q9P2E7	6VFQ-A	Protocadherin-10	-29.1142	-0.0380639224017721
Q9NRR6	2XSW-A	72 KDA INOSITOL POLYPHOSPHATE 5-PHOSPHATASE	-29.1125	-0.0378389600112798
P17948	3HNG-A	Vascular endothelial growth factor receptor 1	-29.1016	-0.0363965540957702
Q14155	5SXP-C	Rho guanine nucleotide exchange factor 7	-29.1004	-0.0362377571142461
P04632	5D69-B	Calpain small subunit 1	-29.0998	-0.0361583586234838
P10109	3NA1-C	Adrenodoxin	-29.0858	-0.0343057271723706
A0A5C2GJG2	6XEY-K	2-4 Light Chain	-29.0798	-0.0335117422647506
P29016, P29017, P61769	4ONO-A	Beta-2-microglobulin/T-cell surface glycoprotein CD1c/T-cell surface glycoprotein CD1b chimeric protein	-29.0602	-0.0309180582331919
Q9BXD5	6ARH-B	N-acetylneuraminate lyase	-29.0525	-0.0298991109350796
Q02487	5ERP-A	Desmocollin-2	-29.0482	-0.0293300884179523
P50613	1UA2-A	Cell division protein kinase 7	-29.0411	-0.0283905396106018
P52790	3HM8-A	Hexokinase-3	-29.0402	-0.0282714418744586
P62837, Q96FW1	4DDI-B	Ubiquitin-conjugating enzyme E2 D2, Ubiquitin thioesterase OTUB1	-29.0399	-0.0282317426290777
Q9Y3Z3	4Q7H-B	DEOXYNUCLEOSIDE TRIPHOSPHATE TRIPHOSPHOHYDROLASE SAMHD1	-29.0355	-0.0276494870301564
P28329	2FY4-A	Choline O-acetyltransferase	-29.0315	-0.02712016375841
O96019	6LTJ-J	Actin-like protein 6A	-29.0308	-0.0270275321858541
Q12959	1PDR-A	Disks large homolog 1	-29.0306	-0.0270010660222668
Q8WUI4	3C0Y-A	Histone deacetylase 7a	-29.0267	-0.0264849758323141
O60701	3PRJ-C	UDP-glucose 6-dehydrogenase	-29.017	-0.0252013668983281
Q9Y5K5	3A7S-A	Ubiquitin carboxyl-terminal hydrolase isozyme L5	-29.016	-0.0250690360803913
F6IQY1	6ID4-A	MHC class I antigen	-29.0136	-0.0247514421173436
P15907	4JS1-A	Beta-galactoside alpha-2,6-sialyltransferase 1	-29.0005	-0.0230179084023731
P02751	3M7P-A	FN1 protein	-28.9958	-0.0223959535580708
Q9UHX1	2DNY-A	Fuse-binding protein-interacting repressor, isoform b	-28.9951	-0.0223033219855153
Q12791	6V3G-C	Calcium-activated potassium channel subunit alpha-1	-28.9933	-0.0220651265132294
P51553	5GRH-B	Isocitrate dehydrogenase [NAD] subunit gamma, mitochondrial	-28.9896	-0.0215755024868635
Q96MK3	5YH3-A	Pseudokinase FAM20A	-28.9698	-0.0189553522917175
P98073	4DGJ-A	Enteropeptidase catalytic light chain	-28.9664	-0.018505427510733
Q5GJ75	4Q9V-A	Tumor necrosis factor alpha-induced protein 8-like protein 3	-28.9566	-0.0172085854949539
P30711	2C3Q-A	GLUTATHIONE S-TRANSFERASE THETA 1	-28.9535	-0.0167983599593498
P29323	3ZFM-A	EPHRIN TYPE-B RECEPTOR 2	-28.9471	-0.0159514427245552
P32119	1QMV-C	Peroxiredoxin-2	-28.9345	-0.0142840744185533
P63096	6OMM-A	Guanine nucleotide-binding protein G(i), alpha-1 subunit	-28.9184	-0.0121535482497728
Q7RTP6	6ICI-A	[F-actin]-monooxygenase MICAL3	-28.9174	-0.0120212174318365
O14641	3CBZ-A	Dishevelled-2	-28.9132	-0.0114654279965024
Q8NI77	3LRE-A	Kinesin-like protein KIF18A	-28.9006	-0.0097980596905005
P24468	3CJW-A	COUP transcription factor 2	-28.8831	-0.0074822703766086
O75914	6FD3-A	Serine/threonine-protein kinase PAK 3	-28.8773	-0.0067147516325764
P53041	3H60-A	Serine/threonine-protein phosphatase 5	-28.8751	-0.0064236238331154
Q6PJP8	5Q9O-A	DCLRE1A	-28.8719	-0.0060001652157182
P61803	6S7O-D	Dolichyl-diphosphooligosaccharide--protein glycosyltransferase subunit DAD1	-28.8717	-0.0059736990521309
Q96EP0	4LJO-A	E3 ubiquitin-protein ligase RNF31	-28.8714	-0.00593399980675
P51649	2W8O-A	SUCCINIC SEMIALDEHYDE DEHYDROGENASE MITOCHONDRIAL	-28.8494	-0.0030227218121431
Q9UL25	1Z08-A	Ras-related protein Rab-21	-28.8341	-0.0009980602977121
Q96SW2	6BOY-B	Protein cereblon	-28.8333	-0.000892195643363
O60880	1KA7-A	SH2 DOMAIN PROTEIN 1A	-28.8322	-0.0007466317436326
Q5T2W1	2EEI-A	Na(+)/H(+) exchange regulatory cofactor NHE-RF3	-28.8306	-0.0005349024349339
P49459	6CYR-A	Ubiquitin-conjugating enzyme E2 A	-28.8259	8.705240936829246e-05
P08311	1AU8-A	cathepsin G	-28.825	0.0002061501455114
Q16719	2HZP-A	Kynureninase	-28.823	0.0004708117813846
P29401	3OOY-B	Transketolase	-28.821	0.0007354734172578
P0DOX8	1MCE-A	Immunoglobulin lambda-1 light chain	-28.8186	0.001053067380306
P48061	1SDF-A	Stromal cell-derived factor 1	-28.8158	0.0014235936705287
P49768	5FN4-B	Presenilin-1	-28.8121	0.0019132176968942
P33764	3NSO-B	Protein S100-A3	-28.8037	0.0030247965675624
P78325	4DD8-A	Disintegrin and metalloproteinase domain-containing protein 8	-28.8019	0.0032629920398483
Q05066, Q8N884	6EDB-A	Sex-determining region Y protein,Cyclic GMP-AMP synthase	-28.7828	0.0057905106624384
Q13105, Q96RE7	4U2N-A	Zinc finger and BTB domain-containing protein 17,Nucleus accumbens-associated protein 1	-28.7715	0.007285848905123
Q15059	2YW5-A	Bromodomain-containing protein 3	-28.7695	0.0075505105409961
Q9UBX2	6A8R-B	Double homeobox protein 4	-28.7676	0.0078019390950757
A0A0B4J272	6CQL-D	F24 alpha chain	-28.766	0.0080136684037748
Q13822	4ZG9-A	Ectonucleotide pyrophosphatase/phosphodiesterase family member 2	-28.7572	0.0091781796016171
Q8IWT6	5ZSU-F	Volume-regulated anion channel subunit LRRC8A	-28.7481	0.0103823900448407
Q8N8S7	6XVT-A	Protein enabled homolog	-28.738	0.0117189313060012
O14793	6UMX-A	Growth/differentiation factor 8	-28.7185	0.0142993822557663
Q9HC16	4ROV-A	DNA dC->dU-editing enzyme APOBEC-3G	-28.7138	0.0149213371000686
S6B2B6	6UDK-O	10-1074 Fab Heavy Chain	-28.7113	0.0152521641449099
Q08499	3G4G-A	Phosphodiesterase 4D	-28.7109	0.015305096472085
P02008	1JEB-A	HEMOGLOBIN ZETA CHAIN	-28.7093	0.0155168257807836
Q8N159		N-acetylglutamate synthase, mitochondrial	-28.7083	0.01564915659872
O00141	2R5T-A	Serine/threonine-protein kinase Sgk1	-28.7062	0.0159270513163872
P61771	6BXQ-C	Beta-2-microglobulin	-28.704	0.0162181791158477
O75340	2ZNE-A	Programmed cell death protein 6	-28.7029	0.0163637430155782
P13747	6GGM-A	MHC class I antigen	-28.6981	0.0169989309416741
Q04756	2WUB-C	Hepatocyte growth factor activator	-28.6883	0.0182957729574532
Q96ES7	3LX7-A	SAGA-associated factor 29 homolog	-28.6866	0.0185207353479459
P32320	1MQ0-B	Cytidine Deaminase	-28.6803	0.0193544195009469
P14867	6I53-D	Gamma-aminobutyric acid receptor subunit alpha-1,Gamma-aminobutyric acid receptor subunit alpha-1	-28.6792	0.0194999834006769
P24385	6P8G-A	G1/S-specific cyclin-D1	-28.6774	0.0197381788729632
P38919	2HXY-A	Eukaryotic initiation factor 4A-III	-28.6757	0.0199631412634555
P51532	5EA1-A	Transcription activator BRG1	-28.6754	0.0200028405088364
Q9Y6D6	3LTL-A	Brefeldin A-inhibited guanine nucleotide-exchange protein 1	-28.6678	0.0210085547251551
P42679	3US4-A	Megakaryocyte-associated tyrosine-protein kinase	-28.6676	0.0210350208887424
Q9NWU1	2IWZ-A	3-OXOACYL-[ACYL-CARRIER-PROTEIN] SYNTHASE	-28.6656	0.0212996825246155
P78330	1NNL-A	L-3-phosphoserine phosphatase	-28.6652	0.0213526148517905
A4D2B0	4V0H-C	METALLO-BETA-LACTAMASE DOMAIN-CONTAINING PROTEIN 1 1	-28.6589	0.0221862990047915
Q06830	3HY2-A	Peroxiredoxin-1	-28.6484	0.0235757725931265
F6IQS1	6TDQ-A	MHC class I antigen	-28.6357	0.025256373980922
A6NHC0, P17655	2NQA-A	Calpain-8	-28.6352	0.0253225393898902
Q16772	2VCV-B	GLUTATHIONE S-TRANSFERASE A3	-28.63	0.0260106596431611
Q9P0L2	2HAK-A	Serine/threonine-protein kinase MARK1	-28.629	0.0261429904610975
Q6PJF2	3EYO-A	8f9 Fab	-28.6166	0.0277838926035125
Q9H0U3	6S7T-H	Magnesium transporter protein 1	-28.6164	0.0278103587670998
Q6SZW1	6QWV-D	Sterile alpha and TIR motif-containing protein 1	-28.6111	0.0285117121021639
P23297	2LP3-A	Protein S100-A1	-28.5811	0.032481636640264
Q05516	1BUO-A	PROTEIN (PROMYELOCYTIC LEUKEMIA ZINC FINGER PROTEIN PLZF)	-28.5791	0.0327462982761372
Q00604	5BPU-A	Maltose-binding periplasmic protein,Norrin	-28.5747	0.0333285538750585
P26196	2WAY-A	Probable ATP-dependent RNA helicase DDX6	-28.5601	0.035260583816934
Q9Y237	3UI6-A	Peptidyl-prolyl cis-trans isomerase NIMA-interacting 4	-28.5593	0.0353664484712831
P17707		S-adenosylmethionine decarboxylase beta chain	-28.5371	0.0383041926294773
Q96P09	1XB1-E	Baculoviral IAP repeat-containing protein 8	-28.5222	0.0402759218167332
Q15075	1JOC-B	Early Endosomal Autoantigen 1	-28.5199	0.0405802826979878
O00257	3I8Z-A	E3 SUMO-protein ligase CBX4	-28.5167	0.0410037413153851
Q9H488	5UX6-A	GDP-fucose protein O-fucosyltransferase 1	-28.5141	0.0413478014420205
O75390	5UZQ-A	Citrate synthase, mitochondrial	-28.5106	0.0418109593047987
O60825	5HTK-A	6-phosphofructo-2-kinase/fructose-2,6-bisphosphatase 2	-28.506	0.0424196810673074
Q9HD26	2LOB-A	Golgi-associated PDZ and coiled-coil motif-containing protein	-28.5014	0.043028402829816
P48426	6OSP-A	PHOSPHATIDYLINOSITOL-5-PHOSPHATE 4-KINASE TYPE-2 ALPHA	-28.4963	0.0437032900012929
Q8NHJ6	6K7O-A	Leukocyte immunoglobulin-like receptor subfamily B member 4	-28.4925	0.0442061471094524
P41597	6GPX-A	C-C chemokine receptor type 2,Rubredoxin,C-C chemokine receptor type 2	-28.4814	0.0456750191885493
O43776	5XIX-D	Asparagine--tRNA ligase, cytoplasmic	-28.4742	0.0466278010776934
P08185	2VDY-A	CORTICOSTEROID-BINDING GLOBULIN	-28.4613	0.0483348686290761
Q96J94	3O3I-X	Piwi-like protein 1	-28.4537	0.0493405828453948
Q6YN16	3KVO-A	Hydroxysteroid dehydrogenase-like protein 2	-28.4496	0.0498831391989353
P06744	1IRI-A	autocrine motility factor	-28.4486	0.0500154700168721
O15217	1GUM-B	Glutathione S-transferase A4	-28.4449	0.0505050940432376
P01833	6KXS-P	Polymeric immunoglobulin receptor	-28.422	0.0535354697739872
Q15678	2BZL-A	Tyrosine-protein phosphatase non-receptor type 14	-28.4203	0.0537604321644794
O14607	3ZLI-A	HISTONE DEMETHYLASE UTY	-28.4185	0.0539986276367654
P17066	3FE1-A	Heat shock 70 kDa protein 6	-28.3904	0.0577171236207859
Q6GMV9	1ZA6-C	IGG Light chain	-28.3808	0.0589874994729777
P35236	2QDP-A	Tyrosine-protein phosphatase non-receptor type 7	-28.3801	0.0590801310455337
P43246	3THZ-A	DNA mismatch repair protein Msh2	-28.3691	0.0605357700428369
O15263	6CS9-B	Beta-defensin 4A	-28.3625	0.0614091534412187
P05019	1H02-B	INSULIN-LIKE GROWTH FACTOR I	-28.3619	0.061488551931981
Q9GZU1	6E7Z-C	Mucolipin-1	-28.3439	0.0638705066548406
Q15233	3SDE-B	Non-POU domain-containing octamer-binding protein	-28.3415	0.0641881006178888
O00329	6OCU-A	Phosphatidylinositol 4,5-bisphosphate 3-kinase catalytic subunit delta isoform	-28.3391	0.064505694580937
A0A173ADK6	6J1V-A	HLA-A*3003	-28.3384	0.0645983261534924
P62306	5XJL-F	Small nuclear ribonucleoprotein F	-28.3372	0.0647571231350165
Q9UBE0	6CWZ-C	SUMO-activating enzyme subunit 1	-28.3362	0.0648894539529529
P43627	2DL2-A	PROTEIN (MHC CLASS I NK CELL RECEPTOR PRECURSOR (P58 NATURAL KILLER CELL RECEPTOR CLONE CL-43))	-28.3351	0.0650350178526833
Q9Y255	6I3V-B	PRELI domain-containing protein 1, mitochondrial	-28.332	0.065445243388287
P21730	6C1Q-B	Soluble cytochrome b562, C5a anaphylatoxin chemotactic receptor 1 chimera	-28.3254	0.0663186267866693
P03915	5XTC-l	NADH-ubiquinone oxidoreductase chain 5	-28.3246	0.0664244914410184
Q8TEA8	2OKV-A	Probable D-tyrosyl-tRNA(Tyr) deacylase 1	-28.3231	0.0666229876679234
P13995	6KG2-A	Bifunctional methylenetetrahydrofolate dehydrogenase/cyclohydrolase, mitochondrial	-28.3162	0.0675360703116866
Q6PHW0	4TTC-B	Iodotyrosine dehalogenase 1	-28.3006	0.0696004310714984
Q9UKL6	1LN1-A	Phosphatidylcholine transfer protein	-28.2991	0.0697989272984035
P0DOY2	6DE7-L	FAB FRAGMENT MOR03268 LIGHT CHAIN	-28.2975	0.0700106566071021
P13928	1W45-A	ANNEXIN A8	-28.2887	0.0711751678049449
P53999	1PCF-A	TRANSCRIPTIONAL COACTIVATOR PC4	-28.283	0.0719294534671835
Q9NTW7	1X5W-A	Zinc finger protein 64, isoforms 1	-28.2824	0.0720088519579458
Q9UMY4	2CSK-A	Sorting nexin 12	-28.2788	0.0724852429025176
P49675	3P0L-A	Steroidogenic acute regulatory protein, mitochondrial	-28.2786	0.0725117090661049
P63092	6LI3-A	Guanine nucleotide-binding protein G(s) subunit alpha isoforms short	-28.2712	0.0734909571188363
Q9Y251	5E8M-A	Heparanase	-28.2698	0.0736762202639476
P08648	4WK4-A	Integrin alpha-5	-28.269	0.0737820849182972
Q13315	6K9L-A	Serine-protein kinase ATM	-28.267	0.0740467465541704
Q96DX5	3D9H-A	Ankyrin repeat and SOCS box protein 9	-28.2595	0.0750392276886954
P15144	5LHD-A	Aminopeptidase N	-28.2587	0.0751450923430445
P20061	4KKJ-A	Transcobalamin-1	-28.2474	0.0766404305857291
P12883, Q15691	6PFP-A	Myosin, heavy polypeptide 7, cardiac muscle, beta variant	-28.2225	0.0799354679523519
P22748	5JN8-A	CARBONIC ANHYDRASE IV	-28.219	0.08039862581513
O75449	5ZQL-B	Katanin p60 ATPase-containing subunit A1	-28.2141	0.0810470468230201
P28331	5XTB-M	NADH-ubiquinone oxidoreductase 75 kDa subunit, mitochondrial	-28.211	0.0814572723586237
Q14191	2FBX-A	Werner syndrome helicase	-28.2085	0.0817880994034651
Q07812	4ZII-A	Apoptosis regulator BAX	-28.1864	0.0847126104798656
P06746	7ICM-A	PROTEIN (DNA POLYMERASE BETA (E.C.2.7.7.7))	-28.1772	0.0859300540048829
Q9H4B8	6VGR-B	Dipeptidase 3	-28.1737	0.0863932118676611
O15357	5OKN-A	Phosphatidylinositol 3,4,5-trisphosphate 5-phosphatase 2	-28.1722	0.0865917080945661
P08047	6PV1-A	Transcription factor Sp1	-28.1714	0.0866975727489157
P25054	4YJL-A	Adenomatous polyposis coli protein	-28.169	0.0870151667119634
P01563	4YPG-C	Interferon alpha-2	-28.1683	0.0871077982845193
Q9ULI0	3LXJ-A	ATPase family AAA domain-containing protein 2B	-28.1671	0.0872665952660429
Q13162	3TJG-B	Peroxiredoxin-4	-28.1665	0.0873459937568052
Q9BZF1	5U78-A	Oxysterol-binding protein-related protein 8	-28.165	0.0875444899837102
P54646, Q13131	5EZV-A	5'-AMP-activated protein kinase catalytic subunit alpha-2/alpha-1 RIM SWAP chimera	-28.1648	0.0875709561472975
P31644	6A96-A	Gamma-aminobutyric acid receptor subunit alpha-5,Gamma-aminobutyric acid receptor subunit alpha-5	-28.1639	0.0876900538834402
P52757	1XA6-A	Beta2-chimaerin	-28.1618	0.0879679486011075
P08559	3EXG-C	Pyruvate dehydrogenase E1 component subunit alpha, somatic form, mitochondrial	-28.1426	0.0905087003054912
Q9NT68	6VHH-A	Teneurin-2	-28.1365	0.0913159182949048
P09972	1XFB-D	Aldolase C	-28.1359	0.0913953167856671
Q6GMX4	6APC-L	IGL@ protein	-28.1245	0.0929038881101449
Q9Y617	3E77-B	Phosphoserine aminotransferase	-28.123	0.0931023843370499
Q6VVX0	3CZH-A	Cytochrome P450 2R1	-28.1187	0.0936714068541776
Q13555	2UX0-D	CALCIUM/CALMODULIN-DEPENDENT PROTEIN KINASE TYPE II GAMMA CHAIN	-28.0842	0.0982368200729927
P55064	5DYE-A	Aquaporin-5	-28.0833	0.0983559178091355
Q9P2W7	1V83-B	Galactosylgalactosylxylosylprotein 3-beta-glucuronosyltransferase 1	-28.0814	0.0986073463632155
P35219	2W2J-A	CARBONIC ANHYDRASE-RELATED PROTEIN	-28.0668	0.1005393763050905
P11215	4M76-B	CD11B	-28.0534	0.1023126092654419
Q16654	2ZKJ-B	[Pyruvate dehydrogenase [lipoamide]] kinase isozyme 4	-28.0527	0.1024052408379974
Q9UBP0	5Z6Q-A	Spastin	-28.0446	0.1034771204632847
P08173	6KP6-A	Muscarinic acetylcholine receptor M4,GlgA glycogen synthase,Muscarinic acetylcholine receptor M4	-28.0393	0.1041784737983488
Q8N2Q7	5OJ6-A	Neuroligin-1,Neuroligin-1	-28.031	0.1052768195872233
P16435	3FJO-A	NADPH-cytochrome P450 reductase	-28.0302	0.1053826842415724
P12018	2H3N-A	VpreB protein	-28.0268	0.105832609022557
Q96JP5	2M9A-A	E3 ubiquitin-protein ligase ZFP91	-28.0263	0.1058987744315256
P17301	1V7P-C	INTEGRIN	-28.0075	0.1083865938087348
P61586	6R3V-B	Transforming protein RhoA	-28.0064	0.1085321577084652
Q9UKV8	6RA4-A	Protein argonaute-2	-28.0048	0.1087438870171639
P55899	4N0F-A	IgG receptor FcRn large subunit p51	-28.0041	0.1088365185897193
P41240	1BYG-A	PROTEIN (C-TERMINAL SRC KINASE)	-28.004	0.1088497516715129
P41250	2Q5H-A	Glycyl-tRNA synthetase	-27.9987	0.1095511050065775
Q8NI22	4YGD-B	Multiple coagulation factor deficiency protein 2	-27.9926	0.1103583229959912
Q9NWW6	2QSZ-A	nicotinamide riboside kinase 1	-27.9896	0.1107553154498012
P28715	6VBH-A	DNA repair protein complementing XP-G cells,Flap endonuclease 1	-27.9892	0.1108082477769757
Q687X5	6HD1-C	Metalloreductase STEAP4	-27.9876	0.1110199770856744
Q96IY4	3D68-A	Carboxypeptidase B2	-27.9853	0.1113243379669289
Q6XZF7	4CC2-A	DYNAMIN-BINDING PROTEIN	-27.9848	0.1113905033758971
Q9H0U4	5O74-B	Ras-related protein Rab-1B	-27.9817	0.1118007289115008
P06702	1IRJ-A	Protein S100-A9	-27.9769	0.1124359168375967
Q9H0J9	2PQF-A	Poly [ADP-ribose] polymerase 12	-27.9714	0.1131637363362485
Q9Y259	3LQ3-A	Choline/ethanolamine kinase	-27.9668	0.1137724580987572
Q96FE5	2ID5-C	Leucine rich repeat neuronal 6A	-27.9648	0.1140371197346303
P18075	1M4U-L	Bone Morphogenetic Protein-7	-27.9546	0.1153868940775845
P17213	1EWF-A	BACTERICIDAL/PERMEABILITY-INCREASING PROTEIN	-27.9537	0.1155059918137272
Q99594	5EMW-A	Transcriptional enhancer factor TEF-5	-27.9474	0.1163396759667286
O00429	4H1V-A	Dynamin-1-like protein	-27.9431	0.1169086984838559
Q04446	5CLT-A	1,4-alpha-glucan-branching enzyme	-27.9367	0.1177556157186509
P80192	3DTC-A	MITOGEN-ACTIVATED PROTEIN KINASE KINASE KINASE 9	-27.9349	0.1179938111909368
Q96LI5	5DV2-A	CCR4-NOT transcription complex subunit 6-like	-27.9303	0.1186025329534455
P52888	1S4B-P	Thimet oligopeptidase	-27.924	0.1194362171064464
Q8TBG4	6TOR-A	Ethanolamine-phosphate phospho-lyase	-27.9175	0.1202963674230346
Q9Y2W6	6B57-A	Tudor and KH domain-containing protein	-27.9148	0.1206536606314637
A0A075B6T6	5E9D-D	A6-TCR Valpha	-27.9134	0.1208389237765751
P07451	1Z97-A	Carbonic anhydrase 3	-27.9087	0.1214608786208773
P02100	1A9W-E	HEMOGLOBIN (BETA CHAIN)	-27.9084	0.1215005778662582
Q04724	2CE8-B	TRANSDUCIN-LIKE ENHANCER PROTEIN 1	-27.8882	0.1241736603885788
Q09013	2VD5-A	DMPK PROTEIN	-27.8822	0.1249676452961988
P21926	6K4J-A	CD9 antigen	-27.8726	0.1262380211483911
Q9H477	5BYC-B	Ribokinase	-27.8558	0.128461178889727
P13612	3V4V-A	Integrin alpha-4	-27.8533	0.1287920059345684
P29972	4CSK-A	AQUAPORIN-1	-27.8417	0.1303270434226339
Q8WWA0	6USC-A	Intelectin-1	-27.8299	0.1318885470742867
Q8IZX4	3HMH-A	Transcription initiation factor TFIID subunit 1-like	-27.8239	0.1326825319819067
Q9H4M7	1UPR-A	PLECKSTRIN HOMOLOGY DOMAIN-CONTAINING FAMILY A MEMBER 4	-27.8177	0.133502983053114
P68402	1VYH-B	PLATELET-ACTIVATING FACTOR ACETYLHYDROLASE IB BETA SUBUNIT	-27.8051	0.1351703513591158
P55957	5AJJ-B	BH3-INTERACTING DOMAIN DEATH AGONIST	-27.8014	0.1356599753854813
Q99549	6V2S-A	M-phase phosphoprotein 8	-27.7997	0.1358849377759736
Q96DC9	5QIZ-A	Ubiquitin thioesterase OTUB2	-27.786	0.1376978699817059
Q9UL19	2MY9-A	Retinoic acid receptor responder protein 3	-27.7828	0.1381213285991032
P07204	3GIS-X	Thrombomodulin	-27.7743	0.139246140551565
P19235	4Y5X-L	PROTEIN (ERYTHROPOIETIN RECEPTOR)	-27.7689	0.1399607269684232
Q9UIG0	1F62-A	TRANSCRIPTION FACTOR WSTF	-27.7645	0.1405429825673441
P34096	2RNF-A	RIBONUCLEASE 4	-27.7638	0.1406356141399
Q15119	4MPN-A	[Pyruvate dehydrogenase [lipoamide]] kinase isozyme 2, mitochondrial	-27.7619	0.1408870426939796
Q9HC52	5EQ0-A	Chromobox protein homolog 8	-27.7606	0.1410590727572973
P15169	2NSM-A	Carboxypeptidase N catalytic chain	-27.7566	0.1415883960290442
P07360	2OVE-A	Complement component 8, gamma polypeptide	-27.7486	0.1426470425725374
O95661, Q96HU8	6NAZ-A	GTP-binding protein Di-Ras2,GTP-binding protein Di-Ras3,GTP-binding protein Di-Ras2	-27.7422	0.1434939598073319
Q15485	2J3G-A	Ficolin-2	-27.7381	0.1440365161608724
P20138	6D48-E	Myeloid cell surface antigen CD33	-27.7302	0.145081929622572
P06730	1IPC-A	EUKARYOTIC TRANSLATION INITIATION FACTOR 4E	-27.7259	0.1456509521396997
P30307	3OP3-A	M-phase inducer phosphatase 3	-27.7076	0.1480726061079407
P28676	1F4O-B	GRANCALCIN	-27.7052	0.1483902000709884
P08913, P18089	6K42-R	Alpha-2A adrenergic receptor,Endolysin,Alpha-2B adrenergic receptor,Alpha-2B adrenergic receptor	-27.7013	0.1489062902609416
B2RXH2	2W2I-A	2-OXOGLUTARATE OXYGENASE	-27.6847	0.1511029818386903
Q15554	5WQD-A	Telomeric repeat-binding factor 2	-27.6798	0.1517514028465798
Q14995	2V0V-A	ORPHAN NUCLEAR RECEPTOR NR1D2	-27.6773	0.1520822298914217
Q8IXI2	6D71-A	Mitochondrial Rho GTPase 1	-27.6711	0.152902680962629
Q9Y5W9	4IKB-A	Sorting nexin-11	-27.6702	0.1530217786987717
Q8WVM7	6RRK-B	Cohesin subunit SA-1	-27.6663	0.1535378688887249
Q7KZF4	5M9O-A	Staphylococcal nuclease domain-containing protein 1	-27.6622	0.1540804252422654
O00763	3FF6-A	Acetyl-CoA carboxylase 2	-27.6609	0.1542524553055826
P30542	5N2S-A	Soluble cytochrome b562,Adenosine receptor A1	-27.6513	0.1555228311577749
Q99616	2RA4-A	Small-inducible cytokine A13	-27.6436	0.1565417784558872
P54317	2PVS-A	Pancreatic lipase-related protein 2	-27.6413	0.1568461393371413
Q9Y3R4	1VCU-A	Sialidase 2	-27.6399	0.1570314024822527
Q02078, Q02080	6BZ1-D	MEF2 Chimera,Myocyte-specific enhancer factor 2B,Myocyte-specific enhancer factor 2A	-27.6358	0.1575739588357932
Q86W50	6GFK-A	methyltransferase 10 domain containing protein	-27.6303	0.158301778334445
A0A0K0K1A5, P01850	2BNQ-E	T-CELL RECEPTOR BETA CHAIN C REGION	-27.6219	0.1594133572051127
Q99489	6RKF-A	D-aspartate oxidase	-27.616	0.1601941090309391
P11226	1HUP-A	MANNOSE-BINDING PROTEIN	-27.612	0.160723432302686
Q6GMX8	2QAD-C	anti-HIV-1 antibody 412d light chain	-27.5976	0.1626289960809737
Q99828	1XO5-A	Calcium and integrin-binding protein 1	-27.583	0.1645610260228492
Q9NX46	2G4K-A	ADP-ribosylhydrolase 3	-27.566	0.1668106499277724
Q2YD82	6U07-A	T-cell receptor, s16, alpha chain	-27.5481	0.1691793715688384
Q9NTX7	3V3L-A	E3 ubiquitin-protein ligase RNF146	-27.5414	0.1700659880490143
Q86XE5	3S5N-A	4-hydroxy-2-oxoglutarate aldolase, mitochondrial	-27.5403	0.1702115519487448
P02675	1RE4-B	FIBRINOGEN BETA CHAIN	-27.538	0.1705159128299989
O75689	3FEH-A	Arf-GAP with dual PH domain-containing protein 1	-27.5326	0.1712304992468571
P62070	2ERY-A	Ras-related protein R-Ras2	-27.5225	0.1725670405080171
Q9NRC8	5IQZ-A	SIRT7 protein	-27.5187	0.1730698976161767
Q9H3R0	5FJH-A	LYSINE-SPECIFIC DEMETHYLASE 4C	-27.5084	0.174432905040924
Q15208	6BXI-A	Serine/threonine-protein kinase 38	-27.5056	0.1748034313311467
A2NUW5, K7N5M4	4NDM-A	T-cell gamma protein,T-cell receptor beta-2 chain C region	-27.5049	0.1748960629037026
P43354	6DDA-B	Nuclear receptor subfamily 4 group A member 2	-27.5046	0.1749357621490835
P15085	4UEF-A	CARBOXYPEPTIDASE A1	-27.4886	0.1770530552360699
Q14145	6SP1-A	Kelch-like ECH-associated protein 1	-27.4885	0.177066288317864
Q9NYG8	4I9W-A	Potassium channel subfamily K member 4	-27.4883	0.1770927544814513
A0A578, A0A5B9	5BS0-E	Protein TRBV5-1,Human nkt tcr beta chain	-27.4859	0.177410348444499
A0A580, A0A5B9	5KS9-H	Bel602 beta TRBV9*01	-27.4763	0.1786807242966913
Q8IWV7	3NY1-A	E3 ubiquitin-protein ligase UBR1	-27.4681	0.1797658370037718
Q6PJ56	4MNG-E	TRA@ protein,TRA@ protein, Ti antigen CD3-associated protein gamma chain V-J-C region	-27.4546	0.1815523030459169
Q8WTX7	5GT8-A	GATS-like protein 3	-27.4438	0.1829814758796328
Q06265	6D6R-A	Exosome complex component RRP45	-27.4404	0.1834314006606174
P09471	6FUF-B	Guanine nucleotide-binding protein G(o) subunit alpha	-27.4375	0.1838151600326337
P51659	1S9C-A	Peroxisomal multifunctional enzyme type 2	-27.4334	0.1843577163861742
O60229	5QQG-B	Kalirin	-27.4311	0.1846620772674283
Q9UHV8	6A63-A	Galactoside-binding soluble lectin 13	-27.4305	0.1847414757581906
O14593	6MEW-A	DNA-binding protein RFXANK	-27.3987	0.1889495957685761
Q13085	6G2D-D	ACETYL-COA CARBOXYLASE 1	-27.3928	0.1897303475944025
P07437	6I2I-B	Tubulin beta chain	-27.3898	0.1901273400482125
O95372	6BJE-A	Acyl-protein thioesterase 2	-27.3726	0.1924034301167235
Q9Y217	2YF0-A	MYOTUBULARIN-RELATED PROTEIN 6	-27.3696	0.1928004225705335
Q15029	6ICZ-C	116 kDa U5 small nuclear ribonucleoprotein component	-27.3673	0.1931047834517876
P01127	3MJG-B	Platelet-derived growth factor subunit B	-27.3662	0.193250347351518
P07359	1SQ0-B	Platelet glycoprotein Ib alpha chain (Glycoprotein Ibalpha) (GP-Ib alpha) (GPIbA) (GPIb-alpha) (CD42B-alpha) (CD42B) [Contains: Glycocalicin]	-27.365	0.1934091443330421
S6B2A6	6BKD-H	8ANC195 G52K5 heavy chain, IG gamma-1 chain	-27.3607	0.1939781668501694
Q9P286	2F57-A	Serine/threonine-protein kinase PAK 7	-27.3604	0.1940178660955508
O75306	5XTD-Q	NADH dehydrogenase [ubiquinone] iron-sulfur protein 2, mitochondrial	-27.3533	0.1949574149029008
Q9BZR6	1OZN-A	Reticulon 4 receptor	-27.3507	0.1953014750295363
Q9P2K8	6N3L-A	eIF-2-alpha kinase GCN2,eIF-2-alpha kinase GCN2	-27.3484	0.1956058359107904
P31930	5XTE-Y	Cytochrome b-c1 complex subunit 1, mitochondrial	-27.3423	0.196413053900204
Q14449	2AUG-A	Growth factor receptor-bound protein 14	-27.3378	0.197008542580919
P06858	6OB0-A	Lipoprotein lipase	-27.3372	0.1970879410716813
Q9Y689		ADP-ribosylation factor-like protein 5A	-27.3343	0.1974717004436977
P61916	6W5V-D	Epididymal secretory protein E1	-27.3296	0.198093655288
P60484	5BZZ-A	Phosphatidylinositol 3,4,5-trisphosphate 3-phosphatase and dual-specificity protein phosphatase PTEN	-27.3086	0.20087260246467
P16333	2CI8-A	Cytoplasmic protein NCK1	-27.3052	0.2013225272456546
Q96PU5	2ONI-A	E3 ubiquitin-protein ligase NEDD4-like protein	-27.3033	0.2015739557997341
Q92769	5IX0-A	Histone deacetylase 2	-27.3012	0.2018518505174009
Q9H4B4	4B6L-A	SERINE/THREONINE-PROTEIN KINASE PLK3	-27.2947	0.2027120008339896
P49770	6K72-C	Translation initiation factor eIF-2B subunit beta	-27.2745	0.2053850833563101
P07333, Q02763	3BEA-A	Macrophage colony-stimulating factor 1 receptor	-27.2701	0.2059673389552315
Q9UI42	2BOA-A	CARBOXYPEPTIDASE A4	-27.2601	0.2072906471345979
P22897	6INV-A	Macrophage mannose receptor 1	-27.2573	0.2076611734248206
Q05329	2OKK-A	Glutamate decarboxylase 2	-27.2554	0.2079126019789002
Q9HA47	2JEO-A	URIDINE-CYTIDINE KINASE 1	-27.2547	0.2080052335514561
Q9Y3B4	5Z58-5	Splicing factor 3B subunit 6	-27.2534	0.2081772636147738
O95365	2NN2-B	Zinc finger and BTB domain-containing protein 7A	-27.2467	0.2090638800949493
P29034	4DUQ-B	Protein S100-A2	-27.2458	0.2091829778310925
Q92466	3EI4-B	DNA damage-binding protein 2	-27.2434	0.2095005717941402
P00156	5XTE-V	Cytochrome b	-27.24	0.2099504965751252
O14686	4Z4P-A	Histone-lysine N-methyltransferase 2D	-27.2383	0.2101754589656175
P36955	1IMV-A	PIGMENT EPITHELIUM-DERIVED FACTOR	-27.231	0.2111414739365548
Q13332	2FH7-A	Receptor-type tyrosine-protein phosphatase S	-27.2293	0.2113664363270475
Q8TC59	3QIR-A	Piwi-like protein 2	-27.2224	0.2122795189708103
Q01484	4D8O-A	Ankyrin-2	-27.2167	0.2130338046330494
O95931	5EPJ-A	Chromobox protein homolog 7	-27.2164	0.2130735038784303
P31321	4DIN-B	cAMP-dependent protein kinase type I-beta regulatory subunit	-27.1983	0.215468691683084
P10321	5VGE-A	HLA class I histocompatibility antigen, Cw-6 alpha chain	-27.1964	0.2157201202371635
Q8N4J0	5YF1-B	Carnosine N-methyltransferase	-27.1869	0.2169772630075618
P09104	5IDZ-B	Gamma-enolase	-27.1854	0.2171757592344667
Q96NY8	4GJT-B	Poliovirus receptor-related protein 4	-27.1758	0.2184461350866591
[truncated: 1,423 more rows]
