# Supplementary material for: Uncovering the molecular targets of phytocannabinoids: mechanistic insights from inverse molecular docking fingerprint approaches
Source: Front Pharmacol. 2025 Jun 27;16:1611461. doi: 10.3389/fphar.2025.1611461 (PMC12245788; doi:10.3389/fphar.2025.1611461)
Supplement: Supplementary file 2 [file DataSheet2.zip › CBD_Cannabidiol_targets.csv]

Uniprot ID	PDB ID-Chain	Protein Name	Docking Score (arb. units)	Z-Score
P08631	2C0T-A	TYROSINE-PROTEIN KINASE HCK	-65.6896	-4.153599547689595
P08254	2JT5-A	Stromelysin-1	-61.3783	-3.6226304006928434
Q16658	1DFC-A	Fascin	-58.4475	-3.2616802520095964
P27338	6FVZ-B	Amine oxidase [flavin-containing] B	-57.2838	-3.1183618106206605
Q86X55	6S7C-A	Histone-arginine methyltransferase CARM1	-56.9838	-3.0814145455036366
P24941	6Q49-A	Cyclin-dependent kinase 2	-56.7042	-3.04697969441457
P61088	3HCT-B	Ubiquitin-conjugating enzyme E2 N	-56.0087	-2.961323618118269
Q96GA7	2RKB-A	Serine dehydratase-like	-55.8026	-2.9359408469828736
P62937	5TA4-A	PEPTIDYL-PROLYL CIS-TRANS ISOMERASE	-55.7632	-2.9310884394975045
P06737	1EM6-A	LIVER GLYCOGEN PHOSPHORYLASE	-55.2045	-2.862280316094568
P45452	1FLS-A	COLLAGENASE-3	-55.1274	-2.852784868959492
O94925	3VP3-A	Glutaminase kidney isoform, mitochondrial	-54.8957	-2.82424926453411
P62873	5HE1-B	Guanine nucleotide-binding protein G(I)/G(S)/G(T) subunit beta-1	-54.6264	-2.7910829362140617
P28845	3D4N-A	Corticosteroid 11-beta-dehydrogenase isozyme 1	-54.4016	-2.763397118886372
P56817	2QZK-A	BETA-SECRETASE 1	-54.1786	-2.7359329851493843
Q05586	5TPA-B	Glutamate receptor ionotropic, NMDA 1	-53.718	-2.6792066174397138
P39900	3F16-A	Macrophage metalloelastase	-52.3141	-2.5063057324470805
P03956	3AYK-A	COLLAGENASE	-52.3139	-2.5062811009370014
P14780	2OW1-A	Matrix metalloproteinase-9 (MMP-9) (92 kDa type IV collagenase) (92 kDa gelatinase) (Gelatinase B) (GELB)	-52.0292	-2.4712181463409464
Q07343	3WD9-A	cAMP-specific 3',5'-cyclic phosphodiesterase 4B	-52.0213	-2.470245201692864
P11309	2O64-A	Serine/threonine-protein kinase pim-1	-51.9747	-2.464506059844686
P00797	2G1O-A	Renin	-51.8631	-2.4507616772211542
Q8N6T7	5X16-A	NAD-dependent protein deacetylase sirtuin-6	-51.6743	-2.427509531707507
Q9H9B1	3MO2-A	Histone-lysine N-methyltransferase, H3 lysine-9 specific 5	-51.5429	-2.4113266295862505
Q00534	3NUX-A	Cell division protein kinase 6	-51.4739	-2.402828758609335
P01116	4LPK-A	GTPase KRas	-51.4148	-2.395550147381281
P00742	2D1J-A	Coagulation factor X, heavy chain	-51.3096	-2.382593973080245
P00746	5NB7-A	Complement factor D	-51.2687	-2.377556829269291
P68871	1HCO-B	Hemoglobin subunit beta	-51.0882	-2.3553268914238807
P00374	1OHJ-A	Dihydrofolate reductase	-51.0514	-2.350794693569526
P23443	3WF6-A	RPS6KB1 protein	-50.9564	-2.3390947262824686
P29317	6HET-A	Ephrin type-A receptor 2	-50.7821	-2.3176283652494774
Q9Y5Z0	3ZKM-A	BETA-SECRETASE 2	-50.6788	-2.3049061902941825
P33176	5LT1-A	Kinesin-like protein	-50.6589	-2.30245535504142
Q15029	5Z58-C	116 kDa U5 small nuclear ribonucleoprotein component	-50.5792	-2.2926396982753303
O43809	5R65-A	Cleavage and polyadenylation specificity factor subunit 5	-50.5655	-2.290952439834986
P49638	5MUE-A	Alpha-tocopherol transfer protein	-50.3891	-2.269227447946176
P22303	4M0F-B	Acetylcholinesterase	-50.3494	-2.2643380931956902
P08069	3NW7-A	Insulin-like growth factor 1 receptor	-50.2129	-2.247527087567444
P08581	2G15-A	Hepatocyte growth factor receptor	-49.8796	-2.20647867602243
Q86U44	6TU1-A	N6-adenosine-methyltransferase catalytic subunit	-49.7784	-2.1940151319229537
Q9NRG4	6CBY-A	N-lysine methyltransferase SMYD2	-49.7519	-2.1907514568376167
P03372	5DXQ-A	Estrogen receptor	-49.715	-2.1862069432282234
P01286	5BQM-B	Somatoliberin,Botulinum neurotoxin type D	-49.6923	-2.1834112668343684
P43490	4N9B-B	Nicotinamide phosphoribosyltransferase	-49.6387	-2.17681002213346
O75608	6QGN-A	Acyl-protein thioesterase 1	-49.6172	-2.174162134800073
P00750	5BRR-E	Tissue-type plasminogen activator	-49.4555	-2.1542475589019974
P00338	6SBV-D	L-lactate dehydrogenase A chain	-49.4419	-2.152572616216692
O95749	2Q80-F	Geranylgeranyl pyrophosphate synthase	-49.3723	-2.144000850709543
Q9UM73	2XBA-A	ALK tyrosine kinase receptor	-49.3107	-2.1364143456055134
Q13569	1WYW-A	G/T mismatch-specific thymine DNA glycosylase	-49.277	-2.132263936157368
P14618	1ZJH-A	Pyruvate kinase PKM	-49.0603	-2.105575694987837
P60568	1M49-A	Interleukin-2	-49.0524	-2.104602750339756
Q9UNA0	3HY9-A	A disintegrin and metalloproteinase with thrombospondin motifs 5	-49.0327	-2.102176546597071
P29373	2FS7-A	CELLULAR RETINOIC ACID BINDING PROTEIN-TYPE II	-48.962	-2.093469307784493
O15294	4N3B-A	UDP-N-acetylglucosamine--peptide N-acetylglucosaminyltransferase 110 kDa subunit	-48.9261	-2.0890479517254885
P12830	4ZTE-B	Cadherin-1	-48.8371	-2.078086929740772
P02776	1RHP-C	PLATELET FACTOR 4	-48.7824	-2.0713502117344347
P84077	1RE0-A	ADP-ribosylation factor 1	-48.7817	-2.071264001449161
Q16539	1WFC-A	Mitogen-activated protein kinase 14	-48.7774	-2.070734423982484
P49863	1MZD-A	pro-granzyme K	-48.7647	-2.06917032309253
Q14232	6K72-A	Translation initiation factor eIF-2B subunit alpha	-48.7622	-2.068862429216555
P22607	6PNX-B	Fibroblast growth factor receptor 3	-48.7286	-2.064724335523448
P37231	3GBK-B	Peroxisome proliferator-activated receptor gamma	-48.6773	-2.0584063531884373
Q93009	1NB8-A	Ubiquitin carboxyl-terminal hydrolase 7	-48.5105	-2.0378636737833715
O00757	4HE2-A	Fructose-1,6-bisphosphatase isozyme 2	-48.4546	-2.030979166716566
Q8WTS6	4E47-A	Histone-lysine N-methyltransferase SETD7	-48.4232	-2.027112019634318
P02766	1BZE-A	TRANSTHYRETIN	-48.3741	-2.0210649839101644
Q16875	6IBX-A	6-phosphofructo-2-kinase/fructose-2,6-bisphosphatase 3	-48.3605	-2.01939004122486
Q96RI1	6A5W-A	Bile acid receptor	-48.3347	-2.016212576424796
P23458	4E5W-A	Tyrosine-protein kinase JAK1	-48.2801	-2.009488174173497
P04629	5KMJ-A	High affinity nerve growth factor receptor	-48.1978	-1.9993523077763933
Q14997	6KWY-c	Proteasome activator complex subunit 4	-48.1957	-1.9990936769205747
Q16763	1ZDN-A	Ubiquitin-conjugating enzyme E2 S	-48.1018	-1.9875291829389456
P69905	2DN1-A	Hemoglobin subunit alpha	-48.1014	-1.9874799199187896
P08709	5PAB-H	Coagulation factor VII heavy chain	-48.0467	-1.980743201912453
Q06187	1K2P-B	Tyrosine-protein kinase BTK	-48.0282	-1.978464787230236
P61769	5ISZ-B	Beta-2-microglobulin	-48.0244	-1.9779967885387533
P04035	1DQ9-B	PROTEIN (HMG-COA REDUCTASE)	-47.9479	-1.9685752359339124
P68400	5CX9-A	Casein kinase II subunit alpha	-47.796	-1.94986760402966
Q9NPI1	6V17-A	Bromodomain-containing protein 7	-47.713	-1.939645527347283
Q9UHD2	6CQ0-A	Serine/threonine-protein kinase TBK1	-47.6576	-1.9328225990556729
Q86W56	6HML-A	Poly(ADP-ribose) glycohydrolase	-47.6233	-1.9285982950772929
O75311	5CFB-A	Glycine receptor subunit alpha-3,Glycine receptor subunit alpha-3	-47.5618	-1.9210241057283024
P11172	2WNS-A	OROTATE PHOSPHORIBOSYLTRANSFERASE	-47.4823	-1.911233080472292
P52333	3LXK-A	Tyrosine-protein kinase JAK3	-47.4766	-1.910531082435068
P05543	2CEO-A	Thyroxine-binding globulin	-47.4388	-1.905875727030323
P61964	5EAR-A	WD repeat-containing protein 5	-47.4073	-1.9019962641930352
Q9NQR1	5T5G-A	N-lysine methyltransferase KMT5A	-47.3621	-1.896429542915404
Q86TI2	6EOR-B	Dipeptidyl peptidase 9	-47.3078	-1.8897420879292224
Q9Y3Q4	6GYO-D	Potassium/sodium hyperpolarization-activated cyclic nucleotide-gated channel 4	-47.2596	-1.8838058940004203
Q14680	4D2V-B	MATERNAL EMBRYONIC LEUCINE ZIPPER KINASE	-47.2178	-1.8786579083941148
O14744	6CKC-A	Protein arginine N-methyltransferase 5	-47.1923	-1.875517390859169
O94759	6PUU-B	Transient receptor potential cation channel subfamily M member 2	-47.1907	-1.875320338778544
P02794	1FHA-A	Ferritin heavy chain	-47.147	-1.869938353826497
P28482	2OJG-A	Mitogen-activated protein kinase 1	-47.1389	-1.868940777668338
P21673	2G3T-A	Diamine acetyltransferase 1	-47.1332	-1.8682387796311148
P51812	5D9K-A	Ribosomal protein S6 kinase alpha-3	-47.0647	-1.8598024874293944
O75469, Q15788	6NX1-A	Nuclear receptor subfamily 1 group I member 2,Nuclear receptor coactivator 1	-47.055	-1.85860785919061
P36639	5FSO-A	7,8-dihydro-8-oxoguanine triphosphatase	-47.0364	-1.8563171287533549
P49761	6FYP-A	DUAL SPECIFICITY PROTEIN KINASE CLK3	-47.0298	-1.8555042889207805
P50053	2HQQ-A	Ketohexokinase	-46.92	-1.8419815898879497
Q96F10		Diamine acetyltransferase 2	-46.9132	-1.8411441185452968
O60674	4E4M-A	Tyrosine-protein kinase JAK2	-46.8961	-1.8390381244336265
Q9P2J5	6LPF-A	Leucine--tRNA ligase, cytoplasmic	-46.8873	-1.837954337990194
P37268	3WEG-A	Squalene synthase	-46.8392	-1.8320304598164308
O75762	6PQQ-B	Transient receptor potential cation channel subfamily A member 1	-46.7774	-1.824419323202324
P15056	4PP7-A	B-RAF PROTO-ONCOGENE SERINE/THREONINE-PROTEIN KINASE	-46.771	-1.823631114879828
P06239	6PDJ-A	Proto-oncogene tyrosine-protein kinase LCK	-46.7536	-1.82148817350304
P17612	5N23-A	CAMP-DEPENDENT PROTEIN KINASE CATALYTIC SUBUNIT ALPHA	-46.712	-1.8163648194068127
O95819	4U45-B	Mitogen-activated protein kinase kinase kinase kinase 4	-46.6755	-1.8118695688175748
P31751	1MRV-A	RAC-beta serine/threonine kinase	-46.6588	-1.8098128377260605
P16234	6JOI-A	Platelet-derived growth factor receptor alpha	-46.6238	-1.805502323462408
Q8N5Z0	4GE4-A	Kynurenine/alpha-aminoadipate aminotransferase mitochondrial	-46.5961	-1.8020908593166023
Q09472	6V8B-A	Histone acetyltransferase p300	-46.5926	-1.8016598078902368
P55055	1UPV-A	Oxysterols receptor LXR-beta	-46.5816	-1.8003050748359466
O95149	3NBZ-B	Snurportin-1	-46.5791	-1.7999971809599709
Q9UMX1	4BLD-A	MALTOSE-BINDING PERIPLASMIC PROTEIN, SUPPRESSOR OF FUSED HOMOLOG	-46.5757	-1.7995784452886443
O14757	2YER-A	Serine/threonine-protein kinase Chk1	-46.5756	-1.799566129533606
P13501	1U4P-A	C-C motif chemokine 5	-46.446	-1.7836049110030512
P20701	1MQ8-B	LEUKOCYTE ADHESION GLYCOPROTEIN	-46.4361	-1.7823856512541902
P41594	6FFI-A	Metabotropic glutamate receptor 5,Endolysin,Metabotropic glutamate receptor 5	-46.4293	-1.781548179911537
P30419	4C2Y-A	Glycylpeptide N-tetradecanoyltransferase 1	-46.3855	-1.7761538792044518
Q13126	1SD1-A	S-methyl-5'-thioadenosine phosphorylase	-46.3143	-1.7673850616166784
P40261	6PVE-A	NNMT protein	-46.295	-1.7650081208941495
P09874	5KPQ-A	Poly [ADP-ribose] polymerase 1	-46.2922	-1.7646632797530577
O14965	5L8J-A	Aurora kinase A	-46.2827	-1.7634932830243513
Q15369	4W9E-B	Transcription elongation factor B polypeptide 1	-46.2248	-1.756362460856766
O75460	6HV0-A	Serine/threonine-protein kinase/endoribonuclease IRE1	-46.1742	-1.7501306888070276
O00206	3ULA-A	Toll-like receptor 4, Variable lymphocyte receptor B	-46.166	-1.7491207968938287
Q03181	2XYJ-A	Peroxisome proliferator-activated receptor delta	-46.1189	-1.743320076270456
P53779	3G9N-A	Mitogen-activated protein kinase 10	-46.1074	-1.7419037644409705
Q9H2H8	2OK3-A	Peptidyl-prolyl cis-trans isomerase-like 3	-46.0307	-1.7324575803260518
P09467	2WBD-C	FRUCTOSE-1,6-BISPHOSPHATASE 1	-46.0228	-1.7314846356779692
O60760	3VI7-D	Hematopoietic prostaglandin D synthase	-46.0077	-1.7296249566670794
P49368	6NR8-K	T-complex protein 1 subunit gamma	-45.9122	-1.7178634106048267
Q460N5	6FZM-A	Poly [ADP-ribose] polymerase 14	-45.8208	-1.7066068104991734
P00441	1UXL-A	Superoxide dismutase [Cu-Zn]	-45.815	-1.705892496706911
P23381	2QUK-A	Tryptophan--tRNA ligase, cytoplasmic	-45.8037	-1.704500816387503
P27487	2RGU-A	Dipeptidyl peptidase 4 (Dipeptidyl peptidase IV) (DPP IV)	-45.7594	-1.6990449369052223
Q96C86	1XML-A	Scavenger mRNA-decapping enzyme DcpS	-45.7525	-1.6981951498075307
P49841	6Y9S-A	Glycogen synthase kinase-3 beta	-45.7375	-1.6963477865516796
Q9H7B4	6O9O-A	Histone-lysine N-methyltransferase SMYD3	-45.7374	-1.696335470796641
P51570	1WUU-A	Galactokinase	-45.7355	-1.6961014714509
P05121	4AQH-A	PLASMINOGEN ACTIVATOR INHIBITOR 1	-45.6312	-1.6832561389452143
P22102	1RBQ-A	PHOSPHORIBOSYLGLYCINAMIDE FORMYLTRANSFERASE	-45.6266	-1.6826896142134204
Q8TCD0	3MNZ-A	8ANC195 Fab light chain	-45.6152	-1.6812856181389733
P05106, P20701	6BXB-A	Chimera protein of Integrin beta-3 and Integrin alpha-L	-45.5394	-1.6719502758194051
O96007	5MPO-C	Molybdopterin synthase catalytic subunit	-45.5393	-1.6719379600643656
C1K0Y1	6ULN-A	HLA class I antigen	-45.4985	-1.6669131320084507
P00533	5YU9-A	Epidermal growth factor receptor	-45.4872	-1.665521451689043
P07738	1T8P-B	Bisphosphoglycerate mutase	-45.4871	-1.6655091359340035
P08253	1QIB-A	72 kDa type IV collagenase	-45.4844	-1.6651766105479506
P17987	6NRD-A	T-complex protein 1 subunit alpha	-45.4511	-1.6610754641199603
Q8IU60	5QOP-A	DCP2 (NUDT20)	-45.4243	-1.657774841769507
P35557	4MLH-A	Glucokinase	-45.3994	-1.654708218764794
P53355	6AAR-A	Death-associated protein kinase 1	-45.3938	-1.6540185364826092
P34913	6I5G-A	Bifunctional epoxide hydrolase 2	-45.3476	-1.6483286576545877
Q05397	4K8A-B	Focal adhesion kinase 1	-45.3374	-1.6470724506406091
P10275	3V4A-A	Androgen receptor	-45.3221	-1.6451881401196404
P28072	5A0Q-V	Proteasome subunit beta type-6	-45.3181	-1.6446955099180804
Q13627	6S14-A	Dual specificity tyrosine-phosphorylation-regulated kinase 1A	-45.2501	-1.6363207964915554
Q14416	5CNJ-A	Metabotropic glutamate receptor 2	-45.1931	-1.6293008161193203
Q04771	4C02-A	Activin receptor type-1	-45.1627	-1.625556826587462
P03951	4Y8Y-A	Coagulation factor XI	-45.1454	-1.623426200965714
P51512	1RM8-A	Matrix metalloproteinase-16	-45.1374	-1.6224409405625928
Q9BXF3	5V84-C	Cat eye syndrome critical region protein 2	-45.1228	-1.6206428403268975
Q13133	5AVI-C	Oxysterols receptor LXR-alpha	-44.9893	-1.604201307349822
Q12866	5TD2-A	Tyrosine-protein kinase Mer	-44.9499	-1.5993488998644527
Q15274	5AYY-C	Nicotinate-nucleotide pyrophosphorylase [carboxylating]	-44.9494	-1.5992873210892575
Q8NCC3	4X90-A	Group XV phospholipase A2	-44.9339	-1.5973783790582117
Q13188	5DH3-A	Serine/threonine-protein kinase 3	-44.9189	-1.5955310158023606
P04150	3K23-A	Glucocorticoid receptor	-44.8996	-1.593154075079832
Q9NNX6	2IT6-A	mDC-SIGN1B type I isoform	-44.8711	-1.5896440848937143
P22455	6NVH-A	Fibroblast growth factor receptor 4	-44.8351	-1.5852104130796714
Q9NYA1	4V24-A	Sphingosine kinase 1	-44.8252	-1.5839911533308102
P32929	3ELP-A	Cystathionine gamma-lyase	-44.809	-1.5819960010144902
Q8NEZ4	5F59-A	Histone-lysine N-methyltransferase 2C	-44.7969	-1.5805057946547707
P42336	4WAF-A	Phosphatidylinositol 4,5-bisphosphate 3-kinase catalytic subunit alpha isoform	-44.7715	-1.577377592874863
Q92731	2YLY-B	Estrogen receptor beta	-44.7678	-1.5769219099384195
P02787	6SOY-C	Serotransferrin	-44.748	-1.5744833904406954
O43318, Q15750	4O91-A	TAK1 kinase - TAB1 chimera fusion protein	-44.7447	-1.5740769705244086
P29466	1BMQ-B	Caspase-1	-44.7408	-1.5735966560778871
P25103	6E59-A	Substance-P receptor,Substance-P receptor	-44.7185	-1.5708502427041882
Q8TEK3	4EKI-A	Histone-lysine N-methyltransferase, H3 lysine-79 specific	-44.7175	-1.5707270851537984
P30988	6PGQ-A	Maltodextrin-binding protein,Calcitonin receptor	-44.6924	-1.5676358306390072
P54760	6FNM-A	Ephrin type-B receptor 4	-44.6512	-1.5625617395629363
P00491	1ULB-A	PURINE NUCLEOSIDE PHOSPHORYLASE	-44.6019	-1.5564900723287052
Q6V1X1	6HP8-A	Dipeptidyl peptidase 8	-44.5932	-1.5554186016403118
P49419	4ZUK-A	Alpha-aminoadipic semialdehyde dehydrogenase	-44.5814	-1.5539653425457087
P07339	4OC6-A	Cathepsin D heavy chain	-44.5565	-1.5508987195409951
Q9BU02	3TVL-A	Thiamine-triphosphatase	-44.5535	-1.550529246889825
Q9UBF8	4WAE-A	Phosphatidylinositol 4-kinase beta,Phosphatidylinositol 4-kinase beta	-44.5023	-1.5442235803098527
P29320	4TWN-A	Ephrin type-A receptor 3	-44.471	-1.5403687489826432
P14324	3N6K-F	Farnesyl pyrophosphate synthase	-44.4629	-1.5393711728244837
P62508	2P7Z-A	Estrogen-related receptor gamma	-44.4517	-1.5379918082601154
P49720	5LF7-W	Proteasome subunit beta type-3	-44.4396	-1.536501601900395
P61626	1RE2-A	PROTEIN (LYSOZYME)	-44.4381	-1.5363168655748098
P48730	5IH6-A	Casein kinase I isoform delta	-44.431	-1.53544244696704
P36897	2WOU-A	TGF-beta receptor type-1	-44.4269	-1.5349375010104414
P41586	3N94-A	Fusion protein of Maltose-binding periplasmic protein and pituitary adenylate cyclase 1 Receptor-short	-44.4147	-1.5334349788956825
Q9NSY1	5IKW-A	BMP-2-inducible protein kinase	-44.3804	-1.5292106749173024
Q13153	5KBR-A	SERINE/THREONINE-PROTEIN KINASE PAK-ALPHA	-44.3687	-1.527769731577738
Q9NWZ3	6O9D-A	Interleukin-1 receptor-associated kinase 4	-44.3678	-1.5276588897823875
P07949	6FEK-A	PROTO-ONCOGENE TYROSINE-PROTEIN KINASE RECEPTOR RET PRECURSOR	-44.3664	-1.527486469211841
P78536	3E8R-A	ADAM 17	-44.3463	-1.5250110024490005
Q13976	6C0T-A	cGMP-dependent protein kinase 1	-44.2978	-1.519037861255082
P49137	2OZA-A	MAP kinase-activated protein kinase 2	-44.2753	-1.5162668163713051
P17050	3H53-B	Alpha-N-acetylgalactosaminidase	-44.2657	-1.5150845038875604
O14561	5XTB-G	Acyl carrier protein, mitochondrial	-44.2603	-1.5144194531154538
P29597	6VNX-A	Non-receptor tyrosine-protein kinase TYK2	-44.2393	-1.511833144557262
Q9Y3C6	6ID0-S	Peptidyl-prolyl cis-trans isomerase-like 1	-44.226	-1.5101951491370738
P01850	4PRI-E	T-CELL RECEPTOR, SP3.4 BETA CHAIN	-44.2227	-1.509788729220787
P10828	1NQ0-A	Thyroid hormone receptor beta	-44.2178	-1.5091852572238749
P17787	5KXI-B	Neuronal acetylcholine receptor subunit beta-2	-44.2038	-1.5074610515184144
P10147	4RA8-A	C-C motif chemokine 3	-44.1992	-1.5068945267866196
Q8WTT0	4ZES-A	C-type lectin domain family 4 member C	-44.1921	-1.506020108178851
P00519	4WA9-B	Tyrosine-protein kinase ABL1	-44.1715	-1.5034830626408149
Q9H8M2	4UIW-A	Bromodomain-containing protein 9	-44.163	-1.5024362234624986
P28223	6A94-A	5-hydroxytryptamine receptor 2A,Soluble cytochrome b562	-44.163	-1.5024362234624986
P60174	2VOM-B	Triosephosphate isomerase	-44.1234	-1.4975591844670513
P01584	5R8F-A	Interleukin-1 beta	-44.0787	-1.4920540419646149
Q9UBS5	7C7Q-A	Gamma-aminobutyric acid type B receptor subunit 1	-44.0219	-1.485058693102459
Q16552	5HI5-A	Interleukin-17A	-44.0115	-1.4837778545784015
P35790	2CKP-A	CHOLINE KINASE ALPHA	-43.9964	-1.4819181755675117
A0A0B4J2H0	5CBE-A	3b4 heavy chain	-43.987	-1.480760494593845
Q9HA72	6VAI-N	Calcium homeostasis modulator protein 2	-43.9259	-1.473235568265011
P37840	3Q25-A	Maltose-binding periplasmic protein/alpha-synuclein chimeric protein	-43.9234	-1.4729276743890358
Q9NZQ7	3SBW-C	Programmed cell death 1 ligand 1	-43.9165	-1.472077887291344
P53634	2DJG-C	Dipeptidyl-peptidase 1	-43.9143	-1.4718069406804857
Q00535	3O0G-A	Cell division protein kinase 5	-43.9094	-1.4712034686835744
Q06124	4OHE-A	Tyrosine-protein phosphatase non-receptor type 11	-43.8939	-1.4692945266525286
O15118	5U74-A	Niemann-Pick C1 protein	-43.8849	-1.468186108699018
O75874	4L06-A	Isocitrate dehydrogenase [NADP] cytoplasmic	-43.8797	-1.4675456894369892
Q9Y698	6DM1-C	Glutamate receptor 2,Voltage-dependent calcium channel gamma-2 subunit	-43.8781	-1.4673486373563656
Q9BVG8	5WDE-A	Kinesin-like protein KIFC3	-43.8686	-1.4661786406276596
P14735	6BF9-A	Insulin-degrading enzyme	-43.8678	-1.4660801145873477
P0DP23	4OVN-A	Calmodulin	-43.867	-1.4659815885470349
P19971	1UOU-A	THYMIDINE PHOSPHORYLASE	-43.8286	-1.4612523386120564
Q8TF76	6Z58-A	Serine/threonine-protein kinase haspin	-43.7959	-1.4572250867143008
P18031	1T49-A	Tyrosine-protein phosphatase non-receptor type 1	-43.7691	-1.4539244643638467
Q9NZL9	4NDN-F	Methionine adenosyltransferase 2 subunit beta	-43.7682	-1.4538136225684954
Q9NWU1	2IWZ-A	3-OXOACYL-[ACYL-CARRIER-PROTEIN] SYNTHASE	-43.7633	-1.453210150571584
P21802	4J96-A	PROTEIN (FIBROBLAST GROWTH FACTOR RECEPTOR 2)	-43.6945	-1.444736911104746
Q16602	3N7R-A	Calcitonin gene-related peptide type 1 receptor	-43.6923	-1.4444659644938886
Q96KQ7	4NVQ-A	Histone-lysine N-methyltransferase EHMT2	-43.6892	-1.444084176087679
Q9H7Z6	6OIR-A	histone acetyltransferase MYST1	-43.6716	-1.4419166032008133
P02768	3LU6-A	Serum albumin	-43.6714	-1.4418919716907357
P06213	5HHW-A	Insulin receptor	-43.6659	-1.4412146051635903
P45983	3VUH-A	Mitogen-activated protein kinase 8	-43.6605	-1.4405495543914837
P48740	4IW4-F	Mannan-binding lectin serine protease 3	-43.629	-1.436670091554196
P15498	6NEW-A	Proto-oncogene vav	-43.6091	-1.434219256301433
P21439	6S7P-A	Phosphatidylcholine translocator ABCB4	-43.5728	-1.429748637222274
Q13464	5BML-A	Rho-associated protein kinase 1	-43.5651	-1.4288003240842702
P30613	2VGF-A	Pyruvate kinase	-43.5457	-1.426411067606702
P07900	3RLR-A	Heat shock protein HSP 90-alpha	-43.5205	-1.4233074973368722
Q8IXJ6	5DY5-A	NAD-dependent protein deacetylase sirtuin-2	-43.5183	-1.4230365507260148
P10826	4JYG-B	Retinoic acid receptor beta	-43.4971	-1.420425610657745
P28074	5M32-K	Proteasome subunit beta type-5	-43.4881	-1.4193171927042345
O96013	5VED-A	Serine/threonine-protein kinase PAK 4	-43.4537	-1.415080572970815
O14939	6OHP-A	Phospholipase D2	-43.4338	-1.4126297377180523
P19367	1CZA-N	PROTEIN (HEXOKINASE)	-43.3731	-1.405154074409375
Q96KB5	5J0A-B	Lymphokine-activated killer T-cell-originated protein kinase	-43.3636	-1.403984077680669
P20807	6BKJ-A	Calpain-3	-43.3446	-1.4016440842232574
P43405	5Y5U-A	Tyrosine-protein kinase SYK	-43.3301	-1.3998582997426017
Q9GZZ1	6PW9-A	N-alpha-acetyltransferase 50	-43.2876	-1.3946241038510223
O43173	5BO9-A	Sia-alpha-2,3-Gal-beta-1,4-GlcNAc-R:alpha 2,8-sialyltransferase	-43.2543	-1.3905229574230331
P43146	5X83-B	Netrin receptor DCC	-43.2537	-1.3904490628927997
P11474	2PJL-B	Steroid hormone receptor ERR1	-43.2299	-1.3875179131935154
Q07011	6MHR-F	Tumor necrosis factor receptor superfamily member 9	-43.2262	-1.387062230257072
Q8N4P3	5VXA-A	Guanosine-3',5'-bis(diphosphate) 3'-pyrophosphohydrolase MESH1	-43.2013	-1.3839956072523594
P18669	4GPZ-B	Phosphoglycerate mutase 1	-43.1852	-1.382012770691079
O75469	6S41-A	Nuclear receptor subfamily 1 group I member 2	-43.1626	-1.3792294100522626
Q14108	5UPH-A	Lysosome membrane protein 2	-43.1524	-1.377973203038284
P01889	1HSA-A	HLA-B35 variant	-43.111	-1.3728744804521344
O60218	5LIX-X	Aldo-keto reductase family 1 member B10	-43.0841	-1.3695615423466416
Q02750	3ZLY-A	Dual specificity mitogen-activated protein kinase kinase 1	-43.0382	-1.3639086107837373
Q96EK6	3CXP-A	Glucosamine 6-phosphate N-acetyltransferase	-42.9951	-1.3586005203619247
P04439	4WJ5-A	HLA class I histocompatibility antigen, A-2 alpha chain	-42.9891	-1.3578615750595842
P30405	5CCR-A	PEPTIDYL-PROLYL CIS-TRANS ISOMERASE	-42.9705	-1.355570844622329
Q9NPB1	4L6A-A	5'(3')-deoxyribonucleotidase, mitochondrial	-42.965	-1.3548934780951836
P52564	3ENM-A	Dual specificity mitogen-activated protein kinase kinase 6	-42.9411	-1.35195001264086
Q96GD4	4AF3-A	AURORA KINASE B	-42.8943	-1.3461862392826045
P06276	6I0B-A	Cholinesterase	-42.8249	-1.3376391052855328
Q99683	5VIL-A	Mitogen-activated protein kinase kinase kinase 5	-42.8186	-1.3368632127180755
Q13131	6C9J-A	5'-AMP-activated protein kinase catalytic subunit alpha-1	-42.8057	-1.3352744803180436
Q07869	2ZNN-A	Peroxisome proliferator-activated receptor alpha	-42.755	-1.3290303925132667
Q99558	4IDT-B	Mitogen-activated protein kinase kinase kinase 14	-42.7423	-1.3274662916233122
P00439	6HYC-D	Phenylalanine-4-hydroxylase	-42.7362	-1.3267150305659323
Q08881	4M12-A	Tyrosine-protein kinase ITK/TSK	-42.7305	-1.3260130325287092
P48735	4JA8-A	Isocitrate dehydrogenase [NADP], mitochondrial	-42.7155	-1.324165669272858
P06401	4OAR-A	Progesterone receptor	-42.7089	-1.3233528294402837
Q9H2K2	3P0P-A	Tankyrase-2	-42.7058	-1.3229710410340747
Q16651	3FVF-B	Prostasin	-42.7045	-1.3228109362185676
Q08345	5FDP-A	EPITHELIAL DISCOIDIN DOMAIN-CONTAINING RECEPTOR 1	-42.7042	-1.3227739889534502
P31645	6W2B-A	Sodium-dependent serotonin transporter	-42.6935	-1.3214562031642765
O15530	3QC4-A	3-phosphoinositide-dependent protein kinase 1	-42.6926	-1.3213453613689252
P55201	5O55-A	Peregrin	-42.6859	-1.3205202057813117
P17213	1EWF-A	BACTERICIDAL/PERMEABILITY-INCREASING PROTEIN	-42.6709	-1.318672842525461
P00751	3HS0-I	Complement factor B	-42.6509	-1.3162096915176589
O60894	3N7S-D	Receptor activity-modifying protein 1	-42.646	-1.3156062195207476
P15121	5OU0-A	Aldose reductase	-42.6222	-1.3126750698214635
O60825	5HTK-A	6-phosphofructo-2-kinase/fructose-2,6-bisphosphatase 2	-42.6032	-1.3103350763640522
O14920	4KIK-B	Inhibitor of nuclear factor kappa-B kinase subunit beta	-42.5833	-1.3078842411112896
Q9UBC3	5NVO-A	DNA (cytosine-5)-methyltransferase 3B	-42.5649	-1.3056181421841122
O95243	4E9G-A	Methyl-CpG-binding domain protein 4	-42.5539	-1.304263409129821
P04637	6GGB-A	Cellular tumor antigen p53	-42.553	-1.3041525673344698
Q5TA50	4K80-A	Glycolipid transfer protein domain-containing protein 1	-42.5505	-1.303844673458495
P28907	3DZH-A	ADP-ribosyl cyclase 1	-42.5352	-1.3019603629375271
P52732	4BBG-A	KINESIN-LIKE PROTEIN KIF11	-42.5259	-1.300814997718899
O15111	5TQY-A	Inhibitor of nuclear factor kappa-B kinase subunit alpha	-42.5195	-1.3000267893964026
P06756	4O02-A	Integrin alpha-V	-42.4929	-1.2967507985560265
Q9NXA8	6ACP-A	NAD-dependent protein deacylase sirtuin-5, mitochondrial	-42.4757	-1.2946324886893177
P54753	5L6P-A	Ephrin type-B receptor 3	-42.4754	-1.2945955414242
A0A0K0K1A5, K7N5M4	5MEN-E	Protein TRBV6-5,Human nkt tcr beta chain	-42.4716	-1.294127542732718
P16083	5LBU-A	NRH dehydrogenase [quinone] 2	-42.451	-1.291590497194682
P54252	4WTH-A	Maltose-binding periplasmic protein, Ataxin-3 chimera	-42.4401	-1.2902480798954303
P19793	5JI0-A	Retinoid X receptor, alpha	-42.4312	-1.289151977696958
Q02127	6J3C-A	Dihydroorotate dehydrogenase (quinone), mitochondrial	-42.4272	-1.288659347495398
O75530	5H13-A	Polycomb protein EED	-42.4251	-1.288400716639579
P31153	6FWB-B	S-adenosylmethionine synthase isoform type-2	-42.403	-1.285678934775958
Q99436	4R67-W	Proteasome subunit beta type-7	-42.3946	-1.2846444113526811
O15350	3VD0-B	Tumor protein p73	-42.3929	-1.284435043517018
Q08209	1MF8-A	SERINE/THREONINE PROTEIN PHOSPHATASE 2B CATALYTIC SUBUNIT, ALPHA ISOFORM	-42.3862	-1.2836098879294051
P36873	4UT3-A	SERINE/THREONINE PROTEIN PHOSPHATASE 1 GAMMA (PP1-GAMMA) CATALYTIC SUBUNIT	-42.384	-1.2833389413185468
P01031	5HCD-A	Complement C5	-42.3712	-1.2817625246735538
O75581	5GJE-A	Low-density lipoprotein receptor-related protein 6,Glycogen synthase kinase-3 beta	-42.3701	-1.2816270513681247
P05230	1DJS-B	Heparin-binding growth factor 1	-42.3453	-1.278572744118451
P41227	6C95-B	N-alpha-acetyltransferase 10	-42.3272	-1.2763435924563895
Q99828	6OD0-A	Calcium and integrin-binding protein 1	-42.3038	-1.2734617057772626
O00238	3MDY-A	Bone morphogenetic protein receptor type-1B	-42.2743	-1.2698285580407545
Q9Y6Y9	3ULA-D	Lymphocyte antigen 96	-42.2641	-1.268572351026776
P07686	5BRO-A	Beta-hexosaminidase subunit beta	-42.2591	-1.2679565632748253
Q86TU7	6OX5-A	Histone-lysine N-methyltransferase setd3	-42.2548	-1.2674269858081486
O15151	4RXZ-A	Mdm4 protein	-42.2452	-1.266244673324403
Q07912	4EWH-B	Activated CDC42 kinase 1	-42.2175	-1.2628332091785983
P48449	1W6K-A	LANOSTEROL SYNTHASE	-42.2174	-1.262820893423559
P34897	6H3C-E	Serine hydroxymethyltransferase, mitochondrial	-42.2132	-1.262303631711921
P51449	5K3N-A	Nuclear receptor ROR-gamma	-42.1725	-1.2572911194110443
Q9UBN7	5EDU-B	Maltose-binding periplasmic protein, Histone deacetylase 6 chimera	-42.1713	-1.2571433303505768
P29274	5NM4-A	Human A2a adenosine receptor T4L chimera	-42.1098	-1.2495691410015868
P22894	1ZS0-A	MATRIX METALLO PROTEINASE-8 (MET80 FORM)	-42.1077	-1.2493105101457678
P48736	4FAD-A	Phosphatidylinositol 4,5-bisphosphate 3-kinase catalytic subunit gamma isoform	-42.1002	-1.248386828517842
Q8WZ42	4JNW-A	Titin	-42.0998	-1.248337565497686
Q15822	5FJV-E	NEURONAL ACETYLCHOLINE RECEPTOR SUBUNIT ALPHA-2	-42.0794	-1.2458251514697285
P61160	6UHC-B	Actin-related protein 2	-42.0707	-1.2447536807813349
Q13164	4B99-A	MITOGEN-ACTIVATED PROTEIN KINASE 7	-42.0279	-1.2394825376246394
Q14191	2FBX-A	Werner syndrome helicase	-42.0262	-1.2392731697889765
P11142	5AQG-A	HEAT SHOCK COGNATE 71 KDA PROTEIN	-42.0016	-1.2362434940493805
P00734	2GP9-B	thrombin	-41.9933	-1.235221286381142
P01042	4ECC-A	chimeric protein between GSHKT10 and domain 5 of kininogen-1	-41.9768	-1.2331891867997058
P55072	4KO8-B	Transitional endoplasmic reticulum ATPase	-41.9606	-1.2311940344833867
O60341	5YJB-A	Lysine-specific histone demethylase 1A	-41.9284	-1.2272283613608266
P52292	3WPT-A	Importin subunit alpha-1	-41.9211	-1.226329311242979
P49336	5IDP-A	Cyclin-dependent kinase 8	-41.9132	-1.2253563665948974
O43924	5YAW-B	Retinal rod rhodopsin-sensitive cGMP 3',5'-cyclic phosphodiesterase subunit delta	-41.9095	-1.2249006836584535
Q99685	6BQ0-B	Monoglyceride lipase	-41.8974	-1.223410477298733
P01112	1BKD-R	Transforming protein p21/H-Ras-1	-41.897	-1.2233612142785777
Q9UKE5	5AX9-A	TRAF2 and NCK-interacting protein kinase	-41.8935	-1.222930162852213
P00740	5JBA-S	Coagulation factor IX	-41.8888	-1.2223513223653797
Q8N8N7	2ZB4-A	PROSTAGLANDIN REDUCTASE 2	-41.8864	-1.222055744244443
P53396	6UUW-B	ATP-citrate synthase	-41.87	-1.2200359604180453
Q9Y6E0	4QMV-A	Serine/threonine-protein kinase 24 36 kDa subunit	-41.8474	-1.2172525997792298
Q9UIK4	1Z9X-A	Death-associated protein kinase 2	-41.8284	-1.2149126063218183
P03952	6O1S-E	Plasma kallikrein	-41.8276	-1.2148140802815055
Q10588	1ISJ-A	bone marrow stromal cell antigen 1	-41.8101	-1.2126588231496795
P15291	6FWU-A	Beta-1,4-galactosyltransferase 1	-41.8082	-1.2124248238039386
P52895	2HDJ-A	Aldo-keto reductase family 1 member C2	-41.8082	-1.2124248238039386
O43639	4E6R-B	Cytoplasmic protein NCK2	-41.7981	-1.2111809325449985
P42262	2XHD-A	Glutamate receptor 2	-41.7856	-1.209641463165123
P21549	4I8A-A	Serine-pyruvate aminotransferase	-41.785	-1.2095675686348883
O75164	5F37-A	LYSINE-SPECIFIC DEMETHYLASE 4A	-41.7817	-1.2091611487186016
P12724	2KB5-A	Eosinophil cationic protein	-41.7783	-1.2087424130472753
P07333	4HW7-A	Macrophage colony-stimulating factor 1 receptor	-41.7644	-1.2070305230968532
P32248	6QZH-A	C-C chemokine receptor type 7,Sialidase A,C-C chemokine receptor type 7	-41.7612	-1.2066364189356051
Q16548	3I1H-A	Bcl-2-related protein A1	-41.7506	-1.20533094890147
P19784	6HMC-A	Casein kinase II subunit alpha'	-41.7477	-1.204973792005339
P51955	2XNO-A	SERINE/THREONINE-PROTEIN KINASE NEK2	-41.7417	-1.2042348467029984
O76054	4OMJ-A	SEC14-like protein 2	-41.7183	-1.2013529600238704
Q15562	6UYB-A	Transcriptional enhancer factor TEF-4	-41.7072	-1.1999859112145406
P30566	2J91-A	ADENYLOSUCCINATE LYASE	-41.6936	-1.198310968529236
P31749	5KCV-A	RAC-alpha serine/threonine-protein kinase	-41.6836	-1.1970793930253345
P13569	2BBT-A	Cystic fibrosis transmembrane conductance regulator	-41.6757	-1.1961064483772528
Q92871	2FUC-A	Phosphomannomutase 1	-41.6731	-1.1957862387462386
Q9ULV1	5BPQ-A	Frizzled-4/Rubredoxin chimeric protein	-41.6671	-1.195047293443898
P05089	3TF3-A	Arginase-1	-41.6652	-1.194813294098157
O14733	6QHR-A	Dual specificity mitogen-activated protein kinase kinase 7	-41.6477	-1.1926580369663309
P54578	6IIN-A	Ubiquitin carboxyl-terminal hydrolase 14	-41.6409	-1.1918205656236784
P07711	2NQD-B	Cathepsin L	-41.6139	-1.188495311763146
P02753	3FMZ-A	Plasma retinol-binding protein	-41.6013	-1.186943526628231
P46926	1NE7-E	Glucosamine-6-phosphate isomerase	-41.5788	-1.1841724817444543
P07332	4E93-A	Proto-oncogene tyrosine-protein kinase Fes/Fps	-41.5671	-1.1827315384048906
P04181	2BYL-B	ORNITHINE AMINOTRANSFERASE	-41.5567	-1.1814506998808334
P31749, Q16513	6CCY-A	RAC-alpha serine/threonine-protein kinase,PIFtide	-41.5557	-1.1813275423304437
Q8NEB9	4UWF-A	Phosphatidylinositol 3-kinase catalytic subunit type 3	-41.5316	-1.1783594453660422
P00492	1Z7G-B	Hypoxanthine-guanine phosphoribosyltransferase	-41.5153	-1.1763519772946849
P07550	3PDS-A	Beta-2 adrenergic receptor	-41.5045	-1.1750218757504711
Q99640	3P1A-A	Membrane-associated tyrosine- and threonine-specific cdc2-inhibitory kinase	-41.4898	-1.1732114597597374
P14061	3HB4-X	Estradiol 17-beta-dehydrogenase 1	-41.4675	-1.1704650463860384
P15559	3JSX-B	NAD(P)H DEHYDROGENASE [QUINONE] 1	-41.4631	-1.1699231531643215
P25440	4ALH-B	Bromodomain-containing protein 2	-41.4506	-1.168383683784446
Q6P2P2	6PDM-A	Protein arginine N-methyltransferase 9	-41.4316	-1.1660436903270348
P42858	4FEC-A	Maltose-binding periplasmic protein,Huntingtin fusion protein	-41.4299	-1.1658343224913716
Q9NZD2	1SWX-A	Glycolipid transfer protein	-41.4191	-1.1645042209471586
A0A384E0N4	5NX9-B	Adenylosuccinate lyase	-41.4164	-1.1641716955611057
Q6IQ55	6U0K-B	Tau-tubulin kinase 2	-41.4111	-1.1635189605440377
P42574	4QUI-A	Procaspase-3	-41.4092	-1.1632849611982965
Q96PY6	4B9D-A	SERINE/THREONINE-PROTEIN KINASE NEK1	-41.3969	-1.161770123328499
P25098	5WG3-A	Beta-adrenergic receptor kinase 1	-41.3558	-1.1567083480074667
P15907	4JS1-A	Beta-galactoside alpha-2,6-sialyltransferase 1	-41.3512	-1.156141823275672
Q00536	5G6V-A	Cell division protein kinase 16	-41.3495	-1.1559324554400088
A0A0B4J2E0, A0A5B9	5C0C-J	1E6 TCR Beta Chain	-41.3436	-1.1552058258927076
O14862	3VD8-A	Maltose-binding periplasmic protein, Interferon-inducible protein AIM2	-41.3337	-1.1539865661438458
Q99835	6OT0-R	Smoothened homolog	-41.3261	-1.1530505687608803
O43353	6ES0-A	RECEPTOR-INTERACTING SERINE/THREONINE-PROTEIN KINASE 2	-41.3149	-1.1516712041965125
Q14289	3FZO-A	Protein-tyrosine kinase 2-beta	-41.3035	-1.150267208122065
Q9Y255	6I3V-B	PRELI domain-containing protein 1, mitochondrial	-41.2543	-1.1442078566428733
P49189	6QAP-C	4-trimethylaminobutyraldehyde dehydrogenase	-41.2485	-1.1434935428506108
Q99593	2X6V-B	T-box transcription factor TBX5	-41.2454	-1.1431117544444012
P69891	1I3D-A	HEMOGLOBIN GAMMA CHAINS	-41.2269	-1.140833339762185
O00255	4GQ3-A	Menin	-41.2259	-1.140710182211795
P27448	2QNJ-B	MAP/microtubule affinity-regulating kinase 3	-41.2226	-1.1403037622955077
P17813	5I04-A	Maltose-binding periplasmic protein,Endoglin	-41.1805	-1.1351188294240857
Q86V25	6J4P-A	Tubulinyl-Tyr carboxypeptidase 2	-41.1479	-1.1311038932813688
P14920	4QFC-B	D-amino-acid oxidase	-41.1285	-1.1287146368038017
Q04609	3BXM-A	Glutamate carboxypeptidase II	-41.1285	-1.1287146368038017
Q9UIF9	6FAP-A	Bromodomain adjacent to zinc finger domain protein 2A	-41.1109	-1.126547063916936
Q15661	4MPU-B	Tryptase beta 2	-41.0861	-1.123492756667262
P10721	6HH1-A	Mast/stem cell growth factor receptor Kit,Mast/stem cell growth factor receptor Kit	-41.0845	-1.1232957045866374
Q9UBX1	1M6D-B	Cathepsin F	-41.0408	-1.1179137196345907
P28222	5V54-B	5-hydroxytryptamine receptor 1B,OB-1 fused 5-HT1b receptor,5-hydroxytryptamine receptor 1B	-41.028	-1.116337302989598
P08758	1HVD-A	ANNEXIN V	-41.0119	-1.1143544664283176
P02689	6XUA-B	Myelin P2 protein	-41.0107	-1.1142066773678498
Q13451	4DRP-A	Peptidyl-prolyl cis-trans isomerase FKBP5	-40.9717	-1.1094035329026364
P19801	3HII-B	Amiloride-sensitive amine oxidase	-40.9658	-1.1086769033553354
Q9BZX2	6N55-H	Uridine-cytidine kinase 2	-40.9652	-1.1086030088251015
P04062	3RIL-A	Glucosylceramidase	-40.9346	-1.104834387783165
Q9H3H5	5O5E-A	UDP-N-acetylglucosamine--dolichyl-phosphate N-acetylglucosaminephosphotransferase	-40.9183	-1.1028269197118066
P43652	5OKL-A	Afamin	-40.9165	-1.102605236121104
Q92633	4Z35-A	Lysophosphatidic acid receptor 1,Soluble cytochrome b562	-40.9145	-1.1023589210203235
P10997	3G7V-B	Maltose-binding periplasmic protein, Islet amyloid polypeptide fusion protein	-40.8979	-1.1003145056838488
P21554	5XRA-A	Cannabinoid receptor 1,Flavodoxin,Cannabinoid receptor 1	-40.8867	-1.0989351411194797
P35658	5DIS-D	Maltose-binding periplasmic protein,Nuclear pore complex protein Nup214	-40.885	-1.0987257732838165
Q8NBL1	5L0R-A	Protein O-glucosyltransferase 1	-40.8789	-1.0979745122264375
O43324	5Y6L-B	Eukaryotic translation elongation factor 1 epsilon-1	-40.872	-1.0971247251287457
P43005	6S3Q-B	Excitatory amino acid transporter 3	-40.871	-1.0970015675783558
P00480	1C9Y-A	ORNITHINE TRANSCARBAMYLASE	-40.8685	-1.09669367370238
P40306	6AVO-B	Proteasome subunit beta type-10,Proteasome subunit beta type-2	-40.8568	-1.0952527303628163
P09211	1PGT-A	Glutathione S-transferase P	-40.8459	-1.0939103130635646
Q9NZ08	6Q4R-A	Endoplasmic reticulum aminopeptidase 1,Endoplasmic reticulum aminopeptidase 1	-40.8426	-1.093503893147277
P29965	3QD6-C	CD40 ligand	-40.81	-1.089488957004561
P20231	2FS8-D	TPSB2 protein	-40.8008	-1.0883559075409723
P20618	5T0H-S	Proteasome subunit beta type-1	-40.8003	-1.088294328765777
Q96RU2	6HEI-A	Ubiquitin carboxyl-terminal hydrolase 28	-40.7949	-1.0876292779936705
P23497	6G5N-A	Nuclear autoantigen Sp-100	-40.7697	-1.0845257077238406
P55212	4N6G-A	Caspase-6	-40.7492	-1.0820009779408442
Q13635	6OEV-A	Protein patched homolog 1	-40.7289	-1.0795008796679255
P23141	4AB1-A	Liver carboxylesterase 1	-40.7151	-1.0778013054725422
Q12852	5CEN-A	Mitogen-activated protein kinase kinase kinase 12	-40.6983	-1.0757322586259892
Q8N159		N-acetylglutamate synthase, mitochondrial	-40.697	-1.075572153810482
O14727	5JUY-D	Apoptotic protease-activating factor 1	-40.6541	-1.0702886948987471
O94762	5LBA-B	ATP-dependent DNA helicase Q5	-40.6536	-1.070227116123552
Q460N3	4F0E-A	Poly [ADP-ribose] polymerase 15	-40.6471	-1.0694265920460169
Q9NZJ5	4M7I-A	Eukaryotic translation initiation factor 2-alpha kinase 3,Eukaryotic translation initiation factor 2-alpha kinase 3	-40.6315	-1.0675053342599317
Q9UGL1	5LWB-A	LYSINE-SPECIFIC DEMETHYLASE 5B	-40.6281	-1.0670865985886056
Q9Y223	4ZHT-B	Bifunctional UDP-N-acetylglucosamine 2-epimerase/N-acetylmannosamine kinase	-40.5982	-1.0634041878319416
P25189	3OAI-A	Maltose-binding periplasmic protein, Myelin protein P0	-40.5894	-1.0623204013885088
Q13523	6CNH-A	Serine/threonine-protein kinase PRP4 homolog	-40.5669	-1.0595493565047318
P83916	3F2U-A	Chromobox protein homolog 1	-40.5622	-1.0589705160178986
P07954	3E04-B	Fumarate hydratase	-40.5496	-1.0574187308829837
P00451	4KI5-M	Coagulation factor VIII	-40.5026	-1.0516303260146502
P00748	4XDE-A	Coagulation factor XII	-40.4974	-1.0509899067526216
P42330	4WDT-A	Aldo-keto reductase family 1 member C3	-40.4795	-1.0487853866006396
Q13324	3N96-A	Maltose binding protein-CRFR2 alpha	-40.4701	-1.0476277056269727
Q9Y6F1	4L7O-A	Poly [ADP-ribose] polymerase 3	-40.4699	-1.047603074116895
Q9Y4E8	6GH9-A	Ubiquitin carboxyl-terminal hydrolase 15	-40.4696	-1.0475661268517775
O96017	4A9U-A	SERINE/THREONINE-PROTEIN KINASE CHK2	-40.4672	-1.0472705487308411
O60814	6T7A-H	Histone H2B type 1-K	-40.4657	-1.047085812405256
Q00722	2ZKM-X	1-phosphatidylinositol-4,5-bisphosphate phosphodiesterase beta-2	-40.4557	-1.0458542369013557
P05106	4G1M-B	Integrin beta-3	-40.4498	-1.0451276073540543
P41180	5K5T-A	Extracellular calcium-sensing receptor	-40.4484	-1.0449551867835076
P51151	1WMS-A	Ras-related protein Rab-9A	-40.4471	-1.0447950819680003
P41235	3FS1-A	HEPATOCYTE NUCLEAR FACTOR 4-ALPHA	-40.4376	-1.0436250852392954
Q96QU1	5ULY-C	Protocadherin-15	-40.4339	-1.0431694023028515
P49759	6YTD-A	Dual specificity protein kinase CLK1	-40.4196	-1.0414082493322738
Q15047	5QT2-A	Histone-lysine N-methyltransferase SETDB1	-40.3851	-1.037159313843816
P07355	5LPX-A	Annexin A2	-40.3829	-1.0368883672329574
Q7RTP6	6ICI-A	[F-actin]-monooxygenase MICAL3	-40.3736	-1.03574300201433
P35968	2P2H-A	Vascular endothelial growth factor receptor 2	-40.363	-1.0344375319801948
P04818	3HB8-B	Thymidylate synthase	-40.3569	-1.0336862709228158
Q9UKK9	2DSC-B	ADP-sugar pyrophosphatase	-40.3507	-1.0329226941103975
Q14790	1QTN-A	Caspase-8	-40.3452	-1.0322453275832513
P09960	4RSY-A	Leukotriene A-4 hydrolase	-40.3298	-1.030348701307244
P80192	4UY9-B	MITOGEN-ACTIVATED PROTEIN KINASE KINASE KINASE 9	-40.3203	-1.029178704578539
P36544	5AFN-D	ACETYLCHOLINE-BINDING PROTEIN, NEURONAL ACETYLCHOLINE RECEPTOR SUBUNIT ALPHA-7	-40.3128	-1.028255022950613
O75626	3DAL-B	PR domain zinc finger protein 1	-40.3125	-1.028218075685496
P08397	5M6R-A	Porphobilinogen deaminase	-40.3077	-1.0276269194436232
O75151	3PUS-A	PHD finger protein 2	-40.3052	-1.0273190255676483
P69892	4MQK-F	Hemoglobin subunit gamma-2	-40.2751	-1.0236119833009072
P11802	2W99-B	CELL DIVISION PROTEIN KINASE 4	-40.2663	-1.0225281968574744
P11021	6DO2-A	Endoplasmic reticulum chaperone BiP	-40.2639	-1.022232618736538
P33981	3H9F-A	Dual specificity protein kinase TTK	-40.2617	-1.0219616721256797
Q95460	5U2V-A	Major histocompatibility complex class I-related gene protein	-40.256	-1.0212596740884563
P05981	3T2N-A	Serine protease hepsin	-40.2533	-1.0209271487024036
P63244	5OA3-g	RIBOSOMAL PROTEIN RACK1	-40.2355	-1.01873494430546
Q06210	2ZJ3-A	Glucosamine--fructose-6-phosphate aminotransferase [isomerizing] 1	-40.2343	-1.0185871552449914
P08100	6CMO-R	chimera protein of Soluble cytochrome b562 and Rhodopsin	-40.2285	-1.0178728414527287
M4Q8P8	6P8M-C	Gp120	-40.2201	-1.016838318029453
Q13472	4CHT-A	DNA TOPOISOMERASE 3-ALPHA	-40.2168	-1.0164318981131653
P54619	6C9J-C	5'-AMP-activated protein kinase subunit gamma-1	-40.2102	-1.0156190582805908
Q15046	6CHD-A	Lysine--tRNA ligase	-40.1954	-1.0137963265348175
Q9NQU5	4KS7-A	Serine/threonine-protein kinase PAK 6	-40.1865	-1.012700224336346
P15090	5HZ8-A	Fatty acid-binding protein, adipocyte	-40.1452	-1.0076138175052358
Q9Y5Y6	3BN9-B	ST14 protein	-40.1437	-1.007429081179651
P62942	3MDY-B	Peptidyl-prolyl cis-trans isomerase FKBP1A	-40.1407	-1.0070596085284804
V9HW68	6U1N-H	Fab30 heavy chain	-40.1317	-1.0059511905749696
Q92630	6HDR-A	Dual specificity tyrosine-phosphorylation-regulated kinase 2	-40.1303	-1.0057787700044232
P39748	6TNZ-H	Flap endonuclease-1	-40.1257	-1.005212245272629
Q9BPZ2	5LUG-C	Spindlin-like protein 2, isoform CRA_a	-40.0987	-1.001886991412097
P50750	3TNH-A	Cell division protein kinase 9	-40.0582	-0.9968991106212984
P02008	1JEB-A	HEMOGLOBIN ZETA CHAIN	-40.0522	-0.996160165318958
Q92793	4NR6-A	CREB-binding protein	-40.048	-0.99564290360732
P39086	2ZNU-A	Glutamate receptor, ionotropic kainate 1	-40.0425	-0.994965537080174
P49862	5FAH-A	Kallikrein-7	-40.0382	-0.9944359596134974
Q9NVR0	3I3N-A	Kelch-like protein 11	-40.0369	-0.9942758547979902
P06280	4NXS-B	Alpha-galactosidase A	-40.0364	-0.9942142760227948
Q86WV6	4KSY-A	Stimulator of interferon genes protein	-40.0263	-0.9929703847638548
P15813	4EN3-C	Antigen-presenting glycoprotein CD1d	-40.0084	-0.9907658646118728
P00749	3KGP-A	UROKINASE-TYPE PLASMINOGEN ACTIVATOR	-39.9969	-0.9893495527823862
Q13546	4ITI-A	Receptor-interacting serine/threonine-protein kinase 1	-39.9898	-0.9884751341746174
P05107	3K71-B	Integrin beta-2	-39.9893	-0.988413555399422
P28161	5HWL-B	GLUTATHIONE S-TRANSFERASE MU 2	-39.9839	-0.9877485046273154
Q3ZCW2	2JJ6-A	HSPC159	-39.9815	-0.9874529265063792
Q9C000	4IFP-A	Maltose-binding periplasmic protein,NACHT, LRR and PYD domains-containing protein 1	-39.9805	-0.9873297689559892
Q8N300	6J7B-B	Small vasohibin-binding protein	-39.9685	-0.9858518783513084
P50052	6JOD-A	Chimera protein of Type-2 angiotensin II receptor and Soluble cytochrome b562	-39.9646	-0.9853715639047868
O00522	4HDQ-A	Krev interaction trapped protein 1	-39.9392	-0.9822433621248792
Q12879	5I2N-A	Glutamate receptor ionotropic, NMDA 2A	-39.9387	-0.9821817833496836
S6BAN1	5WHJ-H	DX-2507 Fab heavy chain	-39.9384	-0.9821448360845672
O94788	4X2Q-C	Retinal dehydrogenase 2	-39.9287	-0.9809502078457832
P05091	4FR8-D	Aldehyde dehydrogenase	-39.9199	-0.9798664214023504
Q9HAN9	1KQO-D	NICOTINAMIDE MONONUCLEOTIDE ADENYLYL TRANSFERASE	-39.9126	-0.9789673712845026
Q9UHL4	4EBB-A	Dipeptidyl peptidase 2	-39.9015	-0.9776003224751728
P12277	3B6R-A	Creatine kinase B-type	-39.8859	-0.9756790646890876
Q9NR97	4R6A-A	Toll-like receptor 8	-39.8721	-0.9739794904937052
P0DJD7	1PSN-A	PEPSIN 3A	-39.868	-0.9734745445371056
P11086	2OPB-A	PHENYLETHANOLAMINE N-METHYLTRANSFERASE	-39.855	-0.971873496382034
Q9Y2G2	4IKM-A	Maltose-binding periplasmic protein, Caspase recruitment domain-containing protein 8	-39.8497	-0.9712207613649668
P04746	4GQQ-A	Pancreatic alpha-amylase	-39.8333	-0.9692009775385696
P01308	5T7R-B	INSULIN	-39.8271	-0.9684374007261513
Q99895	4H4F-A	Chymotrypsin-C	-39.8197	-0.9675260348532642
P09622	6I4R-B	Dihydrolipoyl dehydrogenase, mitochondrial	-39.8094	-0.9662575120842464
P56556	5XTB-E	NADH dehydrogenase [ubiquinone] 1 alpha subcomplex subunit 6	-39.8086	-0.9661589860439344
Q13490	3T6P-A	Baculoviral IAP repeat-containing protein 2	-39.7988	-0.964952042050112
P52788	3C6M-B	Spermine synthase	-39.7842	-0.9631539418144164
P49760	6FYL-A	Dual specificity protein kinase CLK2	-39.7731	-0.9617868930050868
Q04759	2JED-A	HUMAN PROTEIN KINASE C THETA	-39.7703	-0.9614420518639945
P08246	1PPF-E	HUMAN LEUKOCYTE ELASTASE	-39.7683	-0.9611957367632148
Q12888	4X34-A	Tumor suppressor p53-binding protein 1	-39.7651	-0.9608016326019656
O95470	4Q6R-B	Sphingosine-1-phosphate lyase 1	-39.7504	-0.958991216611232
Q86Z14	5WI9-A	Beta-klotho	-39.7431	-0.958092166493384
P35520	1JBQ-A	CYSTATHIONINE BETA-SYNTHASE	-39.7328	-0.9568236437243662
P23946	4AG1-A	CHYMASE	-39.7262	-0.9560108038917918
Q99720	5HK2-A	Sigma non-opioid intracellular receptor 1	-39.7116	-0.9542127036560966
P11362	6NVL-A	Fibroblast growth factor receptor 1	-39.7012	-0.95293186513204
O00487	5VHF-c	26S proteasome non-ATPase regulatory subunit 14	-39.6927	-0.9518850259537246
P62993	3IN8-A	Growth factor receptor-bound protein 2	-39.6885	-0.9513677642420856
A0A5B9	6MJ4-D	TCR Beta Chain-TRBV7-8	-39.6799	-0.9503086093087316
Q8TDX7	6S73-A	Serine/threonine-protein kinase Nek7	-39.673	-0.94945882221104
Q13231	1LG1-A	Chitotriosidase-1	-39.6685	-0.9489046132342848
Q8NET8	6UW6-A	Transient receptor potential cation channel subfamily V member 3	-39.6588	-0.9477099849955004
Q96T88	3T6R-A	E3 ubiquitin-protein ligase UHRF1	-39.6378	-0.9451236764373088
P06734	4G9A-A	Low affinity immunoglobulin epsilon Fc receptor	-39.6375	-0.9450867291721924
Q9UGM1	4UY2-A	NEURONAL ACETYLCHOLINE RECEPTOR SUBUNIT ALPHA-9	-39.6367	-0.9449882031318796
Q07812	4ZII-A	Apoptosis regulator BAX	-39.6241	-0.9434364179969646
Q53GL7	5LX6-A	Poly [ADP-ribose] polymerase 10	-39.6126	-0.942020106167479
Q13535	5YZ0-A	Serine/threonine-protein kinase ATR	-39.6124	-0.9419954746574012
P27986	3HIZ-B	Phosphatidylinositol 3-kinase regulatory subunit alpha	-39.6059	-0.9411949505798652
Q13107	2Y6E-D	UBIQUITIN CARBOXYL-TERMINAL HYDROLASE 4	-39.604	-0.9409609512341242
P17174	3WZF-A	Aspartate aminotransferase, cytoplasmic	-39.5916	-0.9394337976092872
P40937	6VVO-C	Replication factor C subunit 5	-39.5859	-0.938731799572064
O60502	5M7R-A	Protein O-GlcNAcase	-39.5849	-0.9386086420216734
Q6P5S8	6AL5-L	ANTIBODY 17B, LIGHT CHAIN	-39.5686	-0.9366011739503158
Q9NTG7	3GLU-A	NAD-DEPENDENT PROTEIN DEACETYLASE SIRTUIN-3, MITOCHONDRIAL	-39.5379	-0.93282023715334
Q9UDY8	6F7I-A	Mucosa-associated lymphoid tissue lymphoma translocation protein 1	-39.5281	-0.9316132931595176
P28062	5L5I-K	Proteasome subunit beta type-8,Proteasome subunit beta type-5	-39.5056	-0.9288422482757406
O15382	1KT8-A	Branched-chain-amino-acid aminotransferase, mitochondrial	-39.4852	-0.9263298342477826
O14917	6VFT-A	Protocadherin-17	-39.484	-0.9261820451873148
Q16644	3SHE-A	MAP kinase-activated protein kinase 3	-39.4686	-0.9242854189113076
P07148	6DO7-A	Fatty acid-binding protein, liver	-39.4583	-0.9230168961422898
P01848	4ONH-A	NKT15 alpha-chain	-39.4549	-0.9225981604709635
Q8NFU5	6M8B-A	Inositol polyphosphate multikinase,Inositol polyphosphate multikinase	-39.4505	-0.9220562672492468
P49354	2H6F-A	Protein farnesyltransferase alpha subunit	-39.4499	-0.9219823727190128
O60573	2JGB-A	EUKARYOTIC TRANSLATION INITIATION FACTOR 4E TYPE 2	-39.4447	-0.9213419534569842
Q13526	5B3Z-A	Peptidyl-prolyl cis-trans isomerase NIMA-interacting 1,Maltose-binding periplasmic protein	-39.4385	-0.9205783766445658
Q8N884	6NFG-A	Cyclic GMP-AMP synthase	-39.4364	-0.9203197457887468
P42575	1PYO-C	Caspase-2	-39.4322	-0.9198024840771089
P16455	1EH6-A	O6-ALKYLGUANINE-DNA ALKYLTRANSFERASE	-39.4101	-0.9170807022134876
P78356	6K4H-A	Phosphatidylinositol 5-phosphate 4-kinase type-2 beta	-39.3913	-0.9147653402661544
P07333, P11362	3KRL-A	Macrophage colony-stimulating factor 1 receptor, Basic fibroblast growth factor receptor 1	-39.3862	-0.9141372367591653
Q9UGN5	4TVJ-A	POLY [ADP-RIBOSE] POLYMERASE 2	-39.3861	-0.9141249210041256
P36871	5TR2-A	Phosphoglucomutase-1	-39.3837	-0.9138293428831892
O15164	3O33-A	Transcription intermediary factor 1-alpha	-39.3819	-0.9136076592924876
P53602	3D4J-B	Diphosphomevalonate decarboxylase	-39.3493	-0.9095927231497708
P07814	4K87-A	Bifunctional glutamate/proline--tRNA ligase	-39.3439	-0.908927672377664
O95271	6QXU-A	TANKYRASE-1	-39.3425	-0.9087552518071184
Q13825	1HZD-D	Methylglutaconyl-CoA hydratase	-39.3333	-0.9076222023435296
O14936	3MFS-A	Peripheral plasma membrane protein CASK	-39.3305	-0.9072773612024376
P38646	4KBO-A	Stress-70 protein, mitochondrial	-39.3153	-0.9054053664365084
P06493	6GU6-A	Cyclin-dependent kinase 1	-39.3095	-0.9046910526442457
Q12830	5H6Y-A	Nucleosome-remodeling factor subunit BPTF	-39.2837	-0.901513587844182
P0DMV8, Q13155	6K39-B	Heat shock 70 kDa protein 1A,Aminoacyl tRNA synthase complex-interacting multifunctional protein 2	-39.2712	-0.8999741184643056
P41743	6ILZ-A	Protein kinase C iota type	-39.2547	-0.8979420188828693
P12004	5MLW-E	Proliferating cell nuclear antigen	-39.2402	-0.8961562344022134
P12931	1KSW-A	Proto-oncogene tyrosine-protein kinase Src	-39.2211	-0.8938039251897626
P00918	5L3O-A	CARBONIC ANHYDRASE II	-39.2173	-0.8933359264982805
P41145	6B73-A	Kappa opioid receptor	-39.215	-0.8930526641323836
P41222	4ORS-A	Prostaglandin-H2 D-isomerase	-39.2124	-0.8927324545013692
O15527	1KO9-A	8-oxoguanine DNA glycosylase	-39.2083	-0.8922275085447697
P20248	4EON-B	CYCLIN A2	-39.1927	-0.8903062507586846
P62333	5VFR-E	26S proteasome regulatory subunit 10B	-39.174	-0.8880032045663898
O60885	4QZS-A	Bromodomain-containing protein 4	-39.157	-0.885909526209758
P37023	3MY0-A	Serine/threonine-protein kinase receptor R3	-39.1568	-0.8858848946996801
P22234	6YB9-B	Multifunctional protein ADE2	-39.1523	-0.8853306857229247
Q6N089	4NUJ-B	Fab 2G12 heavy chain	-39.1497	-0.8850104760919113
P14902	6E43-A	Indoleamine 2,3-dioxygenase 1	-39.1491	-0.8849365815616765
P00325	1U3U-A	ALCOHOL DEHYDROGENASE	-39.1389	-0.883680374547698
Q92784	2KWO-A	Zinc finger protein DPF3	-39.1262	-0.8821162736577437
Q9H4A3	5WE8-A	Serine/threonine-protein kinase WNK1	-39.1124	-0.880416699462361
P62837	6W9D-A	Ubiquitin-conjugating enzyme E2 D2	-39.1104	-0.8801703843615806
Q04828	3C3U-A	Aldo-keto reductase family 1 member C1	-39.1073	-0.8797885959553718
P11216	5IKP-A	Glycogen phosphorylase, brain form	-39.1059	-0.8796161753848252
Q16512	4OTI-A	Serine/threonine-protein kinase N1	-39.1026	-0.8792097554685384
Q9GZZ9	5L95-A	Ubiquitin-like modifier-activating enzyme 5	-39.0962	-0.878421547146042
P43220	6KK1-A	Glucagon-like peptide 1 receptor, Endolysin chimera	-39.086	-0.8771653401320626
P61073	4RWS-A	C-X-C chemokine receptor type 4, Lysozyme Chimera	-39.0844	-0.876968288051439
P08235	3WFG-A	MINERALOCORTICOID RECEPTOR	-39.0835	-0.8768574462560877
P09012	1VC6-A	U1 small nuclear ribonucleoprotein A	-39.0651	-0.8745913473289103
Q92843	2Y6W-A	BCL-2-LIKE PROTEIN 2	-39.0644	-0.874505137043637
P09488	1YJ6-B	Glutathione S-transferase Mu 1	-39.0392	-0.8714015667738072
P08514	2VC2-A	INTEGRIN ALPHA-IIB	-39.0265	-0.8698374658838529
P51648	4QGK-A	Fatty aldehyde dehydrogenase	-39.0239	-0.8695172562528386
Q05209	5HDE-A	Tyrosine-protein phosphatase non-receptor type 12	-39.0239	-0.8695172562528386
P07998	2Q4G-X	Ribonuclease pancreatic	-39.0211	-0.8691724151117463
P49748	3B96-A	Very long-chain specific acyl-CoA dehydrogenase	-39.0208	-0.8691354678466298
P32322	2GER-A	Pyrroline-5-carboxylate reductase 1, mitochondrial	-39.0141	-0.868310312259016
O43143	6SH7-A	Pre-mRNA-splicing factor ATP-dependent RNA helicase DHX15	-38.9902	-0.8653668468046933
P34998	3EHU-A	fusion protein of CRFR1 extracellular domain and MBP	-38.9879	-0.8650835844387964
Q9BZ11	1R54-A	ADAM 33	-38.9862	-0.8648742166031325
O00411	4BOC-A	DNA-DIRECTED RNA POLYMERASE, MITOCHONDRIAL	-38.9733	-0.863285484203101
P47871	5XEZ-A	Glucagon receptor,Endolysin,Glucagon receptor	-38.9654	-0.8623125395550195
P41240	3D7U-A	PROTEIN (C-TERMINAL SRC KINASE)	-38.9526	-0.8607361229100258
P15153	2W2X-A	RAS-RELATED C3 BOTULINUM TOXIN SUBSTRATE 2	-38.9505	-0.8604774920542068
Q15418	2Z7R-A	Ribosomal protein S6 kinase alpha-1	-38.9487	-0.8602558084635051
P18825	6KUW-A	Alpha-2C adrenergic receptor	-38.9441	-0.8596892837317103
P01903	2ICW-A	HLA class II histocompatibility antigen, DR alpha chain	-38.9373	-0.858851812389058
Q8N608	4WJL-A	Inactive dipeptidyl peptidase 10	-38.9276	-0.8576571841502739
P01009	3DRM-A	Alpha-1-antitrypsin	-38.9274	-0.857632552640196
O75643	6S8O-B	U5 small nuclear ribonucleoprotein 200 kDa helicase	-38.9267	-0.8575463423549227
Q07889	4URX-S	Son of sevenless homolog 1	-38.8937	-0.8534821431920507
Q9Y271	6RZ5-A	Cysteinyl leukotriene receptor 1,Soluble cytochrome b562,Cysteinyl leukotriene receptor 1	-38.8888	-0.8528786711951395
P52294	3TJ3-A	Importin subunit alpha-1	-38.8868	-0.852632356094359
P10827	2H79-A	THRA protein	-38.8722	-0.8508342558586637
P35030	3L33-A	PRSS3 protein	-38.8609	-0.849442575539256
P13928	1W3W-A	ANNEXIN A8	-38.8462	-0.847632159548522
P34972	6KPC-A	G protein coupled receptor,T4 lysozyme,G protein coupled receptor	-38.8267	-0.8452305873159154
Q9UKF6	6M8Q-A	Cleavage and polyadenylation specificity factor subunit 3	-38.8127	-0.8435063816104539
P53350	5TA6-A	Serine/threonine-protein kinase PLK1	-38.8071	-0.8428166993282693
Q16831	3EUF-A	Uridine phosphorylase 1	-38.7924	-0.8410062833375355
Q9Y2Q0	6K7I-A	Phospholipid-transporting ATPase	-38.789	-0.8405875476662092
Q9BTZ2	3O4R-A	Dehydrogenase/reductase SDR family member 4	-38.7666	-0.8378288185374709
P48426	6OSP-A	PHOSPHATIDYLINOSITOL-5-PHOSPHATE 4-KINASE TYPE-2 ALPHA	-38.7649	-0.8376194507018078
P08172	5ZK3-A	Muscarinic acetylcholine receptor M2,Apo-cytochrome b562,Muscarinic acetylcholine receptor M2	-38.7646	-0.8375825034366913
P35367	3RZE-A	Histamine H1 receptor, Lysozyme chimera	-38.7572	-0.8366711375638042
P09958	5JXI-A	Furin	-38.7548	-0.8363755594428687
P11926	1D7K-A	Ornithine decarboxylase	-38.7498	-0.835759771690918
P55211	2AR9-A	Caspase-9	-38.7156	-0.8315477834675774
Q03431	3H3G-A	Fusion protein of Maltose-binding periplasmic protein and Parathyroid hormone/parathyroid hormone-related peptide receptor	-38.7075	-0.830550207309418
Q9GZQ8	1V49-A	Microtubule-associated proteins 1A/1B light chain 3B	-38.7012	-0.8297743147419601
O00187	1ZJK-A	Mannan-binding lectin serine protease 2	-38.6865	-0.8279638987512261
Q92918	6NFY-A	Mitogen-activated protein kinase kinase kinase kinase 1	-38.6822	-0.8274343212845487
O75521	4U18-C	Enoyl-CoA delta isomerase 2	-38.6811	-0.8272988479791196
Q12923	3LNY-A	PROTEIN TYROSINE PHOSPHATASE, NON-RECEPTOR TYPE 13	-38.6809	-0.8272742164690415
O95696	5PUZ-A	Bromodomain-containing protein 1	-38.6742	-0.8264490608814278
O43451	3TON-A	Maltase-glucoamylase, intestinal	-38.6726	-0.8262520088008041
O60895, Q16602	4RWF-A	Maltose transporter subunit, Receptor activity-modifying protein 2, Calcitonin gene-related peptide type 1 receptor fusion protein	-38.6597	-0.8246632764007719
P13631	1FCX-A	RETINOIC ACID RECEPTOR GAMMA-2	-38.6314	-0.8211779177247324
Q9BUL8	3L8J-A	Programmed cell death protein 10	-38.6279	-0.8207468662983668
P12544	1ORF-A	Granzyme A	-38.6263	-0.8205498142177431
P01709	3MCG-2	IG LAMBDA CHAIN V-II REGION MGC	-38.6103	-0.818579293411502
O00161	3ZUS-A	BOTULINUM NEUROTOXIN TYPE A, SYNAPTOSOMAL-ASSOCIATED PROTEIN 23	-38.6087	-0.8183822413308776
O94804	4EQU-B	Serine/threonine-protein kinase 10	-38.6072	-0.8181975050052924
P08238	1UYM-A	Heat shock protein HSP 90-beta	-38.5953	-0.8167319301556508
Q03164	6KIX-K	Histone-lysine N-methyltransferase 2A	-38.595	-0.8166949828905334
O14976	4C58-A	Cyclin-G-associated kinase	-38.585	-0.8154634073866328
Q15109	3O3U-N	Maltose-binding periplasmic protein, Advanced glycosylation end product-specific receptor	-38.5844	-0.8153895128563989
P0DOX5	5VZX-H	Fab H11-E heavy chain	-38.5773	-0.8145150942486292
P36222	1NWU-A	Chitinase-3 like protein 1	-38.571	-0.8137392016811714
P61006	3TNF-A	Ras-related protein Rab-8A	-38.5414	-0.8100937381896256
Q15691	1YIB-A	Microtubule-associated protein RP/EB family member 1	-38.5243	-0.8079877440779545
Q53Z42	6TRN-A	MHC class I antigen	-38.5176	-0.8071625884903415
P04271	3D10-B	Protein S100-B	-38.517	-0.8070886939601076
O94923	6I01-B	D-glucuronyl C5-epimerase	-38.5167	-0.8070517466949902
Q9H1D0	6BOA-D	Transient receptor potential cation channel subfamily V member 6	-38.4994	-0.8049211210732421
Q9Y265	6FO1-C	RuvB-like 1	-38.4994	-0.8049211210732421
Q07817	4PPI-A	Bcl-2-like protein 1,APOPTOSIS REGULATOR BCL-XL	-38.4894	-0.8036895455693415
P19429, P63316	2N7L-C	Troponin C, slow skeletal and cardiac muscles,Troponin I, cardiac muscle chimera	-38.4855	-0.80320923112282
Q9BZ95	5UPD-A	Histone-lysine N-methyltransferase NSD3	-38.4814	-0.8027042851662205
P28070	5M32-M	Proteasome subunit beta type-4	-38.4673	-0.8009677637057205
P45984	3NPC-A	Mitogen-activated protein kinase 9	-38.4595	-0.8000071348126775
D3YTB3	3PL6-D	MBP peptide / T-cell receptor beta chain chimera	-38.4584	-0.7998716615072483
P02461	6FZV-C	COLLAGEN ALPHA-1(III) CHAIN	-38.449	-0.7987139805335817
Q96SW2	5HXB-Z	Protein cereblon	-38.4489	-0.7987016647785431
P35398	1N83-A	Nuclear receptor ROR-alpha	-38.4436	-0.7980489297614759
P06241	2MRJ-A	Proto-oncogene tyrosine-protein kinase Fyn	-38.4431	-0.7979873509862805
Q9H2X6	6P5S-A	Homeodomain-interacting protein kinase 2	-38.4382	-0.7973838789893692
Q7L8A9	6OCG-A	Tubulinyl-Tyr carboxypeptidase 1	-38.4313	-0.7965340918916775
Q9Y2J8	4N2E-A	Protein-arginine deiminase type-2	-38.4312	-0.7965217761366381
P62191	5VFR-B	26S proteasome regulatory subunit 4	-38.4306	-0.7964478816064042
Q6PIK1	1MCL-A	IMMUNOGLOBULIN LAMBDA DIMER MCG (LIGHT CHAIN)	-38.421	-0.7952655691226596
Q96RR4	6BRC-A	Calcium/calmodulin-dependent protein kinase kinase 2	-38.42	-0.7951424115722697
P09936	4JKJ-A	Ubiquitin carboxyl-terminal hydrolase isozyme L1	-38.4129	-0.7942679929645
Q9C0J8	6BLY-B	pre-mRNA 3' end processing protein WDR33	-38.4011	-0.792814733869897
P30305	4WH7-A	M-phase inducer phosphatase 2	-38.3866	-0.7910289493892411
P13236	2FIN-B	Small inducible cytokine A4	-38.3841	-0.7907210555132652
P09455	5HBS-A	Retinol-binding protein 1	-38.3778	-0.7899451629458082
Q9UHI6	3B7G-A	Probable ATP-dependent RNA helicase DDX20	-38.3704	-0.7890337970729211
P12821	4BZR-A	ANGIOTENSIN-CONVERTING ENZYME	-38.3665	-0.7885534826264006
P28472	4COF-B	GAMMA-AMINOBUTYRIC ACID RECEPTOR SUBUNIT BETA-3	-38.3629	-0.7881101154449964
P08476	1S4Y-D	Inhibin beta A chain	-38.3394	-0.7852159130108288
P45381	2I3C-B	Aspartoacylase	-38.3378	-0.7850188609302051
Q16740	1TG6-G	Putative ATP-dependent Clp protease proteolytic subunit	-38.3287	-0.783898127221655
Q13564	1R4M-A	amyloid beta precursor protein-binding protein 1	-38.3271	-0.7837010751410313
Q9Y6M9	5XTC-p	NADH dehydrogenase [ubiquinone] 1 beta subcomplex subunit 9	-38.3182	-0.782604972942559
Q01974	3ZZW-B	TYROSINE-PROTEIN KINASE TRANSMEMBRANE RECEPTOR ROR2	-38.3115	-0.7817798173549462
P98170	5C7D-A	Baculoviral IAP repeat-containing protein 4	-38.3101	-0.7816073967843996
Q9NPJ3	2H4U-D	Thioesterase superfamily member 2	-38.3035	-0.7807945569518252
P04040		CATALASE	-38.2989	-0.7802280322200312
P00352	5TEI-A	Retinal dehydrogenase 1	-38.2775	-0.7775924606416835
Q8N136	5NNZ-A	Dynein assembly factor with WDR repeat domains 1	-38.2666	-0.7762500433424309
Q9BYF1	6ACJ-D	Angiotensin-converting enzyme 2	-38.2645	-0.7759914124866119
S6BGE0		CH03 Heavy Chain	-38.2643	-0.7759667809765339
P21453	3V2Y-A	Sphingosine 1-phosphate receptor 1, Lysozyme chimera (E.C.3.2.1.17)	-38.2629	-0.7757943604059883
O00451	6Q2O-D	GDNF family receptor alpha-2	-38.262	-0.775683518610637
P27037	3Q4T-A	Activin receptor type-2A	-38.2568	-0.7750430993486083
Q9HAB8	1P9O-B	Phosphopantothenoylcysteine synthetase	-38.2512	-0.7743534170664237
Q15120	1Y8N-A	[Pyruvate dehydrogenase [lipoamide]] kinase isozyme 3	-38.2504	-0.7742548910261119
P32297	6PV7-A	Soluble acetylcholine receptor,Neuronal acetylcholine receptor subunit alpha-3 chimera	-38.2473	-0.773873102619903
O43314	6N5C-A	Inositol hexakisphosphate and diphosphoinositol-pentakisphosphate kinase 2	-38.2468	-0.7738115238447077
A0A087WZ08	5E6I-H	T-cell receptor beta-2 chain C region	-38.2412	-0.7731218415625232
P78417	6MHB-C	Glutathione S-transferase omega-1	-38.235	-0.7723582647501047
Q9UI95	6BC8-A	Mitotic spindle assembly checkpoint protein MAD2B	-38.2306	-0.7718163715283887
P16442	6GX1-A	ABO blood group (transferase A, alpha 1-3-N-acetylgalactosaminyltransferase transferase B, alpha 1-3-galactosyltransferase)	-38.2288	-0.7715946879376863
P29375	5V9T-A	Linked KDM5A Jmj Domain	-38.226	-0.7712498467965939
O14732	2DDK-A	Inositol monophosphatase 2	-38.226	-0.7712498467965939
Q9NWW6	2QL6-A	nicotinamide riboside kinase 1	-38.2254	-0.77117595226636
P08263	3ZFL-A	Glutathione S-transferase A1	-38.2212	-0.770658690554722
P19447	6O9M-7	TFIIH basal transcription factor complex helicase XPB subunit	-38.2153	-0.7699320610074201
P21397	2BXS-A	AMINE OXIDASE [FLAVIN-CONTAINING] A	-38.1863	-0.7663604920461082
Q01970	3OHM-B	1-phosphatidylinositol 4,5-bisphosphate phosphodiesterase beta-3	-38.1847	-0.7661634399654836
Q02790	4DRJ-A	Peptidyl-prolyl cis-trans isomerase FKBP4	-38.1761	-0.7651042850321288
A0FGR8	4NPK-A	Extended synaptotagmin-2	-38.1721	-0.7646116548305688
O43614	6TPG-A	Orexin receptor type 2,GlgA glycogen synthase,Orexin receptor type 2	-38.1489	-0.7617543996615186
P49327	4PIV-A	Fatty acid synthase	-38.1347	-0.76000556244598
P20142	1AVF-A	GASTRICSIN	-38.1338	-0.7598947206506288
Q99832	6NR8-G	T-complex protein 1 subunit eta	-38.1333	-0.7598331418754334
Q96GG9	6BG3-A	Lysozyme,DCN1-like protein 1 chimera	-38.1315	-0.7596114582847318
P10415, Q07817	6O0L-A	Apoptosis regulator Bcl-2,Bcl-2-like protein 1,Apoptosis regulator Bcl-2,Bcl-2-like protein 1	-38.1308	-0.7595252479994585
P07477	2RA3-A	Trypsin-1	-38.1266	-0.7590079862878205
P07437	6I2I-B	Tubulin beta chain	-38.1209	-0.7583059882505965
P30038	3V9G-B	Delta-1-pyrroline-5-carboxylate dehydrogenase, mitochondrial	-38.1116	-0.7571606230319692
O43175	6RIH-B	D-3-phosphoglycerate dehydrogenase	-38.1019	-0.7559659947931852
P11473	1IE9-A	Vitamin D3 receptor	-38.0926	-0.754820629574557
P07355, Q96QZ7	6TWU-A	Membrane-associated guanylate kinase, WW and PDZ domain-containing protein 1,Annexin A2	-38.0857	-0.7539708424768662
P07858	3CBK-A	Cathepsin B	-38.0788	-0.7531210553791744
P31025	4QAF-B	Lipocalin-1	-38.0737	-0.7524929518721851
P18507	6HUJ-C	Gamma-aminobutyric acid receptor subunit gamma-2	-38.0657	-0.7515076914690642
P62820	3SFV-A	Ras-related protein Rab-1A	-38.0639	-0.7512860078783616
Q96MU8	5FWU-A	KREMEN PROTEIN 1	-38.0456	-0.7490322247062237
O15264	5EKN-A	Mitogen-activated protein kinase 13	-38.0443	-0.7488721198907164
P40926	4WLE-C	Malate dehydrogenase, mitochondrial	-38.0351	-0.7477390704271277
Q9BPX1	6H0M-A	17-beta-hydroxysteroid dehydrogenase 14	-38.0331	-0.7474927553263473
P27361	4QTB-A	Mitogen-activated protein kinase 3	-38.0306	-0.7471848614503723
P11021, Q13501	5YPC-A	78 kDa glucose-regulated protein,Sequestosome-1	-38.0206	-0.7459532859464718
Q9Y3Y4	2VP7-A	PYGOPUS HOMOLOG 1	-38.0099	-0.744635500157298
Q15758	6MPB-C	Neutral amino acid transporter B(0)	-37.9867	-0.7417782449882477
Q9UKM7	5KK7-A	Endoplasmic reticulum mannosyl-oligosaccharide 1,2-alpha-mannosidase	-37.9714	-0.73989393446728
P08684	4K9V-A	Cytochrome P450 3A4	-37.9683	-0.7395121460610703
Q9Y5P4	5JJD-A	Goodpasture antigen binding protein	-37.9668	-0.7393274097354852
Q9HCE5	6TTX-B	METTL14	-37.9516	-0.737455414969556
P09210	2WJU-B	GLUTATHIONE S-TRANSFERASE A2	-37.9462	-0.7367903641974494
P29350	1GWZ-A	Tyrosine-protein phosphatase, non-receptor type 6	-37.9399	-0.7360144716299923
Q96LA8	5EGS-A	Protein arginine N-methyltransferase 6	-37.9377	-0.7357435250191339
P00709	1B9O-A	PROTEIN (ALPHA-LACTALBUMIN)	-37.9312	-0.734943000941598
P22891	3H5C-B	Vitamin K-dependent protein Z	-37.9279	-0.7345365810253113
O75899	4MR7-B	Gamma-aminobutyric acid type B receptor subunit 2	-37.9263	-0.7343395289446868
P19883	2P6A-D	Follistatin	-37.9261	-0.7343148974346088
P31947	5MHC-A	14-3-3 protein sigma	-37.9198	-0.7335390048671518
O43293	5A6O-A	Death-associated protein kinase 3	-37.9195	-0.7335020576020345
Q7Z3Y4	2JIX-A	Fab33 light chain	-37.9177	-0.7332803740113328
Q96EB6	4ZZI-A	NAD-dependent protein deacetylase sirtuin-1	-37.9155	-0.7330094274004744
P19099	6XZ9-B	Cytochrome P450 11B2, mitochondrial	-37.9132	-0.7327261650345774
Q16873	4JCZ-A	LEUKOTRIENE C4 SYNTHASE	-37.8447	-0.724289872832857
Q9HBH9	6CJW-A	MAP kinase-interacting serine/threonine-protein kinase 2	-37.8347	-0.7230582973289554
Q16288	3V5Q-A	NT-3 growth factor receptor	-37.8326	-0.7227996664731364
P52565	1FST-A	RHO GDP-DISSOCIATION INHIBITOR 1	-37.8261	-0.7219991423956006
Q8N5S9	6CD6-A	Calcium/calmodulin-dependent protein kinase kinase 1	-37.8221	-0.7215065121940406
Q9NYL2	6JUT-A	Mitogen-activated protein kinase kinase kinase MLT	-37.8188	-0.7211000922777538
P23467	2I4E-A	Receptor-type tyrosine-protein phosphatase beta	-37.8156	-0.7207059881165057
Q14012	4FG9-A	Calcium/calmodulin-dependent protein kinase type 1	-37.8104	-0.7200655688544769
P43235	1BY8-A	Cathepsin K	-37.809	-0.7198931482839304
P24158	1FUJ-C	PR3	-37.7865	-0.7171221034001535
P04049	1GUA-B	C-RAF1	-37.7822	-0.7165925259334769
P0DUB6	1Q4N-X	Alpha-amylase	-37.7813	-0.7164816841381256
P14210	4K3J-A	Hepatocyte growth factor	-37.7792	-0.7162230532823066
P01721	1CD0-B	PROTEIN (JTO, A VARIABLE DOMAIN FROM LAMBDA-6 TYPE IMMUNOGLOBULIN LIGHT CHAIN)	-37.7677	-0.7148067414528201
Q16853	4BTY-B	MEMBRANE COPPER AMINE OXIDASE	-37.7627	-0.7141909537008703
P11229	6OIJ-R	Muscarinic acetylcholine receptor M1	-37.7571	-0.7135012714186857
P41595	5TUD-A	5HT2B receptor, BRIL chimera	-37.742	-0.711641592407795
P03915	5XTC-l	NADH-ubiquinone oxidoreductase chain 5	-37.7384	-0.7111982252263909
Q5T1C6	4AE8-A	Thioesterase superfamily member 4	-37.7359	-0.7108903313504159
P02708	5HBT-B	Acetylcholine receptor subunit alpha,Soluble acetylcholine receptor,Acetylcholine receptor subunit alpha,Soluble acetylcholine receptor	-37.7292	-0.7100651757628021
P09871	4J1Y-A	Complement C1s subcomponent	-37.7289	-0.7100282284976857
P06899	6JOU-D	Histone H2B type 1-J	-37.7277	-0.709880439437217
O95786	3NCU-A	Probable ATP-dependent RNA helicase DDX58	-37.714	-0.7081931809968729
Q9P289	3GGF-A	Serine/threonine-protein kinase MST4	-37.7002	-0.7064936068014903
Q8TBG4	6TOR-A	Ethanolamine-phosphate phospho-lyase	-37.6955	-0.7059147663146569
P10109	3P1M-A	Adrenodoxin	-37.69	-0.7052373997875109
P35270	6I6C-B	Sepiapterin reductase	-37.6866	-0.7048186641161847
P36888	1RJB-A	Receptor-type tyrosine-protein kinase FLT3	-37.6847	-0.7045846647704437
P30291	5VC3-A	Wee1-like protein kinase	-37.684	-0.7044984544851703
Q12834	6Q6G-R	Cell division cycle protein 20 homolog	-37.6805	-0.7040674030588057
P49773	4EQG-B	Histidine triad nucleotide-binding protein 1	-37.6758	-0.7034885625719723
O95985	5GVE-A	DNA topoisomerase 3-beta-1	-37.6739	-0.7032545632262313
P54762	5MJB-A	Ephrin type-B receptor 1	-37.6729	-0.7031314056758406
P50120	5FFH-A	Retinol-binding protein 2	-37.6707	-0.7028604590649822
P12429	1AII-A	ANNEXIN III	-37.665	-0.702158461027759
Q9P2K8	6N3O-A	eIF-2-alpha kinase GCN2,eIF-2-alpha kinase GCN2	-37.6627	-0.7018751986618621
Q09328	5ZIB-A	Alpha-1,6-mannosylglycoprotein 6-beta-N-acetylglucosaminyltransferase A	-37.6474	-0.6999908881408935
P05451	1QDD-A	LITHOSTATHINE	-37.642	-0.6993258373687877
Q6GMV9	1ZA6-C	IGG Light chain	-37.6314	-0.6980203673346523
P29474	6PP3-A	Nitric oxide synthase, endothelial	-37.6203	-0.6966533185253226
P0C0L4	5JPN-B	Complement C4-A	-37.6035	-0.6945842716787688
P07288	2ZCH-P	Prostate-specific antigen	-37.6006	-0.694227114782638
O00506	4NZW-B	SERINE/THREONINE PROTEIN KINASE 25	-37.5963	-0.6936975373159606
Q7L266	4PVP-A	L-asparaginase	-37.5951	-0.6935497482554929
O14649	6RV2-A	Potassium channel subfamily K member 3	-37.5893	-0.6928354344632303
P51124	2ZGH-A	Granzyme M	-37.5844	-0.692231962466319
P15289	1N2L-A	ARYLSULFATASE A	-37.5816	-0.6918871213252267
Q13557	5VLO-A	Calcium/calmodulin-dependent protein kinase type II subunit delta	-37.5766	-0.691271333573276
Q9BS26	2R2J-A	Thioredoxin domain-containing protein 4	-37.5763	-0.6912343863081595
P10635	3TBG-A	Cytochrome P450 2D6	-37.5725	-0.6907663876166765
P07306	5JPV-A	Asialoglycoprotein receptor 1	-37.5718	-0.6906801773314041
Q15485	2J61-A	Ficolin-2	-37.5645	-0.6897811272135564
P17252	3IW4-A	Protein kinase C alpha type	-37.5591	-0.6891160764414498
P63316	4Y99-A	Troponin C	-37.5418	-0.6869854508197015
P24468	3CJW-A	COUP transcription factor 2	-37.5319	-0.6857661910708396
P01008	1BR8-L	ANTITHROMBIN	-37.531	-0.6856553492754883
Q13224	5EWJ-B	Glutamate receptor ionotropic, NMDA 2B	-37.5105	-0.6831306194924919
Q99259	3VP6-B	Glutamate decarboxylase 1	-37.5041	-0.6823424111699954
Q9Y6X9	5OFB-B	MORC family CW-type zinc finger protein 2	-37.4981	-0.681603465867655
Q9H2G2	2J51-A	STE20-LIKE SERINE/THREONINE-PROTEIN KINASE	-37.4907	-0.6806920999947679
P53671	4TPT-A	LIM domain kinase 2	-37.489	-0.6804827321591047
P50225	3U3O-A	Phenol-sulfating phenol sulfotransferase 1	-37.4877	-0.6803226273435976
Q14397	4OHM-A	Glucokinase regulatory protein	-37.4704	-0.6781920017218493
P62491	5FBQ-B	Ras-related protein Rab-11A	-37.4439	-0.6749283266365124
P09601	1S8C-A	Heme oxygenase 1	-37.4418	-0.6746696957806934
P23469	6D3F-A	Receptor-type tyrosine-protein phosphatase epsilon	-37.4417	-0.674657380025654
Q96HY7	6SY1-A	2-oxoglutarate dehydrogenase E1 component DHKTD1, mitochondrial	-37.438	-0.6742016970892113
P54646, Q13131	5EZV-A	5'-AMP-activated protein kinase catalytic subunit alpha-2/alpha-1 RIM SWAP chimera	-37.4264	-0.6727730695046862
P0DMM9	2A3R-A	Monoamine-sulfating phenol sulfotransferase	-37.413	-0.6711227583294586
O75084	5URV-A	Frizzled-7	-37.4095	-0.6706917069030939
P27708	4C6B-A	CAD PROTEIN	-37.3929	-0.6686472915666181
P17066	3FE1-A	Heat shock 70 kDa protein 6	-37.3789	-0.6669230858611574
P08579	1A9N-B	SPLICEOSOMAL U2B''	-37.3754	-0.6664920344347919
P05556	4WK2-B	Integrin beta-1	-37.369	-0.6657038261122955
Q86UE8	5O0Y-A	Serine/threonine-protein kinase tousled-like 2	-37.3619	-0.6648294075045257
Q9BVS4	6FDO-A	Serine/threonine-protein kinase RIO2	-37.3602	-0.6646200396688626
P78362	2X7G-A	SRSF protein kinase 2,SRSF protein kinase 2	-37.3591	-0.6644845663634334
L0R8F8	5OOL-v	MIEF1 upstream open reading frame protein	-37.3509	-0.6634746744502353
Q92772	4BBM-A	CYCLIN-DEPENDENT KINASE-LIKE 2	-37.3478	-0.6630928860440257
Q9HD34	5WGB-B	LYR motif-containing protein 4	-37.3461	-0.6628835182083627
Q9UDX4	4UYB-A	SEC14-LIKE PROTEIN 3	-37.344	-0.6626248873525437
P50135	1JQE-A	Histamine N-Methyltransferase	-37.3343	-0.6614302591137595
P23415	2M6B-A	Proton-gated ion channel,GLRA1 protein,GLRA1 protein	-37.3341	-0.6614056276036816
Q6PYX1	3DRO-B	Hepatitis B virus receptor binding protein	-37.3294	-0.6608267871168483
P50053-2	3NC2-B	Ketohexokinase	-37.3263	-0.6604449987106394
Q9NPD8	4CCG-B	Ubiquitin-conjugating enzyme E2 T	-37.3232	-0.6600632103044298
Q92831	5FE6-A	Histone acetyltransferase KAT2B	-37.3211	-0.6598045794486108
P00326	1U3W-A	Alcohol dehydrogenase gamma chain	-37.3132	-0.6588316348005292
P50991	6NRA-D	T-complex protein 1 subunit delta	-37.311	-0.6585606881896708
P10619	4AZ0-A	HUMAN PROTECTIVE PROTEIN	-37.3068	-0.6580434264780328
P51681	6MEO-B	C-C chemokine receptor type 5,Rubredoxin,C-C chemokine receptor type 5	-37.3064	-0.657994163457876
O00571	6CZ5-A	ATP-dependent RNA helicase DDX3X	-37.3008	-0.6573044811756923
S6C4S0	4O5I-O	Fab F045-092 heavy chain	-37.2886	-0.6558019590609333
Q9NYY3	4I6F-A	Serine/threonine-protein kinase PLK2	-37.284	-0.6552354343291386
P05771	2I0E-A	Protein Kinase C-beta II	-37.2813	-0.6549029089430857
Q14451	5U06-B	Growth factor receptor-bound protein 7	-37.2796	-0.6546935411074226
P01011	3CAA-A	ANTICHYMOTRYPSIN	-37.2762	-0.6542748054360964
Q6PL18	6HDO-A	ATPase family AAA domain-containing protein 2	-37.2466	-0.6506293419445498
P23919	1E2G-A	THYMIDYLATE KINASE	-37.2387	-0.6496563972964683
Q5JP69	2ODQ-A	Complement C2	-37.2361	-0.6493361876654539
Q15382	7BTC-A	GTP-binding protein Rheb	-37.2344	-0.6491268198297908
Q58EU4	1NGZ-A	Germline Metal Chelatase Catalytic Antibody, Light chain	-37.2289	-0.6484494533026456
P50213	6KE3-A	Isocitrate dehydrogenase [NAD] subunit alpha, mitochondrial	-37.2263	-0.6481292436716313
Q9UMZ3	4IKC-A	Phosphotidylinositol phosphatase PTPRQ	-37.2107	-0.6462079858855462
P20591	4P4T-A	Interferon-induced GTP-binding protein Mx1	-37.1832	-0.6428211532498186
P23246	4WII-A	Splicing factor, proline- and glutamine-rich	-37.178	-0.6421807339877899
P42226	4Y5U-B	Signal transducer and activator of transcription 6	-37.1721	-0.6414541044404888
P54646	4ZHX-A	5'-AMP-activated protein kinase catalytic subunit alpha-2	-37.172	-0.6414417886854493
O95822	4F0X-D	Malonyl-CoA decarboxylase, mitochondrial	-37.1718	-0.6414171571753714
Q02078	1C7U-A	Myocyte-specific enhancer factor 2A	-37.1616	-0.6401609501613928
Q5JRX3	4NGE-A	Presequence protease, mitochondrial	-37.1575	-0.6396560042047934
P43681	5KXI-A	Neuronal acetylcholine receptor subunit alpha-4	-37.1522	-0.6390032691877262
Q96H15	5F7H-B	T-cell immunoglobulin and mucin domain-containing protein 4	-37.1468	-0.6383382184156196
P51449, Q15596	5VQL-A	Nuclear receptor ROR-gamma, SRC2 chimera	-37.144	-0.6379933772745273
P00558	5M3U-A	Phosphoglycerate kinase 1	-37.1426	-0.6378209567039815
P01563	4YPG-C	Interferon alpha-2	-37.1419	-0.6377347464187083
Q9Y251	5E9C-B	Heparanase	-37.1366	-0.6370820114016411
Q16820	4GWN-A	Meprin A subunit beta	-37.1366	-0.6370820114016411
Q9P1W9	4X7Q-B	SERINE/THREONINE-PROTEIN KINASE PIM-2	-37.1354	-0.6369342223411725
Q16584	6AQB-B	Chimera protein of MLK3-SH3 and MIP (E.C.2.7.11.25)	-37.1083	-0.6335966527256016
Q9UL51	2MPF-A	Potassium/sodium hyperpolarization-activated cyclic nucleotide-gated channel 2	-37.0984	-0.6323773929767396
Q9Y697	5USR-A	Cysteine desulfurase, mitochondrial	-37.0946	-0.6319093942852575
A0A0B4J271, P01848	5C07-D	1E6 TCR Alpha Chain	-37.0938	-0.6318108682449457
Q9UQM7	6VZK-A	Calcium/calmodulin-dependent protein kinase type II subunit alpha	-37.0915	-0.6315276058790487
Q8IX04	3DL2-B	UBIQUITIN-CONJUGATING ENZYME E2-LIKE ISOFORM A	-37.0808	-0.6302098200898748
Q02763	3L8P-A	Angiopoietin-1 receptor	-37.076	-0.6296186638480021
Q9NQH7	5X49-B	Probable Xaa-Pro aminopeptidase 3	-37.0747	-0.6294585590324949
P07741	1ORE-A	Adenine phosphoribosyltransferase	-37.0704	-0.6289289815658176
P51649	2W8Q-A	SUCCINIC SEMIALDEHYDE DEHYDROGENASE MITOCHONDRIAL	-37.0702	-0.6289043500557395
P57789	4XDK-B	Potassium channel subfamily K member 10	-37.064	-0.6281407732433211
P24530	5GLI-A	Endothelin B receptor,Endolysin,Endothelin B receptor	-37.0604	-0.6276974060619169
P0AEX9	5WQ6-A	MBP tagged hMNDA-PYD	-37.0593	-0.6275619327564878
Q9UKU7		Acyl-CoA dehydrogenase family member 8, mitochondrial	-37.0351	-0.6245815200370478
Q9Y466	4XAJ-A	Maltose-binding periplasmic protein,Nuclear receptor subfamily 2 group E member 1	-37.0124	-0.6217858436431929
P08603	3SW0-X	Complement factor H	-37.0072	-0.6211454243811643
Q7Z3C6	6WR4-C	Autophagy-related protein 9A	-36.9963	-0.6198030070819124
Q9UJ71	3P7H-A	C-type lectin domain family 4 member K	-36.9926	-0.6193473241454698
P20718	3TK9-A	Granzyme H	-36.9885	-0.6188423781888703
P09038	1CVS-A	FIBROBLAST GROWTH FACTOR 2	-36.986	-0.6185344843128945
P32298	4YHJ-A	G protein-coupled receptor kinase 4	-36.9838	-0.6182635377020369
P18206	6FUY-A	Vinculin	-36.9731	-0.616945751912863
Q6B0I6	5PIB-A	Lysine-specific demethylase 4D	-36.971	-0.6166871210570433
P09237	2MZE-A	MATRILYSIN	-36.967	-0.6161944908554832
P35354	5IKQ-B	Prostaglandin G/H synthase 2	-36.9647	-0.6159112284895862
Q9Y663	1T8U-B	heparan sulfate D-glucosaminyl 3-O-sulfotransferase 3A1	-36.9559	-0.6148274420461534
Q9Y5K2	6KBR-A	Kallikrein-4	-36.9507	-0.6141870227841247
Q08623	3L5K-A	Haloacid dehalogenase-like hydrolase domain-containing protein 1A	-36.9385	-0.6126845006693658
P05413	3WVM-A	MUSCLE FATTY ACID BINDING PROTEIN	-36.9328	-0.6119825026321426
P00747	2DOI-X	PLASMIN	-36.9187	-0.6102459811716426
O94760	6DGE-A	N(G),N(G)-dimethylarginine dimethylaminohydrolase 1	-36.9183	-0.6101967181514867
P05062	1XDL-B	FRUCTOSE-BISPHOSPHATE ALDOLASE B	-36.9164	-0.6099627188057456
P50281	2MQS-A	PROTEIN (MEMBRANE-TYPE MATRIX METALLOPROTEINASE (CDMT1-MMP))	-36.9063	-0.6087188275468056
Q9BV79	2VCY-B	TRANS-2-ENOYL-COA REDUCTASE	-36.9037	-0.6083986179157913
O14607	5FXV-A	HISTONE DEMETHYLASE UTY	-36.9022	-0.6082138815902062
P02743	2A3X-A	Serum amyloid P-component	-36.8993	-0.6078567246940745
Q07820	6QYL-A	Maltose/maltodextrin-binding periplasmic protein,Induced myeloid leukemia cell differentiation protein Mcl-1	-36.8936	-0.6071547266568513
P00736	1MD7-A	C1R COMPLEMENT SERINE PROTEASE	-36.8821	-0.6057384148273657
P49770	6K72-C	Translation initiation factor eIF-2B subunit beta	-36.8785	-0.6052950476459615
O15119		T-BOX TRANSCRIPTION FACTOR TBX3	-36.8764	-0.6050364167901416
P08754	2ODE-A	GUANINE NUCLEOTIDE-BINDING PROTEIN G(K) SUBUNIT ALPHA	-36.8708	-0.604346734507958
P03950	5EOP-A	Angiogenin	-36.8571	-0.6026594760676138
Q56H30	3BXN-A	HLA-B*1402 extracellular domain	-36.8228	-0.5984351720892339
P10276	1DKF-B	Retinoic acid receptor alpha	-36.8174	-0.5977701213171273
O43598	4P5E-A	2'-deoxynucleoside 5'-phosphate N-hydrolase 1	-36.8025	-0.5959350738163154
P10720	4HSV-B	Platelet factor 4 variant	-36.8017	-0.5958365477760027
Q9Y2K7	2YU2-A	JmjC domain-containing histone demethylation protein 1A	-36.8008	-0.5957257059806523
Q92905	4D10-M	COP9 SIGNALOSOME COMPLEX SUBUNIT 5	-36.7965	-0.5951961285139749
Q6P4G7	4L9L-A	Human MAIT TCR alpha chain	-36.7948	-0.5949867606783118
P23284	1CYN-A	PEPTIDYL-PROLYL CIS-TRANS ISOMERASE B	-36.793	-0.5947650770876093
Q9H488	5UX6-A	GDP-fucose protein O-fucosyltransferase 1	-36.7917	-0.5946049722721022
Q9Y285	3L4G-A	Phenylalanyl-tRNA synthetase alpha chain	-36.7789	-0.5930285556271093
O75116	5U7Q-A	Rho-associated protein kinase 2	-36.7788	-0.5930162398720699
Q8NBP7	3P5B-A	Proprotein convertase subtilisin/kexin type 9	-36.7778	-0.59289308232168
P15822	1BBO-A	HUMAN ENHANCER-BINDING PROTEIN MBP-1	-36.7582	-0.5904791943340348
P07948	5XY1-A	Tyrosine-protein kinase Lyn	-36.7465	-0.5890382509944704
Q14914	1ZSV-A	NADP-dependent leukotriene B4 12-hydroxydehydrogenase	-36.7386	-0.5880653063463889
Q14831	3MQ4-A	Metabotropic glutamate receptor 7	-36.7332	-0.5874002555742822
O00560	4Z33-A	Syntenin-1	-36.7285	-0.5868214150874489
P54136	4R3Z-B	Arginine--tRNA ligase, cytoplasmic	-36.7122	-0.5848139470160912
Q01813	4WL0-D	ATP-dependent 6-phosphofructokinase, platelet type	-36.7116	-0.5847400524858566
Q8IVH8	5J5T-A	Mitogen-activated protein kinase kinase kinase kinase 3	-36.7055	-0.5839887914284775
Q16773	1W7L-A	Kynurenine--oxoglutarate transaminase 1	-36.7036	-0.5837547920827364
P49792	4LQW-A	E3 SUMO-protein ligase RanBP2	-36.6906	-0.5821537439276656
P00738	4X0L-C	Haptoglobin	-36.6808	-0.5809467999338421
P05362	1Z7Z-I	Intercellular adhesion molecule-1	-36.6741	-0.5801216443462293
Q99497	5IP5-A	Protein/nucleic acid deglycase DJ-1	-36.67	-0.5796166983896298
P03367	3UFN-A	HIV-1 protease	-36.6524	-0.5774491255027642
P16410	5TRU-C	Cytotoxic T-lymphocyte protein 4	-36.6504	-0.5772028104019837
Q8IW75	5EI0-A	Serpin A12	-36.6481	-0.5769195480360867
P49356	2H6H-B	Protein farnesyltransferase beta subunit	-36.6361	-0.5754416574314057
P01594	2Q20-A	Vk1 O18/O8 germline light chain variable domain	-36.636	-0.5754293416763672
P40337	5NW0-C	Von Hippel-Lindau disease tumor suppressor	-36.6342	-0.5752076580856647
Q8IVW4	3ZDU-A	CYCLIN-DEPENDENT KINASE-LIKE 3	-36.6307	-0.5747766066592991
P46531	3NBN-B	Neurogenic locus notch homolog protein 1	-36.6254	-0.5741238716422319
P05067	3NYL-A	Amyloid beta (A4) protein (Peptidase nexin-II, Alzheimer disease), isoform CRA_b	-36.6234	-0.5738775565414515
O14815	2P0R-A	Calpain-9	-36.6224	-0.5737543989910616
P12268	6UA5-B	Inosine-5'-monophosphate dehydrogenase 2	-36.6218	-0.5736805044608277
O60741	5U6P-A	Potassium/sodium hyperpolarization-activated cyclic nucleotide-gated channel 11	-36.6212	-0.5736066099305939
Q8N4J0	5YF2-B	Carnosine N-methyltransferase	-36.6028	-0.5713405110034164
Q16595	3S5D-A	Frataxin, mitochondrial	-36.5988	-0.5708478808018556
Q9UMR2	6B4J-F	ATP-dependent RNA helicase DDX19B	-36.5962	-0.570527671170842
P0DMV8	5BPN-A	Heat shock 70kDa protein 1A variant	-36.5943	-0.5702936718251002
P06396	6H1F-B	Gelsolin	-36.591	-0.5698872519088134
Q12931	7C04-A	Heat shock protein 75 kDa, mitochondrial	-36.578	-0.5682862037537426
P54756	2R2P-A	Ephrin type-A receptor 5	-36.5545	-0.565392001319575
P52789	5HFU-A	Hexokinase-2	-36.5466	-0.5644190566714934
Q13356	1ZKC-A	Peptidyl-prolyl cis-trans isomerase like 2	-36.5339	-0.56285495578154
Q99489	6RKF-A	D-aspartate oxidase	-36.5327	-0.5627071667210714
P04278	1KDK-A	Sex hormone-binding globulin	-36.5313	-0.5625347461505257
Q9BV20	4LDQ-A	Methylthioribose-1-phosphate isomerase	-36.5264	-0.5619312741536143
P05093	5UYS-A	Steroid 17-alpha-hydroxylase/17,20 lyase	-36.5261	-0.561894326888497
P25774	4P6E-A	Cathepsin S	-36.5158	-0.560625804119479
Q15080	1H6H-A	NEUTROPHIL CYTOSOL FACTOR 4	-36.5084	-0.5597144382465928
P07550, P63092	6E67-A	Beta-2 adrenergic receptor,Endolysin,Guanine nucleotide-binding protein G(s) subunit alpha isoforms short,Beta-2 adrenergic receptor chimera	-36.5003	-0.5587168620884333
P51787	6V01-A	Potassium voltage-gated channel subfamily KQT member 1	-36.4765	-0.5557857123891493
O43447	1QOI-A	SNUCYP-20	-36.4748	-0.5555763445534861
Q8IU85	2JC6-C	Calcium/calmodulin-dependent protein kinase type 1D	-36.453	-0.5528915099549826
P37173	5QIN-A	TGF-beta receptor type-2	-36.4521	-0.5527806681596313
O43613	6TQ4-A	Orexin receptor type 1	-36.4516	-0.552719089384436
P03897	5XTC-j	NADH-ubiquinone oxidoreductase chain 3	-36.4459	-0.5520170913472129
P27707	2NO7-A	Deoxycytidine kinase	-36.4338	-0.5505268849874925
P23921	2WGH-B	Ribonucleoside-diphosphate reductase large subunit	-36.4312	-0.550206675356478
P60709	6ANU-F	Actin, cytoplasmic 1	-36.4201	-0.5488396265471484
Q8WWQ0	5RKI-A	PH-interacting protein	-36.4194	-0.5487534162618759
P12883	4PA0-A	Myosin-7,Green fluorescent protein	-36.4118	-0.5478174188789109
O75907	6VP0-E	Diacylglycerol O-acyltransferase 1	-36.4002	-0.5463887912943858
P21917	5WIU-A	D(4) dopamine receptor, soluble cytochrome b562 chimera	-36.3902	-0.5451572157904852
Q9H477	5C3Y-B	Ribokinase	-36.3819	-0.5441350081222477
Q9UIF8	4CUR-A	Bromodomain adjacent to zinc finger domain protein 2B	-36.3806	-0.5439749033067406
Q9H4Y5	3Q19-A	Glutathione S-transferase omega-2	-36.3747	-0.5432482737594386
P62258	6EIH-A	14-3-3 protein epsilon	-36.3663	-0.5422137503361626
P03905	5XTD-r	NADH-ubiquinone oxidoreductase chain 4	-36.3575	-0.5411299638927298
Q13093	5YEA-A	Platelet-activating factor acetylhydrolase	-36.3537	-0.5406619652012477
Q6P988	4UYU-A	Protein notum homolog	-36.3526	-0.5405264918958185
P48443	2GL8-D	Retinoic acid receptor RXR-gamma	-36.3491	-0.5400954404694529
Q14534	6C6N-A	Squalene monooxygenase	-36.3486	-0.5400338616942576
P02042	1SHR-B	Hemoglobin delta chain	-36.3257	-0.5372135537903248
P60891	3EFH-A	Ribose-phosphate pyrophosphokinase I	-36.3173	-0.5361790303670487
P51965	6FGA-K	Ubiquitin-conjugating enzyme E2 E1	-36.3093	-0.5351937699639278
Q9BYW2	5LSS-A	Histone-lysine N-methyltransferase SETD2	-36.3082	-0.5350582966584986
P14174	4Z1T-B	Macrophage migration inhibitory factor	-36.3009	-0.5341592465406508
Q07837	6LID-A	Neutral and basic amino acid transport protein rBAT	-36.2975	-0.5337405108693247
P09668	6CZS-A	Pro-cathepsin H	-36.2952	-0.5334572485034277
O15467	5LTL-A	C-C motif chemokine 16	-36.2934	-0.5332355649127253
Q9HD26	2LOB-A	Golgi-associated PDZ and coiled-coil motif-containing protein	-36.2924	-0.5331124073623354
Q9UDX3	4TLG-A	SEC14-like protein 4	-36.2869	-0.5324350408351902
Q9NWM8	4DIP-A	Peptidyl-prolyl cis-trans isomerase FKBP14	-36.281	-0.5317084112878883
O00762	1I7K-A	UBIQUITIN-CONJUGATING ENZYME E2 H10	-36.2788	-0.5314374646770299
Q16654	3D2R-B	[Pyruvate dehydrogenase [lipoamide]] kinase isozyme 4	-36.2737	-0.5308093611700406
P78352	6QJL-A	Disks large homolog 4	-36.2702	-0.530378309743676
P11586	1A4I-B	METHYLENETETRAHYDROFOLATE DEHYDROGENASE / CYCLOHYDROLASE	-36.2654	-0.5297871535018032
Q9NZH6	6NCU-A	Interleukin-37	-36.2633	-0.5295285226459842
P84243	4H9R-A	Histone H3.3	-36.2593	-0.5290358924444241
Q15645	5WC2-A	Pachytene checkpoint protein 2 homolog	-36.2543	-0.5284201046924734
Q96T66	1NUP-A	FKSG76	-36.2468	-0.5274964230645478
Q9P2H5	5TXK-A	Ubiquitin carboxyl-terminal hydrolase 35,Ubiquitin carboxyl-terminal hydrolase 35	-36.2432	-0.5270530558831437
Q6UX04	6FF4-s	Peptidyl-prolyl cis-trans isomerase CWC27 homolog	-36.2408	-0.5267574777622073
P57768	5GW0-A	Sorting nexin-16	-36.2338	-0.5258953749094769
Q9Y230	6HTS-F	RuvB-like 2	-36.2102	-0.5229888567202708
P78368	2C47-A	CASEIN KINASE 1 GAMMA 2 ISOFORM	-36.2099	-0.5229519094551535
P02788	2BJJ-X	Lactotransferrin	-36.2049	-0.5223361217032036
Q9H3D4	3US2-B	Tumor protein 63	-36.2046	-0.5222991744380863
P23470	2PBN-A	Receptor-type tyrosine-protein phosphatase gamma	-36.2011	-0.5218681230117207
P55196	2EXG-A	Afadin	-36.1969	-0.5213508613000827
P62826	3GJX-C	GTP-binding nuclear protein Ran	-36.1782	-0.5190478151077879
Q15262	2C7S-A	RECEPTOR-TYPE TYROSINE-PROTEIN PHOSPHATASE KAPPA	-36.175	-0.5186537109465397
P10114	1KAO-A	RAP2A	-36.1689	-0.5179024498891606
P53667	5HVJ-A	LIM domain kinase 1	-36.1686	-0.5178655026240432
O15392	1F3H-A	Baculoviral IAP repeat-containing protein 5	-36.1578	-0.5165354010798308
Q96PD4	5NAN-F	Interleukin-17F	-36.1576	-0.5165107695697528
Q96SB4	5MXX-A	serine-arginine (SR) protein kinase 1	-36.1562	-0.5163383489992063
O00625	4EWD-A	Pirin	-36.1513	-0.5157348770022949
Q9Y6M4	4G16-A	Casein kinase I isoform gamma-3	-36.1474	-0.5152545625557735
Q13255	3KS9-A	Soluble cytochrome b562, Metabotropic glutamate receptor 1	-36.1454	-0.5150082474549939
A6NHC0, P17655	2NQA-A	Calpain-8	-36.1421	-0.5146018275387062
Q9Y478	6C9F-B	5'-AMP-activated protein kinase subunit beta-1	-36.1351	-0.513739724685976
P03923	5XTC-m	NADH-ubiquinone oxidoreductase chain 6	-36.1271	-0.512754464282855
P16581	1G1T-A	HUMAN E-SELECTIN	-36.1242	-0.5123973073867242
Q96DE0	3COU-A	Nucleoside diphosphate-linked moiety X motif 16	-36.1206	-0.51195394020532
Q16611	2IMT-A	Bcl-2 homologous antagonist/killer	-36.118	-0.5116337305743057
P01876	1OW0-A	Immunoglobulin heavy constant alpha 1	-36.1174	-0.5115598360440718
P28472, P31644	5O8F-B	Human GABAA receptor chimera beta3-alpha5,Gamma-aminobutyric acid receptor subunit beta-3,Gamma-aminobutyric acid receptor subunit alpha-5	-36.1158	-0.5113627839634473
Q10589	3MQ9-C	Bone marrow stromal antigen 2 fused to Maltose-binding periplasmic protein	-36.1145	-0.51120267914794
P07911	4WRN-A	Maltose-binding periplasmic protein,Uromodulin	-36.1118	-0.5108701537618872
P49674	4HOK-A	Casein kinase I isoform epsilon	-36.1097	-0.5106115229060674
P42345	5GPG-B	Serine/threonine-protein kinase mTOR	-36.1004	-0.5094661576874401
Q8N0W4	2WQZ-A	Neuroligin-4, X-linked	-36.0803	-0.5069906909245996
Q10471	4D11-A	Polypeptide N-acetylgalactosaminyltransferase 2	-36.0749	-0.5063256401524929
P43250	3NYO-A	G protein-coupled receptor kinase 6	-36.0689	-0.5055866948501524
P51531	5DKH-A	Possible global transcription activator SNF2L2	-36.0671	-0.5053650112594508
P27694	4R4T-A	Replication protein A 70 kDa DNA-binding subunit	-36.0655	-0.5051679591788262
P31946	2C23-A	14-3-3 protein beta/alpha	-36.0487	-0.5030989123322724
Q04760	1BH5-B	PROTEIN (LACTOYLGLUTATHIONE LYASE)	-36.0349	-0.5013993381368899
Q96LR5	6W9A-A	Ubiquitin-conjugating enzyme E2 E2	-36.0293	-0.5007096558547052
Q9BTC0	2M3H-A	Death-inducer obliterator 1	-36.0211	-0.4996997639415063
P26885	4NNR-A	Peptidyl-prolyl cis-trans isomerase FKBP2	-36.0209	-0.4996751324314283
P02452	5K31-D	Collagen alpha-1(I) chain	-36.0166	-0.4991455549647509
O75173	2RJP-A	ADAMTS-4	-35.9935	-0.4963006155507401
Q06481	5TPT-A	Amyloid-like protein 2	-35.9933	-0.4962759840406622
Q9Y5K5	3A7S-A	Ubiquitin carboxyl-terminal hydrolase isozyme L5	-35.98	-0.494637988620474
Q68D85	3PV6-A	Ig-like domain-containing protein DKFZp686O24166/DKFZp686I21167	-35.9615	-0.492359573938258
Q9NT68	6VHH-A	Teneurin-2	-35.9576	-0.4918792594917365
P35247	3IKQ-B	Pulmonary surfactant-associated protein D	-35.9562	-0.4917068389211907
P00367	1L1F-C	Glutamate dehydrogenase 1	-35.9551	-0.4915713656157616
O00429	4H1V-A	Dynamin-1-like protein	-35.9496	-0.4908939990886155
P04626	3PP0-A	Receptor tyrosine-protein kinase erbB-2	-35.9367	-0.4893052666885841
O75594	1YCK-A	Peptidoglycan recognition protein	-35.9329	-0.4888372679971012
Q99584	2EGD-B	Protein S100-A13	-35.9229	-0.4876056924932006
P52757	1XA6-A	Beta2-chimaerin	-35.9131	-0.486398748499378
Q96EY8	2IDX-B	Cob(I)yrinic acid a,c-diamide adenosyltransferase, mitochondrial	-35.9093	-0.4859307498078959
Q9NYV4	4UN0-C	Cyclin-dependent kinase 12	-35.888	-0.4833074939845868
Q00604	5CL1-A	Maltose-binding periplasmic protein,Norrin	-35.8699	-0.4810783423225267
P25105	5ZKP-A	Platelet-activating factor receptor,Endolysin,Endolysin,Platelet-activating factor receptor	-35.8588	-0.4797112935131969
Q9HD40	3HL2-B	O-phosphoseryl-tRNA(Sec) selenium transferase	-35.8549	-0.4792309790666754
P03886	5XTC-s	NADH-ubiquinone oxidoreductase chain 1	-35.8523	-0.4789107694356611
O95167	5XTC-U	NADH dehydrogenase [ubiquinone] 1 alpha subcomplex subunit 3	-35.8453	-0.4780486665829308
P13073	5Z62-D	Cytochrome c oxidase subunit 4 isoform 1, mitochondrial	-35.844	-0.4778885617674236
P05154	1LQ8-A	plasma serine protease inhibitor	-35.8438	-0.4778639302573457
P55210	4JJ8-A	Caspase-7	-35.8376	-0.4771003534449272
Q6PHW0	4TTB-B	Iodotyrosine dehalogenase 1	-35.8332	-0.4765584602232103
Q9UNN8	4V3D-D	ENDOTHELIAL PROTEIN C RECEPTOR	-35.8328	-0.4765091972030544
Q01469	4LKP-A	Fatty acid-binding protein, epidermal	-35.819	-0.4748096230076718
P28329	2FY4-A	Choline O-acetyltransferase	-35.814	-0.4741938352557211
P26196	6S8S-A	Probable ATP-dependent RNA helicase DDX6	-35.813	-0.4740706777053313
P08236	1BHG-B	Beta-glucuronidase	-35.8012	-0.4726174186107282
Q5TCY1	4NFM-A	TAU-TUBULIN KINASE 1	-35.794	-0.4717306842479191
P55899	6QIO-B	IgG receptor FcRn large subunit p51	-35.7905	-0.4712996328215544
P01024	2A74-A	COMPLEMENT C3 BETA CHAIN	-35.7837	-0.4704621614789021
Q6PJP8	5Q8B-A	DCLRE1A	-35.7812	-0.4701542676029263
Q13882	6CZ2-A	Protein-tyrosine kinase 6	-35.7798	-0.4699818470323805
Q08AH3	3B7W-A	Acyl-coenzyme A synthetase ACSM2A	-35.7685	-0.4685901667129728
Q99986	6CFM-A	Serine/threonine-protein kinase VRK1	-35.7607	-0.4676295378199298
Q13467	6O39-C	Frizzled-5	-35.7224	-0.4629126036399898
P0CG05	5IQ7-L	10E8-S74W Light Chain	-35.6908	-0.4590208250476636
P17706	1L8K-A	T-cell protein-tyrosine phosphatase	-35.6877	-0.4586390366414539
P52732, Q15691	5JV3-B	Chimera protein of Kinesin-like protein KIF11 and Microtubule-associated protein RP/EB family member 1	-35.6775	-0.4573828296274754
P78371	6QB8-B	T-complex protein 1 subunit beta	-35.6757	-0.4571611460367729
Q6P2Q9	3LRU-A	Pre-mRNA-processing-splicing factor 8	-35.6615	-0.4554123088212334
A0A0M3KKW6	4R7D-A	Fab Hu 15C1 Heavy chain	-35.6437	-0.4532201044242908
P08183	6FN1-A	Multidrug resistance protein 1	-35.6367	-0.4523580015715596
P49662	6KMZ-a	Caspase-4	-35.6316	-0.4517298980645703
P29622	6F02-A	Kallistatin	-35.6307	-0.4516190562692191
P22557	5QQV-A	5-aminolevulinate synthase, erythroid-specific, mitochondrial	-35.6222	-0.4505722170909036
P26045	2B49-A	Tyrosine-protein phosphatase non-receptor type 3	-35.6174	-0.4499810608490318
Q96BP3	2A2N-A	peptidylprolyl isomerase domain and WD repeat containing 1	-35.6165	-0.4498702190536806
O15550	3AVS-A	Lysine-specific demethylase 6A	-35.6122	-0.4493406415870031
O75582	1VZO-A	RIBOSOMAL PROTEIN S6 KINASE ALPHA 5	-35.6039	-0.4483184339187656
P35219	2W2J-A	CARBONIC ANHYDRASE-RELATED PROTEIN	-35.5805	-0.4454365472396375
P02741	1B09-A	C-Reactive Protein	-35.5801	-0.4453872842194816
P25929	5ZBQ-A	Neuropeptide Y receptor type 1,T4 Lysozyme	-35.578	-0.4451286533636626
P08519	4BVC-A	APOLIPOPROTEIN(A)	-35.5746	-0.4447099176923355
Q96P09	1XB1-E	Baculoviral IAP repeat-containing protein 8	-35.5727	-0.4444759183465945
Q06520	2QP3-A	HYDROXYSTEROID SULFOTRANSFERASE	-35.5719	-0.4443773923062826
O95045	3P0E-B	Uridine phosphorylase 2	-35.5601	-0.4429241332116796
Q8TDD5	6AYE-B	Mucolipin-3	-35.5532	-0.4420743461139878
P23471	3JXF-A	Receptor-type tyrosine-protein phosphatase zeta	-35.5511	-0.4418157152581688
P31151	1PSR-A	PROTEIN S100-A7	-35.5471	-0.4413230850566088
Q9Y259	2IG7-B	Choline/ethanolamine kinase	-35.5286	-0.4390446703743919
Q9Y3E1	6IIP-A	Hepatoma-derived growth factor-related protein 3	-35.5079	-0.4364953090813175
Q9Y3B8	6RCI-B	Oligoribonuclease, mitochondrial	-35.5071	-0.4363967830410057
Q13867	1CB5-A	BLEOMYCIN HYDROLASE	-35.5064	-0.4363105727557324
Q15303	2R4B-A	Receptor tyrosine-protein kinase erbB-4	-35.4739	-0.4323079523680549
P63261		Actin, cytoplasmic 2	-35.4635	-0.4310271138439984
Q9H6E5	5WU1-A	Speckle targeted PIP5K1A-regulated poly(A) polymerase	-35.4444	-0.4286748046315477
Q7KZI7	5KZ8-A	Serine/threonine-protein kinase MARK2	-35.4414	-0.4283053319803774
P23258	3CB2-A	tubulin gamma-1 chain	-35.4312	-0.4270491249663981
P00915	1J9W-A	CARBONIC ANHYDRASE I	-35.4044	-0.4237485026159446
P0CG30	3LJR-B	GLUTATHIONE S-TRANSFERASE	-35.4006	-0.4232805039244617
Q8IYT8	6QAU-A	Serine/threonine-protein kinase ULK2	-35.3936	-0.4224184010717314
Q9Y468	3UWN-A	Lethal(3)malignant brain tumor-like protein	-35.3923	-0.4222582962562242
P12955	2IW2-B	XAA-PRO DIPEPTIDASE	-35.3828	-0.4210882995275189
O60894, Q16602	4RWG-A	Maltose-binding periplasmic protein,Receptor activity-modifying protein 1,Calcitonin gene-related peptide type 1 receptor	-35.3809	-0.420854300181777
P29016	5L2K-A	T-cell surface glycoprotein CD1b	-35.3563	-0.4178246244421811
Q9BYP7	5O21-A	Serine/threonine-protein kinase WNK3	-35.3529	-0.417405888770855
O43781	5Y86-A	Dual specificity tyrosine-phosphorylation-regulated kinase 3	-35.3452	-0.4164575756328514
Q13547	5ICN-B	Histone deacetylase 1	-35.3448	-0.4164083126126955
Q13043	3COM-A	Serine/threonine-protein kinase 4	-35.3412	-0.4159649454312913
O75604	5XU8-A	Ubiquitin carboxyl-terminal hydrolase 2	-35.3399	-0.4158048406157842
Q6NS95	5WHJ-L	DX-2507 Fab light chain	-35.3294	-0.4145116863366883
Q8N0X4	5VXS-B	Citrate lyase subunit beta-like protein, mitochondrial	-35.329	-0.4144624233165324
P24928	6O9L-A	DNA-directed RNA polymerase II subunit RPB1	-35.3226	-0.4136742149940359
P30519	5UC9-A	Heme oxygenase 2	-35.3153	-0.4127751648761882
P01860	6D58-A	Immunoglobulin heavy constant gamma 3	-35.3149	-0.4127259018560323
O14842	5TZY-A	Free fatty acid receptor 1,Endolysin,Free fatty acid receptor 1	-35.3133	-0.4125288497754078
P53370	3H95-A	Nucleoside diphosphate-linked moiety X motif 6	-35.3109	-0.4122332716544714
Q14195	4BKN-B	DIHYDROPYRIMIDINASE-RELATED PROTEIN 3	-35.306	-0.4116297996575601
P41091	6K71-P	Eukaryotic translation initiation factor 2 subunit 3	-35.2998	-0.4108662228451417
P49286	6ME7-A	Soluble cytochrome b562,Melatonin receptor type 1B,Rubredoxin	-35.2878	-0.4093883322404607
Q6IMI6	2H8K-B	SULT1C3 splice variant d	-35.2665	-0.4067650764171523
P08185	4BB2-A	CORTICOSTEROID-BINDING GLOBULIN	-35.2491	-0.4046221350403647
Q6P179	5CU5-A	Endoplasmic reticulum aminopeptidase 2	-35.2425	-0.4038092952077903
Q9BRQ3	5R5D-A	Uridine diphosphate glucose pyrophosphatase NUDT22	-35.2415	-0.4036861376574006
P19875	5OB5-A	C-X-C motif chemokine 2	-35.24	-0.4035014013318154
P49902	6FIU-A	CYTOSOLIC PURINE 5'-NUCLEOTIDASE	-35.2392	-0.4034028752915027
Q9Y3Z3	5AO4-B	DEOXYNUCLEOSIDE TRIPHOSPHATE TRIPHOSPHOHYDROLASE SAMHD1	-35.235	-0.4028856135798647
Q93091	4X09-A	Ribonuclease K6	-35.2346	-0.4028363505597088
P29475	6PNG-A	Nitric oxide synthase, brain	-35.2166	-0.4006195146526872
P07327	1U3T-A	Alcohol dehydrogenase alpha chain	-35.2108	-0.3999052008604247
Q16531	3EI4-A	DNA damage-binding protein 1	-35.205	-0.3991908870681622
Q8N8S7	6XVT-A	Protein enabled homolog	-35.1998	-0.3985504678061343
O96028	6XCG-A	Histone-lysine N-methyltransferase NSD2	-35.199	-0.3984519417658216
P16278	3WF2-D	Beta-galactosidase	-35.1826	-0.3964321579394246
P01857	6DCV-H	Ig gamma-1 chain C region	-35.1758	-0.3955946865967723
P35998	5VFR-A	26S protease regulatory subunit 7	-35.1701	-0.3948926885595483
P30711	2C3T-B	GLUTATHIONE S-TRANSFERASE THETA 1	-35.1624	-0.3939443754215447
P30043	1HE3-A	BILIVERDIN IX BETA REDUCTASE	-35.1275	-0.3896461769129309
P63098	5SVE-B	Calcineurin subunit B type 1	-35.1269	-0.389572282382697
P22223	4ZMO-A	Cadherin-3	-35.1181	-0.3884884959392642
Q9BXR0	6H42-A	Queuine tRNA-ribosyltransferase catalytic subunit 1	-35.1158	-0.3882052335733673
Q8N371	4QU1-A	Lysine-specific demethylase 8	-35.1044	-0.3868012374989201
O00311	4F9C-A	Cell division cycle 7-related protein kinase,Cell division cycle 7-related protein kinase,Cell division cycle 7-related protein kinase	-35.0921	-0.3852863996291226
Q15119	2BU5-A	[Pyruvate dehydrogenase [lipoamide]] kinase isozyme 2, mitochondrial	-35.0835	-0.3842272446957677
P10321	6JTO-A	HLA class I histocompatibility antigen, Cw-6 alpha chain	-35.0728	-0.3829094589065939
Q86W47	6V35-E	Calcium-activated potassium channel subunit beta-4	-35.0642	-0.381850303973239
A0A075B6T6, P01848	4ZDH-A	Alpha chain of A6 T-cell receptor,T-cell receptor alpha chain C region	-35.0582	-0.3811113586708985
P49588	5V59-A	Alanine--tRNA ligase, cytoplasmic	-35.0519	-0.3803354661034415
P16615	7BT2-A	Sarcoplasmic/endoplasmic reticulum calcium ATPase 2	-35.043	-0.3792393639049693
P54315	2PPL-A	Pancreatic lipase-related protein 1	-35.0325	-0.3779462096258734
Q96MU7	6YNJ-A	YTHDC1	-35.0322	-0.3779092623607569
P15374	6ISU-A	Ubiquitin carboxyl-terminal hydrolase isozyme L3	-35.0188	-0.3762589511855293
P13500	2NZ1-D	Small inducible cytokine A2	-35.0128	-0.3755200058831888
P62136	4XPN-A	Serine/threonine-protein phosphatase PP1-alpha catalytic subunit	-35.0126	-0.3754953743731108
O00204	1Q1Z-A	sulfotransferase family, cytosolic, 2B, member 1 isoform b	-34.979	-0.3713572806800042
Q9NYG5	5JG6-A	Anaphase-promoting complex subunit 11	-34.9778	-0.3712094916195365
P58753	3UB4-A	Toll/interleukin-1 receptor domain-containing adapter protein	-34.9773	-0.3711479128443411
Q9Y6F7	2FW2-A	Testis-specific chromodomain protein Y 2	-34.9749	-0.3708523347234047
Q9Y5X4	4LOG-A	Maltose ABC transporter periplasmic protein and NR2E3 protein chimeric construct	-34.9641	-0.3695222331791923
P16233	1LPB-B	LIPASE	-34.9583	-0.3688079193869298
Q9UBZ9	2LSY-A	DNA repair protein REV1	-34.9384	-0.3663570841341672
P06858	6OB0-A	Lipoprotein lipase	-34.9374	-0.3662339265837765
P41218	5WPZ-A	MNDA PYD domain with MBP tag	-34.9344	-0.3658644539326063
O60880	1KA7-A	SH2 DOMAIN PROTEIN 1A	-34.9303	-0.3653595079760077
P10415	2XA0-A	Apoptosis regulator Bcl-2	-34.9293	-0.365236350425617
Q13554	3BHH-A	Calcium/calmodulin-dependent protein kinase type II beta chain	-34.9237	-0.3645466681434324
Q9BYE9	5CZR-A	Cadherin-related family member 2	-34.9138	-0.3633274083945713
O00222	6BSZ-B	Metabotropic glutamate receptor 8	-34.9105	-0.3629209884782837
P01344	5L3M-A	Insulin-like growth factor II	-34.9099	-0.3628470939480498
P43354	6DDA-B	Nuclear receptor subfamily 4 group A member 2	-34.8904	-0.3604455217154432
Q9NZU7	3OX5-A	Calcium-binding protein 1	-34.886	-0.3599036284937272
Q14149	6O1E-A	MORC family CW-type zinc finger protein 3	-34.8702	-0.3579577391975632
O75390	5UZQ-A	Citrate synthase, mitochondrial	-34.8651	-0.3573296356905739
P63104	4N7G-A	14-3-3 ZETA ISOFORM	-34.8593	-0.3566153218983114
O76083	4Y86-B	High affinity cGMP-specific 3',5'-cyclic phosphodiesterase 9A	-34.854	-0.3559625868812442
P60953	6TKZ-D	Cell division control protein 42 homolog	-34.8452	-0.3548788004378114
P30876	5IYC-B	DNA-directed RNA polymerase II subunit RPB2	-34.8403	-0.3542753284409001
P50440	1JDX-A	PROTEIN (L-ARGININE:GLYCINE AMIDINOTRANSFERASE)	-34.831	-0.3531299632222728
Q92841	6UV0-A	Probable ATP-dependent RNA helicase DDX17	-34.8228	-0.3521200713090739
P35408	5YWY-A	Prostaglandin E2 receptor EP4 subtype	-34.8092	-0.3504451286237683
Q9BZR6	1OZN-A	Reticulon 4 receptor	-34.807	-0.3501741820129108
Q9Y5S2	5OTF-A	Serine/threonine-protein kinase MRCK beta	-34.8031	-0.3496938675663893
P30626	4UPG-A	Sorcin	-34.8019	-0.3495460785059215
Q9NR71	4WGK-A	Neutral ceramidase	-34.7948	-0.3486716598981518
Q8TAX9	5TIB-A	Sugar ABC transporter substrate-binding protein,Gasdermin-B	-34.7793	-0.3467627178671052
Q6L8Q7	4Z2B-A	2',5'-phosphodiesterase 12	-34.7768	-0.3464548239911303
Q13563	6WB8-D	Polycystin-2	-34.7716	-0.3458144047291016
P62277	6G18-N	40S ribosomal protein S13	-34.7654	-0.3450508279166832
P68431	5C3I-J	Histone H3.1	-34.7651	-0.3450138806515658
Q71U36	5JCO-B	Tubulin alpha-1A chain	-34.7637	-0.34484146008102
Q92830	5MLJ-A	Histone acetyltransferase KAT2A	-34.7632	-0.3447798813058247
Q5SQI0	4IF5-A	Alpha-tubulin N-acetyltransferase 1	-34.7607	-0.3444719874298498
Q15652	2YPD-A	PROBABLE JMJC DOMAIN-CONTAINING HISTONE DEMETHYLATION PROT EIN 2C	-34.744	-0.3424152563383354
Q9NPD3	2NN6-B	Exosome complex component RRP41	-34.7432	-0.3423167302980236
Q9GZX7	5JJ4-C	Maltose-binding periplasmic protein,Single-stranded DNA cytosine deaminase	-34.7413	-0.3420827309522826
Q12913	2CFV-A	HUMAN PROTEIN TYROSINE PHOSPHATASE RECEPTOR TYPE J	-34.7392	-0.3418241000964627
P01854	1F6A-B	Ig epsilon chain C region	-34.7209	-0.3395703169243247
O00763	5KKN-B	Acetyl-CoA carboxylase 2	-34.7179	-0.3392008442731544
Q96BR1	6EDX-A	Serine/threonine-protein kinase Sgk3	-34.716	-0.3389668449274134
O76039	4BGQ-A	CYCLIN-DEPENDENT KINASE-LIKE 5	-34.7137	-0.3386835825615164
Q15027	4NSW-A	Arf-GAP with coiled-coil, ANK repeat and PH domain-containing protein 1	-34.7102	-0.3382525311351508
Q9P286	2F57-A	Serine/threonine-protein kinase PAK 7	-34.7025	-0.3373042179971472
Q00987	1YCR-A	E3 ubiquitin-protein ligase Mdm2	-34.7006	-0.3370702186514062
O75914	6FD3-A	Serine/threonine-protein kinase PAK 3	-34.6875	-0.335456854741296
Q59H18	6B5J-A	Serine/threonine-protein kinase TNNI3K	-34.6786	-0.3343607525428246
P20292	2Q7M-C	Arachidonate 5-lipoxygenase-activating protein	-34.6763	-0.3340774901769268
Q9H1P3	5ZM8-A	Oxysterol-binding protein-related protein 2	-34.6744	-0.3338434908311857
Q15059	2YW5-A	Bromodomain-containing protein 3	-34.6689	-0.3331661243040406
P22004	2R53-A	Bone morphogenetic protein 6	-34.6601	-0.3320823378606077
P05546	1JMO-A	HEPARIN COFACTOR II	-34.6574	-0.3317498124745549
Q5TAX3	6IW6-A	Terminal uridylyltransferase 4,Terminal uridylyltransferase 4	-34.6522	-0.3311093932125262
O14686	4Z4P-A	Histone-lysine N-methyltransferase 2D	-34.644	-0.3300995012993273
Q04446	5CLT-A	1,4-alpha-glucan-branching enzyme	-34.6397	-0.3295699238326499
P28347	6IM5-A	Transcriptional enhancer factor TEF-1	-34.6392	-0.3295083450574554
P21589	4H2B-A	5'-nucleotidase	-34.635	-0.3289910833458165
P08922	4UXL-A	PROTO-ONCOGENE TYROSINE-PROTEIN KINASE ROS	-34.6294	-0.3283014010636319
Q96CA5	1OXQ-A	Baculoviral IAP repeat-containing protein 7	-34.6279	-0.3281166647380468
Q14832	6B7H-A	Metabotropic glutamate receptor 3	-34.6229	-0.327500876986097
P42684	3HMI-A	Tyrosine-protein kinase ABL2	-34.6217	-0.3273530879256283
P54274	1H6O-A	Telomeric repeat-binding factor 1	-34.6201	-0.3271560358450047
P51857	3CAS-A	3-oxo-5-beta-steroid 4-dehydrogenase	-34.6199	-0.3271314043349267
P28702	5HJP-A	RETINOID X RECEPTOR, BETA	-34.6198	-0.3271190885798873
P14868	4J15-A	Aspartate--tRNA ligase, cytoplasmic	-34.619	-0.3270205625395754
O75815	3T6A-A	Breast cancer anti-estrogen resistance protein 3	-34.6177	-0.3268604577240683
Q06278	4UHX-A	ALDEHYDE OXIDASE	-34.6145	-0.3264663535628201
P06681	2I6Q-A	Complement C2a fragment	-34.6081	-0.3256781452403237
P51449, Q15788	6U25-A	Nuclear receptor ROR-gamma, Steroid receptor coactivator 1 fusion	-34.5996	-0.3246313060620082
P21796	2JK4-A	Voltage-dependent anion-selective channel protein 1	-34.5986	-0.3245081485116176
P19087	6N85-M	Maltose/maltodextrin-binding periplasmic protein,Guanine nucleotide-binding protein G(t) subunit alpha-2	-34.5885	-0.3232642572526785
P05452	1TN3-A	TETRANECTIN	-34.5832	-0.3226115222356104
P16070	4PZ4-A	CD44 antigen	-34.5822	-0.3224883646852206
O95299	5XTD-w	NADH dehydrogenase [ubiquinone] 1 alpha subcomplex subunit 10, mitochondrial	-34.5797	-0.3221804708092456
P61077	3L1Z-A	Ubiquitin-conjugating enzyme E2 D3	-34.5779	-0.3219587872185431
P35610	6P2J-B	Sterol O-acyltransferase 1	-34.5772	-0.3218725769332698
Q9Y243	2X18-A	RAC-GAMMA SERINE/THREONINE-PROTEIN KINASE	-34.554	-0.3190153217642205
P01375	4TWT-A	Tumor necrosis factor	-34.5503	-0.318559638827777
Q13555	2V7O-A	CALCIUM/CALMODULIN-DEPENDENT PROTEIN KINASE TYPE II GAMMA CHAIN	-34.5361	-0.3168108016122375
P51813	6I99-A	Cytoplasmic tyrosine-protein kinase BMX	-34.5313	-0.3162196453703657
Q9UL25	1YZT-A	Ras-related protein Rab-21	-34.5295	-0.3159979617796632
O75112	4YDP-A	LIM domain-binding protein 3	-34.5135	-0.3140274409734221
P35236	3O4S-A	Tyrosine-protein phosphatase non-receptor type 7	-34.5072	-0.3132515484059642
Q8TCD5	6G2N-A	5'(3')-deoxyribonucleotidase, cytosolic type	-34.5061	-0.3131160751005359
P52209	4GWK-A	6-phosphogluconate dehydrogenase, decarboxylating	-34.5055	-0.3130421805703011
Q9Y6N5	6MP5-A	Sulfide:quinone oxidoreductase, mitochondrial	-34.5035	-0.3127958654695216
O94768	3LM5-A	Serine/threonine-protein kinase 17B	-34.5026	-0.3126850236741703
P04183	2ORV-B	THYMIDINE KINASE	-34.4863	-0.3106775556028119
P04406	6ADE-A	Glyceraldehyde-3-phosphate dehydrogenase	-34.4858	-0.3106159768276165
Q9UM07	2DW5-A	Protein-arginine deiminase type-4	-34.4825	-0.3102095569113298
P09382	4Q1R-B	Galectin-1	-34.4824	-0.3101972411562904
Q9Y6R1	6CAA-B	Electrogenic sodium bicarbonate cotransporter 1	-34.4771	-0.3095445061392232
P30153	6NTS-A	Serine/threonine-protein phosphatase 2A 65 kDa regulatory subunit A alpha isoform	-34.4722	-0.3089410341423119
P10809		60 kDa heat shock protein, mitochondrial	-34.4673	-0.3083375621454006
Q9H5I1	6P0R-B	Histone-lysine N-methyltransferase SUV39H2	-34.4656	-0.3081281943097375
P01834	6OGE-D	Antibody Fab 8ANC195 light chain	-34.4556	-0.3068966188058361
Q9Y2R4	3DKP-A	Probable ATP-dependent RNA helicase DDX52	-34.4525	-0.3065148303996272
P18564	4UM8-B	INTEGRIN BETA-6	-34.4512	-0.3063547255841201
Q92876	5NX3-A	Kallikrein-6	-34.4503	-0.3062438837887688
Q9H2X3	1SL6-A	C-type lectin DC-SIGNR	-34.4432	-0.3053694651809991
Q02080	6C9L-B	Myocyte-specific enhancer factor 2B	-34.4242	-0.3030294717235878
P40939	6DV2-G	Trifunctional enzyme subunit alpha, mitochondrial	-34.4206	-0.3025861045421836
Q6UWY2	4Q80-A	Serine protease 57	-34.42	-0.3025122100119498
Q8N6N7	3EPY-B	Acyl-CoA-binding domain-containing protein 7	-34.4136	-0.3017240016894533
P41597	6GPX-A	C-C chemokine receptor type 2,Rubredoxin,C-C chemokine receptor type 2	-34.408	-0.3010343194072687
Q8WU08	4FR4-A	Serine/threonine-protein kinase 32A	-34.4006	-0.3001229535343817
P10586	2YD5-A	RECEPTOR-TYPE TYROSINE-PROTEIN PHOSPHATASE F	-34.3991	-0.2999382172087965
O75044	5I7D-A	SLIT-ROBO Rho GTPase-activating protein 2	-34.3963	-0.2995933760677042
Q13002	5CMM-A	Glutamate receptor ionotropic, kainate 2	-34.3804	-0.2976351710165026
Q9Y4B6	5JK7-C	Protein VPRBP	-34.3791	-0.2974750662009954
O95848	3Q91-B	Uridine diphosphate glucose pyrophosphatase	-34.3743	-0.2968839099591226
O60551	6PAU-A	Glycylpeptide N-tetradecanoyltransferase 2	-34.3707	-0.2964405427777186
Q9P2T1		GMP reductase 2	-34.3703	-0.2963912797575626
Q9NRD5	6AR4-B	PRKCA-binding protein	-34.3685	-0.2961695961668601
P41146	5DHG-A	Fusion protein of Nociceptin receptor and cytochrome b562	-34.362	-0.2953690720893251
P11766	1MC5-A	Alcohol dehydrogenase class III chi chain	-34.3269	-0.2910462420706334
P11717, Q9Y5X3	6N5Y-A	Sorting nexin-5,Cation-independent mannose-6-phosphate receptor	-34.3222	-0.2904674015838
P40394	1D1S-A	ALCOHOL DEHYDROGENASE CLASS IV SIGMA CHAIN	-34.318	-0.2899501398721611
P20273	5VL3-Q	B-cell receptor CD22	-34.3142	-0.289482141180679
Q9Y657	5JSJ-A	Spindlin-1	-34.3085	-0.2887801431434559
P08574	5XTE-U	Cytochrome c1, heme protein, mitochondrial	-34.3062	-0.2884968807775581
P00390	1GRT-A	PROTEIN (GLUTATHIONE REDUCTASE)	-34.3013	-0.2878934087806468
P48061	1SDF-A	Stromal cell-derived factor 1	-34.2998	-0.2877086724550617
P51970	5XTC-u	NADH dehydrogenase [ubiquinone] 1 alpha subcomplex subunit 8	-34.2865	-0.2860706770348735
Q96LB8	2EAX-A	Peptidoglycan recognition protein-I-beta	-34.2795	-0.2852085741821432
P14416	6CM4-A	Endolysin,D(2) dopamine receptor,D(2) dopamine receptor	-34.267	-0.2836691048022677
P61224	4MGY-R	Ras-related protein Rap-1b	-34.2665	-0.2836075260270724
Q709F0	2WBI-A	ACYL-COA DEHYDROGENASE FAMILY MEMBER 11	-34.265	-0.2834227897014872
Q9GZL7	6N31-A	Ribosome biogenesis protein WDR12	-34.2583	-0.2825976341138734
P31939	1PKX-A	Bifunctional purine biosynthesis protein PURH	-34.2563	-0.2823513190130938
P17948	3HNG-A	Vascular endothelial growth factor receptor 1	-34.2478	-0.2813044798347776
Q86U86	5FH7-A	Protein polybromo-1	-34.2433	-0.2807502708580222
P57735	2OIL-A	Ras-related protein Rab-25	-34.2281	-0.278878276092093
O43704	3CKL-A	Sulfotransferase family cytosolic 1B member 1	-34.2238	-0.2783486986254155
P34925	6TUA-A	Tyrosine-protein kinase RYK	-34.2229	-0.2782378568300652
Q8WXH5	2IZV-A	SUPPRESSOR OF CYTOKINE SIGNALING 4	-34.2196	-0.2778314369137775
P60484	5BZZ-A	Phosphatidylinositol 3,4,5-trisphosphate 3-phosphatase and dual-specificity protein phosphatase PTEN	-34.2184	-0.2776836478533098
Q9Y6K1	4U7T-C	DNA (cytosine-5)-methyltransferase 3A	-34.2168	-0.2774865957726852
P51659	1S9C-A	Peroxisomal multifunctional enzyme type 2	-34.2161	-0.2774003854874119
O00141	3HDN-A	Serine/threonine-protein kinase Sgk1	-34.2139	-0.2771294388765544
Q68J44	2Y96-A	DUAL SPECIFICITY PHOSPHATASE DUPD1	-34.2044	-0.2759594421478483
Q9UBG0	5E4L-A	C-type mannose receptor 2	-34.1818	-0.2731760815090329
Q99952	2OC3-A	Tyrosine-protein phosphatase non-receptor type 18	-34.1817	-0.2731637657539934
Q7Z4H3	4L7E-B	HD domain-containing protein 2	-34.1815	-0.2731391342439155
Q6ZMT4	3U78-A	JmjC domain-containing histone demethylation protein 1D	-34.1792	-0.2728558718780185
P54829	5OVR-A	Tyrosine-protein phosphatase non-receptor type 5	-34.1667	-0.2713164024981421
O15075	5JZJ-A	Serine/threonine-protein kinase DCLK1	-34.1629	-0.2708484038066601
P55055, Q15596	5I4V-A	Oxysterols receptor LXR-beta,Nuclear receptor coactivator 2	-34.1609	-0.2706020887058796
Q9H6P5	2A8M-A	Threonine aspartase 1	-34.158	-0.2702449318097488
P42658	1XFD-A	Dipeptidyl aminopeptidase-like protein 6	-34.1533	-0.2696660913229154
P0DOX8	1MCE-A	Immunoglobulin lambda-1 light chain	-34.1496	-0.2692104083864719
P20138	6D4A-A	Myeloid cell surface antigen CD33	-34.1452	-0.2686685151647559
P22681	2Y1M-A	E3 ubiquitin-protein ligase CBL	-34.1226	-0.2658851545259396
Q6PIL8	5UG0-C	2897 light chain	-34.1196	-0.2655156818747693
Q13085	2YL2-A	ACETYL-COA CARBOXYLASE 1	-34.1116	-0.2645304214716493
P01909	4OZG-A	HLA class II histocompatibility antigen, DQ alpha 1 chain	-34.1101	-0.2643456851460641
P28039	5W78-B	Acyloxyacyl hydrolase	-34.106	-0.2638407391894646
P50583	1XSB-A	Bis(5'-nucleosyl)-tetraphosphatase	-34.1024	-0.2633973720080605
P36551	2AEX-A	Coproporphyrinogen III oxidase, mitochondrial	-34.1019	-0.2633357932328652
Q04724	2CE8-B	TRANSDUCIN-LIKE ENHANCER PROTEIN 1	-34.0993	-0.2630155836018509
Q14562	6HYT-A	ATP-dependent RNA helicase DHX8	-34.0986	-0.2629293733165775
P49448	6G2U-C	Glutamate dehydrogenase 2, mitochondrial	-34.0965	-0.2626707424607585
P54577	1N3L-A	Tyrosine--tRNA ligase, cytoplasmic	-34.0919	-0.2621042177289646
Q96PN6	4OZ2-A	Adenylate cyclase type 10	-34.0873	-0.2615376929971698
P04156	2LFT-A	Major prion protein	-34.0841	-0.2611435888359216
P22830	2HRE-B	Ferrochelatase	-34.0695	-0.2593454886002262
O60678	4RYL-A	PRMT3 protein	-34.0691	-0.2592962255800703
P24752	2IB9-B	Acetyl-CoA acetyltransferase	-34.0534	-0.2573626520389467
P09913	4G1T-B	Interferon-induced protein with tetratricopeptide repeats 2	-34.0328	-0.2548256065009108
Q9NP87	4LZD-A	DNA-directed DNA/RNA polymerase mu	-34.0293	-0.2543945550745452
Q04756	2WUB-C	Hepatocyte growth factor activator	-34.0198	-0.2532245583458391
Q8NHL6	6EWO-D	Leukocyte immunoglobulin-like receptor subfamily B member 1	-34.0	-0.250786038848116
P49450	6O1D-E	Histone H3-like centromeric protein A	-33.9953	-0.2502071983612826
Q15125	6OHU-B	3-beta-hydroxysteroid-Delta(8),Delta(7)-isomerase	-33.9858	-0.2490372016325765
P78540	4HZE-B	Arginase II, mitochondrial precursor	-33.9677	-0.2468080499705165
P80188	4MVI-A	Neutrophil gelatinase-associated lipocalin	-33.9624	-0.2461553149534492
Q9Y2Q3	3RPP-A	Glutathione S-transferase kappa 1	-33.9613	-0.24601984164802
P21266	3GTU-B	GLUTATHIONE S-TRANSFERASE	-33.9562	-0.2453917381410308
Q15858	6J8G-A	Chimera of bacterial Ion transport protein and human Sodium channel protein type 9 subunit alpha	-33.9274	-0.241844800689796
Q9UI10	6O81-F	Translation initiation factor eIF-2B subunit delta	-33.9225	-0.2412413286928847
Q9Y617	3E77-B	Phosphoserine aminotransferase	-33.9148	-0.2402930155548811
P42679	3US4-A	Megakaryocyte-associated tyrosine-protein kinase	-33.9081	-0.2394678599672673
P01764	1OHQ-B	MG8-4 SCAFFOLD ANTIBODY	-33.8815	-0.2361918691268918
Q0KKI6	5VZX-L	Crenezumab Fab light chain	-33.8714	-0.2349479778679518
Q15782	4AY1-A	CHITINASE-3-LIKE PROTEIN 2	-33.8664	-0.2343321901160011
Q13509	5IJ9-B	Tubulin beta-3 chain	-33.8657	-0.2342459798307278
P62195	5GJQ-J	26S protease regulatory subunit 8	-33.8359	-0.2305758848291041
P41143	6PT3-A	Delta opioid receptor	-33.8357	-0.2305512533190262
P58154	4HQP-A	Alpha7 nicotinic receptor chimera	-33.8314	-0.2300216758523487
Q9Y233	2OUS-A	cAMP and cAMP-inhibited cGMP 3',5'-cyclic phosphodiesterase 10A	-33.8204	-0.2286669427980575
O95747	3DAK-C	Serine/threonine-protein kinase OSR1	-33.819	-0.2284945222275118
Q00610	6QNP-A	Clathrin heavy chain 1	-33.8106	-0.2274599988042349
P54132	4O3M-A	Bloom syndrome protein	-33.81	-0.227386104274001
P56373	6AH5-A	P2X purinoceptor 3	-33.8083	-0.227176736438338
Q9P2W7	1V83-B	Galactosylgalactosylxylosylprotein 3-beta-glucuronosyltransferase 1	-33.8064	-0.226942737092596
P63146	2YBF-A	UBIQUITIN-CONJUGATING ENZYME E2 B	-33.7958	-0.2256372670584616
P61086	6IF1-A	Ubiquitin-conjugating enzyme E2 K	-33.7942	-0.2254402149778371
P53041	3H60-A	Serine/threonine-protein phosphatase 5	-33.7862	-0.224454954574717
P48775	6PYY-A	Tryptophan 2,3-dioxygenase	-33.7828	-0.2240362189033908
Q96BI3	5FN5-C	Gamma-secretase subunit APH-1A	-33.7795	-0.2236297989871032
P08913, P18089	6K42-R	Alpha-2A adrenergic receptor,Endolysin,Alpha-2B adrenergic receptor,Alpha-2B adrenergic receptor	-33.7715	-0.2226445385839831
P49915	2VXO-B	GMP SYNTHASE [GLUTAMINE-HYDROLYZING]	-33.7688	-0.2223120131979293
P41250	2PME-A	Glycyl-tRNA synthetase	-33.768	-0.2222134871576175
Q13614	1ZSQ-A	Myotubularin-related protein 2	-33.7668	-0.2220656980971497
P0DOY3	4O5L-L	Fab F045-092 light chain	-33.7666	-0.2220410665870709
P45974	6NFT-A	Ubiquitin carboxyl-terminal hydrolase 5	-33.7665	-0.2220287508320323
Q16555	6JVB-B	Dihydropyrimidinase-related protein 2	-33.7663	-0.2220041193219544
Q6PJF2	3EYO-A	8f9 Fab	-33.7512	-0.2201444403110637
Q9UDR5	5O1P-A	Alpha-aminoadipic semialdehyde synthase, mitochondrial	-33.7411	-0.2189005490521246
P02775	1F9P-A	CONNECTIVE TISSUE ACTIVATING PEPTIDE-III	-33.7156	-0.2157600315171775
Q9HBL8	2WMD-A	HSCARG protein	-33.7119	-0.2153043485807339
P23526	4YVF-A	Adenosylhomocysteinase	-33.7058	-0.2145530875233549
P0DP23, Q9UKL4	2N6A-A	human calmodulin/connexin-36 peptide hybrid	-33.6993	-0.213752563445819
P08311	1KYN-A	cathepsin G	-33.6806	-0.2114495172535242
P21359	3P7Z-B	Neurofibromin	-33.6765	-0.2109445712969248
O75385	5CI7-A	Serine/threonine-protein kinase ULK1	-33.6691	-0.2100332054240385
P16671	5LGD-A	Platelet glycoprotein 4	-33.6678	-0.2098731006085314
P08571	4GLP-A	Monocyte differentiation antigen CD14	-33.6643	-0.2094420491821658
P16109	1G1R-A	P-SELECTIN	-33.6604	-0.2089617347356451
Q8N4T8	4CQL-F	CARBONYL REDUCTASE FAMILY MEMBER 4	-33.6557	-0.2083828942488118
Q8NI77	3LRE-A	Kinesin-like protein KIF18A	-33.6551	-0.208308999718577
O00482	4PLE-A	FTZ-F1 related protein	-33.6498	-0.2076562647015098
P17900	1PU5-A	Ganglioside GM2 activator	-33.6443	-0.2069788981743646
P21675	6BQD-A	Transcription initiation factor TFIID subunit 1	-33.6393	-0.2063631104224139
O43715	6I4Y-A	Maltose-binding periplasmic protein,TP53-regulated inhibitor of apoptosis 1	-33.639	-0.2063261631572975
Q86W50	6DU4-A	methyltransferase 10 domain containing protein	-33.6298	-0.2051931136937087
Q9NWT6	4JAA-A	FIH	-33.6234	-0.2044049053712114
P32119	1QMV-C	Peroxiredoxin-2	-33.6162	-0.2035181710084032
P26358	4WXX-A	DNA (cytosine-5)-methyltransferase 1	-33.6105	-0.20281617297118
Q99523	4MSL-A	Sortilin	-33.6105	-0.20281617297118
Q9N2I2	3B9F-I	Plasma serine protease inhibitor	-33.5952	-0.2009318624502114
O15178	5QRS-A	T-box transcription factor T	-33.5818	-0.1992815512749847
Q6PJG0	1LHZ-A	IMMUNOGLOBULIN LAMBDA LIGHT CHAIN	-33.5706	-0.1979021867106155
P02679	3E1I-C	Fibrinogen, gamma polypeptide	-33.5612	-0.1967445057369488
A0A584, K7N5M4	6R2L-E	T cell receptor beta variable 11-2,Human nkt tcr beta chain	-33.559	-0.1964735591260904
Q9UM11	4UI9-R	FIZZY-RELATED PROTEIN HOMOLOG	-33.5528	-0.1957099823136719
Q9BQ65	5V1M-A	U6 snRNA phosphodiesterase	-33.5414	-0.1943059862392256
Q15831	2WTK-F	SERINE/THREONINE-PROTEIN KINASE 11	-33.5392	-0.1940350396283672
P54652	4FSV-A	Heat shock-related 70 kDa protein 2	-33.538	-0.1938872505678986
P05412	5T01-B	Transcription factor AP-1	-33.5377	-0.1938503033027821
G1RH57	5X8S-A	Nuclear receptor ROR-gamma	-33.5362	-0.193665566977197
P08559	3EXI-A	Pyruvate dehydrogenase E1 component subunit alpha, somatic form, mitochondrial	-33.5329	-0.1932591470609093
Q9BXB1	4KT1-A	Leucine-rich repeat-containing G-protein coupled receptor 4	-33.5291	-0.1927911483694273
P07101	2XSN-B	TYROSINE 3-MONOOXYGENASE	-33.5217	-0.191879782496541
P06730	3U7X-A	EUKARYOTIC TRANSLATION INITIATION FACTOR 4E	-33.5189	-0.1915349413554487
P59665	3GNY-A	Neutrophil defensin 1	-33.5	-0.189207263653076
Q6ICR9	4I0P-A	HLA-DMA protein	-33.4987	-0.1890471588375688
I3ZN84	5VVP-A	MHC class I antigen	-33.4984	-0.1890102115724514
P12104	3IFB-A	INTESTINAL FATTY ACID-BINDING PROTEIN (T54)	-33.4956	-0.18866537043136
P68363	6QUS-X	Tubulin alpha-1B chain	-33.4732	-0.1859066413026216
P60880	3ZUR-A	BOTULINUM NEUROTOXIN TYPE A, SYNAPTOSOMAL-ASSOCIATED PROTEIN	-33.4632	-0.1846750657987211
P46976	3RMW-A	Glycogenin-1	-33.4612	-0.1844287506979406
P06870	1SPJ-A	Kallikrein 1	-33.46	-0.1842809616374729
P15309	1ND5-B	PROTEIN (ACID PHOSPHATASE)	-33.4577	-0.1839976992715759
P13995	6JID-A	Bifunctional methylenetetrahydrofolate dehydrogenase/cyclohydrolase, mitochondrial	-33.4575	-0.183973067761498
P46063	2WWY-B	ATP-DEPENDENT DNA HELICASE Q1	-33.4547	-0.1836282266204056
O00329	6G6W-A	Phosphatidylinositol 4,5-bisphosphate 3-kinase catalytic subunit delta isoform	-33.4539	-0.183529700580093
O95166, Q9Y4G2	5DPS-A	Pleckstrin homology domain-containing family M member 1,Gamma-aminobutyric acid receptor-associated protein	-33.453	-0.1834188587847426
Q96J02	5DWS-G	E3 ubiquitin-protein ligase Itchy homolog	-33.4361	-0.1813374961831503
P49336-2	5IDN-A	Cyclin-dependent kinase 8	-33.4353	-0.1812389701428375
P30989	6OSA-R	Neurotensin receptor type 1	-33.4349	-0.1811897071226816
Q96L92	5ZN9-A	Sorting nexin-27	-33.4216	-0.1795517117024934
O95445	2WEX-A	APOLIPOPROTEIN M	-33.4204	-0.1794039226420257
O14646	2B2Y-A	Chromodomain-helicase-DNA-binding protein 1	-33.4055	-0.1775688751412139
Q05823	1WDY-A	2-5A-dependent ribonuclease	-33.4027	-0.1772240340001215
P43378	4GE6-A	Tyrosine-protein phosphatase non-receptor type 9	-33.4023	-0.1771747709799647
Q9UHP3	5O71-A	Ubiquitin carboxyl-terminal hydrolase 25	-33.4001	-0.1769038243691072
Q9NRF2	5W3R-A	SH2B adapter protein 1	-33.3999	-0.1768791928590292
P49642	4RR2-A	DNA primase small subunit	-33.3975	-0.1765836147380929
P52298	1H2U-X	20 KDA NUCLEAR CAP BINDING PROTEIN	-33.3921	-0.1759185639659862
Q13162	4RQX-C	Peroxiredoxin-4	-33.3864	-0.1752165659287631
Q9Y5W5	2YGO-A	WNT INHIBITORY FACTOR 1	-33.386	-0.1751673029086072
P05019	6RVA-X	INSULIN-LIKE GROWTH FACTOR I	-33.3783	-0.1742189897706036
Q9BY41	1T67-A	Histone deacetylase 8	-33.3781	-0.1741943582605256
Q9UMR7	5B1W-A	C-type lectin domain family 4 member A	-33.3734	-0.1736155177736914
A2NUT2	3ZL4-L	A17 ANTIBODY FAB FRAGMENT LAMBDA LIGHT CHAIN	-33.3685	-0.1730120457767801
P02100	1A9W-E	HEMOGLOBIN (BETA CHAIN)	-33.3583	-0.1717558387628016
Q15561	6HIK-A	Transcriptional enhancer factor TEF-3	-33.3454	-0.1701671063627693
Q9NPF4	6GWJ-K	Probable tRNA N6-adenosine threonylcarbamoyltransferase	-33.3438	-0.1699700542821457
P30838	4L2O-A	Aldehyde dehydrogenase, dimeric NADP-preferring	-33.3411	-0.1696375288960919
Q15759	3GC9-A	Mitogen-activated protein kinase 11	-33.3376	-0.1692064774697272
O75015	1E4J-A	Low affinity immunoglobulin gamma Fc region receptor III-B	-33.3363	-0.16904637265422
O75475	3U88-C	PC4 and SFRS1-interacting protein	-33.3102	-0.165831960589039
P61201	6R7I-B	COP9 signalosome complex subunit 2,Endolysin	-33.31	-0.1658073290789611
Q9Y616	6ZIW-I	Interleukin-1 receptor-associated kinase 3	-33.3069	-0.1654255406727514
O15054	5OY3-A	LYSINE-SPECIFIC DEMETHYLASE 6B	-33.3021	-0.1648343844308795
Q01484	4D8O-A	Ankyrin-2	-33.2986	-0.1644033330045139
Q9Y5W9	6KOJ-A	Sorting nexin-11	-33.2702	-0.1609056585734359
Q16850	4UHI-C	Lanosterol 14-alpha demethylase	-33.2698	-0.1608563955532791
Q8TEA8	2OKV-A	Probable D-tyrosyl-tRNA(Tyr) deacylase 1	-33.267	-0.1605115544121877
P21579	3F00-A	Synaptotagmin-1	-33.2619	-0.1598834509051976
P49757	5NJJ-A	Protein numb homolog	-33.2612	-0.1597972406199251
O95711	3B2D-D	Lymphocyte antigen 86	-33.2584	-0.1594523994788328
Q8IWT6	5ZSU-F	Volume-regulated anion channel subunit LRRC8A	-33.2552	-0.1590582953175846
P55064	5C5X-B	Aquaporin-5	-33.2497	-0.1583809287904386
Q16620	4AT3-A	BDNF/NT-3 GROWTH FACTORS RECEPTOR	-33.2494	-0.1583439815253221
Q03013	4GTU-A	GLUTATHIONE S-TRANSFERASE	-33.2339	-0.1564350394942755
P19525	6D3L-A	Interferon-induced, double-stranded RNA-activated protein kinase	-33.2313	-0.1561148298632612
P49427	4MDK-A	Ubiquitin-conjugating enzyme E2 R1	-33.2298	-0.155930093537676
P14635	4Y72-B	G2/mitotic-specific cyclin-B1	-33.2248	-0.1553143057857262
Q9HCK4	5NOI-A	Roundabout homolog 2	-33.2225	-0.1550310434198283
P11388	4R1F-A	DNA topoisomerase II, alpha isozyme	-33.2046	-0.1528265232678462
Q8N355	4HK0-B	10-1074 Fab Light Chain	-33.2028	-0.1526048396771446
P59046	5H7N-A	NLRP12-PYD with MBP tag	-33.2014	-0.152432419106598
Q9BXW6	5ZM7-A	Oxysterol-binding protein-related protein 1	-33.2006	-0.1523338930662862
Q15172	6NTS-B	Serine/threonine-protein phosphatase 2A 56 kDa regulatory subunit alpha isoform	-33.1833	-0.150203267444538
Q9UPN9	3U5O-A	E3 ubiquitin-protein ligase TRIM33	-33.1812	-0.1499446365887181
Q9UBR2	1DEU-A	PROCATHEPSIN X	-33.1766	-0.1493781118569242
O43791	4J8Z-A	Speckle-type POZ protein	-33.1743	-0.1490948494910272
P14555	1POD-A	PHOSPHOLIPASE A2	-33.1632	-0.1477278006816974
P10253	5NN6-A	Lysosomal alpha-glucosidase	-33.1485	-0.1459173846909627
Q9Y600	2JIS-A	CYSTEINE SULFINIC ACID DECARBOXYLASE	-33.1452	-0.1455109647746759
Q13105, Q96RE7	4U2N-A	Zinc finger and BTB domain-containing protein 17,Nucleus accumbens-associated protein 1	-33.1414	-0.1450429660831929
P04908	2RVQ-C	Histone H2A type 1-B/E	-33.1396	-0.1448212824924913
P41182	6TOL-A	B-cell lymphoma 6 protein	-33.1168	-0.142013290343597
Q96CS7	3VIA-A	Pleckstrin homology domain-containing family B member 2	-33.1134	-0.1415945546722709
P19652	3APX-A	Alpha-1-acid glycoprotein 2	-33.107	-0.1408063463497744
Q8IWV7	3NY1-A	E3 ubiquitin-protein ligase UBR1	-33.1065	-0.1407447675745791
Q14145	2FLU-X	Kelch-like ECH-associated protein 1	-33.1051	-0.1405723470040334
Q15554	5WQD-A	Telomeric repeat-binding factor 2	-33.0871	-0.1383555110970119
Q9Y286	1O7V-A	SIALIC ACID BINDING IG-LIKE LECTIN 7	-33.0801	-0.1374934082442816
P46597	4A6D-A	HYDROXYINDOLE O-METHYLTRANSFERASE	-33.0718	-0.1364712005760441
P13861	2IZX-B	CAMP-DEPENDENT PROTEIN KINASE TYPE II-ALPHA REGULATORY SUBUNIT	-33.0691	-0.1361386751899904
Q99714	1SO8-A	3-hydroxyacyl-CoA dehydrogenase type II	-33.0678	-0.1359785703744832
P17655	1KFU-L	M-CALPAIN LARGE SUBUNIT	-33.0664	-0.1358061498039375
P54687	2ABJ-A	branched chain aminotransferase 1, cytosolic	-33.0549	-0.1343898379744518
Q6MZV7	6CHF-B	Uncharacterized protein DKFZp686C11235	-33.0543	-0.134315943444217
P02671	1FZD-C	FIBRINOGEN-420	-33.0507	-0.1338725762628129
P11217	1Z8D-A	Glycogen phosphorylase, muscle form	-33.0336	-0.1317665821511426
Q9BV86	2EX4-B	adrenal gland protein AD-003	-33.0296	-0.1312739519495826
P30542	5N2S-A	Soluble cytochrome b562,Adenosine receptor A1	-33.026	-0.1308305847681785
O43865	3MTG-A	Putative adenosylhomocysteinase 2	-33.0156	-0.1295497462441211
Q13501	6MJ7-A	Sequestosome-1, Arg-Glu peptide chimera	-33.0122	-0.1291310105727949
Q05086	4XR8-A	Maltose-binding periplasmic protein, UBIQUITIN LIGASE EA6P: chimeric protein	-33.0064	-0.1284166967805324
P51692	6MBZ-A	Signal transducer and activator of transcription 5B	-33.0044	-0.1281703816797519
Q53G59	6TTK-A	Kelch-like protein 12	-32.9983	-0.1274191206223729
P15735	2Y7J-B	PHOSPHORYLASE B KINASE GAMMA CATALYTIC CHAIN, TESTIS/LIVER ISOFORM	-32.9943	-0.1269264904208128
P01593	1WTL-A	BENCE-JONES PROTEIN REI (LIGHT CHAIN)	-32.986	-0.1259042827525745
P29323	3ZFM-A	EPHRIN TYPE-B RECEPTOR 2	-32.9825	-0.1254732313262098
P31327	6UEL-A	Carbamoyl-phosphate synthase [ammonia], mitochondrial	-32.98	-0.125165337450234
P01704	5CBA-B	3b4 light chain	-32.9739	-0.1244140763928549
P01833	6UE9-C	Polymeric immunoglobulin receptor	-32.9674	-0.1236135523153191
P11169	4ZW9-A	Solute carrier family 2, facilitated glucose transporter member 3	-32.9644	-0.1232440796641488
O00764		Pyridoxal kinase	-32.9612	-0.1228499755029006
P02774	1MA9-A	Vitamin D-binding protein	-32.952	-0.1217169260393119
P25789	6AVO-Z	Proteasome subunit alpha type-4	-32.9501	-0.1214829266935709
P51553	5GRH-B	Isocitrate dehydrogenase [NAD] subunit gamma, mitochondrial	-32.9445	-0.1207932444113863
Q9H4B8	6VGR-B	Dipeptidase 3	-32.9428	-0.1205838765757232
A4D2B0	4V0H-C	METALLO-BETA-LACTAMASE DOMAIN-CONTAINING PROTEIN 1 1	-32.9032	-0.115706837580276
Q2TU34	5ZWK-B	Fructose-1,6-bisphosphatase 1	-32.903	-0.115682206070198
P55084	5ZQZ-B	Trifunctional enzyme subunit beta, mitochondrial	-32.9023	-0.1155959957849248
K7N5M3	4ZAK-C	Protein Trav11,Va14Ja18/Vb8.2,Human nkt tcr alpha chain	-32.8975	-0.1150048395430529
P24666	5PNT-A	Low molecular weight phosphotyrosine protein phosphatase	-32.8831	-0.1132313708174355
P27695	1BIX-A	DNA-(apurinic or apyrimidinic site) lyase	-32.8749	-0.1122214789042365
Q8N2I9	5L2Q-A	Serine/threonine-protein kinase 40	-32.8531	-0.1095366443057329
P08107	4PO2-A	Heat shock 70 kDa protein 1A/1B	-32.8503	-0.1091918031646406
Q9UQ80	3J2I-A	Proliferation-associated protein 2G4	-32.8477	-0.1088715935336272
P78324	2JJT-A	Tyrosine-protein phosphatase non-receptor type substrate 1	-32.8443	-0.1084528578623001
Q02078, Q02080	6BZ1-D	MEF2 Chimera,Myocyte-specific enhancer factor 2B,Myocyte-specific enhancer factor 2A	-32.8426	-0.1082434900266371
Q86VU5	2AVD-B	Catechol-O-methyltransferase	-32.8326	-0.1070119145227365
Q13625	4A63-B	53BP2	-32.8153	-0.1048812889009883
P08243	6GQ3-A	Asparagine synthetase [glutamine-hydrolyzing]	-32.8069	-0.1038467654777114
P02675	1FZB-B	FIBRINOGEN BETA CHAIN	-32.8055	-0.1036743449071657
Q9BYT8	5LV0-A	Neurolysin, mitochondrial	-32.8037	-0.1034526613164632
P30086	2QYQ-A	PHOSPHATIDYLETHANOLAMINE BINDING PROTEIN	-32.7932	-0.1021595070373673
Q05315	6A1X-A	Galectin-10	-32.7931	-0.1021471912823287
Q8N2U3	6HAR-A	PRSS3 protein	-32.7888	-0.1016176138156513
Q9UNP9	1ZMF-A	Peptidyl-prolyl cis-trans isomerase E	-32.781	-0.1006569849226083
O75787	3LBS-B	Maltose-binding periplasmic protein, Renin receptor	-32.7457	-0.0963095233938385
P17301	1V7P-C	INTEGRIN	-32.7449	-0.0962109973535267
Q92900	2WJV-A	Regulator of nonsense transcripts 1	-32.742	-0.095853840457395
P20160	1AE5-A	HEPARIN-BINDING PROTEIN	-32.7391	-0.0954966835612642
Q7RTV0	6EN4-D	PHD finger-like domain-containing protein 5A	-32.7136	-0.092356166026317
Q5R3K3	6YTV-C	Calcium homeostasis modulator protein 6	-32.711	-0.0920359563953027
Q06830	3HY2-A	Peroxiredoxin-1	-32.7042	-0.0911984850526503
Q99594	5EMW-A	Transcriptional enhancer factor TEF-5	-32.7035	-0.091112274767377
Q7Z406	5JLH-F	Myosin-14,Alpha-actinin A	-32.6931	-0.0898314362433206
Q9UQB9	6GR9-A	Aurora kinase C	-32.6923	-0.0897329102030087
P15531	5UI4-B	Nucleoside diphosphate kinase A	-32.6803	-0.0882550195983277
Q8TDQ0	5F71-A	Hepatitis A virus cellular receptor 2	-32.68	-0.0882180723332103
Q00266	6SW6-B	S-adenosylmethionine synthase isoform type-1	-32.6781	-0.0879840729874693
Q15678	6IWD-A	Tyrosine-protein phosphatase non-receptor type 14	-32.6757	-0.0876884948665329
P49789	5FIT-A	FRAGILE HISTIDINE TRIAD PROTEIN	-32.6714	-0.0871589173998555
Q14376	1HZJ-A	UDP-GLUCOSE 4-EPIMERASE	-32.6705	-0.0870480756045042
Q86V24	5LXA-A	Adiponectin receptor protein 2	-32.6674	-0.0866662871982954
O60609	2GH0-A	GDNF family receptor alpha-3	-32.6639	-0.0862352357719298
P05109	5W1F-A	Protein S100-A8	-32.6603	-0.0857918685905257
P08473	2YB9-A	NEPRILYSIN	-32.6597	-0.0857179740602918
P10301	2FN4-A	Ras-related protein R-Ras	-32.6561	-0.0852746068788877
P29401	3OOY-B	Transketolase	-32.6521	-0.0847819766773268
Q09028	4PC0-A	Histone-binding protein RBBP4	-32.6455	-0.0839691368447524
Q9NRR6	2XSW-A	72 KDA INOSITOL POLYPHOSPHATE 5-PHOSPHATASE	-32.6372	-0.0829469291765149
P50613	1UA2-A	Cell division protein kinase 7	-32.6337	-0.0825158777501494
Q9NR48	4YNP-A	Probable histone-lysine N-methyltransferase ASH1L	-32.6327	-0.0823927201997596
P47929	4UW6-A	Galectin-7	-32.6301	-0.0820725105687452
U6BR87	6V2O-A	MHC class I antigen	-32.6243	-0.0813581967764827
Q9BUT1		dehydrogenase/reductase (SDR family) member 6	-32.6241	-0.0813335652664047
Q13011	2VRE-A	DELTA(3,5)-DELTA(2,4)-DIENOYL-COA ISOMERASE	-32.6159	-0.0803236733532067
P28331	5XTB-M	NADH-ubiquinone oxidoreductase 75 kDa subunit, mitochondrial	-32.5997	-0.0783285210368868
Q9H0U4	5O74-B	Ras-related protein Rab-1B	-32.5989	-0.0782299949965749
Q9P1W8	4I2X-E	Signal-regulatory protein gamma	-32.5943	-0.0776634702647801
P21964	4XUD-A	Catechol O-methyltransferase	-32.5862	-0.0766658941066206
Q6N095	6V8X-K	VRC01 Fab Heavy Chain	-32.5835	-0.0763333687205677
P19838	1SVC-P	PROTEIN (NUCLEAR FACTOR KAPPA-B (NF-KB))	-32.5812	-0.0760501063546708
P09238	1Q3A-A	Stromelysin-2	-32.5805	-0.0759638960693975
P33316	5H4J-A	dUTP pyrophosphatase	-32.571	-0.0747938993406914
P03891	5XTD-i	NADH-ubiquinone oxidoreductase chain 2	-32.569	-0.0745475842399118
Q9NQ88	3DCY-A	REGULATOR PROTEIN	-32.5645	-0.0739933752631564
Q9HA47	2UVQ-A	URIDINE-CYTIDINE KINASE 1	-32.5523	-0.0724908531483975
Q8IYH5	6E83-B	ZZ-type zinc finger-containing protein 3	-32.55	-0.0722075907824996
Q9BWP8	4YMD-A	Collectin-11	-32.5479	-0.0719489599266806
P15311	4RM9-A	Ezrin	-32.5474	-0.0718873811514862
P48729	5FQD-C	Casein kinase I isoform alpha	-32.5338	-0.0702124384661806
Q9Y337	2PSY-A	Kallikrein-5	-32.5315	-0.0699291761002836
P02745	1PK6-A	Complement C1q subcomponent, A chain precursor	-32.5296	-0.0696951767545426
Q96RU8	5CEK-A	Tribbles homolog 1	-32.5279	-0.0694858089188795
O43683	6F7B-A	Mitotic checkpoint serine/threonine-protein kinase BUB1	-32.5214	-0.0686852848413437
Q9UI32	4BQM-A	GLUTAMINASE LIVER ISOFORM, MITOCHONDRIAL	-32.5189	-0.0683773909653687
Q2M2I8	5TE0-A	AP2-associated protein kinase 1	-32.5084	-0.0670842366862728
P15144	4FYR-A	Aminopeptidase N	-32.5033	-0.0664561331792836
Q687X5	6HCY-C	Metalloreductase STEAP4	-32.5018	-0.0662713968536985
P20585	3THY-B	DNA mismatch repair protein Msh3	-32.4891	-0.0647072959637442
Q9Y3Q0	3FEE-A	Glutamate carboxypeptidase III	-32.487	-0.0644486651079252
P26010	3V4V-B	Integrin beta-7	-32.4814	-0.0637589828257406
Q13432	4GOJ-C	Protein unc-119 homolog A	-32.4582	-0.0609017276566904
P10144	1FQ3-B	GRANZYME B	-32.4534	-0.0603105714148185
P10153	1HI5-A	EOSINOPHIL-DERIVED NEUROTOXIN	-32.4481	-0.0596578363977504
Q14781	2D9U-A	Chromobox protein homolog 2 (isoform 2)	-32.4459	-0.0593868897868928
O43497	6KZP-A	Voltage-dependent T-type calcium channel subunit alpha-1G,Voltage-dependent T-type calcium channel subunit alpha-1G	-32.4407	-0.0587464705248642
P09972	1XFB-D	Aldolase C	-32.4362	-0.0581922615481088
Q2M1P5	6MLR-C	KINESIN-LIKE PROTEIN KIF7	-32.4318	-0.0576503683263928
Q07654	6V1C-A	Trefoil factor 3	-32.4292	-0.0573301586953785
P29972	4CSK-A	AQUAPORIN-1	-32.402	-0.0539802733247683
P02778	1O7Y-A	SMALL INDUCIBLE CYTOKINE B10	-32.399	-0.053610800673598
Q9UKL6	1LN1-A	Phosphatidylcholine transfer protein	-32.3911	-0.0526378560255164
Q01415	2A2D-A	N-acetylgalactosamine kinase	-32.3906	-0.0525762772503211
P14927	5XTE-F	Cytochrome b-c1 complex subunit 7	-32.3825	-0.0515787010921616
Q86YV6	2X4F-A	MYOSIN LIGHT CHAIN KINASE FAMILY MEMBER 4	-32.3818	-0.0514924908068883
Q5T0W9	5QHS-A	Protein FAM83B	-32.376	-0.0507781770146258
Q86SF2	6IWR-B	N-acetylgalactosaminyltransferase 7	-32.3753	-0.0506919667293533
Q15811	6H5T-A	Intersectin-1	-32.3703	-0.0500761789774026
Q16881	2J3N-B	Thioredoxin reductase 1, cytoplasmic	-32.363	-0.049177128859555
P00505	5AX8-C	Aspartate aminotransferase, mitochondrial	-32.3595	-0.0487460774331894
P35462	3PBL-A	D(3) dopamine receptor, Lysozyme chimera	-32.3577	-0.0485243938424877
P11413	2BH9-A	GLUCOSE-6-PHOSPHATE 1-DEHYDROGENASE	-32.3456	-0.0470341874827673
P07359	1SQ0-B	Platelet glycoprotein Ib alpha chain (Glycoprotein Ibalpha) (GP-Ib alpha) (GPIbA) (GPIb-alpha) (CD42B-alpha) (CD42B) [Contains: Glycocalicin]	-32.3409	-0.046455346995934
A0A0B4J279, P01848	2BNU-A	T-CELL RECEPTOR ALPHA CHAIN C REGION	-32.34	-0.0463445052005836
Q0Z7S8	4A60-A	FATTY ACID-BINDING PROTEIN 9 TESTIS LIPID-BINDING PROTEIN, TLBP, TESTIS-TYPE FATTY ACID-BINDING PROTEIN, T-FABP	-32.3288	-0.0449651406362144
P63096	6CMO-A	Guanine nucleotide-binding protein G(i), alpha-1 subunit	-32.3133	-0.0430561986051678
P13747	6GHN-A	MHC class I antigen	-32.3077	-0.0423665163229832
Q58F21	4KCX-B	Bromodomain testis-specific protein	-32.307	-0.0422803060377108
P49675	3P0L-A	Steroidogenic acute regulatory protein, mitochondrial	-32.3	-0.0414182031849796
P04075	4ALD-A	FRUCTOSE-BISPHOSPHATE ALDOLASE	-32.2855	-0.0396324187043237
P0CG48	3Q3F-A	Ribonuclease/Ubiquitin chimeric protein	-32.2794	-0.0388811576469446
P68036	6CP2-B	Ubiquitin-conjugating enzyme E2 L3	-32.2789	-0.0388195788717493
Q8WXI4	3FO5-B	Thioesterase, adipose associated, isoform BFIT2	-32.2722	-0.0379944232841355
P28562	6D66-A	Maltose-binding periplasmic protein,Dual specificity protein phosphatase 1	-32.2687	-0.0375633718577708
O76074	3MF0-A	cGMP-specific 3',5'-cyclic phosphodiesterase	-32.2659	-0.0372185307166785
P17931	3ZSJ-A	Galectin-3	-32.2636	-0.0369352683507806
O15540	1FE3-A	FATTY ACID-BINDING PROTEIN, BRAIN	-32.2607	-0.0365781114546498
O76074, P51160	3JWQ-A	cGMP-specific 3',5'-cyclic phosphodiesterase catalytic domain, Cone cGMP-specific 3',5'-cyclic phosphodiesterase subunit alpha chimera	-32.2559	-0.0359869552127771
P68106	4IQ2-A	Peptidyl-prolyl cis-trans isomerase FKBP1B	-32.2468	-0.0348662215042278
Q9Y3B1	6I4Y-B	PRELI domain containing protein 3B	-32.2407	-0.0341149604468478
P30048		Thioredoxin-dependent peroxide reductase, mitochondrial	-32.2327	-0.0331297000437277
Q01973	6TU9-A	Inactive tyrosine-protein kinase transmembrane receptor ROR1	-32.2288	-0.0326493855972062
P50336	3NKS-A	Protoporphyrinogen oxidase	-32.209	-0.0302108660994831
Q6PIF6	5MV8-A	Unconventional myosin-VIIb	-32.2078	-0.0300630770390145
P28715	6VBH-A	DNA repair protein complementing XP-G cells,Flap endonuclease 1	-32.2053	-0.0297551831630395
Q9H0J9	2PQF-A	Poly [ADP-ribose] polymerase 12	-32.2028	-0.0294472892870646
Q9UBU9	1FT8-A	Nuclear RNA export factor 1	-32.1964	-0.0286590809645673
Q9UPP1	3K3O-A	PHD finger protein 8	-32.1929	-0.0282280295382026
Q9UHX1	2DNY-A	Fuse-binding protein-interacting repressor, isoform b	-32.1887	-0.0277107678265637
Q7Z3T8	3T7L-A	Zinc finger FYVE domain-containing protein 16	-32.1887	-0.0277107678265637
Q5QNW6	6MUO-D	Histone H2B type 2-F	-32.1622	-0.0244470927412268
P51532	6HR2-A	Transcription activator BRG1	-32.162	-0.0244224612311488
Q9NRC8	5IQZ-A	SIRT7 protein	-32.1586	-0.0240037255598226
Q9H227	3VKK-A	CYTOSOLIC BETA-GLUCOSIDASE	-32.1525	-0.0232524645024436
Q6PJ56	4MNG-E	TRA@ protein,TRA@ protein, Ti antigen CD3-associated protein gamma chain V-J-C region	-32.1468	-0.0225504664652196
P41208	2K2I-A	Centrin-2	-32.1297	-0.0204444723535493
Q9BZP6	3RM8-A	ACIDIC MAMMALIAN CHITINASE	-32.1296	-0.0204321565985108
Q9C0B1	4CXX-A	Alpha-ketoglutarate-dependent dioxygenase FTO	-32.1269	-0.020099631212457
P08686	4Y8W-A	Cytochrome P450 21-hydroxylase	-32.1197	-0.0192128968496488
Q93096	5BX1-A	Tyrosine Phosphatase	-32.1163	-0.0187941611783226
Q9UMY4	2CSK-A	Sorting nexin 12	-32.1151	-0.018646372117854
P0CG29	4MPF-A	Glutathione S-transferase theta-2	-32.1141	-0.0185232145674642
O75832	1QYM-A	26S proteasome non-ATPase regulatory subunit 10	-32.1019	-0.0170206924527052
Q92600	5ONB-A	CELL DIFFERENTIATION PROTEIN RCD1 HOMOLOG	-32.0974	-0.0164664834759498
Q9H9E1	3V2X-A	Ankyrin repeat family A protein 2	-32.0911	-0.0156905909084919
O43252	2PEZ-B	Bifunctional 3'-phosphoadenosine 5'-phosphosulfate synthetase 1 (PAPS synthetase 1) (PAPSS 1) (Sulfurylase kinase 1) (SK1) (SK 1)	-32.0898	-0.0155304860929848
O95619	5VNA-A	YEATS domain-containing protein 4	-32.0823	-0.0146068044650591
O95831	1M6I-A	Programmed cell death protein 8	-32.0732	-0.0134860707565098
P55774	4MHE-A	C-C motif chemokine 18	-32.0655	-0.0125377576185062
Q9H0U3	6S7T-H	Magnesium transporter protein 1	-32.0651	-0.0124884945983503
O43435	4A04-A	T-BOX TRANSCRIPTION FACTOR TBX1	-32.0639	-0.0123407055378817
Q9BY49	1YXM-C	peroxisomal trans 2-enoyl CoA reductase	-32.0629	-0.0122175479874919
P26038	1E5W-A	MOESIN	-32.0553	-0.0112815506045277
P20933	1APZ-B	ASPARTYLGLUCOSAMINIDASE	-32.049	-0.0105056580370698
Q9Y4U1	5UOS-A	Methylmalonic aciduria and homocystinuria type C protein	-32.045	-0.0100130278355098
Q9UJV9	5GVS-A	ATP-dependent RNA helicase DDX41	-32.043	-0.0097667127347293
A6XGL2	6PXW-E	Insulin	-32.0318	-0.0083873481703601
O95716	2GF9-A	Ras-related protein Rab-3D	-32.0318	-0.0083873481703601
Q16836	1F12-A	3-HYDROXYACYL-COA DEHYDROGENASE	-32.0248	-0.0075252453176298
P43246	3THZ-A	DNA mismatch repair protein Msh2	-32.0215	-0.0071188254013431
Q9Y2N7	4WN5-B	Hypoxia-inducible factor 3-alpha	-32.0215	-0.0071188254013431
Q9UIQ6	5MJ6-A	Leucyl-cystinyl aminopeptidase	-32.0153	-0.0063552485889246
O00159	4BYF-C	UNCONVENTIONAL MYOSIN-IC	-32.0143	-0.0062320910385339
Q9BYV9	3OHV-A	Transcription regulator protein BACH2	-32.0117	-0.0059118814075196
O76064	4WHV-D	E3 ubiquitin-protein ligase RNF8	-31.9969	-0.0040891496617467
Q8N8U2	6V2D-A	Chromodomain Y-like protein 2	-31.9957	-0.0039413606012785
Q9HAZ1	6FYV-A	Dual specificity protein kinase CLK4	-31.9752	-0.0014166308182821
Q8WXG8	5HYD-A	Protein S100-Z	-31.964	-3.7266253912968585e-05
P61771	6BXQ-C	Beta-2-microglobulin	-31.9627	0.0001228385615937
P07360	2OVE-A	Complement component 8, gamma polypeptide	-31.9619	0.000221364601906
Q13427	2GW2-A	PEPTIDYL-PROLYL CIS-TRANS ISOMERASE G	-31.9596	0.0005046269678034
P47895	5FHZ-C	Aldehyde dehydrogenase family 1 member A3	-31.9495	0.0017485182267429
P0C0S5	5B31-G	Histone H2A.Z	-31.9447	0.0023396744686152
Q15223	3SKU-D	Poliovirus receptor-related protein 1	-31.9394	0.0029924094856829
O43929	5UJM-D	Origin recognition complex subunit 4	-31.9259	0.004655036415949
Q9HC52	5EQ0-A	Chromobox protein homolog 8	-31.9256	0.004691983681066
Q6GMX6	3ZL4-H	ABT-007 FAB FRAGMENT	-31.925	0.0047658782112998
P0C1S8	5VDK-A	Wee1-like protein kinase 2	-31.9249	0.0047781939663388
Q7Z434	2VGQ-A	Sugar ABC transporter substrate-binding protein,Mitochondrial antiviral-signaling protein	-31.9231	0.0049998775570409
P37837	1F05-B	TRANSALDOLASE	-31.9087	0.0067733462826583
Q9H777	3ZWF-B	ZINC PHOSPHODIESTERASE ELAC PROTEIN 1	-31.9084	0.0068102935477752
Q6SZW1	6O0S-H	Sterile alpha and TIR motif-containing protein 1	-31.8958	0.0083620786826901
P30307	3OP3-A	M-phase inducer phosphatase 3	-31.8936	0.0086330252935485
P11310	1EGD-B	Acyl-CoA dehydrogenase, medium-chain specific, mitochondrial	-31.8854	0.009642917206747
Q9UBE0	6CWZ-C	SUMO-activating enzyme subunit 1	-31.875	0.0109237557308039
P14867	6D6T-B	Gamma-aminobutyric acid receptor subunit alpha-1,Gamma-aminobutyric acid receptor subunit alpha-1	-31.8718	0.0113178598920521
O60701	3PRJ-C	UDP-glucose 6-dehydrogenase	-31.8718	0.0113178598920521
P17516	2FVL-A	Aldo-keto reductase family 1, member C4	-31.8619	0.0125371196409142
P09104	5IDZ-B	Gamma-enolase	-31.8575	0.0130790128626301
P51668	4AP4-B	Ubiquitin-conjugating enzyme E2 D1	-31.8531	0.0136209060843465
A0A5A3, A0A5B9	4UDU-B	PROTEIN TRBV7-9, T-CELL RECEPTOR BETA-2 CHAIN C REGION	-31.8518	0.0137810108998537
Q14BN4	6AR2-A	Sarcolemmal membrane-associated protein	-31.8427	0.0149017446084034
A1L3X0	6Y7F-B	Elongation of very long chain fatty acids protein 7	-31.8388	0.0153820590549249
P46934	2XBF-A	E3 UBIQUITIN-PROTEIN LIGASE NEDD4	-31.8374	0.0155544796254711
O14763	2H9G-R	DEATH RECEPTOR 5	-31.8373	0.0155667953805101
P31321	4DIN-B	cAMP-dependent protein kinase type I-beta regulatory subunit	-31.8234	0.0172786853309321
P50479	2V1W-A	PDZ and LIM domain protein 4	-31.8158	0.0182146827138967
Q13507	5ZBG-A	Short transient receptor potential channel 3	-31.8136	0.0184856293247547
Q9NUT2	5OCH-A	ATP-binding cassette sub-family B member 8, mitochondrial	-31.8096	0.0189782595263152
Q9NZN9	5U9A-A	Aryl hydrocarbon receptor-interacting protein-like 1 (AIPL1)	-31.8015	0.0199758356844747
H0XPX6	5N74-B	Microtubule-associated protein RP/EB family member 1	-31.8004	0.0201113089899039
P06746	7ICK-A	PROTEIN (DNA POLYMERASE BETA (E.C.2.7.7.7))	-31.7967	0.020566991926347
P16591	6KC4-A	Tyrosine-protein kinase Fer	-31.7956	0.0207024652317762
P01877	6UEA-J	Immunoglobulin heavy constant alpha 2	-31.7926	0.0210719378829465
P01876, P60568	6LX3-B	Interleukin-2,Immunoglobulin heavy constant alpha 1	-31.7896	0.0214414105341168
P20936	6PXB-F	Ras GTPase-activating protein 1	-31.7871	0.0217493044100921
Q96LB9	1SK3-A	Peptidoglycan recognition protein I-alpha	-31.7858	0.0219094092255993
P06702	5W1F-B	Protein S100-A9	-31.7821	0.0223650921620424
O00257	3I8Z-A	E3 SUMO-protein ligase CBX4	-31.7706	0.0237814039915281
P17693	6K60-A	HLA class I histocompatibility antigen, alpha chain G	-31.7681	0.0240892978675034
Q13572	2QB5-A	Inositol-tetrakisphosphate 1-kinase	-31.7677	0.0241385608876593
Q13075	2VM5-A	BACULOVIRAL IAP REPEAT-CONTAINING PROTEIN 1	-31.7648	0.0244957177837906
K7N5M4	5WLG-E	T-cell receptor beta chain V region C5,Human nkt tcr beta chain	-31.7607	0.0250006637403901
P61020		Ras-related protein Rab-5B	-31.7523	0.0260351871636665
Q9UGM6	5EKD-A	Tryptophan--tRNA ligase, mitochondrial	-31.7401	0.0275377092784255
Q9P2E7	6VG4-A	Protocadherin-10	-31.7167	0.0304195959575537
Q92859	3P4L-A	Neogenin	-31.7161	0.0304934904877875
P53597	6G4Q-A	Succinate--CoA ligase [ADP/GDP-forming] subunit alpha, mitochondrial	-31.7008	0.0323778010087558
Q93038	5YGP-A	Human TNRSF25 death domain	-31.6721	0.0359124227049511
Q9H269	4BX9-C	VACUOLAR PROTEIN SORTING-ASSOCIATED PROTEIN 16 HOMOLOG	-31.6702	0.0361464220506922
Q9BW19	5WDH-A	Kinesin-like protein KIFC1	-31.6673	0.0365035789468234
O14641	3CBZ-A	Dishevelled-2	-31.6651	0.0367745255576819
Q9Y2R2	2QCJ-A	Tyrosine-protein phosphatase non-receptor type 22	-31.6636	0.036959261883267
Q9UQE7	6WGE-B	Structural maintenance of chromosomes protein 3	-31.6618	0.0371809454739691
Q9NS75	6RZ9-A	Cysteinyl leukotriene receptor 2,Soluble cytochrome b562,Cysteinyl leukotriene receptor 2	-31.6615	0.037217892739086
P31930	5XTE-Y	Cytochrome b-c1 complex subunit 1, mitochondrial	-31.6519	0.0384002052228306
Q01650	6IRS-B	Large neutral amino acids transporter small subunit 1	-31.6327	0.0407648301903203
O60911	3H6S-A	CATHEPSIN V	-31.6278	0.0413683021872316
Q16576	3CFS-B	Histone-binding protein RBBP7	-31.6262	0.0415653542678557
Q9UHE8	6Y9B-C	Metalloreductase STEAP1	-31.6205	0.0422673523050793
O95931	2K1B-A	Chromobox protein homolog 7	-31.6148	0.0429693503423029
P63279	2PE6-A	SUMO-conjugating enzyme UBC9	-31.6029	0.0444349251919445
P23468	5XNP-D	Receptor-type tyrosine-protein phosphatase delta	-31.6013	0.044631977272569
P12645	2QCQ-A	Bone morphogenetic protein 3	-31.5917	0.0458142897563137
Q9ULU4	5B73-A	PROTEIN KINASE C-BINDING PROTEIN 1	-31.5834	0.0468364974245511
Q5VTE6	6RVZ-A	Protein angel homolog 2	-31.5781	0.0474892324416188
Q6NUK1	4ZCU-A	Calcium-binding mitochondrial carrier protein SCaMC-1	-31.5775	0.0475631269718527
Q9H0M0	1ND7-A	WW domain-containing protein 1	-31.5764	0.0476986002772819
Q96LI5	5DV4-A	CCR4-NOT transcription complex subunit 6-like	-31.5735	0.0480557571734131
P15692	1MJV-B	Vascular endothelial growth factor A	-31.5727	0.048154283213725
Q9BQ50	1Y97-A	Three prime repair exonuclease 2	-31.5697	0.0485237558648952
Q14654	6C3P-D	ATP-sensitive inward rectifier potassium channel 11	-31.5542	0.0504326978959414
Q6NS87	2PYE-E	T-Cell Receptor, Beta Chain	-31.5542	0.0504326978959414
P05156	5O32-J	Complement factor I	-31.5529	0.0505928027114486
Q969G6	1NB0-A	hypothetical protein FLJ11149	-31.5427	0.0518490097254275
P11166	5EQG-A	Solute carrier family 2, facilitated glucose transporter member 1	-31.5288	0.0535608996758496
Q93008	5WCH-B	Probable ubiquitin carboxyl-terminal hydrolase FAF-X	-31.5136	0.0554328944417788
P12018	2H32-A	VpreB protein	-31.5102	0.055851630113105
H0Y4R8	5PWD-A	Nuclear autoantigen Sp-100	-31.5076	0.0561718397441193
P04179	2ADP-A	Superoxide dismutase [Mn]	-31.505	0.0564920493751337
Q9Y5X0	4ON3-A	Sorting nexin-10	-31.5036	0.0566644699456798
P01619	4OB5-L	4E10 antibody germline precursor 7 light chain Fv	-31.498	0.057354152227864
Q96PU5	3JW0-C	E3 ubiquitin-protein ligase NEDD4-like protein	-31.4933	0.0579329927146973
O00154	2QQ2-C	Cytosolic acyl coenzyme A thioester hydrolase	-31.4919	0.0581054132852434
P17980	5VHJ-F	26S proteasome regulatory subunit 6A	-31.4912	0.0581916235705167
P04070	3F6U-H	Vitamin K-dependent protein C heavy chain	-31.4881	0.058573411976726
P21953	2BFD-B	2-OXOISOVALERATE DEHYDROGENASE BETA SUBUNIT	-31.4691	0.0609134054341373
O14558, P31947	5OKF-A	14-3-3 protein sigma,Heat shock protein beta-6	-31.4556	0.0625760323644034
P43166	3MDZ-A	Carbonic anhydrase 7	-31.4476	0.063561292767524
P30556	6OS1-A	Soluble cytochrome b562,Type-1 angiotensin II receptor	-31.4411	0.0643618168450598
P56470	5DUX-B	Galectin-4	-31.4406	0.0644233956202547
P01730	3CD4-A	T CELL SURFACE GLYCOPROTEIN CD4	-31.4387	0.0646573949659957
Q8NB78	4FWE-A	Lysine-specific histone demethylase 1B	-31.4341	0.0652239196977901
Q8TC59	3QIR-A	Piwi-like protein 2	-31.4309	0.0656180238590383
P30520	2V40-A	ADENYLOSUCCINATE SYNTHETASE ISOZYME 2	-31.4271	0.0660860225505208
Q05048	6B3X-A	Cleavage stimulation factor subunit 1	-31.4271	0.0660860225505208
Q9UBT2	6CWY-D	SUMO-activating enzyme subunit 2	-31.4172	0.0673052822993824
P13051	3FCF-A	Uracil-DNA glycosylase	-31.4099	0.0682043324172301
P30084		Enoyl-CoA hydratase	-31.4083	0.0684013844978542
P14091	1TZS-A	Cathepsin E	-31.4041	0.0689186462094926
O00194	2F7S-B	Ras-related protein Rab-27B	-31.3861	0.0711354821165142
Q96RD7	6M67-A	Pannexin-1	-31.3723	0.0728350563118973
Q92729	6SUB-A	Receptor-type tyrosine-protein phosphatase U	-31.3696	0.0731675816979506
Q8WVM7	6QB5-C	Cohesin subunit SA-1	-31.3645	0.0737956852049398
P42224	1BF5-A	SIGNAL TRANSDUCER AND ACTIVATOR OF TRANSCRIPTION 1-ALPHA/BETA	-31.3638	0.0738818954902127
O60603	2Z80-A	Toll-like receptor 2,Variable lymphocyte receptor B	-31.3588	0.0744976832421634
O75340	2ZRS-A	Programmed cell death protein 6	-31.347	0.075950942336766
P08138	2N83-A	Tumor necrosis factor receptor superfamily member 16	-31.3458	0.0760987313972342
Q96EP0	4LJO-A	E3 ubiquitin-protein ligase RNF31	-31.3252	0.0786357769352701
O75897	2AD1-A	Sulfotransferase 1C2	-31.3038	0.0812713485136178
Q9NW38	3ZQS-B	E3 UBIQUITIN-PROTEIN LIGASE FANCL	-31.2903	0.0829339754438839
P07333, Q02763	3BEA-A	Macrophage colony-stimulating factor 1 receptor	-31.2884	0.0831679747896249
P01127	4HQU-A	Platelet-derived growth factor subunit B	-31.2876	0.0832665008299368
P06312	2LVE-A	IMMUNOGLOBULIN LIGHT CHAIN VARIABLE DOMAIN	-31.2868	0.083365026870249
Q15910	5HYN-A	Histone-lysine N-methyltransferase EZH2	-31.2856	0.0835128159307172
Q9Y2L8	2EM5-A	Zinc finger protein 95 homolog	-31.285	0.0835867104609511
O95661, Q96HU8	6NAZ-A	GTP-binding protein Di-Ras2,GTP-binding protein Di-Ras3,GTP-binding protein Di-Ras2	-31.2815	0.0840177618873163
P26447	3M0W-C	Protein S100-A4	-31.2745	0.084879864740047
P41279	4Y83-A	Mitogen-activated protein kinase kinase kinase 8	-31.2734	0.0850153380454762
Q13315	6K9L-A	Serine-protein kinase ATM	-31.2723	0.085150811350905
P05164	6AZP-A	Myeloperoxidase	-31.2616	0.0864685971400788
P61586	6R3V-B	Transforming protein RhoA	-31.2588	0.0868134382811711
Q9UKV8	5T7B-A	Protein argonaute-2	-31.257	0.0870351218718732
P08912	6OL9-A	Muscarinic acetylcholine receptor M5, T4 Lysozyme fusion	-31.2561	0.0871459636672244
Q9ULD4	3PFS-A	Bromodomain and PHD finger-containing protein 3	-31.2541	0.0873922787680045
P06126	5J1A-A	T-cell surface glycoprotein CD1a	-31.2419	0.0888948008827634
Q7Z6Z7	3G1N-A	E3 ubiquitin-protein ligase HUWE1	-31.2414	0.0889563796579588
P61158	6UHC-A	Actin-related protein 3	-31.2369	0.0895105886347142
O14786	2QQM-A	Neuropilin-1	-31.2269	0.0907421641386147
A2RUC4		JmjC domain-containing protein C2orf60	-31.2165	0.0920230026626716
P62308	5XJT-G	Small nuclear ribonucleoprotein G	-31.2075	0.0931314206161824
O15294, P51610	5LWV-A	Host cell factor 1,UDP-N-acetylglucosamine--peptide N-acetylglucosaminyltransferase 110 kDa subunit	-31.2066	0.0932422624115332
Q9UEF7	5W21-A	Klotho	-31.2014	0.0938826816735619
Q8N1Q1	3DA2-A	Carbonic anhydrase 13	-31.2007	0.0939688919588347
O95278	4RKK-C	Laforin	-31.1995	0.0941166810193029
P06703	4YBH-B	Protein S100-A6	-31.1965	0.0944861536704732
A8K008	6AL5-H	B43 HEAVY CHAIN	-31.1933	0.0948802578317214
P13688	2GK2-A	Carcinoembryonic antigen-related cell adhesion molecule 1	-31.1778	0.0967891998627675
P26641	5JPO-D	Elongation factor 1-gamma	-31.1733	0.0973434088395229
Q13489	2UVL-B	BACULOVIRAL IAP REPEAT-CONTAINING PROTEIN 3	-31.1707	0.0976636184705373
Q9Y2T5	6LI0-A	Chimera of G-protein coupled receptor 52 and Flavodoxin	-31.1595	0.099042983034906
P43686	5VHF-D	26S proteasome regulatory subunit 6B	-31.1587	0.0991415090752183
Q9UNQ0	6HCO-A	Broad substrate specificity ATP-binding cassette transporter ABCG2	-31.1584	0.0991784563403352
O95166, Q14457	6HOK-A	Beclin-1,Gamma-aminobutyric acid receptor-associated protein	-31.158	0.0992277193604911
Q9NSI6	3Q2E-A	Bromodomain and WD repeat-containing protein 1	-31.15	0.1002129797636121
P32245	6W25-A	Melanocortin receptor 4,GlgA glycogen synthase,Melanocortin receptor 4	-31.1387	0.1016046600830198
A0A578, A0A5B9	5BS0-E	Protein TRBV5-1,Human nkt tcr beta chain	-31.1326	0.1023559211403993
O60462	5DN2-A	Neuropilin-2	-31.1276	0.1029717088923496
Q13325	3ZGQ-A	Interferon-induced protein with tetratricopeptide repeats 5	-31.1214	0.1037352857047681
Q8N1Q8	4AE7-A	THIOESTERASE SUPERFAMILY MEMBER 5	-31.1191	0.1040185480706655
P17612, P25685	6BYR-C	DnaJ homolog subfamily B member 1,cAMP-dependent protein kinase catalytic subunit alpha chimera	-31.1121	0.1048806509233958
Q9NP55	4KEG-A	Maltose-binding periplasmic/Palate lung and nasal epithelium clone fusion protein	-31.1096	0.1051885447993711
P28335	6BQG-A	5-hydroxytryptamine receptor 2C,Soluble cytochrome b562	-31.104	0.1058782270815557
Q9Y2Z4	2PID-B	Tyrosyl-tRNA synthetase	-31.0977	0.1066541196490132
Q92769	3MAX-A	Histone deacetylase 2	-31.0957	0.1069004347497932
P01138	5JZ7-A	Beta-nerve growth factor	-31.092	0.1073561176862367
A2NUW5, K7N5M4	4NDM-A	T-cell gamma protein,T-cell receptor beta-2 chain C region	-31.0778	0.1091049549017757
Q8NBK3	1Z70-X	C-alpha-formyglycine-generating enzyme	-31.0742	0.1095483220831799
P11233	2A78-A	RAS-RELATED PROTEIN RAL-A	-31.0722	0.1097946371839603
Q8NHX9	6NQ2-B	Two pore calcium channel protein 2	-31.0658	0.1105828455064567
Q9NX74	6EZB-A	tRNA-dihydrouridine(20) synthase [NAD(P)+]-like	-31.0568	0.1116912634599675
Q9UHV8	6A63-A	Galactoside-binding soluble lectin 13	-31.0525	0.1122208409266449
P00451, P01857	5K8D-B	Coagulation factor VIII,Ig gamma-1 chain C region	-31.0518	0.1123070512119178
P00734, P07204	5TO3-B	Prothrombin,Thrombomodulin	-31.0478	0.1127996814134783
Q07157	2RCZ-A	Tight junction protein ZO-1	-31.0426	0.1134401006755065
O76074, Q07343	2CHM-A	CGMP-SPECIFIC 3', 5'-CYCLIC PHOSPHODIESTERASE, CAMP-SPECIFIC 3', 5'-CYCLIC PHOSPHODIESTERASE 4B	-31.0398	0.1137849418165988
P07451	3UYN-A	Carbonic anhydrase 3	-31.0387	0.113920415122028
P63208	2ASS-A	SKP1	-31.0341	0.1144869398538224
F6IQS1	6TDR-A	MHC class I antigen	-31.0035	0.1182555608957588
P63000	1E96-A	Ras-related C3 botulinum toxin substrate 1	-31.0002	0.118661980812046
Q12791	6V35-C	Calcium-activated potassium channel subunit alpha-1	-30.9988	0.1188344013825921
P0C024	5T3P-B	Peroxisomal coenzyme A diphosphatase NUDT7	-30.9975	0.1189945061980993
S6B291	5VL3-H	10-1074 Heavy Chain,10-1074 Heavy Chain	-30.9921	0.1196595569702055
P78330	1L8O-A	L-3-phosphoserine phosphatase	-30.9837	0.1206940803934824
Q9NZH8, Q9UBH0	4P0J-A	Interleukin-36 receptor antagonist/Interleukin-36 gamma chimera protein	-30.9636	0.1231695471563229
O95166, Q9H6L5	7BRQ-A	Reticulophagy regulator 1,Gamma-aminobutyric acid receptor-associated protein	-30.9635	0.1231818629113619
P19440	4GDX-B	Gamma-glutamyltranspeptidase 1	-30.9609	0.1235020725423762
Q03591	3ZD2-B	COMPLEMENT FACTOR H-RELATED PROTEIN 1	-30.9573	0.1239454397237803
Q9NYG8	4WFE-B	Potassium channel subfamily K member 4	-30.9441	0.1255711193889296
O95843	2GGZ-A	Guanylyl cyclase-activating protein 3	-30.9322	0.1270366942385712
P63104, Q15831	4ZDR-B	14-3-3 protein zeta/delta,GGSGGS linker,Serine/threonine-protein kinase STK11	-30.9297	0.1273445881145465
P23378	6I35-B	Glycine dehydrogenase (decarboxylating), mitochondrial	-30.9263	0.1277633237858727
P25311	6R2U-A	Zinc-alpha-2-glycoprotein	-30.9146	0.1292042671254367
Q8TAB3	6VFU-A	Protocadherin-19	-30.9099	0.1297831076122701
P63092, P63096	6PB1-A	Guanine nucleotide-binding protein G(s) subunit alpha isoforms short,Guanine nucleotide-binding protein G(i) subunit alpha-1,Guanine nucleotide-binding protein G(s) subunit alpha isoforms short	-30.9054	0.1303373165890255
O43240	5LPF-A	Kallikrein-10	-30.9042	0.1304851056494937
B4E3L4	6SW3-A	cDNA FLJ57039, highly similar to CREB-binding protein	-30.8982	0.1312240509518342
Q6VAB6	5KKR-B	Kinase suppressor of Ras 2	-30.8942	0.1317166811533942
Q96C45	6TSZ-U	Serine/threonine-protein kinase ULK4	-30.8906	0.1321600483347988
P20020	6A69-A	Plasma membrane calcium-transporting ATPase 1	-30.8817	0.1332561505332706
O75936	3N6W-A	Gamma-butyrobetaine dioxygenase	-30.8814	0.1332930977983875
Q8IXI2	6D71-A	Mitochondrial Rho GTPase 1	-30.8763	0.1339212013053768
Q9ULI0	3LXJ-A	ATPase family AAA domain-containing protein 2B	-30.8725	0.1343891999968593
Q9NZM3	1UHF-A	INTERSECTIN 2	-30.8503	0.1371232976155188
P23368	1PJL-C	NAD-dependent malic enzyme, mitochondrial	-30.8447	0.1378129798977034
P08219	6HUK-A	Gamma-aminobutyric acid receptor subunit alpha-1,Gamma-aminobutyric acid receptor subunit alpha-1	-30.8424	0.1380962422636004
Q96HS1	5MUF-A	Serine/threonine-protein phosphatase PGAM5, mitochondrial	-30.8347	0.139044555401604
Q71DI3	5BO0-A	Histone H3.2	-30.8196	0.1409042344124942
O95154	2CLP-B	AFLATOXIN B1 ALDEHYDE REDUCTASE MEMBER 3	-30.8189	0.1409904446977675
O15263	6CS9-B	Beta-defensin 4A	-30.8125	0.1417786530202639
Q05BQ5	3FEO-A	MBT DOMAIN-CONTAINING PROTEIN 1	-30.81	0.1420865468962393
P01019	5M3Y-A	Angiotensinogen	-30.8067	0.1424929668125265
Q8WV41	4AKV-A	SORTING NEXIN-33	-30.8055	0.1426407558729947
Q9GZU1	6E7Y-A	Mucolipin-1	-30.8049	0.1427146504032286
Q13342	6G8R-B	Nuclear body protein SP140	-30.8023	0.1430348600342429
O15554	6CNN-C	Intermediate conductance calcium-activated potassium channel protein 4	-30.802	0.1430718072993598
Q5W0Z9	6BML-B	human DHHC20 palmitoyltransferase	-30.7902	0.1445250663939629
O15357	5OKP-A	Phosphatidylinositol 3,4,5-trisphosphate 5-phosphatase 2	-30.7747	0.1464340084250091
P12643	3BK3-B	bone morphogenetic protein 2	-30.7641	0.1477394784591439
P26639	4TTV-A	Threonine--tRNA ligase, cytoplasmic	-30.7505	0.149414421144449
P21730	6C1Q-B	Soluble cytochrome b562, C5a anaphylatoxin chemotactic receptor 1 chimera	-30.7423	0.1504243130576475
P48728	1WSR-B	Aminomethyltransferase	-30.7414	0.1505351548529988
Q12884	1Z68-B	fibroblast activation protein, alpha subunit	-30.7326	0.1516189412964312
P54855	6IPB-A	UDP-glucuronosyltransferase 2B15	-30.7296	0.1519884139476014
Q9NUW8	6DJG-A	Tyrosyl-DNA phosphodiesterase 1	-30.7087	0.1545624067507542
Q16772	2VCV-B	GLUTATHIONE S-TRANSFERASE A3	-30.7064	0.1548456691166516
Q9UKJ1	5XO2-A	Paired immunoglobulin-like type 2 receptor alpha	-30.7056	0.1549441951569634
P15085	4UEZ-A	CARBOXYPEPTIDASE A1	-30.7008	0.1555353513988357
P0DOX7	6MSY-L	Fab 2G12, light chain	-30.6966	0.1560526131104742
Q08174	6PIM-A	Protocadherin-1	-30.6837	0.157641345510506
Q9BTU6	5EUT-A	Phosphatidylinositol 4-kinase type 2-alpha,Endolysin,Phosphatidylinositol 4-kinase type 2-alpha	-30.6803	0.1580600811818326
Q6PHR2	6FDZ-U	Serine/threonine-protein kinase ULK3	-30.6764	0.1585403956283537
O60229	5QQE-B	Kalirin	-30.6757	0.158626605913627
Q9UBP0	3VFD-A	Spastin	-30.6744	0.1587867107291342
P06744	1JLH-B	autocrine motility factor	-30.6623	0.1602769170888542
Q9BU19	6H0G-C	Zinc finger protein 692	-30.6546	0.1612252302268577
Q9UP95	6KKU-B	Solute carrier family 12 member 4	-30.6515	0.161607018633067
P47985	5XTE-P	Cytochrome b-c1 complex subunit Rieske, mitochondrial	-30.6495	0.161853333733847
Q5NV88	2W0L-A	V1-22 protein	-30.6463	0.1622474378950952
Q93015	6NBE-N	N-alpha-acetyltransferase 80	-30.645	0.1624075427106024
Q9BUB5	2HW6-A	MAP kinase interacting serine/threonine kinase 1	-30.6404	0.1629740674423967
Q9Y490	6R9T-A	Talin-1	-30.6364	0.1634666976439572
P25054	3AU3-A	Adenomatous polyposis coli protein	-30.6341	0.1637499600098542
P49591	4RQF-B	Serine--tRNA ligase, cytoplasmic	-30.6327	0.1639223805804003
P41181	4NEF-A	Aquaporin-2	-30.6295	0.1643164847416486
Q07960	1OW3-A	Rho-GTPase-activating protein 1	-30.6264	0.1646982731478578
Q08188		Protein-glutamine glutamyltransferase E3	-30.609	0.166841214524645
P28827	1RPM-A	RECEPTOR PROTEIN TYROSINE PHOSPHATASE MU	-30.6004	0.1679003694579998
Q16827	2GJT-A	Receptor-type tyrosine-protein phosphatase O	-30.5994	0.1680235270083901
P52306	5ZHX-A	Rap1 GTPase-GDP dissociation stimulator 1	-30.5963	0.1684053154145993
Q8IUN9	6PUV-A	C-type lectin domain family 10 member A	-30.5945	0.1686269990053014
P53999	6YCS-B	TRANSCRIPTIONAL COACTIVATOR PC4	-30.5854	0.1697477327138511
Q13237	5BV6-A	cGMP-dependent protein kinase 2	-30.5702	0.1716197274797803
Q14332	6C0B-B	Frizzled-2	-30.5573	0.1732084598798122
Q13009	4NXR-A	T-lymphoma invasion and metastasis-inducing protein 1	-30.5547	0.1735286695108265
O15217	1GUM-B	Glutathione S-transferase A4	-30.5511	0.1739720366922306
Q96JP5	2M9A-A	E3 ubiquitin-protein ligase ZFP91	-30.5433	0.1749326655852736
P04180	5BV7-A	Phosphatidylcholine-sterol acyltransferase	-30.525	0.1771864487574121
Q03111	6T1M-A	Protein ENL	-30.5181	0.1780362358551034
Q12959	1PDR-A	Disks large homolog 1	-30.5169	0.1781840249155716
P48039	6ME3-A	chimera protein of Melatonin receptor type 1A and GlgA glycogen synthase	-30.505	0.1796495997652137
Q96EF0	4Y7I-B	Myotubularin-related protein 8	-30.4925	0.1811890691450896
Q86XE3	6AGI-B	Calcium uptake protein 3, mitochondrial	-30.4897	0.1815339102861819
P38919	2HXY-A	Eukaryotic initiation factor 4A-III	-30.4874	0.1818171726520788
Q14117	2VR2-A	DIHYDROPYRIMIDINASE	-30.4644	0.1846497963110506
Q6PIH4		Fab 2G12 light chain	-30.461	0.1850685319823772
P34947	4TNB-A	G protein-coupled receptor kinase 5	-30.4555	0.1857458985095224
P32927	4NKQ-A	CYTOKINE RECEPTOR COMMON BETA CHAIN	-30.4549	0.1858197930397567
[truncated: 1,441 more rows]
