# Supplementary material for: Uncovering the molecular targets of phytocannabinoids: mechanistic insights from inverse molecular docking fingerprint approaches
Source: Front Pharmacol. 2025 Jun 27;16:1611461. doi: 10.3389/fphar.2025.1611461 (PMC12245788; doi:10.3389/fphar.2025.1611461)
Supplement: Supplementary file 2 [file DataSheet2.zip › CBGA_Cannabigerolic_acid_targets.csv]

Uniprot ID	PDB ID-Chain	Protein Name	Docking Score (arb. units)	Z-Score
P08631	2C0T-A	TYROSINE-PROTEIN KINASE HCK	-107.604	-4.37434073594738
P45452	1FLS-A	COLLAGENASE-3	-97.1907	-3.566922241453192
P39900	3F16-A	Macrophage metalloelastase	-90.3151	-3.0338072250084296
O94925	5JYP-A	Glutaminase kidney isoform, mitochondrial	-88.3367	-2.8804075582834425
P02768	6WUW-A	Serum albumin	-87.4881	-2.814609460233088
Q9NQR1	5TH7-A	N-lysine methyltransferase KMT5A	-86.9848	-2.7755849696029395
P01286	5BQM-B	Somatoliberin,Botulinum neurotoxin type D	-84.6143	-2.5917829528360663
P56817	4TRW-A	BETA-SECRETASE 1	-83.7489	-2.524682229229211
P01116	5V9O-A	GTPase KRas	-83.7398	-2.5239766403861066
O75530	5U8F-A	Polycomb protein EED	-83.6611	-2.517874459951788
P12830	4ZT1-B	Cadherin-1	-83.6498	-2.5169982891905702
P06737	1XOI-A	LIVER GLYCOGEN PHOSPHORYLASE	-83.5535	-2.509531453411346
Q86W56	6OA3-A	Poly(ADP-ribose) glycohydrolase	-83.5335	-2.507980708701228
P42262	2XHD-A	Glutamate receptor 2	-83.4034	-2.4978931143619025
Q9H9B1	3MO5-A	Histone-lysine N-methyltransferase, H3 lysine-9 specific 5	-83.3454	-2.4933959547025566
P29317	1MQB-A	Ephrin type-A receptor 2	-83.2513	-2.486099700841446
P08254	2JT5-A	Stromelysin-1	-82.9283	-2.4610551737730213
P27338	2XFU-A	Amine oxidase [flavin-containing] B	-82.603	-2.435832311062933
P24941	2R3H-A	Cyclin-dependent kinase 2	-82.122	-2.3985369007845683
Q09472	6V8N-A	Histone acetyltransferase p300	-81.9829	-2.3877514713256893
P62333	5T0I-E	26S proteasome regulatory subunit 10B	-81.8021	-2.373732739146212
P37231	5U5L-A	Peroxisome proliferator-activated receptor gamma	-81.3471	-2.338453296991001
Q9NXA8	4HDA-A	NAD-dependent protein deacylase sirtuin-5, mitochondrial	-81.2255	-2.329024769153477
P00746	6QMR-A	Complement factor D	-81.0749	-2.31734766148628
P03372	4TUZ-A	Estrogen receptor	-80.5104	-2.273577892043168
Q9GZZ1	6WF5-A	N-alpha-acetyltransferase 50	-80.5011	-2.272856795752961
P05106, P20701	6CKB-A	Chimera protein of Integrin beta-3 and Integrin alpha-L	-80.2776	-2.2555272236173805
Q9NTG7	6ISO-A	NAD-DEPENDENT PROTEIN DEACETYLASE SIRTUIN-3, MITOCHONDRIAL	-80.0357	-2.236770966348489
P03956	3AYK-A	COLLAGENASE	-79.8332	-2.2210696761585327
P11309	1YXX-A	Serine/threonine-protein kinase pim-1	-79.4443	-2.190915445270265
Q03181	5U40-A	Peroxisome proliferator-activated receptor delta	-79.3549	-2.183983616416033
P05543	4YIA-A	Thyroxine-binding globulin	-79.2687	-2.177299906715419
Q96RI1	5Q1E-A	Bile acid receptor	-79.1627	-2.169080959751788
P28482	5BUI-A	Mitogen-activated protein kinase 1	-78.9133	-2.1497431732166024
Q7Z406	5JLH-F	Myosin-14,Alpha-actinin A	-78.8858	-2.1476108992401883
O14757	3NLB-A	Serine/threonine-protein kinase Chk1	-78.8647	-2.1459748635710123
P21673	2B3V-A	Diamine acetyltransferase 1	-78.5999	-2.125443003609035
O14744	6RLL-A	Protein arginine N-methyltransferase 5	-78.5471	-2.1213490375743205
P41594	6FFH-A	Metabotropic glutamate receptor 5,Endolysin,Metabotropic glutamate receptor 5	-78.4711	-2.115456207675868
P00742	2D1J-A	Coagulation factor X, heavy chain	-78.2451	-2.0979327924515205
P34913	3WKE-A	Bifunctional epoxide hydrolase 2	-78.1683	-2.091977932764664
O14965	3H10-A	Aurora kinase A	-78.0697	-2.084332761343776
Q14108	6I2K-E	Lysosome membrane protein 2	-78.0358	-2.081704249060124
P08253	1QIB-A	72 kDa type IV collagenase	-78.031	-2.081332070329696
O43924	5F2U-A	Retinal rod rhodopsin-sensitive cGMP 3',5'-cyclic phosphodiesterase subunit delta	-78.0305	-2.081293301711943
O75469, Q15788	6HTY-A	Nuclear receptor subfamily 1 group I member 2,Nuclear receptor coactivator 1	-77.6754	-2.0537598293837767
P02100		HEMOGLOBIN (BETA CHAIN)	-77.646	-2.051480234659902
P68400	5MO7-A	Casein kinase II subunit alpha	-77.6387	-2.0509142128407083
P49720	5LF3-W	Proteasome subunit beta type-3	-77.4804	-2.038640068460116
P14618	4B2D-B	Pyruvate kinase PKM	-77.3724	-2.030266047025472
P15121	5HA7-A	Aldose reductase	-77.3149	-2.0258076559838787
Q9H2K2	4HLM-A	Tankyrase-2	-77.3142	-2.025753379919025
Q9NWZ3	5UIU-A	Interleukin-1 receptor-associated kinase 4	-77.2821	-2.023264434659284
O75469	1ILG-A	Nuclear receptor subfamily 1 group I member 2	-77.2576	-2.021364772389388
P00338	5W8J-B	L-lactate dehydrogenase A chain	-77.2145	-2.0180229175390814
Q9H7Z6	6OIR-A	histone acetyltransferase MYST1	-77.1659	-2.014254607893492
P04070	3F6U-H	Vitamin K-dependent protein C heavy chain	-77.1486	-2.0129132137192385
P28845	2IRW-B	Corticosteroid 11-beta-dehydrogenase isozyme 1	-77.0716	-2.00694284658528
Q07869	5AZT-A	Peroxisome proliferator-activated receptor alpha	-76.9885	-2.0004995023147347
P60568	1M48-A	Interleukin-2	-76.9527	-1.9977236692836209
P55055	6S4N-D	Oxysterols receptor LXR-beta	-76.9337	-1.9962504618090084
P14780	4XCT-A	Matrix metalloproteinase-9 (MMP-9) (92 kDa type IV collagenase) (92 kDa gelatinase) (Gelatinase B) (GELB)	-76.8969	-1.9933970915423893
Q8IXJ6	4X3P-A	NAD-dependent protein deacetylase sirtuin-2	-76.8701	-1.991319093630829
P49419	4ZUL-C	Alpha-aminoadipic semialdehyde dehydrogenase	-76.8589	-1.990450676593163
P31749	6HHG-A	RAC-alpha serine/threonine-protein kinase	-76.7629	-1.983007101984591
Q02750	3EQG-A	Dual specificity mitogen-activated protein kinase kinase 1	-76.7554	-1.982425572718296
P10721	4HVS-A	Mast/stem cell growth factor receptor Kit,Mast/stem cell growth factor receptor Kit	-76.6518	-1.9743927151198783
P08709	5PAB-H	Coagulation factor VII heavy chain	-76.632	-1.9728574778568613
P07333	4R7H-A	Macrophage colony-stimulating factor 1 receptor	-76.5208	-1.964235337268598
Q86X55	6IZQ-A	Histone-arginine methyltransferase CARM1	-76.5057	-1.9630645250124588
P48730	5IH6-A	Casein kinase I isoform delta	-76.4287	-1.9570941578785
Q92731	3OMQ-A	Estrogen receptor beta	-76.4099	-1.955636457850987
P15812, P61769	3S6C-A	Beta-2-microglobulin, T-cell surface glycoprotein CD1e, membrane-associated	-76.4063	-1.9553573238031663
P69905	3S66-A	Hemoglobin subunit alpha	-76.3749	-1.952922654608279
P29373	1CBQ-A	CELLULAR RETINOIC ACID BINDING PROTEIN-TYPE II	-76.338	-1.9500615306181088
P54760	6FNM-A	Ephrin type-B receptor 4	-76.243	-1.9426954932450429
O43639	4E6R-B	Cytoplasmic protein NCK2	-76.2037	-1.939648279889659
Q8N5Z0	4GDY-A	Kynurenine/alpha-aminoadipate aminotransferase mitochondrial	-76.058	-1.9283511046764417
P08235	5MWP-A	MINERALOCORTICOID RECEPTOR	-76.034	-1.9264902110242987
P34972	5ZTY-A	G protein coupled receptor,T4 lysozyme,G protein coupled receptor	-75.9957	-1.92352053490442
O60674	6BBV-A	Tyrosine-protein kinase JAK2	-75.9918	-1.923218139685947
Q8WTS6	4JLG-A	Histone-lysine N-methyltransferase SETD7	-75.955	-1.9203647694193275
P61769	1C16-B	Beta-2-microglobulin	-75.9089	-1.916790302862503
P51449	6CVH-A	Nuclear receptor ROR-gamma	-75.8273	-1.910463264445216
P13631	1FCZ-A	RETINOIC ACID RECEPTOR GAMMA-2	-75.6938	-1.900112043505171
Q03164	6U9K-A	Histone-lysine N-methyltransferase 2A	-75.6777	-1.8988636940135253
Q16539	1WFC-A	Mitogen-activated protein kinase 14	-75.6712	-1.8983597019827367
Q8TF76	4OUC-A	Serine/threonine-protein kinase haspin	-75.6581	-1.897343964197609
Q13635	6OEV-A	Protein patched homolog 1	-75.6528	-1.8969330168494272
P05106	4G1M-B	Integrin beta-3	-75.652	-1.8968709870610223
Q08AH3	3GPC-A	Acyl-coenzyme A synthetase ACSM2A	-75.5564	-1.8894584273466528
Q96KQ7	3K5K-A	Histone-lysine N-methyltransferase EHMT2	-75.536	-1.8878766677423315
P30038	3V9H-B	Delta-1-pyrroline-5-carboxylate dehydrogenase, mitochondrial	-75.4958	-1.884759670874992
P10827	2H79-A	THRA protein	-75.4046	-1.8776882749968489
Q13133	3IPU-B	Oxysterols receptor LXR-alpha	-75.3616	-1.874354173870092
P30838	4H80-B	Aldehyde dehydrogenase, dimeric NADP-preferring	-75.3073	-1.8701439019821189
P00374	1OHK-A	Dihydrofolate reductase	-75.2966	-1.869314253562205
P23443	4L44-A	RPS6KB1 protein	-75.2508	-1.865763048176032
P10644	5KJY-A	cAMP-dependent protein kinase type I-alpha regulatory subunit	-75.1109	-1.8549155889287487
Q9NYA1	3VZB-A	Sphingosine kinase 1	-75.0655	-1.8513953984367784
P19793	1FM6-A	Retinoid X receptor, alpha	-74.9945	-1.8458902547158555
P01308	3P33-B	INSULIN	-74.9329	-1.8411139610086888
P23458	4IVC-A	Tyrosine-protein kinase JAK1	-74.815	-1.831972320942536
P19429, P63316	6MV3-A	Troponin C, slow skeletal and cardiac muscles,Troponin I, cardiac muscle chimera	-74.773	-1.8287157570512853
Q9NZD2	2EVT-A	Glycolipid transfer protein	-74.7564	-1.8274286389418868
P30419	6PAV-A	Glycylpeptide N-tetradecanoyltransferase 1	-74.7132	-1.8240790303680288
O60741	5U6P-A	Potassium/sodium hyperpolarization-activated cyclic nucleotide-gated channel 11	-74.5646	-1.812556997171844
Q9UBT2	3KYD-B	SUMO-activating enzyme subunit 2	-74.5304	-1.8099052237175404
O15530	3QC4-A	3-phosphoinositide-dependent protein kinase 1	-74.5284	-1.8097501492465289
O14842	5TZY-A	Free fatty acid receptor 1,Endolysin,Free fatty acid receptor 1	-74.4881	-1.8066253986556384
Q06187	6DI5-A	Tyrosine-protein kinase BTK	-74.4863	-1.806485831631728
Q02763	2P4I-A	Angiopoietin-1 receptor	-74.4655	-1.804873057133204
P22303	4EY4-B	Acetylcholinesterase	-74.436	-1.8025857086857784
Q95460	4LCW-A	Major histocompatibility complex class I-related gene protein	-74.3856	-1.7986778320162775
Q93009	5NGF-A	Ubiquitin carboxyl-terminal hydrolase 7	-74.3554	-1.796336207503998
P43405	5Y5U-A	Tyrosine-protein kinase SYK	-74.303	-1.7922732563634851
Q9Y698	6DM1-C	Glutamate receptor 2,Voltage-dependent calcium channel gamma-2 subunit	-74.1961	-1.7839845258878988
P25774	5QC3-A	Cathepsin S	-74.1616	-1.7813094912629437
P68871	1R1X-B	Hemoglobin subunit beta	-74.0121	-1.7697176745548029
P00797	5SXN-A	Renin	-73.9582	-1.7655384175610318
P62873	6GDG-B	Guanine nucleotide-binding protein G(I)/G(S)/G(T) subunit beta-1	-73.9314	-1.7634604196494714
Q460N5	4F1Q-A	Poly [ADP-ribose] polymerase 14	-73.8306	-1.7556446663104714
P35968	3C7Q-A	Vascular endothelial growth factor receptor 2	-73.7099	-1.7462859219849023
Q9UHD2	4IWP-A	Serine/threonine-protein kinase TBK1	-73.7036	-1.7457974374012142
P29016	5WKG-A	T-cell surface glycoprotein CD1b	-73.6979	-1.745355475158831
P02794	3ES3-A	Ferritin heavy chain	-73.643	-1.7410986809295537
P15813	3VWJ-A	Antigen-presenting glycoprotein CD1d	-73.5979	-1.7376017516082345
Q10471	4D11-A	Polypeptide N-acetylgalactosaminyltransferase 2	-73.5439	-1.7334147408909126
Q9Y5Y6	3SO3-A	ST14 protein	-73.5064	-1.7305070945594396
P46063	2V1X-A	ATP-DEPENDENT DNA HELICASE Q1	-73.4376	-1.72517253275663
P04150	5UC3-A	Glucocorticoid receptor	-73.3524	-1.7185663602915224
P49189	6QAK-A	4-trimethylaminobutyraldehyde dehydrogenase	-73.3242	-1.7163798102502543
Q8N6T7	5MGN-A	NAD-dependent protein deacetylase sirtuin-6	-73.2515	-1.7107428532289706
Q14416	4XAS-A	Metabotropic glutamate receptor 2	-73.0408	-1.6944057577078662
Q460N3	6RY4-A	Poly [ADP-ribose] polymerase 15	-73.0216	-1.692917042786152
P48039	6ME5-A	chimera protein of Melatonin receptor type 1A and GlgA glycogen synthase	-73.0187	-1.692692184803184
P10275	4OFU-A	Androgen receptor	-72.9197	-1.6850159984880948
P15056	1UWJ-B	B-RAF PROTO-ONCOGENE SERINE/THREONINE-PROTEIN KINASE	-72.8341	-1.678378811128785
P08397	5M7F-A	Porphobilinogen deaminase	-72.7823	-1.6743623823295763
P07900	3INW-A	Heat shock protein HSP 90-alpha	-72.7728	-1.6736257785922697
Q13107	2Y6E-D	UBIQUITIN CARBOXYL-TERMINAL HYDROLASE 4	-72.6815	-1.6665466289905753
P49759	6R8J-A	Dual specificity protein kinase CLK1	-72.6807	-1.6664845992021706
P00325	1U3U-A	ALCOHOL DEHYDROGENASE	-72.6271	-1.6623286033790512
P04637	5AB9-A	Cellular tumor antigen p53	-72.6196	-1.661747074112757
P52333	6DA4-A	Tyrosine-protein kinase JAK3	-72.5991	-1.6601575607848849
Q07343	3W5E-A	cAMP-specific 3',5'-cyclic phosphodiesterase 4B	-72.5433	-1.6558309830436522
Q14680	4UMT-A	MATERNAL EMBRYONIC LEUCINE ZIPPER KINASE	-72.4887	-1.6515974499850263
P04439	2P5E-A	HLA class I histocompatibility antigen, A-2 alpha chain	-72.4499	-1.6485890052473955
Q99558	4IDT-B	Mitogen-activated protein kinase kinase kinase 14	-72.2708	-1.6347020863682782
P31153	5A1G-A	S-adenosylmethionine synthase isoform type-2	-72.2426	-1.6325155363270103
O43781	5Y86-A	Dual specificity tyrosine-phosphorylation-regulated kinase 3	-72.2181	-1.630615874057115
O95819	4OBP-A	Mitogen-activated protein kinase kinase kinase kinase 4	-72.1789	-1.627576414425281
P49863	1MZD-A	pro-granzyme K	-72.1337	-1.624071731380412
P00734	5EW1-H	thrombin	-72.1229	-1.6232343292369475
P22102	1RBZ-A	PHOSPHORIBOSYLGLYCINAMIDE FORMYLTRANSFERASE	-72.1077	-1.6220557632572563
O43617	1SZ7-A	Trafficking protein particle complex subunit 3	-72.1072	-1.6220169946395042
P51449, Q15596	5VB5-A	Nuclear receptor ROR-gamma, SRC2 chimera	-72.0758	-1.6195823254446169
Q01970	3OHM-B	1-phosphatidylinositol 4,5-bisphosphate phosphodiesterase beta-3	-72.0706	-1.6191791318199855
P55210	1GQF-A	Caspase-7	-71.976	-1.6118441093411222
O00187	1Q3X-A	Mannan-binding lectin serine protease 2	-71.9371	-1.6088279108799406
Q13546	5TX5-A	Receptor-interacting serine/threonine-protein kinase 1	-71.9224	-1.6076881135180026
Q9P2H5	5TXK-A	Ubiquitin carboxyl-terminal hydrolase 35,Ubiquitin carboxyl-terminal hydrolase 35	-71.8754	-1.604043863449223
P36888	4XUF-A	Receptor-type tyrosine-protein kinase FLT3	-71.8375	-1.6011052022235477
O94788	4X2Q-C	Retinal dehydrogenase 2	-71.8033	-1.598453428769243
O60502	5UN9-B	Protein O-GlcNAcase	-71.7813	-1.5967476095881123
P21554	6KQI-A	Cannabinoid receptor 1,Flavodoxin,Cannabinoid receptor 1	-71.7658	-1.59554578243777
O14939	6OHO-A	Phospholipase D2	-71.6771	-1.5886682296483912
Q9HD34	5WGB-B	LYR motif-containing protein 4	-71.6666	-1.5878540886755792
P62826	5DHA-A	GTP-binding nuclear protein Ran	-71.6635	-1.5876137232455103
Q8NEZ4	6KIW-K	Histone-lysine N-methyltransferase 2C	-71.6567	-1.58708647004407
Q13627	6S1J-A	Dual specificity tyrosine-phosphorylation-regulated kinase 1A	-71.5744	-1.5807051555619294
O75608	6QGQ-A	Acyl-protein thioesterase 1	-71.5735	-1.580635372049974
P14920	3G3E-B	D-amino-acid oxidase	-71.5424	-1.578223964025739
P49841	5KPK-A	Glycogen synthase kinase-3 beta	-71.5254	-1.576905831022138
P20142	1HTR-B	GASTRICSIN	-71.5161	-1.576184734731932
Q05586	5H8Q-B	Glutamate receptor ionotropic, NMDA 1	-71.483	-1.5736182522366855
O75762	6V9Y-A	Transient receptor potential cation channel subfamily A member 1	-71.385	-1.5660196031571016
P11310		Acyl-CoA dehydrogenase, medium-chain specific, mitochondrial	-71.3045	-1.559777855698872
O00757	4HE1-A	Fructose-1,6-bisphosphatase isozyme 2	-71.2713	-1.5572036194800736
P27708	4C6B-A	CAD PROTEIN	-71.2241	-1.5535438619641933
Q06520	3F3Y-B	HYDROXYSTEROID SULFOTRANSFERASE	-71.1705	-1.5493878661410736
Q8N300	6J7B-B	Small vasohibin-binding protein	-71.1509	-1.547868136325156
O60760	1IYI-D	Hematopoietic prostaglandin D synthase	-71.1455	-1.5474494352534245
P21397	2BXS-A	AMINE OXIDASE [FLAVIN-CONTAINING] A	-71.0219	-1.5378658329448882
Q9Y5X4	4LOG-A	Maltose ABC transporter periplasmic protein and NR2E3 protein chimeric construct	-71.0092	-1.536881110053963
P62508	2P7Z-A	Estrogen-related receptor gamma	-70.9783	-1.5344852094768286
P51955	2W5H-A	SERINE/THREONINE-PROTEIN KINASE NEK2	-70.9748	-1.5342138291525576
P0DMM9	2A3R-A	Monoamine-sulfating phenol sulfotransferase	-70.9696	-1.5338106355279264
P61088	3HCT-B	Ubiquitin-conjugating enzyme E2 N	-70.9459	-1.531973003046435
P11086	1HNN-A	PHENYLETHANOLAMINE N-METHYLTRANSFERASE	-70.9272	-1.530523056742474
P00533	4HJO-A	Epidermal growth factor receptor	-70.9156	-1.5296236248106043
P20231	4A6L-B	TPSB2 protein	-70.8672	-1.5258708226121165
Q7L8A9	6J7B-A	Tubulinyl-Tyr carboxypeptidase 1	-70.8248	-1.5225832438266635
O00311	6YA6-A	Cell division cycle 7-related protein kinase,Cell division cycle 7-related protein kinase,Cell division cycle 7-related protein kinase	-70.8244	-1.5225522289324611
Q9BXW6	5ZM7-A	Oxysterol-binding protein-related protein 1	-70.8176	-1.522024975731021
P08069	3O23-A	Insulin-like growth factor 1 receptor	-70.7433	-1.5162639591329286
P29965	3LKJ-C	CD40 ligand	-70.7368	-1.5157599671021398
Q9UNN8	4V3E-B	ENDOTHELIAL PROTEIN C RECEPTOR	-70.7288	-1.5151396692180925
P11172	2WNS-A	OROTATE PHOSPHORIBOSYLTRANSFERASE	-70.7271	-1.5150078559177311
P62937	2X2D-C	PEPTIDYL-PROLYL CIS-TRANS ISOMERASE	-70.7154	-1.5141006702623123
Q96RU2	6HEK-C	Ubiquitin carboxyl-terminal hydrolase 28	-70.6426	-1.5084559595174785
O95045	3P0E-B	Uridine phosphorylase 2	-70.5253	-1.4993608417926296
O60218	5LIX-X	Aldo-keto reductase family 1 member B10	-70.5146	-1.498531193372716
Q86U86	5FH8-A	Protein polybromo-1	-70.4889	-1.4965384864202127
P49354	2H6H-A	Protein farnesyltransferase alpha subunit	-70.4034	-1.4899090527844536
Q08345	4BKJ-A	EPITHELIAL DISCOIDIN DOMAIN-CONTAINING RECEPTOR 1	-70.3845	-1.4884435990333909
Q16875	3QPU-A	6-phosphofructo-2-kinase/fructose-2,6-bisphosphatase 3	-70.3691	-1.4872495256065992
P00491	1V3Q-E	PURINE NUCLEOSIDE PHOSPHORYLASE	-70.3576	-1.4863578473982808
P16070	4PZ3-B	CD44 antigen	-70.3504	-1.485799579302637
P48736	4XZ4-A	Phosphatidylinositol 4,5-bisphosphate 3-kinase catalytic subunit gamma isoform	-70.3171	-1.4832175893602888
P04049	1GUA-B	C-RAF1	-70.3068	-1.4824189558345775
Q9Y6M9	5XTD-p	NADH dehydrogenase [ubiquinone] 1 beta subcomplex subunit 9	-70.3022	-1.4820622845512503
P22455	4QQC-A	Fibroblast growth factor receptor 4	-70.2854	-1.48075965899475
P55212	4N7J-B	Caspase-6	-70.2395	-1.4772006998850271
P53779	3PTG-A	Mitogen-activated protein kinase 10	-70.2279	-1.4763012679531582
P50053	3NC9-B	Ketohexokinase	-70.1711	-1.471897152976419
Q8IU60	5QP1-A	DCP2 (NUDT20)	-70.1465	-1.469989736982973
Q9Y5K2	6NVB-A	Kallikrein-4	-70.1246	-1.4682916715253924
Q92918	6CQF-A	Mitogen-activated protein kinase kinase kinase kinase 1	-70.0755	-1.4644845932620505
Q16552	5HI3-B	Interleukin-17A	-70.0627	-1.463492116647574
O75521	4U18-C	Enoyl-CoA delta isomerase 2	-70.0126	-1.4596075011487255
Q86TI2	6EOR-B	Dipeptidyl peptidase 9	-69.9851	-1.4574752271723117
Q9H3H5	5O5E-A	UDP-N-acetylglucosamine--dolichyl-phosphate N-acetylglucosaminephosphotransferase	-69.9604	-1.4555600574553147
P49773	1KPF-A	Histidine triad nucleotide-binding protein 1	-69.9384	-1.453854238274183
P14735	2G56-A	Insulin-degrading enzyme	-69.9207	-1.452481829205727
P35557	4RCH-A	Glucokinase	-69.8945	-1.450450353635471
P50225	4GRA-A	Phenol-sulfating phenol sulfotransferase 1	-69.8763	-1.4490391759492631
Q05397	4K9Y-A	Focal adhesion kinase 1	-69.8601	-1.4477830727340668
Q6V1X1	6HP8-A	Dipeptidyl peptidase 8	-69.8262	-1.4451545604504146
Q96GA7	2RKB-A	Serine dehydratase-like	-69.8241	-1.444991732255852
P14902	6E43-A	Indoleamine 2,3-dioxygenase 1	-69.8227	-1.4448831801261437
P10828	1Q4X-A	Thyroid hormone receptor beta	-69.7885	-1.4422314066718398
P49336	4G6L-A	Cyclin-dependent kinase 8	-69.751	-1.439323760340367
Q9HAB8	1P9O-B	Phosphopantothenoylcysteine synthetase	-69.7373	-1.4382615002139354
P19971	2J0F-C	THYMIDINE PHOSPHORYLASE	-69.5768	-1.4258167739152292
O00300	3URF-Z	Tumor necrosis factor receptor superfamily member 11B	-69.5711	-1.4253748116728449
P22314	6DC6-A	Ubiquitin-like modifier-activating enzyme 1	-69.5546	-1.424095447286996
P42336	5SWR-A	Phosphatidylinositol 4,5-bisphosphate 3-kinase catalytic subunit alpha isoform	-69.4898	-1.4190710344262103
P15559	4CET-A	NAD(P)H DEHYDROGENASE [QUINONE] 1	-69.4444	-1.41555084393424
Q04609	4W9Y-A	Glutamate carboxypeptidase II	-69.444	-1.4155198290400377
P00740	5JB8-S	Coagulation factor IX	-69.4319	-1.4145816284904154
P29597	6VNY-A	Non-receptor tyrosine-protein kinase TYK2	-69.4235	-1.4139303157121657
P17612	3OVV-A	CAMP-DEPENDENT PROTEIN KINASE CATALYTIC SUBUNIT ALPHA	-69.4155	-1.4133100178281173
O75626	3DAL-B	PR domain zinc finger protein 1	-69.4152	-1.4132867566574658
Q8N159		N-acetylglutamate synthase, mitochondrial	-69.3998	-1.4120926832306742
P0DP23	4OVN-A	Calmodulin	-69.3367	-1.4072000836702478
P43490	2E5D-B	Nicotinamide phosphoribosyltransferase	-69.2637	-1.401539865478313
P35790	2CKO-A	CHOLINE KINASE ALPHA	-69.2088	-1.397283071249036
P17787	5KXI-B	Neuronal acetylcholine receptor subunit beta-2	-69.2079	-1.3972132877370806
Q99683	5UOX-A	Mitogen-activated protein kinase kinase kinase 5	-69.1448	-1.3923206881766552
Q96JM7	4L59-A	Lethal(3)malignant brain tumor-like protein 3	-69.1396	-1.391917494552024
P30613	2VGF-A	Pyruvate kinase	-69.0858	-1.387745991281804
P03951	6R8X-A	Coagulation factor XI	-69.0416	-1.3843188454724404
P78371	6NRC-B	T-complex protein 1 subunit beta	-68.984	-1.3798527007072967
O75311	5CFB-A	Glycine receptor subunit alpha-3,Glycine receptor subunit alpha-3	-68.9737	-1.3790540671815852
O95749	2Q80-F	Geranylgeranyl pyrophosphate synthase	-68.9692	-1.378705149621809
P48740	4IW4-F	Mannan-binding lectin serine protease 3	-68.9455	-1.3768675171403173
Q14534	6C6P-B	Squalene monooxygenase	-68.941	-1.3765185995805411
P00519	3QRJ-A	Tyrosine-protein kinase ABL1	-68.9302	-1.3756811974370764
P07949	2IVU-A	PROTO-ONCOGENE TYROSINE-PROTEIN KINASE RECEPTOR RET PRECURSOR	-68.8999	-1.3733318192012465
P40261	6PVS-A	NNMT protein	-68.8604	-1.3702690983987609
Q9C000	4IFP-A	Maltose-binding periplasmic protein,NACHT, LRR and PYD domains-containing protein 1	-68.8486	-1.3693541590197909
P01031	5I5K-B	Complement C5	-68.8383	-1.368555525494079
P27707	5MQL-B	Deoxycytidine kinase	-68.8358	-1.3683616824053146
O75460	6HX1-A	Serine/threonine-protein kinase/endoribonuclease IRE1	-68.8122	-1.366531803647374
Q9H1D0	6D7T-B	Transient receptor potential cation channel subfamily V member 6	-68.7936	-1.3650896110669626
P04629	4PMS-A	High affinity nerve growth factor receptor	-68.7449	-1.3613135476978226
Q6P179	5CU5-A	Endoplasmic reticulum aminopeptidase 2	-68.7433	-1.3611894881210134
Q8N1Q8	4AE7-A	THIOESTERASE SUPERFAMILY MEMBER 5	-68.699	-1.357754588588099
O14686	4Z4P-A	Histone-lysine N-methyltransferase 2D	-68.6819	-1.356428701860947
P08581	3R7O-A	Hepatocyte growth factor receptor	-68.6673	-1.35529665822256
P16581	4C16-A	HUMAN E-SELECTIN	-68.6593	-1.3546763603385128
P49286	6ME9-A	Soluble cytochrome b562,Melatonin receptor type 1B,Rubredoxin	-68.6401	-1.3531876454167986
Q16288	4YMJ-A	NT-3 growth factor receptor	-68.6134	-1.351117401228789
Q8N884	6CTA-A	Cyclic GMP-AMP synthase	-68.5918	-1.3494425969418609
Q15303	3BBT-B	Receptor tyrosine-protein kinase erbB-4	-68.5753	-1.348163232556012
O75874	6U4J-B	Isocitrate dehydrogenase [NADP] cytoplasmic	-68.5405	-1.3454649367604044
Q9BXB1	4KT1-A	Leucine-rich repeat-containing G-protein coupled receptor 4	-68.5268	-1.3444026766339727
P14061	3HB5-X	Estradiol 17-beta-dehydrogenase 1	-68.5264	-1.3443716617397703
Q15274	5AYX-A	Nicotinate-nucleotide pyrophosphorylase [carboxylating]	-68.5093	-1.3430457750126186
Q9NPI1	6V17-A	Bromodomain-containing protein 7	-68.5061	-1.3427976558590002
P33981	5EHO-A	Dual specificity protein kinase TTK	-68.4875	-1.341355463278589
Q07817	3ZLO-A	Bcl-2-like protein 1,APOPTOSIS REGULATOR BCL-XL	-68.4737	-1.3402854494286065
P0DJD7	1PSN-A	PEPSIN 3A	-68.4414	-1.3377809967217646
Q9UGN5	3KJD-A	POLY [ADP-RIBOSE] POLYMERASE 2	-68.4061	-1.3350439323084038
P23381	1O5T-A	Tryptophan--tRNA ligase, cytoplasmic	-68.3741	-1.3325627407722134
P11474	2PJL-B	Steroid hormone receptor ERR1	-68.3704	-1.3322758530008418
P23946	4AFZ-A	CHYMASE	-68.3232	-1.3286160954849602
P00749	1C5W-B	UROKINASE-TYPE PLASMINOGEN ACTIVATOR	-68.3224	-1.3285540656965555
P07333, P11362	3KRL-A	Macrophage colony-stimulating factor 1 receptor, Basic fibroblast growth factor receptor 1	-68.3049	-1.3271971640752016
P54619	2UV7-A	5'-AMP-activated protein kinase subunit gamma-1	-68.2874	-1.3258402624538477
P78536	3E8R-A	ADAM 17	-68.2757	-1.324933076798427
Q9Y6F1	4L7L-A	Poly [ADP-ribose] polymerase 3	-68.2625	-1.323909585289749
O75173	2RJP-A	ADAMTS-4	-68.2144	-1.3201800442619118
P13501	5L2U-E	C-C motif chemokine 5	-68.2007	-1.3191177841354802
P37268	3WCF-A	Squalene synthase	-68.1886	-1.318179583585858
Q07889	6D5J-B	Son of sevenless homolog 1	-68.1882	-1.3181485686916556
Q96EB6	4ZZI-A	NAD-dependent protein deacetylase sirtuin-1	-68.1612	-1.3160550633329946
Q86TU7	6V63-A	Histone-lysine N-methyltransferase setd3	-68.0958	-1.3109841281309054
P30405	3QYU-A	PEPTIDYL-PROLYL CIS-TRANS ISOMERASE	-68.0291	-1.305812394522658
O15264	4EYM-A	Mitogen-activated protein kinase 13	-67.9747	-1.301594368911134
P53370	3H95-A	Nucleoside diphosphate-linked moiety X motif 6	-67.9011	-1.2958876283778955
P00747	1DDJ-A	PLASMIN	-67.8887	-1.2949261666576215
Q99720	5HK1-C	Sigma non-opioid intracellular receptor 1	-67.8622	-1.292871429916714
P09874	4DQY-C	Poly [ADP-ribose] polymerase 1	-67.8558	-1.292375191609476
P12724	4OXF-A	Eosinophil cationic protein	-67.8371	-1.290925245305515
P07550	3PDS-A	Beta-2 adrenergic receptor	-67.8324	-1.2905608202986367
Q9Y697	5WGB-A	Cysteine desulfurase, mitochondrial	-67.8085	-1.2887076803700437
P18206	5L0H-A	Vinculin	-67.7941	-1.2875911441787582
Q99436	5LEX-H	Proteasome subunit beta type-7	-67.7669	-1.2854821313729965
P43005	6S3Q-B	Excitatory amino acid transporter 3	-67.7615	-1.2850634303012638
Q13231	1HKJ-A	Chitotriosidase-1	-67.7533	-1.2844276249701148
Q12879	6IRH-B	Glutamate receptor ionotropic, NMDA 2A	-67.7451	-1.2837918196389655
P54578	6IIM-B	Ubiquitin carboxyl-terminal hydrolase 14	-67.7348	-1.2829931861132553
P31645	6DZZ-A	Sodium-dependent serotonin transporter	-67.7221	-1.282008463222329
Q00534	3NUX-A	Cell division protein kinase 6	-67.7197	-1.281822373857115
P25105	5ZKQ-A	Platelet-activating factor receptor,Endolysin,Endolysin,Platelet-activating factor receptor	-67.7182	-1.2817060680038557
P54753	5L6P-A	Ephrin type-B receptor 3	-67.692	-1.2796745924335993
O96013	5XVF-A	Serine/threonine-protein kinase PAK 4	-67.6748	-1.2783409519828977
Q9BY41	1VKG-A	Histone deacetylase 8	-67.6445	-1.2759915737470664
O95497	4CYF-A	PANTETHEINASE	-67.6062	-1.2730218976271888
P04746	3OLI-A	Pancreatic alpha-amylase	-67.5736	-1.2704941837496944
Q9UM73	5AA9-A	ALK tyrosine kinase receptor	-67.5677	-1.2700367140602091
P28072	5LF7-b	Proteasome subunit beta type-6	-67.5365	-1.2676175523124238
Q8N6N7	3EPY-B	Acyl-CoA-binding domain-containing protein 7	-67.5095	-1.2655240469537627
P02689	6EW2-A	Myelin P2 protein	-67.4607	-1.261740229861072
O95747	2VWI-C	Serine/threonine-protein kinase OSR1	-67.4507	-1.2609648575060122
P08263	6ATO-A	Glutathione S-transferase A1	-67.4413	-1.260236007492256
O43318, Q15750	4GS6-A	TAK1 kinase - TAB1 chimera fusion protein	-67.4373	-1.259925858550232
Q13126	1CG6-A	S-methyl-5'-thioadenosine phosphorylase	-67.4364	-1.2598560750382777
P07339	4OC6-A	Cathepsin D heavy chain	-67.4291	-1.259290053219084
P05121	3Q03-A	PLASMINOGEN ACTIVATOR INHIBITOR 1	-67.4192	-1.258522434587575
Q16740	1TG6-G	Putative ATP-dependent Clp protease proteolytic subunit	-67.3751	-1.2551030425017622
P41586	3N94-A	Fusion protein of Maltose-binding periplasmic protein and pituitary adenylate cyclase 1 Receptor-short	-67.3711	-1.254792893559738
Q9UDY8	6F7I-A	Mucosa-associated lymphoid tissue lymphoma translocation protein 1	-67.3674	-1.2545060057883664
P36897	5E8U-A	TGF-beta receptor type-1	-67.3534	-1.2534204844912822
O43353	5NG2-B	RECEPTOR-INTERACTING SERINE/THREONINE-PROTEIN KINASE 2	-67.3387	-1.2522806871293453
Q8NCC3	4X97-A	Group XV phospholipase A2	-67.3291	-1.2515363296684876
O43175	6RIH-B	D-3-phosphoglycerate dehydrogenase	-67.3211	-1.2509160317844403
P12931	1YOJ-A	Proto-oncogene tyrosine-protein kinase Src	-67.296	-1.248969847173241
P19784	6QY9-A	Casein kinase II subunit alpha'	-67.2822	-1.2478998333232587
Q14832	4XAR-A	Metabotropic glutamate receptor 3	-67.2549	-1.2457830667939462
O75643	6S9I-B	U5 small nuclear ribonucleoprotein 200 kDa helicase	-67.2192	-1.2430149874863832
P11362	6MZQ-A	Fibroblast growth factor receptor 1	-67.2121	-1.242464473114291
Q86U44	6TTW-A	N6-adenosine-methyltransferase catalytic subunit	-67.1735	-1.2394715358237611
P07711	2NQD-B	Cathepsin L	-67.1261	-1.235796270860778
Q86V25	6J4S-A	Tubulinyl-Tyr carboxypeptidase 2	-67.1185	-1.2352069878709329
Q99685	3HJU-A	Monoglyceride lipase	-67.1184	-1.235199234147382
P11388	1ZXN-B	DNA topoisomerase II, alpha isozyme	-67.1146	-1.2349045926524596
Q9H5I1	6P0R-B	Histone-lysine N-methyltransferase SUV39H2	-67.1044	-1.234113712850299
P28347	6HIL-A	Transcriptional enhancer factor TEF-1	-67.0392	-1.2290582850953102
Q13255	3KS9-A	Soluble cytochrome b562, Metabotropic glutamate receptor 1	-67.0345	-1.2286938600884325
Q15782	4P8W-A	CHITINASE-3-LIKE PROTEIN 2	-67.0295	-1.228306173910903
P02766	5AL8-B	TRANSTHYRETIN	-67.0124	-1.226980287183751
O43613	6TQ7-A	Orexin receptor type 1	-66.9984	-1.225894765886668
O14561	5XTC-X	Acyl carrier protein, mitochondrial	-66.982	-1.2246231552243698
P06276	6EYF-A	Cholinesterase	-66.9679	-1.223529880203736
Q15758	6RVY-A	Neutral amino acid transporter B(0)	-66.944	-1.2216767402751438
P09467	5LDZ-D	FRUCTOSE-1,6-BISPHOSPHATASE 1	-66.9414	-1.2214751434628282
Q9P2J5	6LR6-A	Leucine--tRNA ligase, cytoplasmic	-66.9367	-1.2211107184559502
P19367	4FPA-B	PROTEIN (HEXOKINASE)	-66.9195	-1.2197770780052477
Q13464	4YVC-A	Rho-associated protein kinase 1	-66.9175	-1.219622003534236
P60709		Actin, cytoplasmic 1	-66.9158	-1.219490190233876
P21802	6LVL-A	PROTEIN (FIBROBLAST GROWTH FACTOR RECEPTOR 2)	-66.8791	-1.2166445736908065
P51812	4NW6-A	Ribosomal protein S6 kinase alpha-3	-66.872	-1.2160940593187146
O95271	4I9I-A	TANKYRASE-1	-66.8248	-1.2124343018028332
Q93038	5YGS-A	Human TNRSF25 death domain	-66.8226	-1.21226371988472
P02753	3FMZ-A	Plasma retinol-binding protein	-66.7997	-1.210488117191634
O75899	4MR8-B	Gamma-aminobutyric acid type B receptor subunit 2	-66.7612	-1.2075029336246546
P0DMV8	5AR0-A	Heat shock 70kDa protein 1A variant	-66.7538	-1.20692915808191
P69892	4MQJ-B	Hemoglobin subunit gamma-2	-66.7469	-1.206394151156919
P41235	1PZL-A	HEPATOCYTE NUCLEAR FACTOR 4-ALPHA	-66.7404	-1.2058901591261302
Q9BXF3	5V84-C	Cat eye syndrome critical region protein 2	-66.7082	-1.203393460142839
P41227	6C95-B	N-alpha-acetyltransferase 10	-66.7028	-1.2029747590711062
P40939	6DV2-G	Trifunctional enzyme subunit alpha, mitochondrial	-66.6907	-1.202036558521485
P01848	3TN0-C	NKT15 alpha-chain	-66.6562	-1.1993615238965287
Q13825	1HZD-D	Methylglutaconyl-CoA hydratase	-66.6557	-1.1993227552787755
Q9NWU1	2IWZ-A	3-OXOACYL-[ACYL-CARRIER-PROTEIN] SYNTHASE	-66.6408	-1.198167450469737
Q9H3D4	3QYM-D	Tumor protein 63	-66.6235	-1.1968260562954849
O43598	4P5E-A	2'-deoxynucleoside 5'-phosphate N-hydrolase 1	-66.6224	-1.1967407653364277
Q13882	6CZ2-A	Protein-tyrosine kinase 6	-66.5896	-1.1941975440118324
P36544	5AFH-A	ACETYLCHOLINE-BINDING PROTEIN, NEURONAL ACETYLCHOLINE RECEPTOR SUBUNIT ALPHA-7	-66.5735	-1.192949194520186
P02008	1JEB-A	HEMOGLOBIN ZETA CHAIN	-66.5556	-1.1915612780046294
Q9NZQ7	5X8M-A	Programmed cell death 1 ligand 1	-66.5123	-1.1882039157072213
P06239	2OFV-B	Proto-oncogene tyrosine-protein kinase LCK	-66.5027	-1.1874595582463647
P19099	6XZ8-A	Cytochrome P450 11B2, mitochondrial	-66.4909	-1.1865446188673938
Q9NT68	6VHH-A	Teneurin-2	-66.4815	-1.185815768853638
P78362	5MYV-A	SRSF protein kinase 2,SRSF protein kinase 2	-66.4768	-1.18545134384676
S6C4S0	4O5I-O	Fab F045-092 heavy chain	-66.4695	-1.1848853220275664
P21549	4I8A-A	Serine-pyruvate aminotransferase	-66.4528	-1.1835904501946168
Q13976	5J48-A	cGMP-dependent protein kinase 1	-66.4521	-1.1835361741297632
Q9HBH9	6CJY-A	MAP kinase-interacting serine/threonine-protein kinase 2	-66.4487	-1.1832725475290429
Q9NWW6	2QSZ-A	nicotinamide riboside kinase 1	-66.4476	-1.1831872565699857
Q9NZJ5	4X7J-A	Eukaryotic translation initiation factor 2-alpha kinase 3,Eukaryotic translation initiation factor 2-alpha kinase 3	-66.4399	-1.18259021985659
P30291	5VD2-A	Wee1-like protein kinase	-66.4302	-1.1818381086721823
Q8N4P3	5VXA-A	Guanosine-3',5'-bis(diphosphate) 3'-pyrophosphohydrolase MESH1	-66.4262	-1.1815279597301582
P11473	3KPZ-A	Vitamin D3 receptor	-66.409	-1.1801943192794566
P10997	3G7W-A	Maltose-binding periplasmic protein, Islet amyloid polypeptide fusion protein	-66.4078	-1.1801012745968489
Q7Z3C6	6WR4-C	Autophagy-related protein 9A	-66.4064	-1.1799927224671412
P10826	4DM8-A	Retinoic acid receptor beta	-66.3987	-1.179395685753745
P31327	6UEL-A	Carbamoyl-phosphate synthase [ammonia], mitochondrial	-66.3944	-1.1790622756410696
P08912	6OL9-A	Muscarinic acetylcholine receptor M5, T4 Lysozyme fusion	-66.3483	-1.1754878090842442
P04278	1KDK-A	Sex hormone-binding globulin	-66.3152	-1.1729213265889975
Q96I25	6HIP-A	Splicing factor 45	-66.3139	-1.17282052818284
Q8TEK3	4EKI-A	Histone-lysine N-methyltransferase, H3 lysine-79 specific	-66.3089	-1.1724328420053094
P45983	3ELJ-A	Mitogen-activated protein kinase 8	-66.2996	-1.1717117457151045
Q15125	6OHU-B	3-beta-hydroxysteroid-Delta(8),Delta(7)-isomerase	-66.2904	-1.17099840314845
P55211	1JXQ-A	Caspase-9	-66.2789	-1.170106724940131
Q86XE5	3S5O-A	4-hydroxy-2-oxoglutarate aldolase, mitochondrial	-66.2742	-1.1697422999332523
Q16658	6I10-A	Fascin	-66.2504	-1.1678969137282114
P06401	1E3K-A	Progesterone receptor	-66.2297	-1.1662918929532375
P04035	1DQ9-B	PROTEIN (HMG-COA REDUCTASE)	-66.1955	-1.163640119498934
P10276	1DKF-B	Retinoic acid receptor alpha	-66.1915	-1.163329970556911
Q07820	6UDY-A	Maltose/maltodextrin-binding periplasmic protein,Induced myeloid leukemia cell differentiation protein Mcl-1	-66.1459	-1.1597942726178383
Q86WV6	4KSY-A	Stimulator of interferon genes protein	-66.1287	-1.1584606321671358
O15111	5EBZ-F	Inhibitor of nuclear factor kappa-B kinase subunit alpha	-66.1176	-1.15759996885302
Q9UKM7	5KK7-A	Endoplasmic reticulum mannosyl-oligosaccharide 1,2-alpha-mannosidase	-66.1155	-1.1574371406584574
P24158	1FUJ-C	PR3	-66.0741	-1.154227099108511
Q9NZL9	2YDX-B	Methionine adenosyltransferase 2 subunit beta	-66.0468	-1.1521103325791988
P35354	5IKV-B	Prostaglandin G/H synthase 2	-66.02	-1.1500323346676384
O94804	4USD-A	Serine/threonine-protein kinase 10	-66.0071	-1.1490321043296114
P04818	6OJU-B	Thymidylate synthase	-66.0051	-1.1488770298585995
P23141	4AB1-A	Liver carboxylesterase 1	-65.9915	-1.1478225234557191
P37840	3Q25-A	Maltose-binding periplasmic protein/alpha-synuclein chimeric protein	-65.9732	-1.1464035920459603
Q9UKE5	5AX9-A	TRAF2 and NCK-interacting protein kinase	-65.9698	-1.1461399654452402
O14732	2DDK-A	Inositol monophosphatase 2	-65.9693	-1.146101196827487
Q9UBC3	6KDP-D	DNA (cytosine-5)-methyltransferase 3B	-65.9676	-1.145969383527127
Q9Y2Q3	3RPP-A	Glutathione S-transferase kappa 1	-65.96	-1.1453801005372808
P20618	5T0G-S	Proteasome subunit beta type-1	-65.9099	-1.1414954850384322
Q53GL7	3HKV-B	Poly [ADP-ribose] polymerase 10	-65.8785	-1.1390608158435458
P11021	5EY4-A	Endoplasmic reticulum chaperone BiP	-65.8673	-1.138192398805879
Q16831	3EUF-A	Uridine phosphorylase 1	-65.837	-1.1358430205700487
P15374	6ISU-A	Ubiquitin carboxyl-terminal hydrolase isozyme L3	-65.828	-1.135145185450495
P51857	3UZW-A	3-oxo-5-beta-steroid 4-dehydrogenase	-65.8165	-1.1342535072421769
Q15562	6S6J-B	Transcriptional enhancer factor TEF-4	-65.8161	-1.1342224923479745
Q6UX04	5Z58-z	Peptidyl-prolyl cis-trans isomerase CWC27 homolog	-65.8131	-1.1339898806414566
P10720	4HSV-B	Platelet factor 4 variant	-65.7887	-1.1320979720951112
O94759	6PUO-B	Transient receptor potential cation channel subfamily M member 2	-65.786	-1.1318886215592447
Q02127	4RR4-A	Dihydroorotate dehydrogenase (quinone), mitochondrial	-65.7696	-1.1306170108969469
Q14790	1I4E-B	Caspase-8	-65.7676	-1.1304619364259352
Q13153	1F3M-C	SERINE/THREONINE-PROTEIN KINASE PAK-ALPHA	-65.7641	-1.130190556101664
P53396	6UUW-B	ATP-citrate synthase	-65.7517	-1.1292290943813903
P14324	5KSX-F	Farnesyl pyrophosphate synthase	-65.7372	-1.128104804466554
P15291	2AH9-A	Beta-1,4-galactosyltransferase 1	-65.7323	-1.1277248720125743
P80192	3DTC-A	MITOGEN-ACTIVATED PROTEIN KINASE KINASE KINASE 9	-65.7274	-1.1273449395585955
Q9UBS5	4MS4-A	Gamma-aminobutyric acid type B receptor subunit 1	-65.7236	-1.1270502980636732
Q9Y223	2YI1-A	Bifunctional UDP-N-acetylglucosamine 2-epimerase/N-acetylmannosamine kinase	-65.7211	-1.1268564549749085
A0A5B9	4WW2-B	TCR Beta Chain-TRBV7-8	-65.7149	-1.126375724114771
P55072	6G2X-A	Transitional endoplasmic reticulum ATPase	-65.674	-1.1232044511825778
O15164	4YBT-A	Transcription intermediary factor 1-alpha	-65.6629	-1.1223437878684608
P63316	1OZS-A	Troponin C	-65.6348	-1.1201649915507437
Q15759	3GP0-A	Mitogen-activated protein kinase 11	-65.6268	-1.1195446936666964
P09622	6I4S-A	Dihydrolipoyl dehydrogenase, mitochondrial	-65.5907	-1.116745599464931
Q14397	4PX3-A	Glucokinase regulatory protein	-65.5904	-1.1167223382942797
P16233	1LPB-B	LIPASE	-65.558	-1.1142101318638868
C5MK56	3VFR-A	MHC class I antigen	-65.5343	-1.1123724993823951
O60894, Q16602	5V6Y-A	Maltose-binding periplasmic protein,Receptor activity-modifying protein 1,Calcitonin gene-related peptide type 1 receptor	-65.5306	-1.1120856116110236
P06703	4YBH-B	Protein S100-A6	-65.5132	-1.110736463713219
P01889	1HSA-A	HLA-B35 variant	-65.4901	-1.1089453535730316
A0A0B4J271, P01848	5C07-D	1E6 TCR Alpha Chain	-65.4594	-1.106564960442999
Q04771	6GI6-A	Activin receptor type-1	-65.3891	-1.10111409278693
P03886	5XTC-s	NADH-ubiquinone oxidoreductase chain 1	-65.3866	-1.1009202496981652
Q8N5Y8	4F0D-A	Mono [ADP-ribose] polymerase PARP16	-65.375	-1.100020817766296
P08514	4Z7N-A	INTEGRIN ALPHA-IIB	-65.3651	-1.099253199134787
Q5T1C6	4GAH-B	Thioesterase superfamily member 4	-65.3448	-1.0976791932540166
Q08881	3MJ1-A	Tyrosine-protein kinase ITK/TSK	-65.3266	-1.0962680155678075
Q96RR4	5UY6-A	Calcium/calmodulin-dependent protein kinase kinase 2	-65.3044	-1.0945466889395756
P52292	4WV6-A	Importin subunit alpha-1	-65.2958	-1.0938798687142242
Q9BYP7	5O2C-A	Serine/threonine-protein kinase WNK3	-65.2828	-1.0928718846526464
Q16853	4BTW-A	MEMBRANE COPPER AMINE OXIDASE	-65.2356	-1.089212127136766
Q99986	6CNX-A	Serine/threonine-protein kinase VRK1	-65.2251	-1.0883979861639528
P02776	1F9Q-C	PLATELET FACTOR 4	-65.2122	-1.0873977558259258
Q9H7B4	6P6K-A	Histone-lysine N-methyltransferase SMYD3	-65.211	-1.087304711143319
P04626	3RCD-A	Receptor tyrosine-protein kinase erbB-2	-65.2096	-1.0871961590136103
P49862	2QXG-A	Kallikrein-7	-65.2075	-1.0870333308190478
Q9UPN9	3U5M-A	E3 ubiquitin-protein ligase TRIM33	-65.1984	-1.0863277419759445
Q12852	5CEN-A	Mitogen-activated protein kinase kinase kinase 12	-65.1613	-1.0834511105386726
P35367	3RZE-A	Histamine H1 receptor, Lysozyme chimera	-65.1454	-1.0822182684941275
P27487	1WCY-A	Dipeptidyl peptidase 4 (Dipeptidyl peptidase IV) (DPP IV)	-65.1428	-1.0820166716818125
Q9UI95	6BI7-A	Mitotic spindle assembly checkpoint protein MAD2B	-65.1418	-1.081939134446307
Q13131	6C9J-A	5'-AMP-activated protein kinase catalytic subunit alpha-1	-65.1282	-1.0808846280434263
P11217	1Z8D-A	Glycogen phosphorylase, muscle form	-65.1182	-1.0801092556883662
P53634	3PDF-A	Dipeptidyl-peptidase 1	-65.1005	-1.0787368466199103
P25440	4A9M-A	Bromodomain-containing protein 2	-65.0556	-1.0752554247456931
P78356	6K4H-A	Phosphatidylinositol 5-phosphate 4-kinase type-2 beta	-65.0399	-1.0740380901482498
Q86SF2	6IWR-B	N-acetylgalactosaminyltransferase 7	-65.0272	-1.0730533672573237
P04181	2BYJ-A	ORNITHINE AMINOTRANSFERASE	-65.0172	-1.0722779949022645
P31751	1GZN-A	RAC-beta serine/threonine kinase	-64.9712	-1.06871128206899
P00352	4X4L-A	Retinal dehydrogenase 1	-64.9645	-1.0681917825911005
P20807	6BKJ-A	Calpain-3	-64.9526	-1.06726908948858
P05091	3SZ9-B	Aldehyde dehydrogenase	-64.8987	-1.0630898324948088
Q9NRG4	5KJL-A	N-lysine methyltransferase SMYD2	-64.8964	-1.0629114968531448
O43683	6F7B-A	Mitotic checkpoint serine/threonine-protein kinase BUB1	-64.8945	-1.062764176105683
Q9P289	4FZF-B	Serine/threonine-protein kinase MST4	-64.8943	-1.0627486686585823
P28070	5A0Q-b	Proteasome subunit beta type-4	-64.8861	-1.0621128633274333
Q13432	5L7K-A	Protein unc-119 homolog A	-64.8636	-1.0603682755285495
P29466	3E4C-B	Caspase-1	-64.8527	-1.0595231196615342
Q6B0I6	5PMV-A	Lysine-specific demethylase 4D	-64.8354	-1.0581817254872818
Q04759	2JED-A	HUMAN PROTEIN KINASE C THETA	-64.8347	-1.058127449422427
P39086	2ZNU-A	Glutamate receptor, ionotropic kainate 1	-64.8307	-1.0578173004804028
Q9H0J9	2PQF-A	Poly [ADP-ribose] polymerase 12	-64.8127	-1.0564216302412963
P41180	5K5T-A	Extracellular calcium-sensing receptor	-64.8015	-1.0555532132036296
Q7L266	4ET0-B	L-asparaginase	-64.7985	-1.0553206014971117
P98170	5C3H-A	Baculoviral IAP repeat-containing protein 4	-64.7961	-1.055134512131897
Q9BZP6	2YBU-A	ACIDIC MAMMALIAN CHITINASE	-64.7818	-1.0540257296641622
Q8NBL1	5L0T-A	Protein O-glucosyltransferase 1	-64.7641	-1.0526533205957065
Q16620	4AT3-A	BDNF/NT-3 GROWTH FACTORS RECEPTOR	-64.7417	-1.0509164865203726
Q13472	4CHT-A	DNA TOPOISOMERASE 3-ALPHA	-64.7406	-1.0508311955613163
P42575	1PYO-C	Caspase-2	-64.7388	-1.0506916285374055
P36222	1NWU-A	Chitinase-3 like protein 1	-64.7299	-1.0500015471414028
P00751	3HS0-I	Complement factor B	-64.7176	-1.0490478391446798
P01042	4ECC-A	chimeric protein between GSHKT10 and domain 5 of kininogen-1	-64.6987	-1.047582385393617
P05981	5CE1-A	Serine protease hepsin	-64.6824	-1.04631852845487
P42684	3GVU-A	Tyrosine-protein kinase ABL2	-64.6777	-1.045954103447992
Q9Y3Q4	4NVP-A	Potassium/sodium hyperpolarization-activated cyclic nucleotide-gated channel 4	-64.6714	-1.0454656188643048
Q96EK6	3CXS-A	Glucosamine 6-phosphate N-acetyltransferase	-64.6003	-1.039952721419831
Q06124	5IBS-A	Tyrosine-protein phosphatase non-receptor type 11	-64.5969	-1.0396890948191109
O43293	3BHY-A	Death-associated protein kinase 3	-64.574	-1.0379134921260238
P42345	4DRI-B	Serine/threonine-protein kinase mTOR	-64.5642	-1.0371536272180657
Q14145	3ZGD-A	Kelch-like ECH-associated protein 1	-64.5514	-1.0361611506035897
Q13467	5URZ-A	Frizzled-5	-64.5495	-1.0360138298561277
Q86V24	5LWY-A	Adiponectin receptor protein 2	-64.5488	-1.0359595537912738
P51449, Q15788	6W9H-A	Nuclear receptor ROR-gamma, Steroid receptor coactivator 1 fusion	-64.5345	-1.0348507713235382
P62820	4FME-B	Ras-related protein Rab-1A	-64.5191	-1.0336566978967463
P52895	2HDJ-A	Aldo-keto reductase family 1 member C2	-64.5168	-1.0334783622550834
P27037	4ASX-A	Activin receptor type-2A	-64.4776	-1.0304389026232492
O95149	3GJX-B	Snurportin-1	-64.4721	-1.0300124478279666
Q99640	5VD3-A	Membrane-associated tyrosine- and threonine-specific cdc2-inhibitory kinase	-64.4693	-1.0297953435685503
O60885	5I88-A	Bromodomain-containing protein 4	-64.4569	-1.0288338818482767
P35520	1JBQ-A	CYSTATHIONINE BETA-SYNTHASE	-64.454	-1.0286090238653085
O75604	5XVE-A	Ubiquitin carboxyl-terminal hydrolase 2	-64.4389	-1.0274382116091694
A0FGR8	4NPK-A	Extended synaptotagmin-2	-64.4095	-1.0251586168852935
O00625	3ACL-A	Pirin	-64.3761	-1.0225688732193945
P83916	3F2U-A	Chromobox protein homolog 1	-64.3711	-1.0221811870418651
Q13523	4IJP-A	Serine/threonine-protein kinase PRP4 homolog	-64.3683	-1.021964082782449
P07954	3E04-B	Fumarate hydratase	-64.3011	-1.0167535805564485
O15540	1FDQ-A	FATTY ACID-BINDING PROTEIN, BRAIN	-64.2687	-1.0142413741260548
P42330	4XVE-A	Aldo-keto reductase family 1 member C3	-64.2522	-1.012962009740207
Q13164	4ZSL-A	MITOGEN-ACTIVATED PROTEIN KINASE 7	-64.2472	-1.0125743235626776
Q9UKF6	6M8Q-A	Cleavage and polyadenylation specificity factor subunit 3	-64.2048	-1.009286744777225
P23497	5PXS-A	Nuclear autoantigen Sp-100	-64.1901	-1.0081469474152869
Q8N8N7	2ZB4-A	PROSTAGLANDIN REDUCTASE 2	-64.1768	-1.0071157021830577
Q9Y6K1	2QRV-D	DNA (cytosine-5)-methyltransferase 3A	-64.1715	-1.0067047548348755
P01112	4Q21-A	Transforming protein p21/H-Ras-1	-64.1628	-1.0060301808859746
P53597	6G4Q-A	Succinate--CoA ligase [ADP/GDP-forming] subunit alpha, mitochondrial	-64.1593	-1.0057588005617035
Q96GD4	4AF3-A	AURORA KINASE B	-64.1568	-1.0055649574729388
P55084	5ZQZ-B	Trifunctional enzyme subunit beta, mitochondrial	-64.1322	-1.0036575414794917
P50135	1JQE-A	Histamine N-Methyltransferase	-64.1279	-1.003324131366816
P32297	6PV7-A	Soluble acetylcholine receptor,Neuronal acetylcholine receptor subunit alpha-3 chimera	-64.1188	-1.0026185425237115
Q15661	4MPV-B	Tryptase beta 2	-64.1174	-1.002509990394004
Q9NZU7	2K7D-A	Calcium-binding protein 1	-64.1122	-1.0021067967693729
P06493	4YC6-A	Cyclin-dependent kinase 1	-64.0976	-1.0009747531309858
P43681	6CNJ-D	Neuronal acetylcholine receptor subunit alpha-4	-64.0884	-1.0002614105643304
Q5JRX3	4L3T-A	Presequence protease, mitochondrial	-64.0791	-0.9995403142741254
Q6PIL8	4OQT-L	2897 light chain	-64.065	-0.9984470392534914
P04183	2ORV-B	THYMIDINE KINASE	-64.0586	-0.9979508009462532
Q9UGL1	5A3N-A	LYSINE-SPECIFIC DEMETHYLASE 5B	-64.0486	-0.9971754285911932
P19883	2P6A-D	Follistatin	-64.0424	-0.996694697731057
Q13237	5BV6-A	cGMP-dependent protein kinase 2	-64.0372	-0.996291504106426
P03923	5XTC-m	NADH-ubiquinone oxidoreductase chain 6	-64.0314	-0.9958417881404916
O95251	6MAJ-A	Histone acetyltransferase KAT7	-64.0172	-0.994740759396307
Q99835	5L7D-A	Smoothened homolog	-64.0134	-0.9944461179013844
Q16772	1TDI-B	GLUTATHIONE S-TRANSFERASE A3	-64.0097	-0.9941592301300116
P63244	5OA3-g	RIBOSOMAL PROTEIN RACK1	-63.9972	-0.9931900146861876
P10147	1B50-A	C-C motif chemokine 3	-63.9875	-0.9924379035017796
Q6PJG0	1LGV-A	IMMUNOGLOBULIN LAMBDA LIGHT CHAIN	-63.9842	-0.9921820306246104
O60573	2JGB-A	EUKARYOTIC TRANSLATION INITIATION FACTOR 4E TYPE 2	-63.9834	-0.9921200008362056
P50120	4QZU-A	Retinol-binding protein 2	-63.9703	-0.9911042630510776
P46531	3NBN-B	Neurogenic locus notch homolog protein 1	-63.9427	-0.9889642353511132
Q16584	6AQB-B	Chimera protein of MLK3-SH3 and MIP (E.C.2.7.11.25)	-63.9229	-0.9874289980880948
P06126	4X6F-A	T-cell surface glycoprotein CD1a	-63.9172	-0.9869870358457112
Q15046	6ILD-A	Lysine--tRNA ligase	-63.8988	-0.9855603507124016
P08684	6OO9-A	Cytochrome P450 3A4	-63.8862	-0.9845833815450266
P15090	6LJS-A	Fatty acid-binding protein, adipocyte	-63.8684	-0.9832032187530204
P07738	3NFY-A	Bisphosphoglycerate mutase	-63.8471	-0.9815516756367432
P04062	6MOZ-A	Glucosylceramidase	-63.8455	-0.981427616059934
O95470	4Q6R-B	Sphingosine-1-phosphate lyase 1	-63.8438	-0.9812958027595738
O15118	6W5R-A	Niemann-Pick C1 protein	-63.8298	-0.9802102814624902
Q8NET8	6UW6-A	Transient receptor potential cation channel subfamily V member 3	-63.8033	-0.9781555447215824
Q9GZX7	5W0U-B	Maltose-binding periplasmic protein,Single-stranded DNA cytosine deaminase	-63.7764	-0.9760697930864723
P34897	6QVG-A	Serine hydroxymethyltransferase, mitochondrial	-63.7324	-0.97265815472421
O60341	6S35-A	Lysine-specific histone demethylase 1A	-63.7134	-0.9711849472495968
P49902	5L50-A	CYTOSOLIC PURINE 5'-NUCLEOTIDASE	-63.6993	-0.970091672228963
Q6IQ55	6U0K-B	Tau-tubulin kinase 2	-63.6886	-0.9692620238090492
Q9Y5K5	3RIS-A	Ubiquitin carboxyl-terminal hydrolase isozyme L5	-63.6837	-0.96888209135507
P43250	3NYO-A	G protein-coupled receptor kinase 6	-63.6541	-0.9665869891840936
P53350	3THB-A	Serine/threonine-protein kinase PLK1	-63.6372	-0.965276609904043
Q9H8M2	6BQA-A	Bromodomain-containing protein 9	-63.6273	-0.9645089912725338
P47871	5XEZ-A	Glucagon receptor,Endolysin,Glucagon receptor	-63.609	-0.9630900598627752
P52564	3ENM-A	Dual specificity mitogen-activated protein kinase kinase 6	-63.5867	-0.961360979510992
P11586	6ECR-B	METHYLENETETRAHYDROFOLATE DEHYDROGENASE / CYCLOHYDROLASE	-63.5324	-0.9571507076230188
O00506	2XIK-A	SERINE/THREONINE PROTEIN KINASE 25	-63.525	-0.9565769320802744
P52732	5ZO9-A	KINESIN-LIKE PROTEIN KIF11	-63.505	-0.9550261873701557
P48449	1W6K-A	LANOSTEROL SYNTHASE	-63.4887	-0.9537623304314083
Q15858	6J8G-A	Chimera of bacterial Ion transport protein and human Sodium channel protein type 9 subunit alpha	-63.4881	-0.9537158080901048
Q04756	2R0K-A	Hepatocyte growth factor activator	-63.4846	-0.9534444277658338
P49137	4TYH-A	MAP kinase-activated protein kinase 2	-63.4839	-0.9533901517009796
P07327	1HSO-A	Alcohol dehydrogenase alpha chain	-63.4679	-0.9521495559328844
P09210	2VCT-B	GLUTATHIONE S-TRANSFERASE A2	-63.4668	-0.9520642649738276
P03952	4OGX-A	Plasma kallikrein	-63.4655	-0.9519634665676698
Q04828	6IJX-A	Aldo-keto reductase family 1 member C1	-63.4519	-0.9509089601647892
P17813	5HZW-A	Maltose-binding periplasmic protein,Endoglin	-63.4303	-0.9492341558778604
O76074	3SIE-A	cGMP-specific 3',5'-cyclic phosphodiesterase	-63.4274	-0.9490092978948927
P49327	3HHD-A	Fatty acid synthase	-63.4088	-0.9475671053144822
Q9UNA0	3HY9-A	A disintegrin and metalloproteinase with thrombospondin motifs 5	-63.3867	-0.9458535324098004
P09936	3IRT-A	Ubiquitin carboxyl-terminal hydrolase isozyme L1	-63.3775	-0.9451401898431456
P30530	5U6B-A	Tyrosine-protein kinase receptor UFO	-63.3699	-0.9445509068533006
Q9Y5P4	5ZYK-A	Goodpasture antigen binding protein	-63.3596	-0.9437522733275892
P36639	5GHQ-A	7,8-dihydro-8-oxoguanine triphosphatase	-63.3429	-0.9424574014946396
P42574	4QUI-A	Procaspase-3	-63.3395	-0.9421937748939194
Q15120	1Y8N-A	[Pyruvate dehydrogenase [lipoamide]] kinase isozyme 3	-63.3321	-0.941619999351175
P14210	4K3J-A	Hepatocyte growth factor	-63.3308	-0.9415192009450176
P49761	6Z54-A	DUAL SPECIFICITY PROTEIN KINASE CLK3	-63.3057	-0.939573016333818
P43235	5J94-A	Cathepsin K	-63.3027	-0.9393404046273002
Q08209	1MF8-A	SERINE/THREONINE PROTEIN PHOSPHATASE 2B CATALYTIC SUBUNIT, ALPHA ISOFORM	-63.2996	-0.9391000391972316
P16234	6A32-A	Platelet-derived growth factor receptor alpha	-63.2484	-0.9351301327393264
Q9ULV1	6NE1-A	Frizzled-4/Rubredoxin chimeric protein	-63.2462	-0.9349595508212136
Q96MU7	6T08-A	YTHDC1	-63.2221	-0.9330909034455196
Q9NPJ3	2H4U-D	Thioesterase superfamily member 2	-63.209	-0.932075165660392
Q9NQ88	3DCY-A	REGULATOR PROTEIN	-63.2007	-0.9314316066056922
Q9P1W9	2IWI-A	SERINE/THREONINE-PROTEIN KINASE PIM-2	-63.1909	-0.930671741697734
O14733	5Y8U-A	Dual specificity mitogen-activated protein kinase kinase 7	-63.1883	-0.9304701448854183
Q96SB4	1WBP-A	serine-arginine (SR) protein kinase 1	-63.1765	-0.929555205506448
Q9BVS4	6FDO-A	Serine/threonine-protein kinase RIO2	-63.1764	-0.9295474517828978
Q7RTP6	6ICI-A	[F-actin]-monooxygenase MICAL3	-63.1712	-0.9291442581582666
Q8WWQ0	5RK7-A	PH-interacting protein	-63.1611	-0.9283611320796564
P13612	3V4P-A	Integrin alpha-4	-63.1428	-0.9269422006698976
Q2YD82	4OZH-G	T-cell receptor, s16, alpha chain	-63.1303	-0.9259729852260729
O96028	6UE6-A	Histone-lysine N-methyltransferase NSD2	-63.1163	-0.9248874639289898
P28335	6BQG-A	5-hydroxytryptamine receptor 2C,Soluble cytochrome b562	-63.0873	-0.9226388840993168
P05230	3OJM-A	Heparin-binding growth factor 1	-63.0731	-0.921537855355132
P17948	3HNG-A	Vascular endothelial growth factor receptor 1	-63.0522	-0.9199173271330576
P50226	1Z29-A	Phenol-sulfating phenol sulfotransferase 2	-63.0516	-0.9198708047917542
Q9Y5Z0	2EWY-A	BETA-SECRETASE 2	-63.0275	-0.9180021574160608
P41222	4ORW-A	Prostaglandin-H2 D-isomerase	-63.0214	-0.9175291802794742
Q96T66	1NUR-B	FKSG76	-63.0182	-0.9172810611258552
Q8TDX7	6S75-A	Serine/threonine-protein kinase Nek7	-63.0135	-0.9169166361189772
P51124	2ZGH-A	Granzyme M	-62.9998	-0.9158543759925456
O15382	5I5Y-A	Branched-chain-amino-acid aminotransferase, mitochondrial	-62.977	-0.9140865270230094
A6NHC0, P17655	2NQA-A	Calpain-8	-62.9726	-0.9137453631867836
P00439	6HYC-D	Phenylalanine-4-hydroxylase	-62.9583	-0.9126365807190484
P56556	5XTD-E	NADH dehydrogenase [ubiquinone] 1 alpha subcomplex subunit 6	-62.9574	-0.9125667972070928
Q13490	6EXW-A	Baculoviral IAP repeat-containing protein 2	-62.952	-0.9121480961353606
P49588	5V59-A	Alanine--tRNA ligase, cytoplasmic	-62.9435	-0.9114890296335602
P28907	1YH3-A	ADP-ribosyl cyclase 1	-62.9345	-0.9107911945140064
P55055, Q15596	5I4V-A	Oxysterols receptor LXR-beta,Nuclear receptor coactivator 2	-62.9325	-0.9106361200429944
Q16644	3FHR-A	MAP kinase-activated protein kinase 3	-62.9308	-0.9105043067426344
O95931	6V2R-A	Chromobox protein homolog 7	-62.9141	-0.9092094349096848
Q13188	5DH3-A	Serine/threonine-protein kinase 3	-62.9041	-0.9084340625546252
P21796	2JK4-A	Voltage-dependent anion-selective channel protein 1	-62.8909	-0.9074105710459468
P11926	2OO0-A	Ornithine decarboxylase	-62.8709	-0.9058598263358276
P18669	5ZS8-B	Phosphoglycerate mutase 1	-62.852	-0.9043943725847648
P00915	1CRM-A	CARBONIC ANHYDRASE I	-62.8383	-0.9033321124583332
P05107	5E6S-B	Integrin beta-2	-62.8129	-0.901362666676482
P01871	1HEZ-B	HEAVY CHAIN OF IG	-62.8098	-0.9011223012464138
P09211	1LBK-A	Glutathione S-transferase P	-62.8063	-0.9008509209221428
O60256	2JI4-A	PHOSPHORIBOSYL PYROPHOSPHATE SYNTHETASE-ASSOCIATED PROTEIN 2	-62.7902	-0.8996025714304967
P07148	6DRG-A	Fatty acid-binding protein, liver	-62.7769	-0.8985713261982674
P37173	5E8V-A	TGF-beta receptor type-2	-62.7719	-0.8981836400207379
P60891	2HCR-A	Ribose-phosphate pyrophosphokinase I	-62.7674	-0.8978347224609612
Q92831	5FE1-A	Histone acetyltransferase KAT2B	-62.7545	-0.8968344921229341
P53355	4PF4-A	Death-associated protein kinase 1	-62.7168	-0.8939113383443594
P28074	5L64-K	Proteasome subunit beta type-5	-62.7129	-0.8936089431258861
P37023	3MY0-A	Serine/threonine-protein kinase receptor R3	-62.712	-0.8935391596139312
Q04760	1QIP-B	PROTEIN (LACTOYLGLUTATHIONE LYASE)	-62.6911	-0.8919186313918563
O75306	5XTD-Q	NADH dehydrogenase [ubiquinone] iron-sulfur protein 2, mitochondrial	-62.68	-0.8910579680777403
P61964	3MXX-A	WD repeat-containing protein 5	-62.6765	-0.8907865877534692
P00750	1A5H-A	Tissue-type plasminogen activator	-62.6689	-0.8901973047636242
Q01973	6TU9-A	Inactive tyrosine-protein kinase transmembrane receptor ROR1	-62.6631	-0.8897475887976896
Q9H488	5UX6-A	GDP-fucose protein O-fucosyltransferase 1	-62.6419	-0.8881037994049633
Q9Y6E0	4W8D-A	Serine/threonine-protein kinase 24 36 kDa subunit	-62.6232	-0.8866538531010016
Q92630	6HDP-A	Dual specificity tyrosine-phosphorylation-regulated kinase 2	-62.6093	-0.8855760855274689
Q13569	1WYW-A	G/T mismatch-specific thymine DNA glycosylase	-62.5782	-0.883164677503234
Q16602	3N7R-A	Calcitonin gene-related peptide type 1 receptor	-62.5609	-0.8818232833289805
Q16667	1FQ1-A	CYCLIN-DEPENDENT KINASE INHIBITOR 3	-62.5535	-0.8812495077862367
P55201	5C7N-A	Peregrin	-62.5531	-0.8812184928920344
P02042	1SHR-B	Hemoglobin delta chain	-62.5446	-0.8805594263902339
Q14289	4H1M-A	Protein-tyrosine kinase 2-beta	-62.5375	-0.8800089120181415
Q9UDX4	4UYB-A	SEC14-LIKE PROTEIN 3	-62.533	-0.8796599944583646
K7N5N2	3PQY-D	T cell receptor alpha variable 21-DV12,T-cell receptor, sp3.4 alpha chain	-62.5256	-0.8790862189156202
Q9Y5W5	2YGP-A	WNT INHIBITORY FACTOR 1	-62.5174	-0.8784504135844717
O75116	4WOT-A	Rho-associated protein kinase 2	-62.5137	-0.8781635258130995
P01764	3UPC-A	MG8-4 SCAFFOLD ANTIBODY	-62.5107	-0.8779309141065816
P51531	6HAX-A	Possible global transcription activator SNF2L2	-62.4874	-0.8761242965192929
P14174	4EUI-A	Macrophage migration inhibitory factor	-62.4869	-0.8760855279015397
P53671	5NXD-A	LIM domain kinase 2	-62.4781	-0.8754032002290872
Q6PHR2	6FDZ-U	Serine/threonine-protein kinase ULK3	-62.4674	-0.8745735518091735
P57768	5GW0-A	Sorting nexin-16	-62.4643	-0.8743331863791053
P22894	3DPF-A	MATRIX METALLO PROTEINASE-8 (MET80 FORM)	-62.4523	-0.8734027395530338
P05413	1HMS-A	MUSCLE FATTY ACID BINDING PROTEIN	-62.4423	-0.8726273671979744
O15294	5BNW-A	UDP-N-acetylglucosamine--peptide N-acetylglucosaminyltransferase 110 kDa subunit	-62.4346	-0.8720303304845786
P03897	5XTC-j	NADH-ubiquinone oxidoreductase chain 3	-62.4258	-0.8713480028121261
Q9BPX1	6QCK-A	17-beta-hydroxysteroid dehydrogenase 14	-62.3709	-0.8670912085828487
Q9UIK4	1WMK-A	Death-associated protein kinase 2	-62.3683	-0.8668896117705331
P09237	5UE2-A	MATRILYSIN	-62.3372	-0.8644782037462982
P35658	5DIS-D	Maltose-binding periplasmic protein,Nuclear pore complex protein Nup214	-62.3306	-0.8639664579919585
G1RH57	5X8W-A	Nuclear receptor ROR-gamma	-62.3299	-0.8639121819271047
P00326	1U3W-A	Alcohol dehydrogenase gamma chain	-62.3194	-0.8630980409542921
Q01469	5HZ5-A	Fatty acid-binding protein, epidermal	-62.3039	-0.8618962138039495
Q9H2X6	6P5S-A	Homeodomain-interacting protein kinase 2	-62.2911	-0.8609037371894733
Q9UKU7		Acyl-CoA dehydrogenase family member 8, mitochondrial	-62.2856	-0.8604772823941907
P16083	3NHJ-B	NRH dehydrogenase [quinone] 2	-62.2778	-0.859872491957244
Q9Y617	3E77-B	Phosphoserine aminotransferase	-62.2619	-0.8586396499126991
P09960	3FUK-A	Leukotriene A-4 hydrolase	-62.2573	-0.8582829786293721
O00204	1Q20-A	sulfotransferase family, cytosolic, 2B, member 1 isoform b	-62.2331	-0.8564065775301278
O15151	3JZP-A	Mdm4 protein	-62.2124	-0.8548015567551547
Q9BZ95	5UPD-A	Histone-lysine N-methyltransferase NSD3	-62.2009	-0.8539098785468358
O14976	4C58-A	Cyclin-G-associated kinase	-62.1916	-0.8531887822566306
O00255	3U86-A	Menin	-62.1886	-0.8529561705501127
P40337	4B9K-C	Von Hippel-Lindau disease tumor suppressor	-62.1803	-0.8523126114954135
Q8N4T8	4CQL-F	CARBONYL REDUCTASE FAMILY MEMBER 4	-62.1762	-0.851994708829839
Q9NNX6	2IT6-A	mDC-SIGN1B type I isoform	-62.141	-0.849265398140029
P02787	1B3E-A	Serotransferrin	-62.0802	-0.8445511342212667
Q15059	2E7N-A	Bromodomain-containing protein 3	-62.0768	-0.8442875076205465
P24666	5JNT-A	Low molecular weight phosphotyrosine protein phosphatase	-62.0722	-0.8439308363372194
P19652	3APX-A	Alpha-1-acid glycoprotein 2	-62.0717	-0.8438920677194662
P0DUB6	3DHP-A	Alpha-amylase	-62.0687	-0.8436594560129483
Q9NSY1	5I3R-A	BMP-2-inducible protein kinase	-62.0674	-0.8435586576067906
P22891	3H5C-B	Vitamin K-dependent protein Z	-62.0312	-0.8407518096814749
P11802	2W99-B	CELL DIVISION PROTEIN KINASE 4	-61.9755	-0.8364329856637929
P27448	3FE3-B	MAP/microtubule affinity-regulating kinase 3	-61.9559	-0.8349132558478763
P17050	4DO5-A	Alpha-N-acetylgalactosaminidase	-61.9224	-0.8323157584584271
Q6PH85	4GAO-A	DCN1-like protein 2	-61.9045	-0.8309278419428701
Q0KKI6	4LKX-B	Crenezumab Fab light chain	-61.8991	-0.8305091408711378
Q9P2K8	6N3N-A	eIF-2-alpha kinase GCN2,eIF-2-alpha kinase GCN2	-61.8796	-0.828997164778772
Q96CA5	3GTA-A	Baculoviral IAP repeat-containing protein 7	-61.8758	-0.8287025232838491
Q96IY4	3D67-A	Carboxypeptidase B2	-61.8585	-0.827361129109596
Q9UL51	3U10-A	Potassium/sodium hyperpolarization-activated cyclic nucleotide-gated channel 2	-61.8424	-0.82611277961795
Q6GMX6	2JIX-F	ABT-007 FAB FRAGMENT	-61.8366	-0.8256630636520154
Q9ULC6	5HP5-A	Protein-arginine deiminase type-1	-61.8354	-0.8255700189694085
Q8NEB9	4OYS-A	Phosphatidylinositol 3-kinase catalytic subunit type 3	-61.8343	-0.8254847280103519
Q13315	6K9L-A	Serine-protein kinase ATM	-61.8269	-0.824910952467608
Q92793	5KTU-A	CREB-binding protein	-61.8111	-0.8236858641466139
P48735	4JA8-A	Isocitrate dehydrogenase [NADP], mitochondrial	-61.8093	-0.823546297122703
P07741	1ZN8-A	Adenine phosphoribosyltransferase	-61.7888	-0.8219567837948311
P49748	3B96-A	Very long-chain specific acyl-CoA dehydrogenase	-61.7835	-0.821545836446649
Q59H18	6B5J-A	Serine/threonine-protein kinase TNNI3K	-61.7617	-0.8198555247126192
Q9H2G2	2J51-A	STE20-LIKE SERINE/THREONINE-PROTEIN KINASE	-61.7601	-0.81973146513581
Q9Y3C6	6ID0-S	Peptidyl-prolyl cis-trans isomerase-like 1	-61.7564	-0.8194445773644378
P07332	4E93-A	Proto-oncogene tyrosine-protein kinase Fes/Fps	-61.6901	-0.8143038586503929
O95822	4F0X-D	Malonyl-CoA decarboxylase, mitochondrial	-61.6709	-0.8128151437286787
P46926	1NE7-E	Glucosamine-6-phosphate isomerase	-61.6491	-0.8111248319946484
P49368	6QB8-g	T-complex protein 1 subunit gamma	-61.6348	-0.8100160495269133
P20701	1MQ8-B	LEUKOCYTE ADHESION GLYCOPROTEIN	-61.6344	-0.809985034632711
Q6IMI6	2H8K-B	SULT1C3 splice variant d	-61.6314	-0.8097524229261931
P00480	1FVO-A	ORNITHINE TRANSCARBAMYLASE	-61.6304	-0.8096748856906874
P48443	2GL8-D	Retinoic acid receptor RXR-gamma	-61.6249	-0.8092484308954041
Q99593	2X6V-B	T-box transcription factor TBX5	-61.6129	-0.8083179840693332
Q7KZI7	5EAK-A	Serine/threonine-protein kinase MARK2	-61.6028	-0.8075348579907229
P07948	5XY1-A	Tyrosine-protein kinase Lyn	-61.5889	-0.8064570904171902
Q14232	6CAJ-H	Translation initiation factor eIF-2B subunit alpha	-61.5788	-0.8056739643385799
P51681	6AKY-A	C-C chemokine receptor type 5,Rubredoxin,C-C chemokine receptor type 5	-61.5771	-0.8055421510382198
Q9UMX1	4BL8-A	MALTOSE-BINDING PERIPLASMIC PROTEIN, SUPPRESSOR OF FUSED HOMOLOG	-61.576	-0.8054568600791632
P50052	5UNG-B	Chimera protein of Type-2 angiotensin II receptor and Soluble cytochrome b562	-61.5521	-0.8036037201505709
Q6N089	3QCU-H	Fab 2G12 heavy chain	-61.5501	-0.8034486456795589
P29016, P29017	5C9J-A	T-cell surface glycoprotein CD1c,T-cell surface glycoprotein CD1b	-61.5386	-0.8025569674712405
Q9Y5A9	4RDN-A	YTH domain-containing family protein 2	-61.5358	-0.8023398632118237
O96017	4A9T-A	SERINE/THREONINE-PROTEIN KINASE CHK2	-61.5204	-0.801145789785032
P18564	4UM8-B	INTEGRIN BETA-6	-61.5062	-0.8000447610408472
Q9HCE5	6TU1-B	METTL14	-61.4501	-0.795694922128963
Q8NHX9	6NQ2-B	Two pore calcium channel protein 2	-61.4311	-0.7942217146543499
P28223	6A94-A	5-hydroxytryptamine receptor 2A,Soluble cytochrome b562	-61.4269	-0.793896058265225
P08758	1ANW-A	ANNEXIN V	-61.4043	-0.79214371674279
Q9H2K8	6BDN-A	Serine/threonine-protein kinase TAO3	-61.3924	-0.7912210236402695
P01834	3U7W-L	Antibody Fab 8ANC195 light chain	-61.3869	-0.7907945688449862
Q9HA72	6VAK-E	Calcium homeostasis modulator protein 2	-61.3664	-0.7892050555171143
P50336	3NKS-A	Protoporphyrinogen oxidase	-61.364	-0.7890189661518998
P49915	2VXO-B	GMP SYNTHASE [GLUTAMINE-HYDROLYZING]	-61.3562	-0.7884141757149536
P62942	1J4R-A	Peptidyl-prolyl cis-trans isomerase FKBP1A	-61.3079	-0.7846691272400156
Q9NPB1	1Z4M-A	5'(3')-deoxyribonucleotidase, mitochondrial	-61.3079	-0.7846691272400156
P0CG30	3LJR-B	GLUTATHIONE S-TRANSFERASE	-61.2826	-0.7827074351817153
O00482	4IS8-A	FTZ-F1 related protein	-61.2789	-0.7824205474103431
P61006	3TNF-A	Ras-related protein Rab-8A	-61.2578	-0.7807845117411676
O43791	4J8Z-A	Speckle-type POZ protein	-61.2516	-0.7803037808810307
P02788	1LFG-A	Lactotransferrin	-61.2277	-0.778450640952438
P50750	4EC8-A	Cell division protein kinase 9	-61.2245	-0.7782025217988189
O60825	5HTK-A	6-phosphofructo-2-kinase/fructose-2,6-bisphosphatase 2	-61.2206	-0.7779001265803456
Q9Y265	2C9O-A	RuvB-like 1	-61.1802	-0.774767622265905
O60551	6PAU-A	Glycylpeptide N-tetradecanoyltransferase 2	-61.1363	-0.7713637376271935
Q07912	4EWH-B	Activated CDC42 kinase 1	-61.1208	-0.7701619104768513
O14920	4E3C-A	Inhibitor of nuclear factor kappa-B kinase subunit beta	-61.1064	-0.7690453742855654
P01008	2ANT-L	ANTITHROMBIN	-61.0941	-0.768091666288842
P20248	4CFN-D	CYCLIN A2	-61.09	-0.767773763623268
Q9NZN9	5U9J-A	Aryl hydrocarbon receptor-interacting protein-like 1 (AIPL1)	-61.0865	-0.7675023832989969
P35408	5YWY-A	Prostaglandin E2 receptor EP4 subtype	-61.0547	-0.7650366992099071
P32929	5TT2-C	Cystathionine gamma-lyase	-61.0361	-0.7635945066294964
O14649	6RV4-A	Potassium channel subfamily K member 3	-61.0113	-0.7616715831889487
P06858	6OB0-A	Lipoprotein lipase	-61.0056	-0.761229620946565
P30520	2V40-A	ADENYLOSUCCINATE SYNTHETASE ISOZYME 2	-60.9965	-0.7605240321034604
P21917	5WIV-A	D(4) dopamine receptor, soluble cytochrome b562 chimera	-60.9872	-0.7598029358132553
O00522	4HDO-A	Krev interaction trapped protein 1	-60.9747	-0.7588337203694306
Q00987	1YCR-A	E3 ubiquitin-protein ligase Mdm2	-60.9669	-0.7582289299324845
P08311	1T32-A	cathepsin G	-60.9625	-0.757887766096258
P29320	4P5Z-A	Ephrin type-A receptor 3	-60.9509	-0.7569883341643887
P49638	5MUG-A	Alpha-tocopherol transfer protein	-60.948	-0.7567634761814217
Q8NFU5	6M8E-A	Inositol polyphosphate multikinase,Inositol polyphosphate multikinase	-60.9217	-0.7547242468876151
P49789	6FIT-A	FRAGILE HISTIDINE TRIAD PROTEIN	-60.9085	-0.7537007553789361
P36871	5TR2-A	Phosphoglucomutase-1	-60.8726	-0.7509171686242724
Q16611	5VX0-C	Bcl-2 homologous antagonist/killer	-60.8536	-0.7494439611496593
Q13324	3N95-A	Maltose binding protein-CRFR2 alpha	-60.8488	-0.7490717824192304
O95831	1M6I-A	Programmed cell death protein 8	-60.8428	-0.7486065590061948
P59665	3GNY-A	Neutrophil defensin 1	-60.8364	-0.7481103206989567
P63000	5QQN-A	Ras-related C3 botulinum toxin substrate 1	-60.8282	-0.7474745153678082
Q7Z434	2VGQ-A	Sugar ABC transporter substrate-binding protein,Mitochondrial antiviral-signaling protein	-60.8274	-0.747412485579403
O00444	3COK-A	Serine/threonine-protein kinase PLK4	-60.8237	-0.7471255978080313
P00736	1MD7-A	C1R COMPLEMENT SERINE PROTEASE	-60.8163	-0.7465518222652869
Q13526	2ZQT-A	Peptidyl-prolyl cis-trans isomerase NIMA-interacting 1,Maltose-binding periplasmic protein	-60.8124	-0.7462494270468136
P63261		Actin, cytoplasmic 2	-60.8075	-0.7458694945928345
P19440	4ZCG-A	Gamma-glutamyltranspeptidase 1	-60.7992	-0.7452259355381351
O60678	4QQN-A	PRMT3 protein	-60.796	-0.7449778163845161
P29274	6PS7-A	Human A2a adenosine receptor T4L chimera	-60.7738	-0.743256489756284
Q99594	5EMW-A	Transcriptional enhancer factor TEF-5	-60.7354	-0.740279059912855
P09455	5HBS-A	Retinol-binding protein 1	-60.7313	-0.7399611572472805
P12277	3B6R-A	Creatine kinase B-type	-60.7033	-0.7377901146531137
O60894	3N7S-D	Receptor activity-modifying protein 1	-60.697	-0.7373016300694265
P43652	6RQ7-B	Afamin	-60.6925	-0.7369527125096498
Q9GZZ9	5L95-A	Ubiquitin-like modifier-activating enzyme 5	-60.6861	-0.7364564742024117
Q9H227	2E9L-A	CYTOSOLIC BETA-GLUCOSIDASE	-60.683	-0.7362161087723429
P22681	5HKZ-A	E3 ubiquitin-protein ligase CBL	-60.6802	-0.7359990045129262
P18031	6PFW-A	Tyrosine-protein phosphatase non-receptor type 1	-60.6671	-0.734983266727798
O43173	5CXY-B	Sia-alpha-2,3-Gal-beta-1,4-GlcNAc-R:alpha 2,8-sialyltransferase	-60.6549	-0.7340373124546253
Q15369	5LLI-B	Transcription elongation factor B polypeptide 1	-60.6407	-0.7329362837104412
P49662	6KMZ-a	Caspase-4	-60.6363	-0.7325951198742146
P16671	5LGD-A	Platelet glycoprotein 4	-60.6226	-0.7315328597477829
P20292	2Q7M-C	Arachidonate 5-lipoxygenase-activating protein	-60.6225	-0.7315251060242327
Q14451	5TYI-A	Growth factor receptor-bound protein 7	-60.6039	-0.7300829134438219
Q9GZL7	6N31-A	Ribosome biogenesis protein WDR12	-60.5869	-0.7287647804402204
P01009	3DRM-A	Alpha-1-antitrypsin	-60.5479	-0.7257408282554879
Q15080	1H6H-A	NEUTROPHIL CYTOSOL FACTOR 4	-60.5256	-0.724011747903705
P08246	5A0C-A	HUMAN LEUKOCYTE ELASTASE	-60.5071	-0.7225773090468451
P51787	6V01-A	Potassium voltage-gated channel subfamily KQT member 1	-60.5034	-0.7222904212754729
Q13867	1CB5-A	BLEOMYCIN HYDROLASE	-60.4979	-0.7218639664801902
O43614	4S0V-A	Orexin receptor type 2,GlgA glycogen synthase,Orexin receptor type 2	-60.4902	-0.7212669297667944
O43324	5Y6L-B	Eukaryotic translation elongation factor 1 epsilon-1	-60.4882	-0.7211118552957824
P35270	6I6V-B	Sepiapterin reductase	-60.4506	-0.7181964552407585
P08172, P30518	6U1N-R	Muscarinic acetylcholine receptor M2, Vasopressin V2 receptor chimera	-60.4479	-0.717987104704892
A0JD37		T CELL RECEPTOR	-60.4442	-0.7177002169335204
Q9NR97	4QBZ-A	Toll-like receptor 8	-60.4325	-0.7167930312781003
Q12931	4Z1G-A	Heat shock protein 75 kDa, mitochondrial	-60.4311	-0.7166844791483923
Q9NYV4	6CKX-A	Cyclin-dependent kinase 12	-60.4167	-0.7155679429571064
P08172	5ZK3-A	Muscarinic acetylcholine receptor M2,Apo-cytochrome b562,Muscarinic acetylcholine receptor M2	-60.408	-0.7148933690082047
P25929	5ZBH-A	Neuropeptide Y receptor type 1,T4 Lysozyme	-60.4034	-0.714536697724877
K7N5M3	6MIV-C	Protein Trav11,Va14Ja18/Vb8.2,Human nkt tcr alpha chain	-60.3906	-0.7135442211104008
Q9BYF1	1R4L-A	Angiotensin-converting enzyme 2	-60.3849	-0.7131022588680171
Q96GG9	4P5O-E	Lysozyme,DCN1-like protein 1 chimera	-60.3741	-0.7122648567245525
P51648	4QGK-A	Fatty aldehyde dehydrogenase	-60.3595	-0.7111328130861654
O60880	1KA7-A	SH2 DOMAIN PROTEIN 1A	-60.3445	-0.709969754553576
P30043	5OOG-A	BILIVERDIN IX BETA REDUCTASE	-60.3245	-0.7084190098434572
O95243	4E9G-A	Methyl-CpG-binding domain protein 4	-60.3243	-0.708403502396356
P19801	3HIG-B	Amiloride-sensitive amine oxidase	-60.3026	-0.7067209443858765
Q13501	6MIU-A	Sequestosome-1, Arg-Glu peptide chimera	-60.2916	-0.7058680347953113
P35247	4M17-B	Pulmonary surfactant-associated protein D	-60.2846	-0.7053252741467693
Q6PYX1	1CE1-H	Hepatitis B virus receptor binding protein	-60.2826	-0.7051701996757577
Q12834	4GGC-A	Cell division cycle protein 20 homolog	-60.2659	-0.7038753278428082
P41091	6K71-P	Eukaryotic translation initiation factor 2 subunit 3	-60.2616	-0.7035419177301325
Q15822	5FJV-E	NEURONAL ACETYLCHOLINE RECEPTOR SUBUNIT ALPHA-2	-60.261	-0.703495395388829
Q9H6P5	2A8L-A	Threonine aspartase 1	-60.26	-0.7034178581533227
P69891	1I3E-A	HEMOGLOBIN GAMMA CHAINS	-60.2416	-0.7019911730200131
Q06210	2V4M-B	Glucosamine--fructose-6-phosphate aminotransferase [isomerizing] 1	-60.196	-0.6984554750809414
Q86W47	6V35-E	Calcium-activated potassium channel subunit beta-4	-60.178	-0.6970598048418342
P06280	4NXS-B	Alpha-galactosidase A	-60.1596	-0.6956331197085245
P17213	1EWF-A	BACTERICIDAL/PERMEABILITY-INCREASING PROTEIN	-60.1309	-0.6934078010495035
P04406	1U8F-Q	Glyceraldehyde-3-phosphate dehydrogenase	-60.122	-0.6927177196535007
O95985	5GVE-A	DNA topoisomerase 3-beta-1	-60.1199	-0.6925548914589383
A0A0B4J2E0, A0A5B9	5C08-E	1E6 TCR Beta Chain	-60.1175	-0.6923688020937239
O95696	5PTH-A	Bromodomain-containing protein 1	-60.1138	-0.6920819143223517
P28331	5XTB-M	NADH-ubiquinone oxidoreductase 75 kDa subunit, mitochondrial	-60.0837	-0.6897480435336225
Q9H4A3	5WE8-A	Serine/threonine-protein kinase WNK1	-60.08	-0.6894611557622503
O00329	6PYR-A	Phosphatidylinositol 4,5-bisphosphate 3-kinase catalytic subunit delta isoform	-60.0683	-0.6885539701068308
P03905	5XTD-r	NADH-ubiquinone oxidoreductase chain 4	-60.062	-0.6880654855231431
P31939	1PL0-A	Bifunctional purine biosynthesis protein PURH	-60.0606	-0.687956933393435
Q9HD40	4ZDL-B	O-phosphoseryl-tRNA(Sec) selenium transferase	-60.0465	-0.6868636583728011
P35398	1S0X-A	Nuclear receptor ROR-alpha	-60.012	-0.6841886237478454
P62993	3IN8-A	Growth factor receptor-bound protein 2	-60.0025	-0.6834520200105386
P08238	3NMQ-A	Heat shock protein HSP 90-beta	-59.9832	-0.6819555513652735
Q99814	6D09-A	Endothelial PAS domain-containing protein 1	-59.9639	-0.680459082720009
O75449	5ZQL-B	Katanin p60 ATPase-containing subunit A1	-59.9001	-0.6755122070947289
Q8IVV7	6WZX-A	Glucose-induced degradation protein 4 homolog	-59.9	-0.675504453371178
Q96SW2	5FQD-B	Protein cereblon	-59.8997	-0.6754811922005266
P02708	4ZJS-E	Acetylcholine receptor subunit alpha,Soluble acetylcholine receptor,Acetylcholine receptor subunit alpha,Soluble acetylcholine receptor	-59.8977	-0.6753261177295145
P80188	4ZHD-A	Neutrophil gelatinase-associated lipocalin	-59.8963	-0.6752175655998058
P32320	1MQ0-B	Cytidine Deaminase	-59.8915	-0.6748453868693776
A0A0G2JMB4	6CQN-E	F5 beta chain	-59.8419	-0.6709995399882822
P41279	4Y85-A	Mitogen-activated protein kinase kinase kinase 8	-59.8311	-0.6701621378448176
P18825	6KUW-A	Alpha-2C adrenergic receptor	-59.8197	-0.6692782133600496
P04271	3D0Y-A	Protein S100-B	-59.7586	-0.6645406882706358
Q9Y466	4XAJ-A	Maltose-binding periplasmic protein,Nuclear receptor subfamily 2 group E member 1	-59.7568	-0.6644011212467249
P47929	3ZXE-A	Galectin-7	-59.7536	-0.6641530020931058
Q00535	3O0G-A	Cell division protein kinase 5	-59.7481	-0.6637265472978232
P48426	6OSP-A	PHOSPHATIDYLINOSITOL-5-PHOSPHATE 4-KINASE TYPE-2 ALPHA	-59.7362	-0.662803854195302
P60174	4BR1-B	Triosephosphate isomerase	-59.713	-0.6610049903315641
P54646, Q13131	5EZV-A	5'-AMP-activated protein kinase catalytic subunit alpha-2/alpha-1 RIM SWAP chimera	-59.6887	-0.6591208355087691
Q5TA50	4K8N-A	Glycolipid transfer protein domain-containing protein 1	-59.6886	-0.6591130817852188
Q01813	4WL0-D	ATP-dependent 6-phosphofructokinase, platelet type	-59.6876	-0.659035544549713
P07355, Q96QZ7	6TWY-A	Membrane-associated guanylate kinase, WW and PDZ domain-containing protein 1,Annexin A2	-59.6867	-0.6589657610377575
P68363	5IJ9-A	Tubulin alpha-1B chain	-59.6673	-0.6574615386689416
P01584	5R8K-A	Interleukin-1 beta	-59.6613	-0.6569963152559058
P17693	6K60-A	HLA class I histocompatibility antigen, alpha chain G	-59.6565	-0.6566241365254776
H0Y4R8	5PWD-A	Nuclear autoantigen Sp-100	-59.6521	-0.6562829726892511
P28329	2FY4-A	Choline O-acetyltransferase	-59.6517	-0.6562519577950487
Q6UWY2	4Q7X-A	Serine protease 57	-59.6416	-0.6554688317164384
P42858	3IO4-A	Maltose-binding periplasmic protein,Huntingtin fusion protein	-59.6338	-0.6548640412794923
P01903	1BX2-D	HLA class II histocompatibility antigen, DR alpha chain	-59.6304	-0.6546004146787721
Q13509	5IJ9-B	Tubulin beta-3 chain	-59.6274	-0.6543678029722542
Q12866	5TC0-A	Tyrosine-protein kinase Mer	-59.6268	-0.6543212806309507
P05164	5UZU-A	Myeloperoxidase	-59.5794	-0.6506460156679681
Q9NZ08	6Q4R-A	Endoplasmic reticulum aminopeptidase 1,Endoplasmic reticulum aminopeptidase 1	-59.573	-0.65014977736073
Q15382	7BTC-A	GTP-binding protein Rheb	-59.5729	-0.6501420236371792
P00367	1L1F-C	Glutamate dehydrogenase 1	-59.5338	-0.6471103177288964
P35610	6P2P-D	Sterol O-acyltransferase 1	-59.5275	-0.6466218331452092
P10619	1IVY-A	HUMAN PROTECTIVE PROTEIN	-59.5249	-0.6464202363328936
Q6P988	6TR5-A	Protein notum homolog	-59.5185	-0.6459239980256556
Q9UBF8	5FBV-A	Phosphatidylinositol 4-kinase beta,Phosphatidylinositol 4-kinase beta	-59.5169	-0.6457999384488458
O00222	6BT5-A	Metabotropic glutamate receptor 8	-59.4787	-0.6428380160525184
Q9Y4E8	6GH9-A	Ubiquitin carboxyl-terminal hydrolase 15	-59.4769	-0.6426984490286075
P06734	2H2T-B	Low affinity immunoglobulin epsilon Fc receptor	-59.4519	-0.6407600181409586
Q0Z7S8	4A60-A	FATTY ACID-BINDING PROTEIN 9 TESTIS LIPID-BINDING PROTEIN, TLBP, TESTIS-TYPE FATTY ACID-BINDING PROTEIN, T-FABP	-59.4273	-0.6388526021475122
P25103	2KSA-A	Substance-P receptor,Substance-P receptor	-59.3819	-0.6353324116555417
P07814	4K87-A	Bifunctional glutamate/proline--tRNA ligase	-59.38	-0.6351850909080804
P28472	6HUK-B	GAMMA-AMINOBUTYRIC ACID RECEPTOR SUBUNIT BETA-3	-59.3741	-0.6347276212185949
Q9Y2Z4	3ZXI-B	Tyrosyl-tRNA synthetase	-59.3624	-0.6338204355631754
Q8N4J0	5YF2-B	Carnosine N-methyltransferase	-59.357	-0.6334017344914431
Q03431	3L2J-B	Fusion protein of Maltose-binding periplasmic protein and Parathyroid hormone/parathyroid hormone-related peptide receptor	-59.3539	-0.6331613690613749
Q9Y3E1	6IIS-A	Hepatoma-derived growth factor-related protein 3	-59.3534	-0.6331226004436218
O43314	3T9B-A	Inositol hexakisphosphate and diphosphoinositol-pentakisphosphate kinase 2	-59.3506	-0.632905496184205
P54652	4FSV-A	Heat shock-related 70 kDa protein 2	-59.3477	-0.632680638201238
O15392	2RAW-A	Baculoviral IAP repeat-containing protein 5	-59.3456	-0.6325178100066751
O00238	3MDY-A	Bone morphogenetic protein receptor type-1B	-59.3239	-0.6308352519961961
Q5JP69	2ODQ-A	Complement C2	-59.3109	-0.6298272679346182
Q8IU85	2JC6-C	Calcium/calmodulin-dependent protein kinase type 1D	-59.3043	-0.629315522180279
P01024	2WII-A	COMPLEMENT C3 BETA CHAIN	-59.2989	-0.6288968211085473
A0A075B6T6	5E9D-D	A6-TCR Valpha	-59.2973	-0.6287727615317374
P07288	2ZCL-P	Prostate-specific antigen	-59.2825	-0.6276252104462492
P23415	2M6B-A	Proton-gated ion channel,GLRA1 protein,GLRA1 protein	-59.2712	-0.626749039685032
P30519	5UC9-A	Heme oxygenase 2	-59.253	-0.6253378619988236
Q03013	4GTU-A	GLUTATHIONE S-TRANSFERASE	-59.2479	-0.6249424220977433
P41743	6ILZ-A	Protein kinase C iota type	-59.209	-0.6219262236365617
O43741	2F15-A	5'-AMP-activated protein kinase, beta-2 subunit	-59.1735	-0.6191736517760997
Q9UBR2	1DEU-A	PROCATHEPSIN X	-59.1618	-0.6182664661206801
Q9Y6M4	4HGL-A	Casein kinase I isoform gamma-3	-59.149	-0.617273989506204
P23378	6I35-B	Glycine dehydrogenase (decarboxylating), mitochondrial	-59.1346	-0.6161574533149181
P40926	4WLN-C	Malate dehydrogenase, mitochondrial	-59.1303	-0.6158240432022424
Q96C23	1SNZ-A	aldose 1-epimerase	-59.1274	-0.6155991852192754
Q15181	6C45-B	Inorganic pyrophosphatase	-59.1172	-0.6148083054171143
P01619	4M62-L	4E10 antibody germline precursor 7 light chain Fv	-59.1053	-0.6138856123145936
P06213	5HHW-A	Insulin receptor	-59.0975	-0.6132808218776469
Q9UGM6	5EKD-A	Tryptophan--tRNA ligase, mitochondrial	-59.0372	-0.6086053265766378
O75914	6FD3-A	Serine/threonine-protein kinase PAK 3	-59.0292	-0.6079850286925905
P19447	6O9M-7	TFIIH basal transcription factor complex helicase XPB subunit	-58.9897	-0.6049223078901048
P61626	1RE2-A	PROTEIN (LYSOZYME)	-58.9664	-0.6031156903028161
Q9Y233	4P0N-A	cAMP and cAMP-inhibited cGMP 3',5'-cyclic phosphodiesterase 10A	-58.9535	-0.6021154599647891
P51570	6Q3W-A	Galactokinase	-58.9472	-0.6016269753811019
O94762	5LBA-B	ATP-dependent DNA helicase Q5	-58.9401	-0.6010764610090095
P32322	5UAW-D	Pyrroline-5-carboxylate reductase 1, mitochondrial	-58.9263	-0.6000064471590271
P22223	4ZMQ-B	Cadherin-3	-58.9205	-0.5995567311930924
P62491	1OIX-A	Ras-related protein Rab-11A	-58.9036	-0.5982463519130418
Q02108	3UVJ-A	Guanylate cyclase soluble subunit alpha-3	-58.9029	-0.598192075848188
Q9UKV8	4OLB-A	Protein argonaute-2	-58.8987	-0.5978664194590626
Q969R5	3F70-A	Lethal(3)malignant brain tumor-like 2 protein	-58.8577	-0.5946873928033186
Q9BYW2	5LSX-A	Histone-lysine N-methyltransferase SETD2	-58.8321	-0.5927024395743657
O75164	5FY8-A	LYSINE-SPECIFIC DEMETHYLASE 4A	-58.8256	-0.5921984475435774
P49760	6FYL-A	Dual specificity protein kinase CLK2	-58.8216	-0.5918882986015531
P07911	4WRN-A	Maltose-binding periplasmic protein,Uromodulin	-58.8204	-0.5917952539189463
P41240	3D7T-A	PROTEIN (C-TERMINAL SRC KINASE)	-58.7895	-0.5893993533418119
Q15561	6GEC-A	Transcriptional enhancer factor TEF-3	-58.7848	-0.589034928334934
Q9UM07	5N0Y-A	Protein-arginine deiminase type-4	-58.7847	-0.5890271746113837
P47870	6D6T-A	Gamma-aminobutyric acid receptor subunit beta-2,Gamma-aminobutyric acid receptor subunit beta-2	-58.7714	-0.5879959293791543
P43354	6DDA-B	Nuclear receptor subfamily 4 group A member 2	-58.7623	-0.5872903405360504
Q9BUB5	2HW6-A	MAP kinase interacting serine/threonine kinase 1	-58.7426	-0.585762856996583
Q9BZ11	1R54-A	ADAM 33	-58.7381	-0.5854139394368062
Q8NI77	3LRE-A	Kinesin-like protein KIF18A	-58.7314	-0.5848944399589161
Q9UMR2	6B4I-F	ATP-dependent RNA helicase DDX19B	-58.7257	-0.5844524777165324
P02461	6FZV-C	COLLAGEN ALPHA-1(III) CHAIN	-58.7168	-0.5837623963205291
P00918	4HF3-A	CARBONIC ANHYDRASE II	-58.7108	-0.5832971729074933
Q9UJ71	3P7G-A	C-type lectin domain family 4 member K	-58.6946	-0.582041069692297
P02730	4YZF-B	Band 3 anion transport protein	-58.6907	-0.5817386744738235
Q92876	6QHC-A	Kallikrein-6	-58.6743	-0.580467063811526
M4Q8P8	6P8M-C	Gp120	-58.6719	-0.5802809744463117
Q9Y6N5	6OIB-A	Sulfide:quinone oxidoreductase, mitochondrial	-58.6695	-0.5800948850810972
O00141	2R5T-A	Serine/threonine-protein kinase Sgk1	-58.6651	-0.5797537212448712
Q9H4B4	4B6L-A	SERINE/THREONINE-PROTEIN KINASE PLK3	-58.6563	-0.5790713935724188
Q92466	3EI4-B	DNA damage-binding protein 2	-58.6552	-0.5789861026133621
Q13418	6MIB-A	Integrin-linked protein kinase	-58.6372	-0.5775904323742549
Q13093	5YE9-A	Platelet-activating factor acetylhydrolase	-58.6299	-0.5770244105550613
Q13822	4ZG6-A	Ectonucleotide pyrophosphatase/phosphodiesterase family member 2	-58.6269	-0.5767917988485435
Q14012	4FGB-A	Calcium/calmodulin-dependent protein kinase type 1	-58.6213	-0.57635759032971
O43715	6I4Y-A	Maltose-binding periplasmic protein,TP53-regulated inhibitor of apoptosis 1	-58.6208	-0.5763188217119574
P13236	2FIN-B	Small inducible cytokine A4	-58.6187	-0.5761559935173944
P00492	4RAC-B	Hypoxanthine-guanine phosphoribosyltransferase	-58.5974	-0.5745044504011177
P08574	5XTE-U	Cytochrome c1, heme protein, mitochondrial	-58.5619	-0.5717518785406563
P52306	5ZHX-A	Rap1 GTPase-GDP dissociation stimulator 1	-58.5273	-0.5690690901921499
Q16773	1W7N-A	Kynurenine--oxoglutarate transaminase 1	-58.5243	-0.568836478485632
Q6PL18	6HI7-A	ATPase family AAA domain-containing protein 2	-58.5239	-0.5688054635914297
Q9UIF9	5MGL-A	Bromodomain adjacent to zinc finger domain protein 2A	-58.5088	-0.56763465133529
O14508	4JGH-A	Suppressor of cytokine signaling 2	-58.4742	-0.564951862986784
P54252	4YS9-B	Maltose-binding periplasmic protein, Ataxin-3 chimera	-58.4569	-0.5636104688125305
Q9ULI0	3LXJ-A	ATPase family AAA domain-containing protein 2B	-58.4279	-0.561361888982858
P10144	1IAU-A	GRANZYME B	-58.417	-0.5605167331158432
O43143	6SH7-A	Pre-mRNA-splicing factor ATP-dependent RNA helicase DHX15	-58.345	-0.5549340521594139
P13928	1W3W-A	ANNEXIN A8	-58.3406	-0.554592888323188
P50213	6L59-A	Isocitrate dehydrogenase [NAD] subunit alpha, mitochondrial	-58.334	-0.5540811425688488
Q8IVW4	3ZDU-A	CYCLIN-DEPENDENT KINASE-LIKE 3	-58.3322	-0.5539415755449378
Q86YV6	2X4F-A	MYOSIN LIGHT CHAIN KINASE FAMILY MEMBER 4	-58.3221	-0.5531584494663275
Q02790	4LAV-A	Peptidyl-prolyl cis-trans isomerase FKBP4	-58.3137	-0.5525071366880774
Q8TEA8	2OKV-A	Probable D-tyrosyl-tRNA(Tyr) deacylase 1	-58.3044	-0.5517860403978723
P15907	4JS1-A	Beta-galactoside alpha-2,6-sialyltransferase 1	-58.2798	-0.5498786244044257
P56373	5SVL-A	P2X purinoceptor 3	-58.2778	-0.5497235499334137
P00558	5NP8-A	Phosphoglycerate kinase 1	-58.2573	-0.5481340366055416
Q9NYL2	5X5O-A	Mitogen-activated protein kinase kinase kinase MLT	-58.2442	-0.5471182988204135
O75787	3LBS-B	Maltose-binding periplasmic protein, Renin receptor	-58.237	-0.5465600307247708
Q06830	4XCS-A	Peroxiredoxin-1	-58.2239	-0.5455442929396426
P01709	3MCG-2	IG LAMBDA CHAIN V-II REGION MGC	-58.2154	-0.5448852264378421
Q9NS75	6RZ7-A	Cysteinyl leukotriene receptor 2,Soluble cytochrome b562,Cysteinyl leukotriene receptor 2	-58.2142	-0.5447921817552347
O14727	5JUY-D	Apoptotic protease-activating factor 1	-58.206	-0.5441563764240862
P11166	5EQG-A	Solute carrier family 2, facilitated glucose transporter member 1	-58.1487	-0.5397134928295945
P12532	1QK1-E	CREATINE KINASE, UBIQUITOUS MITOCHONDRIAL	-58.145	-0.5394266050582228
Q05209	5HDE-A	Tyrosine-protein phosphatase non-receptor type 12	-58.1381	-0.5388915981332315
O00571	6CZ5-A	ATP-dependent RNA helicase DDX3X	-58.134	-0.538573695467657
Q16836	1F17-B	3-HYDROXYACYL-COA DEHYDROGENASE	-58.1293	-0.538209270460779
P09913	4G1T-B	Interferon-induced protein with tetratricopeptide repeats 2	-58.1232	-0.5377362933241924
Q13011		DELTA(3,5)-DELTA(2,4)-DIENOYL-COA ISOMERASE	-58.1052	-0.5363406230850857
Q03111	6HPX-A	Protein ENL	-58.105	-0.536325115637984
Q9BY49	1YXM-C	peroxisomal trans 2-enoyl CoA reductase	-58.0979	-0.5357746012658922
P84077	1RE0-A	ADP-ribosylation factor 1	-58.0837	-0.5346735725217073
P55196	2AIN-A	Afadin	-58.0791	-0.5343169012383797
Q2M1P5	2XT3-A	KINESIN-LIKE PROTEIN KIF7	-58.0781	-0.5342393640028739
Q9UQB9	6GR8-A	Aurora kinase C	-58.0765	-0.5341153044260647
Q8WZ42	4JNW-A	Titin	-58.0749	-0.5339912448492549
P35030	3P95-A	PRSS3 protein	-58.0712	-0.5337043570778827
O75582	3KN5-A	RIBOSOMAL PROTEIN S6 KINASE ALPHA 5	-58.067	-0.5333787006887578
P08100	6CMO-R	chimera protein of Soluble cytochrome b562 and Rhodopsin	-58.0566	-0.5325723134394961
P27361	4QTB-A	Mitogen-activated protein kinase 3	-58.0542	-0.5323862240742817
P33176	2P4N-K	Kinesin-like protein	-58.0193	-0.5296801745551237
O75084	5URV-A	Frizzled-7	-58.0163	-0.5294475628486058
P02679	2OYI-C	Fibrinogen, gamma polypeptide	-58.0094	-0.5289125559236146
O14949	5XTE-N	Cytochrome b-c1 complex subunit 8	-58.0042	-0.5285093622989835
Q8N8U2	6V2D-A	Chromodomain Y-like protein 2	-58.0035	-0.5284550862341297
P52294	3TJ3-A	Importin subunit alpha-1	-58.0014	-0.5282922580395668
Q9BV86	5E2A-A	adrenal gland protein AD-003	-57.9966	-0.5279200793091384
P25098	3V5W-A	Beta-adrenergic receptor kinase 1	-57.9917	-0.5275401468551594
Q9GZU1	6E7Y-A	Mucolipin-1	-57.9913	-0.5275091319609571
O15350	4GUQ-A	Tumor protein p73	-57.9764	-0.5263538271519179
Q15109	2MOV-A	Maltose-binding periplasmic protein, Advanced glycosylation end product-specific receptor	-57.9575	-0.5248883734008557
O14558, P31947	5OKF-A	14-3-3 protein sigma,Heat shock protein beta-6	-57.953	-0.5245394558410789
O75907	6VYI-A	Diacylglycerol O-acyltransferase 1	-57.9332	-0.5230042185780607
O75151	3PUS-A	PHD finger protein 2	-57.9269	-0.5225157339943735
Q9Y3Q0	3FF3-A	Glutamate carboxypeptidase III	-57.9152	-0.5216085483389533
P54646	6B1U-A	5'-AMP-activated protein kinase catalytic subunit alpha-2	-57.8826	-0.519080834461459
Q8IX04	2I6T-A	UBIQUITIN-CONJUGATING ENZYME E2-LIKE ISOFORM A	-57.8742	-0.5184295216832093
Q13356	1ZKC-A	Peptidyl-prolyl cis-trans isomerase like 2	-57.8716	-0.5182279248708938
Q6GMX8	2QAD-C	anti-HIV-1 antibody 412d light chain	-57.8469	-0.5163127551538964
P61073	3OE9-A	C-X-C chemokine receptor type 4, Lysozyme Chimera	-57.8355	-0.5154288306691289
Q96BR1	6EDX-A	Serine/threonine-protein kinase Sgk3	-57.8265	-0.5147309955495752
P54922	6G2A-A	[Protein ADP-ribosylarginine] hydrolase	-57.8155	-0.5138780859590095
O60911	1FH0-A	CATHEPSIN V	-57.8155	-0.5138780859590095
Q9NRD5	2GZV-A	PRKCA-binding protein	-57.8056	-0.5131104673275004
Q9Y5S2	5OTF-A	Serine/threonine-protein kinase MRCK beta	-57.8022	-0.5128468407267802
Q9C0J8	6BLY-B	pre-mRNA 3' end processing protein WDR33	-57.7887	-0.5118000880474497
Q13224	5EWM-B	Glutamate receptor ionotropic, NMDA 2B	-57.7784	-0.5110014545217383
P28702	5HJP-A	RETINOID X RECEPTOR, BETA	-57.7741	-0.5106680444090627
P61158	6UHC-A	Actin-related protein 3	-57.7732	-0.5105982608971077
Q16827	2GJT-A	Receptor-type tyrosine-protein phosphatase O	-57.7549	-0.5091793294873485
Q9BPZ2	5LUG-C	Spindlin-like protein 2, isoform CRA_a	-57.7426	-0.5082256214906254
Q8N5S9	6CD6-A	Calcium/calmodulin-dependent protein kinase kinase 1	-57.7353	-0.5076595996714318
P07306	5JPV-A	Asialoglycoprotein receptor 1	-57.7186	-0.5063647278384824
P05154	1LQ8-A	plasma serine protease inhibitor	-57.7144	-0.506039071449357
P12955	2IW2-B	XAA-PRO DIPEPTIDASE	-57.6812	-0.5034648352305592
P28062	5LTT-Y	Proteasome subunit beta type-8,Proteasome subunit beta type-5	-57.679	-0.5032942533124465
P10415	4LXD-A	Apoptosis regulator Bcl-2	-57.6649	-0.5022009782918125
O75385	6MNH-A	Serine/threonine-protein kinase ULK1	-57.6336	-0.4997740628204759
Q9BZX2	6N53-A	Uridine-cytidine kinase 2	-57.6261	-0.4991925335541812
P11766	1MC5-A	Alcohol dehydrogenase class III chi chain	-57.6233	-0.4989754292947644
Q9NR22	5DST-B	Protein arginine N-methyltransferase 8	-57.6165	-0.4984481760933241
P21926	6K4J-A	CD9 antigen	-57.6108	-0.4980062138509398
Q9NWT6	3KCX-A	FIH	-57.6082	-0.4978046170386242
Q96AT9	3QC3-A	D-ribulose-5-phosphate-3-epimerase	-57.5017	-0.4895469014572399
Q9UJ70	2CH5-B	N-ACETYL-D-GLUCOSAMINE KINASE	-57.4983	-0.4892832748565198
P23919	1E2D-A	THYMIDYLATE KINASE	-57.4982	-0.4892755211329689
Q99714	1SO8-A	3-hydroxyacyl-CoA dehydrogenase type II	-57.4775	-0.4876705003579957
P35580	4PD3-A	Nonmuscle myosin heavy chain B, Alpha-actinin A Chimera Protein	-57.4768	-0.4876162242931414
P20813	5UEC-A	Cytochrome P450 2B6	-57.4757	-0.4875309333340853
O75475	5OYM-F	PC4 and SFRS1-interacting protein	-57.4691	-0.4870191875797455
P25789	6AVO-Z	Proteasome subunit alpha type-4	-57.4635	-0.4865849790609127
Q92633	4Z35-A	Lysophosphatidic acid receptor 1,Soluble cytochrome b562	-57.4499	-0.4855304726580313
P26927	2ASU-B	Hepatocyte growth factor-like protein	-57.4469	-0.4852978609515134
P10632	2NNI-A	Cytochrome P450 2C8	-57.4196	-0.4831810944222011
O43252	2PEZ-B	Bifunctional 3'-phosphoadenosine 5'-phosphosulfate synthetase 1 (PAPS synthetase 1) (PAPSS 1) (Sulfurylase kinase 1) (SK1) (SK 1)	-57.4106	-0.4824832593026474
Q8TBZ3	5K1C-C	WD repeat-containing protein 20	-57.4078	-0.4822661550432307
P52735	2DLZ-A	Protein vav-2	-57.4054	-0.4820800656780163
P78417	4YQV-A	Glutathione S-transferase omega-1	-57.4025	-0.4818552076950492
P30556	6OS1-A	Soluble cytochrome b562,Type-1 angiotensin II receptor	-57.3714	-0.4794437996708138
Q9HBL8	2WMD-A	HSCARG protein	-57.3297	-0.4762104969502155
O95716	2GF9-A	Ras-related protein Rab-3D	-57.328	-0.4760786836498554
P12004	5E0T-A	Proliferating cell nuclear antigen	-57.3162	-0.475163744270885
Q9Y5X1	3DYU-A	Sorting nexin-9	-57.2998	-0.4738921336085869
P05156	5O32-J	Complement factor I	-57.2983	-0.473775827755328
Q9H1P3	5ZM8-A	Oxysterol-binding protein-related protein 2	-57.2919	-0.4732795894480899
P31025	4QAF-B	Lipocalin-1	-57.2864	-0.4728531346528073
P06744	1JIQ-A	autocrine motility factor	-57.271	-0.4716590612260156
Q9Y657	5JSJ-A	Spindlin-1	-57.2705	-0.4716202926082625
P50991	6NRA-D	T-complex protein 1 subunit delta	-57.2436	-0.4695345409731524
P49366	1RQD-A	Deoxyhypusine synthase	-57.2408	-0.4693174367137356
Q9UKK9	2DSC-B	ADP-sugar pyrophosphatase	-57.2155	-0.4673557446554348
Q08174	6PIM-A	Protocadherin-1	-57.215	-0.4673169760376822
Q53H82	4AD9-A	BETA-LACTAMASE-LIKE PROTEIN 2	-57.1879	-0.4652157169554704
Q13002	3QXM-A	Glutamate receptor ionotropic, kainate 2	-57.1822	-0.4647737547130867
P20711	3RBL-B	aromatic L-amino acid decarboxylase	-57.1821	-0.4647660009895358
P50440	1JDX-A	PROTEIN (L-ARGININE:GLYCINE AMIDINOTRANSFERASE)	-57.1754	-0.4642465015116462
H7C535, P07355	6TWQ-B	Membrane-associated guanylate kinase, WW and PDZ domain-containing protein 1,Annexin A2	-57.175	-0.4642154866174434
O00408	6C7J-A	cGMP-dependent 3',5'-cyclic phosphodiesterase	-57.1202	-0.4599664461117169
O76054	4OMK-A	SEC14-like protein 2	-57.1058	-0.4588499099204315
C1K0Y1	6JTP-A	HLA class I antigen	-57.1002	-0.4584157014015981
P61160	6YW6-B	Actin-related protein 2	-57.0865	-0.4573534412751665
Q9UIF8	5L8U-A	Bromodomain adjacent to zinc finger domain protein 2B	-57.0848	-0.4572216279748063
P00156	5XTE-V	Cytochrome b	-57.0791	-0.456779665732422
P07477	4WWY-A	Trypsin-1	-57.0749	-0.4564540093432973
P07998	2E0J-A	Ribonuclease pancreatic	-57.0297	-0.4529493262984279
Q9Y2G2	4IKM-A	Maltose-binding periplasmic protein, Caspase recruitment domain-containing protein 8	-57.0295	-0.4529338188513267
Q13451	6TX8-A	Peptidyl-prolyl cis-trans isomerase FKBP5	-57.0277	-0.4527942518274163
Q09428	6C3P-E	ATP-binding cassette sub-family C member 8	-57.0118	-0.4515614097828714
P61224	4MGY-R	Ras-related protein Rap-1b	-57.0097	-0.451398581588309
Q02078	1C7U-A	Myocyte-specific enhancer factor 2A	-56.9911	-0.4499563890078982
Q9NRF2	5W3R-A	SH2B adapter protein 1	-56.9855	-0.4495221804890648
P28472, P31644	5O8F-B	Human GABAA receptor chimera beta3-alpha5,Gamma-aminobutyric acid receptor subunit beta-3,Gamma-aminobutyric acid receptor subunit alpha-5	-56.982	-0.4492508001647938
Q14562	6HYT-A	ATP-dependent RNA helicase DHX8	-56.9815	-0.4492120315470406
P17980	5T0G-F	26S proteasome regulatory subunit 6A	-56.976	-0.448785576751758
Q99523	5MRI-A	Sortilin	-56.9713	-0.44842115174488
Q9Y6Y9	3ULA-D	Lymphocyte antigen 96	-56.9663	-0.44803346556735
P24468	3CJW-A	COUP transcription factor 2	-56.9655	-0.4479714357789454
O00764		Pyridoxal kinase	-56.9461	-0.44646721341013
P01011	3CAA-A	ANTICHYMOTRYPSIN	-56.946	-0.4464594596865792
P09012	1VC5-A	U1 small nuclear ribonucleoprotein A	-56.93	-0.445218863918484
P17900	2AG9-A	Ganglioside GM2 activator	-56.9295	-0.4451800953007308
P0C0L4	5JPM-B	Complement C4-A	-56.9184	-0.4443194319866148
P03891	5XTC-i	NADH-ubiquinone oxidoreductase chain 2	-56.9109	-0.4437379027203201
P58154	4HQP-A	Alpha7 nicotinic receptor chimera	-56.9084	-0.4435440596315553
Q9BVG8	5WDE-A	Kinesin-like protein KIFC3	-56.8972	-0.4426756425938885
P45877	2ESL-A	Peptidyl-prolyl cis-trans isomerase C	-56.8944	-0.4424585383344717
Q9UBX1	1M6D-B	Cathepsin F	-56.8873	-0.4419080239623799
P0AEX9	5WQ6-A	MBP tagged hMNDA-PYD	-56.8859	-0.4417994718326712
P00441	5U9M-A	Superoxide dismutase [Cu-Zn]	-56.8437	-0.4385274004943197
Q9UQM7	2VZ6-A	Calcium/calmodulin-dependent protein kinase type II subunit alpha	-56.8378	-0.4380699308048348
P36776		LON PROTEASE HOMOLOG, MITOCHONDRIAL	-56.8223	-0.4368681036544923
P20591	4P4T-A	Interferon-induced GTP-binding protein Mx1	-56.7898	-0.4343481435005487
Q96LA8	6P7I-A	Protein arginine N-methyltransferase 6	-56.7851	-0.4339837184936708
Q92905	4D10-M	COP9 SIGNALOSOME COMPLEX SUBUNIT 5	-56.7823	-0.433766614234254
O95661, Q96HU8	6NAZ-A	GTP-binding protein Di-Ras2,GTP-binding protein Di-Ras3,GTP-binding protein Di-Ras2	-56.759	-0.4319599966469653
Q5TCY1	4NFM-A	TAU-TUBULIN KINASE 1	-56.715	-0.4285483582847034
P22557	5QQT-A	5-aminolevulinate synthase, erythroid-specific, mitochondrial	-56.7129	-0.4283855300901404
Q96C45	6TSZ-U	Serine/threonine-protein kinase ULK4	-56.7047	-0.427749724758992
Q9UI32		GLUTAMINASE LIVER ISOFORM, MITOCHONDRIAL	-56.6977	-0.4272069641104499
P01850	4MJI-E	T-CELL RECEPTOR, SP3.4 BETA CHAIN	-56.6935	-0.426881307721325
O95711	3B2D-D	Lymphocyte antigen 86	-56.6698	-0.425043675239834
P19793, Q15788	4J5X-D	Retinoic acid receptor RXR-alpha, Nuclear receptor coactivator 1	-56.6052	-0.4200347698261493
Q16651	3E1X-B	Prostasin	-56.5977	-0.4194532405598545
P80511	2WC8-A	PROTEIN S100-A12	-56.5907	-0.4189104799113124
P30926	6PV7-E	Fusion protein of Neuronal acetylcholine receptor subunit beta-4 and Soluble cytochrome b562	-56.581	-0.418158368726905
P40306	6AVO-B	Proteasome subunit beta type-10,Proteasome subunit beta type-2	-56.5777	-0.4179024958497351
P01857	3O11-H	Ig gamma-1 chain C region	-56.5776	-0.4178947421261843
P11712	5X23-A	Cytochrome P450 2C9	-56.5662	-0.4170108176414168
Q96KB5	5J0A-B	Lymphokine-activated killer T-cell-originated protein kinase	-56.5435	-0.4152507223954315
Q16854	2OCP-B	Deoxyguanosine kinase	-56.5263	-0.4139170819447288
Q9NYY3	4I6H-A	Serine/threonine-protein kinase PLK2	-56.5187	-0.4133277989548838
P42226	4Y5W-C	Signal transducer and activator of transcription 6	-56.4863	-0.4108155925244906
P19525	2A1A-B	Interferon-induced, double-stranded RNA-activated protein kinase	-56.4773	-0.410117757404937
Q9UL18	1SI3-A	Eukaryotic translation initiation factor 2C 1	-56.4488	-0.4079079461930171
P13747	6GGM-A	MHC class I antigen	-56.4464	-0.4077218568278027
P31947	5N5W-A	14-3-3 protein sigma	-56.4216	-0.405798933387255
Q13705	2QLU-A	Activin receptor type IIB	-56.4209	-0.4057446573224012
O15178	5QRM-A	T-box transcription factor T	-56.4174	-0.4054732769981302
P08476	1S4Y-D	Inhibin beta A chain	-56.4147	-0.4052639264622643
P06756	1M1X-A	Integrin alpha-V	-56.4124	-0.4050855908206002
P15735	2Y7J-B	PHOSPHORYLASE B KINASE GAMMA CATALYTIC CHAIN, TESTIS/LIVER ISOFORM	-56.4045	-0.4044730466601032
Q15047	6AU3-A	Histone-lysine N-methyltransferase SETDB1	-56.4019	-0.4042714498477876
Q9NYG8	3UM7-B	Potassium channel subfamily K member 4	-56.3984	-0.4040000695235171
A8K008	4O5L-H	B43 HEAVY CHAIN	-56.3932	-0.403596875898886
Q15027	5H3D-A	Arf-GAP with coiled-coil, ANK repeat and PH domain-containing protein 1	-56.3875	-0.4031549136565022
P47985	5XTE-P	Cytochrome b-c1 complex subunit Rieske, mitochondrial	-56.3722	-0.4019685939532608
P20062	5NRP-A	Transcobalamin-2	-56.3653	-0.4014335870282696
Q9NQU5	4KS7-A	Serine/threonine-protein kinase PAK 6	-56.3466	-0.3999836407243085
Q00536	5G6V-A	Cell division protein kinase 16	-56.3338	-0.3989911641098318
Q06278	4UHX-A	ALDEHYDE OXIDASE	-56.317	-0.397688538553332
P49888	4JVM-A	ESTROGEN SULFOTRANSFERASE	-56.3123	-0.397324113546454
P51532	5EA1-A	Transcription activator BRG1	-56.3035	-0.3966417858740015
Q9BS26	2R2J-A	Thioredoxin domain-containing protein 4	-56.2896	-0.3955640183004688
Q16566	2W4O-A	CALCIUM/CALMODULIN-DEPENDENT PROTEIN KINASE TYPE IV	-56.2809	-0.3948894443515671
Q9UDX3	4TLG-A	SEC14-like protein 4	-56.2806	-0.3948661831809151
O43447	1MZW-A	SNUCYP-20	-56.2798	-0.3948041533925105
P45984	3NPC-A	Mitogen-activated protein kinase 9	-56.2652	-0.3936721097541234
Q7Z4W1		L-xylulose reductase	-56.261	-0.3933464533649986
P41146	4EA3-B	Fusion protein of Nociceptin receptor and cytochrome b562	-56.2584	-0.393144856552683
Q15418	2WNT-B	Ribosomal protein S6 kinase alpha-1	-56.2496	-0.3924625288802305
O14556	3H9E-O	Glyceraldehyde-3-phosphate dehydrogenase, testis-specific	-56.2376	-0.391532082054159
P51553	5GRH-B	Isocitrate dehydrogenase [NAD] subunit gamma, mitochondrial	-56.2324	-0.3911288884295278
P01704	5CBE-B	3b4 light chain	-56.2255	-0.3905938815045366
O00629	5XZX-A	Importin subunit alpha-3	-56.1837	-0.387352825060388
P62837	5D1K-A	Ubiquitin-conjugating enzyme E2 D2	-56.1822	-0.387236519207129
S6B291	4OQT-H	10-1074 Heavy Chain,10-1074 Heavy Chain	-56.1756	-0.3867247734527898
O94768	6Y6F-A	Serine/threonine-protein kinase 17B	-56.1619	-0.3856625133263582
Q16512	4OTG-A	Serine/threonine-protein kinase N1	-56.159	-0.3854376553433906
Q9BYE9	5CZR-A	Cadherin-related family member 2	-56.1554	-0.3851585212955692
P11021, Q13501	5YPF-A	78 kDa glucose-regulated protein,Sequestosome-1	-56.1531	-0.3849801856539057
P09488	1YJ6-B	Glutathione S-transferase Mu 1	-56.1526	-0.3849414170361525
Q16820	4GWN-A	Meprin A subunit beta	-56.1497	-0.3847165590531855
P04180	4XWG-A	Phosphatidylcholine-sterol acyltransferase	-56.1427	-0.3841737984046434
Q04724	5MWJ-A	TRANSDUCIN-LIKE ENHANCER PROTEIN 1	-56.1162	-0.3821190616637356
Q9C0B1	6AKW-A	Alpha-ketoglutarate-dependent dioxygenase FTO	-56.0894	-0.3800410637521759
O60701	3ITK-E	UDP-glucose 6-dehydrogenase	-56.0731	-0.3787772068134287
Q16654	2ZKJ-B	[Pyruvate dehydrogenase [lipoamide]] kinase isozyme 4	-56.0488	-0.3768930519906341
O43704	3CKL-A	Sulfotransferase family cytosolic 1B member 1	-56.0314	-0.3755439040928303
Q06265	6D6Q-A	Exosome complex component RRP45	-56.0252	-0.3750631732326934
Q96JA3	5KDI-A	Pleckstrin homology domain-containing family A member 8	-56.0229	-0.3748848375910298
Q96C86	4QDV-B	Scavenger mRNA-decapping enzyme DcpS	-56.0209	-0.3747297631200177
P54762	3ZFX-A	Ephrin type-B receptor 1	-56.019	-0.3745824423725565
P08603	4AYI-A	Complement factor H	-56.0097	-0.3738613460823514
Q02195	1QQL-A	FIBROBLAST GROWTH FACTOR 7/1 CHIMERA	-55.9906	-0.3723803848841875
Q9Y2Q0	6K7N-A	Phospholipid-transporting ATPase	-55.9398	-0.3684414933204846
P51649	2W8R-A	SUCCINIC SEMIALDEHYDE DEHYDROGENASE MITOCHONDRIAL	-55.9398	-0.3684414933204846
A0A0B4J277, P01848	5FK9-A	T CELL RECEPTOR ALPHA CHAIN	-55.9384	-0.3683329411907766
Q86Y39	5XTC-V	NADH dehydrogenase [ubiquinone] 1 alpha subcomplex subunit 11	-55.9137	-0.3664177714737792
O43240	5LPE-A	Kallikrein-10	-55.9128	-0.3663479879618237
Q16850	4UHL-A	Lanosterol 14-alpha demethylase	-55.9037	-0.3656423991187197
Q9Y468	2RJF-A	Lethal(3)malignant brain tumor-like protein	-55.885	-0.3641924528147581
P16118	1K6M-A	6-phosphofructo-2-kinase/fructose-2,6-biphosphatase 2-phosphatase	-55.8659	-0.3627114916165948
P21675	5MG2-A	Transcription initiation factor TFIID subunit 1	-55.818	-0.358997458035859
Q8TCD0	4NUJ-A	8ANC195 Fab light chain	-55.8036	-0.3578809218445736
P30086	2L7W-A	PHOSPHATIDYLETHANOLAMINE BINDING PROTEIN	-55.793	-0.3570590271482102
Q9UBN7	5EDU-B	Maltose-binding periplasmic protein, Histone deacetylase 6 chimera	-55.7705	-0.355314439349326
P40616	4DCN-B	ADP-ribosylation factor-like protein 1	-55.7594	-0.35445377603521
Q8TAX9	5TJ2-A	Sugar ABC transporter substrate-binding protein,Gasdermin-B	-55.7582	-0.3543607313526031
P67775	3C5W-C	Serine/threonine-protein phosphatase 2A catalytic subunit alpha isoform	-55.7577	-0.3543219627348499
P00390	1BWC-A	PROTEIN (GLUTATHIONE REDUCTASE)	-55.7554	-0.3541436270931863
P34947	4TNB-A	G protein-coupled receptor kinase 5	-55.7526	-0.3539265228337696
Q7Z3Y4	2JIX-A	Fab33 light chain	-55.7502	-0.3537404334685552
P26358	4YOC-A	DNA (cytosine-5)-methyltransferase 1	-55.7481	-0.3535776052739928
P50583	1XSB-A	Bis(5'-nucleosyl)-tetraphosphatase	-55.7229	-0.3516236669392428
O75581	5GJE-A	Low-density lipoprotein receptor-related protein 6,Glycogen synthase kinase-3 beta	-55.7065	-0.3503520562769447
O60684	4UAD-A	Importin subunit alpha-7	-55.703	-0.3500806759526743
P17931	6RHM-A	Galectin-3	-55.6927	-0.3492820424269628
Q8N371	4QU1-A	Lysine-specific demethylase 8	-55.6853	-0.3487082668842184
P20061	4KKJ-A	Transcobalamin-1	-55.6764	-0.3480181854882156
O76039	4BGQ-A	CYCLIN-DEPENDENT KINASE-LIKE 5	-55.6758	-0.3479716631469122
P47895	5FHZ-C	Aldehyde dehydrogenase family 1 member A3	-55.6697	-0.3474986860103256
P38646	3N8E-B	Stress-70 protein, mitochondrial	-55.6592	-0.346684545037513
P09038	1FQ9-A	FIBROBLAST GROWTH FACTOR 2	-55.643	-0.3454284418223166
O00167	5ZMA-B	Eyes absent homolog 2	-55.6395	-0.3451570614980456
O14763	1D4V-A	DEATH RECEPTOR 5	-55.6365	-0.3449244497915277
Q8TDQ0	5F71-A	Hepatitis A virus cellular receptor 2	-55.6293	-0.344366181695885
P19174	4FBN-A	1-phosphatidylinositol 4,5-bisphosphate phosphodiesterase gamma-1	-55.6206	-0.3436916077469834
Q8TCD5	2I7D-A	5'(3')-deoxyribonucleotidase, cytosolic type	-55.6038	-0.342388982190483
P11142	3FZH-A	HEAT SHOCK COGNATE 71 KDA PROTEIN	-55.5922	-0.3414895502586138
P12268	6I0O-B	Inosine-5'-monophosphate dehydrogenase 2	-55.5762	-0.3402489544905186
Q8WXG8	5HYD-A	Protein S100-Z	-55.5755	-0.3401946784256643
P14091	1TZS-A	Cathepsin E	-55.5703	-0.3397914848010337
Q9BV79	2VCY-B	TRANS-2-ENOYL-COA REDUCTASE	-55.5649	-0.3393727837293014
Q92542	5A63-A	Nicastrin	-55.5542	-0.3385431353093877
P04075	1ALD-A	FRUCTOSE-BISPHOSPHATE ALDOLASE	-55.5496	-0.33818646402606
P26045	4RI5-A	Tyrosine-protein phosphatase non-receptor type 3	-55.5442	-0.3377677629543277
Q13427	2WFI-A	PEPTIDYL-PROLYL CIS-TRANS ISOMERASE G	-55.536	-0.3371319576231792
P03950	1HBY-A	Angiogenin	-55.5331	-0.3369070996402116
P23284	1CYN-A	PEPTIDYL-PROLYL CIS-TRANS ISOMERASE B	-55.5118	-0.335255556523935
Q8N608	4WJL-A	Inactive dipeptidyl peptidase 10	-55.5095	-0.3350772208822714
P41595	6DRY-A	5HT2B receptor, BRIL chimera	-55.4988	-0.3342475724623577
P0DMV8, Q13155	6JPV-A	Heat shock 70 kDa protein 1A,Aminoacyl tRNA synthase complex-interacting multifunctional protein 2	-55.4918	-0.3337048118138156
Q05086	4XR8-A	Maltose-binding periplasmic protein, UBIQUITIN LIGASE EA6P: chimeric protein	-55.4891	-0.3334954612779497
P43220	5VEX-A	Glucagon-like peptide 1 receptor, Endolysin chimera	-55.4888	-0.3334722001072977
P25189	3OAI-A	Maltose-binding periplasmic protein, Myelin protein P0	-55.4826	-0.3329914692471608
P0DOX5	5VZX-H	Fab H11-E heavy chain	-55.4768	-0.3325417532812262
P62191	5VFR-B	26S proteasome regulatory subunit 4	-55.4727	-0.3322238506156522
P26885	4NNR-A	Peptidyl-prolyl cis-trans isomerase FKBP2	-55.4723	-0.3321928357214493
Q10588	1ISM-A	bone marrow stromal cell antigen 1	-55.4701	-0.3320222538033366
Q13162	5HQP-B	Peroxiredoxin-4	-55.4684	-0.3318904405029765
P07858	1GMY-A	Cathepsin B	-55.4605	-0.3312778963424795
P54687	2ABJ-A	branched chain aminotransferase 1, cytosolic	-55.4581	-0.3310918069772651
P19087	6N84-A	Maltose/maltodextrin-binding periplasmic protein,Guanine nucleotide-binding protein G(t) subunit alpha-2	-55.4572	-0.3310220234653097
P12821	4CA5-A	ANGIOTENSIN-CONVERTING ENZYME	-55.452	-0.3306188298406785
P02743	2A3W-A	Serum amyloid P-component	-55.4506	-0.3305102777109704
P07355	5LQ2-A	Annexin A2	-55.444	-0.3299985319566312
O60895, Q16602	4RWF-A	Maltose transporter subunit, Receptor activity-modifying protein 2, Calcitonin gene-related peptide type 1 receptor fusion protein	-55.4375	-0.3294945399258422
Q13105	2LVT-A	Miz-1 protein	-55.437	-0.3294557713080891
Q9ULM3	5XNV-A	YEATS domain-containing protein 2	-55.4088	-0.3272692212668213
Q16531	4A0A-A	DNA damage-binding protein 1	-55.4042	-0.3269125499834941
P53602	3D4J-B	Diphosphomevalonate decarboxylase	-55.3994	-0.3265403712530653
P49427	4MDK-A	Ubiquitin-conjugating enzyme E2 R1	-55.386	-0.3255013722972857
Q6PJP8	5Q93-A	DCLRE1A	-55.3595	-0.3234466355563773
P11216	5IKO-A	Glycogen phosphorylase, brain form	-55.3567	-0.3232295312969606
P43115	6AK3-A	Prostaglandin E2 receptor EP3 subtype,Soluble cytochrome b562	-55.351	-0.3227875690545769
Q14994	1XVP-B	Orphan nuclear receptor NR1I3	-55.3464	-0.3224308977712498
Q96LI5	5DV4-A	CCR4-NOT transcription complex subunit 6-like	-55.3426	-0.3221362562763267
Q16698		2,4-DIENOYL-COA REDUCTASE, MITOCHONDRIAL PRECURSOR	-55.3334	-0.3214229137096719
O43451	3L4Z-A	Maltase-glucoamylase, intestinal	-55.3288	-0.3210662424263448
P05067	3NYL-A	Amyloid beta (A4) protein (Peptidase nexin-II, Alzheimer disease), isoform CRA_b	-55.3091	-0.3195387588868774
P62136	3E7A-A	Serine/threonine-protein phosphatase PP1-alpha catalytic subunit	-55.2917	-0.3181896109890735
Q9UK32	6G78-A	Ribosomal protein S6 kinase alpha-6	-55.2569	-0.3154913151934664
Q6P5S8	2NXY-C	ANTIBODY 17B, LIGHT CHAIN	-55.2567	-0.3154758077463653
P51659	1S9C-A	Peroxisomal multifunctional enzyme type 2	-55.2556	-0.3153905167873087
Q96H15	5F7H-B	T-cell immunoglobulin and mucin domain-containing protein 4	-55.2504	-0.3149873231626776
P27695	1HD7-A	DNA-(apurinic or apyrimidinic site) lyase	-55.2127	-0.3120641693841028
P15309	1ND5-B	PROTEIN (ACID PHOSPHATASE)	-55.2075	-0.3116609757594722
Q8IVH8	5J5T-A	Mitogen-activated protein kinase kinase kinase kinase 3	-55.1945	-0.3106529916978944
O15217	3IK7-B	Glutathione S-transferase A4	-55.1528	-0.3074196889772961
P22607	6PNX-B	Fibroblast growth factor receptor 3	-55.1321	-0.3058146682023229
O43809	3BAP-A	Cleavage and polyadenylation specificity factor subunit 5	-55.1201	-0.3048842213762514
P49591	4RQE-C	Serine--tRNA ligase, cytoplasmic	-55.0986	-0.3032171708128731
O14936	3MFS-A	Peripheral plasma membrane protein CASK	-55.097	-0.3030931112360638
Q15375	3DKO-A	Ephrin type-A receptor 7	-55.0832	-0.3020230973860813
Q16769	2ZEF-A	Glutaminyl-peptide cyclotransferase	-55.083	-0.3020075899389802
P30988	6PGQ-A	Maltodextrin-binding protein,Calcitonin receptor	-55.0756	-0.3014338143962363
P68431	5C3I-J	Histone H3.1	-55.0643	-0.3005576436350191
P23526	5W49-B	Adenosylhomocysteinase	-55.0542	-0.2997745175564089
Q709F0	2WBI-A	ACYL-COA DEHYDROGENASE FAMILY MEMBER 11	-55.0441	-0.2989913914777986
P28222	5V54-B	5-hydroxytryptamine receptor 1B,OB-1 fused 5-HT1b receptor,5-hydroxytryptamine receptor 1B	-55.036	-0.2983633398702004
P50281	1BUV-M	PROTEIN (MEMBRANE-TYPE MATRIX METALLOPROTEINASE (CDMT1-MMP))	-55.0183	-0.2969909308017451
U6BR87	6V2O-A	MHC class I antigen	-55.0122	-0.2965179536651585
Q07812	4S0O-B	Apoptosis regulator BAX	-54.9997	-0.2955487382213338
F6IQY1	6ID4-A	MHC class I antigen	-54.9988	-0.2954789547093789
Q14541	1LV2-A	Hepatocyte nuclear factor 4-gamma	-54.9955	-0.295223081832209
Q14914	1ZSV-A	NADP-dependent leukotriene B4 12-hydroxydehydrogenase	-54.9849	-0.2944011871358461
P17752	5TPG-A	Tryptophan 5-hydroxylase 1	-54.9839	-0.2943236499003398
P41182	6TOL-A	B-cell lymphoma 6 protein	-54.9808	-0.2940832844702716
P22695		Cytochrome b-c1 complex subunit 2, mitochondrial	-54.9641	-0.2927884126373221
P53778	6UNA-A	Mitogen-activated protein kinase 12	-54.954	-0.2920052865587118
Q9UK55	4AFX-A	PROTEIN Z DEPENDENT PROTEASE INHIBITOR	-54.9389	-0.2908344743025716
Q9Y6R1	6CAA-B	Electrogenic sodium bicarbonate cotransporter 1	-54.9355	-0.2905708477018514
P00748	4XDE-A	Coagulation factor XII	-54.9259	-0.2898264902409943
P01730	3CD4-A	T CELL SURFACE GLYCOPROTEIN CD4	-54.9185	-0.2892527146982504
P07101	2XSN-B	TYROSINE 3-MONOOXYGENASE	-54.9121	-0.2887564763910124
P10109	3N9Y-C	Adrenodoxin	-54.8927	-0.2872522540221964
Q9Y5Y4	6D26-A	Prostaglandin D2 receptor 2, Endolysin chimera	-54.8862	-0.286748261991408
Q9Y271	6RZ5-A	Cysteinyl leukotriene receptor 1,Soluble cytochrome b562,Cysteinyl leukotriene receptor 1	-54.8817	-0.2863993444316312
P14416	6CM4-A	Endolysin,D(2) dopamine receptor,D(2) dopamine receptor	-54.8646	-0.2850734577044794
P60953	5UPL-B	Cell division control protein 42 homolog	-54.8451	-0.2835614816121132
Q96RU8	5CEK-A	Tribbles homolog 1	-54.8385	-0.2830497358577739
Q9Y255	6I3V-B	PRELI domain-containing protein 1, mitochondrial	-54.8282	-0.2822511023320625
Q16555	5X1D-A	Dihydropyrimidinase-related protein 2	-54.8112	-0.280932969328461
O60259	5MS3-A	Kallikrein-8	-54.7668	-0.2774903160719968
Q92506	2PD6-D	Estradiol 17-beta-dehydrogenase 8	-54.7641	-0.2772809655361303
Q01974	3ZZW-B	TYROSINE-PROTEIN KINASE TRANSMEMBRANE RECEPTOR ROR2	-54.7569	-0.2767226974404876
O94760	6SZP-A	N(G),N(G)-dimethylarginine dimethylaminohydrolase 1	-54.7415	-0.2755286240136959
P12544	1ORF-A	Granzyme A	-54.7243	-0.2741949835629932
B4E3L4	6SW3-A	cDNA FLJ57039, highly similar to CREB-binding protein	-54.6941	-0.2718533590507133
Q9UKL6	1LN1-A	Phosphatidylcholine transfer protein	-54.6856	-0.2711942925489128
P06870	1SPJ-A	Kallikrein 1	-54.6829	-0.2709849420130464
Q92830	6J3P-A	Histone acetyltransferase KAT2A	-54.6701	-0.2699924653985702
P07333, Q02763	3BEA-A	Macrophage colony-stimulating factor 1 receptor	-54.6667	-0.2697288387978501
P52565	2BXW-A	RHO GDP-DISSOCIATION INHIBITOR 1	-54.6598	-0.2691938318728588
P10253	5NN6-A	Lysosomal alpha-glucosidase	-54.6581	-0.2690620185724987
A0A0B4J279, P01848	2BNU-A	T-CELL RECEPTOR ALPHA CHAIN C REGION	-54.6525	-0.2686278100536658
P53041	3H68-A	Serine/threonine-protein phosphatase 5	-54.6266	-0.2666195956540615
Q6VAB6	5KKR-B	Kinase suppressor of Ras 2	-54.6183	-0.2659760365993616
Q8IYT8	6QAU-A	Serine/threonine-protein kinase ULK2	-54.6133	-0.2655883504218322
Q9NQV7	6NM4-A	Histone-lysine N-methyltransferase PRDM9	-54.6113	-0.2654332759508201
O14862	3VD8-A	Maltose-binding periplasmic protein, Interferon-inducible protein AIM2	-54.5971	-0.2643322472066353
P07360	2OVD-A	Complement component 8, gamma polypeptide	-54.5961	-0.2642547099711295
O96007	5MPO-C	Molybdopterin synthase catalytic subunit	-54.5909	-0.2638515163464984
P23467	2I4E-A	Receptor-type tyrosine-protein phosphatase beta	-54.5724	-0.2624170774896385
P62834	3KUC-A	Ras-related protein Rap-1A	-54.5652	-0.2618588093939952
P61981	6BYL-D	14-3-3 protein gamma	-54.5596	-0.2614246008751623
Q13507	6CUD-A	Short transient receptor potential channel 3	-54.539	-0.2598273338237395
Q3ZCW2	3B9C-B	HSPC159	-54.5356	-0.2595637072230193
P23921	2WGH-B	Ribonucleoside-diphosphate reductase large subunit	-54.5331	-0.259369864134254
P20160	1AE5-A	HEPARIN-BINDING PROTEIN	-54.5289	-0.2590442077451292
Q9BUT1		dehydrogenase/reductase (SDR family) member 6	-54.5122	-0.2577493359121797
Q00266	6SW6-B	S-adenosylmethionine synthase isoform type-1	-54.4999	-0.2567956279154562
Q12884	1Z68-B	fibroblast activation protein, alpha subunit	-54.492	-0.2561830837549592
Q9UBP0	3VFD-A	Spastin	-54.4848	-0.2556248156593165
P22234	2H31-A	Multifunctional protein ADE2	-54.4683	-0.2543454512734681
P21589	4H2B-A	5'-nucleotidase	-54.4453	-0.2525620948568314
Q99536	6K9Y-A	Synaptic vesicle membrane protein VAT-1 homolog	-54.439	-0.2520736102731436
Q9BQA1	6K1S-B	Methylosome protein 50	-54.4154	-0.2502437315152029
P09871	4J1Y-A	Complement C1s subcomponent	-54.4078	-0.2496544485253578
Q86Z14	5WI9-A	Beta-klotho	-54.3943	-0.2486076958460274
Q9H0U4	5O74-B	Ras-related protein Rab-1B	-54.3926	-0.2484758825456673
Q9BX68	5KM8-B	Histidine triad nucleotide-binding protein 2, mitochondrial	-54.3699	-0.246715787299682
Q15554	5WQD-A	Telomeric repeat-binding factor 2	-54.3385	-0.2442811181047951
P48775	6A4I-C	Tryptophan 2,3-dioxygenase	-54.3352	-0.2440252452276252
O43660	4YVD-A	Pleiotropic regulator 1	-54.3337	-0.2439089393743663
Q96L34	5ES1-A	MAP/microtubule affinity-regulating kinase 4	-54.3191	-0.2427768957359792
Q96R05	6E6K-A	Retinoid-binding protein 7	-54.3117	-0.2422031201932353
Q9H2H8	2OK3-A	Peptidyl-prolyl cis-trans isomerase-like 3	-54.3077	-0.2418929712512111
Q9P2W7	1V83-B	Galactosylgalactosylxylosylprotein 3-beta-glucuronosyltransferase 1	-54.2928	-0.2407376664421726
P48729	6GZD-A	Casein kinase I isoform alpha	-54.2925	-0.2407144052715205
P08173, P30542	6D9H-R	Chimera protein of Muscarinic acetylcholine receptor M4 and Adenosine receptor A1	-54.2883	-0.2403887488823957
Q15119	4MP7-A	[Pyruvate dehydrogenase [lipoamide]] kinase isozyme 2, mitochondrial	-54.2809	-0.2398149733396519
P52790	3HM8-A	Hexokinase-3	-54.2757	-0.2394117797150207
P57735	2OIL-A	Ras-related protein Rab-25	-54.2744	-0.239310981308863
P17516	2FVL-A	Aldo-keto reductase family 1, member C4	-54.2614	-0.2383029972472856
Q9BTZ2		Dehydrogenase/reductase SDR family member 4	-54.2508	-0.2374811025509222
P34998	3EHT-A	fusion protein of CRFR1 extracellular domain and MBP	-54.2471	-0.2371942147795506
O75897	2AD1-A	Sulfotransferase 1C2	-54.2457	-0.2370856626498419
P28161	1HNC-A	GLUTATHIONE S-TRANSFERASE MU 2	-54.2153	-0.2347285306904608
P0CG48	3Q3F-A	Ribonuclease/Ubiquitin chimeric protein	-54.2112	-0.2344106280248863
P55064	5C5X-B	Aquaporin-5	-54.2083	-0.2341857700419193
P33316	5H4J-A	dUTP pyrophosphatase	-54.2046	-0.2338988822705471
Q96BI3	5FN5-C	Gamma-secretase subunit APH-1A	-54.1969	-0.2333018455571512
Q13564	1R4N-A	amyloid beta precursor protein-binding protein 1	-54.1941	-0.2330847412977345
Q96BP3	2A2N-A	peptidylprolyl isomerase domain and WD repeat containing 1	-54.1906	-0.232813360973464
Q71U36	5JCO-B	Tubulin alpha-1A chain	-54.1807	-0.2320457423419549
Q93096	1XM2-A	Tyrosine Phosphatase	-54.1789	-0.2319061753180439
Q96T88	3T6R-A	E3 ubiquitin-protein ligase UHRF1	-54.1757	-0.2316580561644249
P43378	4GE6-A	Tyrosine-protein phosphatase non-receptor type 9	-54.156	-0.2301305726249575
P52789	5HFU-A	Hexokinase-2	-54.1212	-0.2274322768293504
Q9HAN9	1KQO-D	NICOTINAMIDE MONONUCLEOTIDE ADENYLYL TRANSFERASE	-54.1165	-0.2270678518224724
Q99418	4JXH-A	Cytohesin-2	-54.11	-0.2265638597916835
O00763	3FF6-A	Acetyl-CoA carboxylase 2	-54.1054	-0.2262071885083564
P15169	2NSM-A	Carboxypeptidase N catalytic chain	-54.0929	-0.2252379730645317
P09601	1S8C-A	Heme oxygenase 1	-54.0731	-0.2237027358015134
Q99808	6OB6-A	Equilibrative nucleoside transporter 1	-54.051	-0.2219891628968322
O14815	2P0R-A	Calpain-9	-54.0412	-0.2212292979888739
Q16548	2VM6-A	Bcl-2-related protein A1	-54.0348	-0.2207330596816353
P08913	6KUY-A	Alpha2A adrenergic receptor	-53.9939	-0.2175617867494416
P17252	3IW4-A	Protein kinase C alpha type	-53.9839	-0.2167864143943822
Q7RTV0	5ZYA-D	PHD finger-like domain-containing protein 5A	-53.9685	-0.2155923409675904
P09958	6EQX-A	Furin	-53.9446	-0.2137392010389982
P08219	6HUP-A	Gamma-aminobutyric acid receptor subunit alpha-1,Gamma-aminobutyric acid receptor subunit alpha-1	-53.9281	-0.2124598366531499
Q6PIK1	1MCF-B	IMMUNOGLOBULIN LAMBDA DIMER MCG (LIGHT CHAIN)	-53.9165	-0.2115604047212807
P52888	2O36-A	Thimet oligopeptidase	-53.9042	-0.2106066967245577
S6BAN1	5WHJ-H	DX-2507 Fab heavy chain	-53.9004	-0.2103120552296346
Q8WVM7	6RRK-B	Cohesin subunit SA-1	-53.891	-0.2095832052158787
Q9UH17	5CQD-A	DNA dC->dU-editing enzyme APOBEC-3B	-53.8727	-0.2081642738061199
Q9Y3Z3	4QG0-D	DEOXYNUCLEOSIDE TRIPHOSPHATE TRIPHOSPHOHYDROLASE SAMHD1	-53.8562	-0.2068849094202716
Q13614	1ZSQ-A	Myotubularin-related protein 2	-53.8423	-0.2058071418467388
A0A0K0K1A5, K7N5M4	5MEN-E	Protein TRBV6-5,Human nkt tcr beta chain	-53.8251	-0.2044735013960361
Q13370	1SO2-B	cGMP-inhibited 3',5'-cyclic phosphodiesterase B	-53.817	-0.203845449788438
Q6NSA1	6FR4-A	TCR 003 alpha chain	-53.8132	-0.2035508082935155
P14868	6IY6-A	Aspartate--tRNA ligase, cytoplasmic	-53.8117	-0.2034345024402565
Q9NWM8	4MSP-A	Peptidyl-prolyl cis-trans isomerase FKBP14	-53.8021	-0.2026901449793994
Q9NZH6	5HN1-A	Interleukin-37	-53.7981	-0.2023799960373752
P10415, Q07817	5VAY-A	Apoptosis regulator Bcl-2,Bcl-2-like protein 1,Apoptosis regulator Bcl-2,Bcl-2-like protein 1	-53.7955	-0.2021783992250596
P82251	6LI9-B	b(0,+)-type amino acid transporter 1	-53.7952	-0.2021551380544082
Q99549	6V2S-A	M-phase phosphoprotein 8	-53.7931	-0.2019923098598458
P23470	3QCE-A	Receptor-type tyrosine-protein phosphatase gamma	-53.7608	-0.1994878571530034
Q8NB16	5KNJ-A	Mixed lineage kinase domain-like protein	-53.7586	-0.1993172752348901
A2NUW5, K7N5M4	4NDM-A	T-cell gamma protein,T-cell receptor beta-2 chain C region	-53.7552	-0.1990536486341699
Q9UNQ0	6ETI-B	Broad substrate specificity ATP-binding cassette transporter ABCG2	-53.7502	-0.1986659624566399
Q13308	6VG3-A	Inactive tyrosine-protein kinase 7	-53.7448	-0.1982472613849077
Q9BXR0	6H42-A	Queuine tRNA-ribosyltransferase catalytic subunit 1	-53.7416	-0.1979991422312886
O75936	4BHF-A	Gamma-butyrobetaine dioxygenase	-53.7342	-0.1974253666885448
O00451	5MR4-C	GDNF family receptor alpha-2	-53.7165	-0.1960529576200895
P07550, P63092	6E67-A	Beta-2 adrenergic receptor,Endolysin,Guanine nucleotide-binding protein G(s) subunit alpha isoforms short,Beta-2 adrenergic receptor chimera	-53.7041	-0.1950914958998151
Q96QU1	6EB5-B	Protocadherin-15	-53.7026	-0.1949751900465562
Q9UIQ6	4Z7I-A	Leucyl-cystinyl aminopeptidase	-53.6832	-0.1934709676777408
P30566	2VD6-C	ADENYLOSUCCINATE LYASE	-53.6802	-0.1932383559712229
Q9UHP3	6HEL-B	Ubiquitin carboxyl-terminal hydrolase 25	-53.6762	-0.1929282070291992
P20132	4H27-A	L-serine dehydratase/L-threonine deaminase	-53.6526	-0.1910983282712585
P61086	6IF1-A	Ubiquitin-conjugating enzyme E2 K	-53.6492	-0.1908347016705383
P12104	3IFB-A	INTESTINAL FATTY ACID-BINDING PROTEIN (T54)	-53.6492	-0.1908347016705383
O15016	6IEU-A	Tripartite motif-containing protein 66	-53.6491	-0.1908269479469874
P27694	4R4O-A	Replication protein A 70 kDa DNA-binding subunit	-53.6441	-0.190439261769458
P01833	6UE7-C	Polymeric immunoglobulin receptor	-53.6238	-0.1888652558886872
P0C024	5T3P-B	Peroxisomal coenzyme A diphosphatase NUDT7	-53.6147	-0.1881596670455827
P16442	6BJL-A	ABO blood group (transferase A, alpha 1-3-N-acetylgalactosaminyltransferase transferase B, alpha 1-3-galactosyltransferase)	-53.6135	-0.1880666223629757
Q9HCP0	2CMW-A	CASEIN KINASE I ISOFORM GAMMA-1	-53.5996	-0.186988854789443
P03369	3GI0-A	COVALENT DIMER [L-ALA51,D-ALA51'] HIV-1 PROTEASE	-53.5875	-0.1860506542398206
P45985	3VUT-A	Dual specificity mitogen-activated protein kinase kinase 4	-53.5715	-0.1848100584717254
Q9Y6D6	3LTL-A	Brefeldin A-inhibited guanine nucleotide-exchange protein 1	-53.5682	-0.1845541855945555
P41597	5T1A-A	C-C chemokine receptor type 2,Rubredoxin,C-C chemokine receptor type 2	-53.5408	-0.1824296653416922
P62328	4PL7-A	Actin,Thymosin beta-4	-53.5075	-0.1798476753993441
P02775	1F9P-A	CONNECTIVE TISSUE ACTIVATING PEPTIDE-III	-53.5022	-0.1794367280511626
O15075	5JZN-A	Serine/threonine-protein kinase DCLK1	-53.4964	-0.178987012085228
Q96LB8	2EAX-A	Peptidoglycan recognition protein-I-beta	-53.4932	-0.178738892931609
P10635	4WNW-A	Cytochrome P450 2D6	-53.4914	-0.1785993259076981
P31941	4XXO-A	DNA dC->dU-editing enzyme APOBEC-3A	-53.4696	-0.1769090141736683
O43497	6KZP-A	Voltage-dependent T-type calcium channel subunit alpha-1G,Voltage-dependent T-type calcium channel subunit alpha-1G	-53.4469	-0.175148918927683
Q13547	5ICN-B	Histone deacetylase 1	-53.4453	-0.1750248593508737
Q00688	5D75-A	Peptidyl-prolyl cis-trans isomerase FKBP3	-53.4311	-0.173923830606689
P62195	5T0J-C	26S protease regulatory subunit 8	-53.4243	-0.1733965774052486
Q13535	5YZ0-A	Serine/threonine-protein kinase ATR	-53.4146	-0.1726444662208406
Q12923	3LNY-A	PROTEIN TYROSINE PHOSPHATASE, NON-RECEPTOR TYPE 13	-53.3435	-0.1671315687763669
P02452	5K31-D	Collagen alpha-1(I) chain	-53.3262	-0.165790174602114
Q99259		Glutamate decarboxylase 1	-53.3004	-0.1637897139260605
Q96EY8	2IDX-B	Cob(I)yrinic acid a,c-diamide adenosyltransferase, mitochondrial	-53.2961	-0.1634563038133848
A0A5C2GJG2	6XEY-K	2-4 Light Chain	-53.2708	-0.161494611755084
P05062	1QO5-B	FRUCTOSE-BISPHOSPHATE ALDOLASE B	-53.2682	-0.1612930149427684
P49675	3P0L-A	Steroidogenic acute regulatory protein, mitochondrial	-53.255	-0.16026952343409
P46976	6EQJ-A	Glycogenin-1	-53.24	-0.1591064649015006
Q8IWV8	5UM3-A	E3 ubiquitin-protein ligase UBR2	-53.2293	-0.1582768164815868
Q14997	6KWY-c	Proteasome activator complex subunit 4	-53.2273	-0.1581217420105747
P0CG05	5IQ7-L	10E8-S74W Light Chain	-53.2073	-0.1565709973004553
Q96HN2	3GVP-A	Adenosylhomocysteinase 3	-53.1952	-0.1556327967508335
P16615	7BT2-A	Sarcoplasmic/endoplasmic reticulum calcium ATPase 2	-53.1813	-0.1545550291773007
P55899	6ILM-E	IgG receptor FcRn large subunit p51	-53.176	-0.1541440818291193
P0C1S8	5VDK-A	Wee1-like protein kinase 2	-53.1469	-0.1518877482758959
Q96PY6	4B9D-A	SERINE/THREONINE-PROTEIN KINASE NEK1	-53.1135	-0.1492980046099969
P05771	2I0E-A	Protein Kinase C-beta II	-53.1107	-0.1490809003505802
P20718	3TK9-A	Granzyme H	-53.1065	-0.1487552439614548
P61077	3UGB-A	Ubiquitin-conjugating enzyme E2 D3	-53.0866	-0.1472122529748863
P30876	6O9L-B	DNA-directed RNA polymerase II subunit RPB2	-53.0716	-0.1460491944422969
Q9BU02	3TVL-A	Thiamine-triphosphatase	-53.0464	-0.1440952561075469
P21359	2E2X-B	Neurofibromin	-53.0256	-0.1424824816090229
P04632	4WQ2-B	Calpain small subunit 1	-53.0151	-0.1416683406362103
Q8N2I9	5L2Q-A	Serine/threonine-protein kinase 40	-52.9632	-0.1376441581134514
Q8N2Q7	5OJK-A	Neuroligin-1,Neuroligin-1	-52.9387	-0.1357444958435552
Q9HC52	5EQ0-A	Chromobox protein homolog 8	-52.9377	-0.1356669586080494
Q9Y237	3UI5-A	Peptidyl-prolyl cis-trans isomerase NIMA-interacting 4	-52.9247	-0.1346589745464721
P11717, Q9Y5X3	6N5X-A	Sorting nexin-5,Cation-independent mannose-6-phosphate receptor	-52.9012	-0.1328368495120822
Q9BUL8	3L8J-A	Programmed cell death protein 10	-52.8852	-0.1315962537439865
P16455	1EH6-A	O6-ALKYLGUANINE-DNA ALKYLTRANSFERASE	-52.8818	-0.1313326271432663
Q8WXF1	5WPA-B	Paraspeckle component 1	-52.8751	-0.1308131276653767
P01138	4EDX-W	Beta-nerve growth factor	-52.8734	-0.1306813143650161
P51668	2C4P-A	Ubiquitin-conjugating enzyme E2 D1	-52.8654	-0.1300610164809688
P30542	5N2S-A	Soluble cytochrome b562,Adenosine receptor A1	-52.8369	-0.1278512052690489
O60493	5F0L-C	Sorting nexin-3	-52.8289	-0.127230907385001
Q14831	5C5C-A	Metabotropic glutamate receptor 7	-52.8152	-0.1261686472585694
P08185	4BB2-A	CORTICOSTEROID-BINDING GLOBULIN	-52.7866	-0.1239510823230992
P13500	1ML0-D	Small inducible cytokine A2	-52.7795	-0.1234005679510068
Q12830	2F6N-A	Nucleosome-remodeling factor subunit BPTF	-52.7659	-0.1223460615481261
Q12888	6CO1-E	Tumor suppressor p53-binding protein 1	-52.7508	-0.1211752492919858
Q99873	6NT2-D	Protein arginine N-methyltransferase 1	-52.7456	-0.1207720556673552
V9HW68	6U1N-H	Fab30 heavy chain	-52.7347	-0.1199268998003398
P14635	4YC3-B	G2/mitotic-specific cyclin-B1	-52.7181	-0.1186397816909411
A0A0K0K1A5	5E9D-E	A6-TCR Vbeta	-52.7147	-0.1183761550902209
Q96L92	5ZN9-A	Sorting nexin-27	-52.7053	-0.117647305076465
P48728	1WSV-A	Aminomethyltransferase	-52.7022	-0.1174069396463962
Q15910	4MI5-A	Histone-lysine N-methyltransferase EZH2	-52.6514	-0.1134680480826939
P08243	6GQ3-A	Asparagine synthetase [glutamine-hydrolyzing]	-52.6451	-0.1129795634990062
P16278	3THD-D	Beta-galactosidase	-52.6272	-0.1115916469834497
Q9BWP8	4YMD-A	Collectin-11	-52.6244	-0.111374542724033
P24928	5IYA-A	DNA-directed RNA polymerase II subunit RPB1	-52.6125	-0.1104518496215118
P14867	6HUJ-D	Gamma-aminobutyric acid receptor subunit alpha-1,Gamma-aminobutyric acid receptor subunit alpha-1	-52.5895	-0.1086684932048751
Q9Y230	6H7X-A	RuvB-like 2	-52.5843	-0.1082652995802439
P08236	1BHG-B	Beta-glucuronidase	-52.5734	-0.107420143713229
P34896	6FL5-D	Serine hydroxymethyltransferase, cytosolic	-52.5693	-0.1071022410476545
Q9NZH8	4IZE-A	Interleukin-36 gamma	-52.5546	-0.1059624436857171
P26447	3C1V-A	Protein S100-A4	-52.5286	-0.103946475562562
Q15036	3FOG-A	Sorting nexin-17	-52.5111	-0.1025895739412078
Q92843	2Y6W-A	BCL-2-LIKE PROTEIN 2	-52.5033	-0.1019847835042617
Q10589	3MQ9-C	Bone marrow stromal antigen 2 fused to Maltose-binding periplasmic protein	-52.5024	-0.1019149999923062
Q05048	6B3X-A	Cleavage stimulation factor subunit 1	-52.4951	-0.1013489781731126
P00738	4X0L-C	Haptoglobin	-52.4846	-0.1005348372003001
P02792	2FFX-J	Ferritin light chain	-52.4814	-0.100286718046681
P46597	4A6E-A	HYDROXYINDOLE O-METHYLTRANSFERASE	-52.4524	-0.098038138217008
P12259	1CZT-A	PROTEIN (COAGULATION FACTOR V)	-52.4252	-0.0959291254112459
Q9H9E1	3V2X-A	Ankyrin repeat family A protein 2	-52.4217	-0.0956577450869754
P29375	5V9T-A	Linked KDM5A Jmj Domain	-52.4184	-0.0954018722098055
P20933	1APY-B	ASPARTYLGLUCOSAMINIDASE	-52.406	-0.0944404104895317
I3ZN84	6V2P-A	MHC class I antigen	-52.4044	-0.0943163509127224
P53582	2B3L-A	Methionine aminopeptidase 1	-52.4032	-0.0942233062301149
P31749, Q16513	6CCY-A	RAC-alpha serine/threonine-protein kinase,PIFtide	-52.3985	-0.093858881223237
Q53Z42	6TRN-A	MHC class I antigen	-52.3876	-0.0930137253562221
P45381	2O53-B	Aspartoacylase	-52.3868	-0.0929516955678174
P63279	2PE6-A	SUMO-conjugating enzyme UBC9	-52.3836	-0.0927035764141984
P54577	5THL-A	Tyrosine--tRNA ligase, cytoplasmic	-52.3819	-0.0925717631138383
Q9Y4U1	3SBY-A	Methylmalonic aciduria and homocystinuria type C protein	-52.3738	-0.0919437115062401
P34059	4FDI-B	N-acetylgalactosamine-6-sulfatase	-52.3729	-0.0918739279942847
P52732, Q15691	5JV3-B	Chimera protein of Kinesin-like protein KIF11 and Microtubule-associated protein RP/EB family member 1	-52.3611	-0.0909589886153143
Q9Y2J8	4N2C-A	Protein-arginine deiminase type-2	-52.3451	-0.0897183928472191
Q6PJF2	3EYO-A	8f9 Fab	-52.3334	-0.088811207191799
Q15738	6JKH-A	Sterol-4-alpha-carboxylate 3-dehydrogenase, decarboxylating	-52.331	-0.0886251178265852
O15119		T-BOX TRANSCRIPTION FACTOR TBX3	-52.3211	-0.0878574991950761
P15498	6NF1-A	Proto-oncogene vav	-52.321	-0.0878497454715252
P52298	3FEY-B	20 KDA NUCLEAR CAP BINDING PROTEIN	-52.3019	-0.0863687842733618
P05089	4GSZ-A	Arginase-1	-52.3009	-0.0862912470378555
P62277	6G5I-N	40S ribosomal protein S13	-52.2883	-0.0853142778704805
O60462	4QDQ-A	Neuropilin-2	-52.2615	-0.0832362799589207
Q00722	2ZKM-X	1-phosphatidylinositol-4,5-bisphosphate phosphodiesterase beta-2	-52.2451	-0.0819646692966232
Q16763	1ZDN-A	Ubiquitin-conjugating enzyme E2 S	-52.2327	-0.0810032075763494
P12018	2H3N-A	VpreB protein	-52.2281	-0.0806465362930217
P20929	1NEB-A	NEBULIN	-52.2055	-0.0788941947705873
P41218	5WPZ-A	MNDA PYD domain with MBP tag	-52.1844	-0.0772581591014113
P08183	6QEX-A	Multidrug resistance protein 1	-52.18	-0.0769169952651853
P63098	4F0Z-B	Calcineurin subunit B type 1	-52.1778	-0.076746413347072
P51970	5XTD-u	NADH dehydrogenase [ubiquinone] 1 alpha subcomplex subunit 8	-52.1753	-0.0765525702583073
P06730	1WKW-A	EUKARYOTIC TRANSLATION INITIATION FACTOR 4E	-52.1333	-0.073296006367057
P24864	1W98-B	G1/S-SPECIFIC CYCLIN E1	-52.1066	-0.0712257621790481
P08567	1X05-A	Pleckstrin	-52.0927	-0.0701479946055153
Q5NV90		V2-17 PROTEIN	-52.0768	-0.0689151525609704
O00257	5EPL-A	E3 SUMO-protein ligase CBX4	-52.0674	-0.0681863025472145
P06746	7ICK-A	PROTEIN (DNA POLYMERASE BETA (E.C.2.7.7.7))	-52.0494	-0.0667906323081072
P55085	5NDZ-A	Lysozyme,Proteinase-activated receptor 2,Soluble cytochrome b562,Proteinase-activated receptor 2	-52.0414	-0.0661703344240598
Q14155	5SXP-C	Rho guanine nucleotide exchange factor 7	-52.0044	-0.0633014567103389
P16109	1G1R-A	P-SELECTIN	-52.001	-0.0630378301096187
O95167	5XTD-U	NADH dehydrogenase [ubiquinone] 1 alpha subcomplex subunit 3	-51.9919	-0.0623322412665148
P01127	4HQU-A	Platelet-derived growth factor subunit B	-51.9805	-0.0614483167817467
P00451	3J2S-B	Coagulation factor VIII	-51.9718	-0.0607737428328451
Q05315	6L67-A	Galectin-10	-51.9681	-0.0604868550614729
Q96P09	1XB0-F	Baculoviral IAP repeat-containing protein 8	-51.9653	-0.0602697508020562
A0A140T913	6VR1-A	MHC class I antigen	-51.962	-0.0600138779248868
P01859	4HAG-A	Ig gamma-2 chain C region	-51.9605	-0.0598975720716279
Q53H47	3K9J-B	Histone-lysine N-methyltransferase SETMAR	-51.9156	-0.05641615019741
P52757	1XA6-A	Beta2-chimaerin	-51.898	-0.0550514948525055
P40763	6NUQ-A	Signal transducer and activator of transcription 3	-51.8944	-0.0547723608046836
P43686	5VHM-D	26S proteasome regulatory subunit 6B	-51.8924	-0.0546172863336721
P24385	6P8F-A	G1/S-specific cyclin-D1	-51.8919	-0.0545785177159189
O94953	4UC4-A	Lysine-specific demethylase 4B	-51.8903	-0.0544544581391097
Q8NBZ7		UDP-glucuronic acid decarboxylase 1	-51.8886	-0.054322644838749
P09238	3V96-B	Stromelysin-2	-51.8842	-0.0539814810025231
P0CG29	4MPF-A	Glutathione S-transferase theta-2	-51.8803	-0.0536790857840497
P21453	3V2Y-A	Sphingosine 1-phosphate receptor 1, Lysozyme chimera (E.C.3.2.1.17)	-51.8656	-0.0525392884221123
Q5SQI0	4B5O-A	Alpha-tubulin N-acetyltransferase 1	-51.8584	-0.0519810203264696
P51795	2J9L-B	CHLORIDE CHANNEL PROTEIN 5	-51.8325	-0.0499728059268653
Q9UBV7	4IRQ-A	Beta-1,4-galactosyltransferase 7	-51.8244	-0.0493447543192666
Q9P2E7	6VG4-A	Protocadherin-10	-51.8202	-0.0490190979301418
O00161	3ZUS-A	BOTULINUM NEUROTOXIN TYPE A, SYNAPTOSOMAL-ASSOCIATED PROTEIN 23	-51.8033	-0.0477087186500911
P07451	3UYN-A	Carbonic anhydrase 3	-51.8003	-0.0474761069435732
Q9UMY4	2CSK-A	Sorting nexin 12	-51.7995	-0.0474140771551686
P01877	6UE9-G	Immunoglobulin heavy constant alpha 2	-51.7923	-0.0468558090595254
P61916	5KWY-D	Epididymal secretory protein E1	-51.7877	-0.0464991377761982
Q96CW9	3TBD-A	Netrin-G2	-51.7798	-0.0458865936157012
Q9Y251	5E8M-A	Heparanase	-51.7501	-0.0435837377211744
Q9H2X3	1XPH-A	C-type lectin DC-SIGNR	-51.7443	-0.0431340217552398
P42285	6IEG-A	Exosome RNA helicase MTR4	-51.7243	-0.0415832770451204
Q99584	2EGD-B	Protein S100-A13	-51.7163	-0.0409629791610725
P23471	5H08-A	Receptor-type tyrosine-protein phosphatase zeta	-51.7135	-0.0407458749016564
P17540	4Z9M-A	Creatine kinase S-type, mitochondrial	-51.7109	-0.0405442780893408
P41250	2Q5H-A	Glycyl-tRNA synthetase	-51.686	-0.0386136009252423
P26641		Elongation factor 1-gamma	-51.67	-0.0373730051571471
P01593	1BWW-A	BENCE-JONES PROTEIN REI (LIGHT CHAIN)	-51.6362	-0.0347522465970458
P21266	3GTU-B	GLUTATHIONE S-TRANSFERASE	-51.6326	-0.0344731125492239
P32119		Peroxiredoxin-2	-51.6247	-0.0338605683887269
Q9H477	5C3Z-A	Ribokinase	-51.6168	-0.0332480242282298
P25054	5IZ9-A	Adenomatous polyposis coli protein	-51.6079	-0.032557942832227
P0DP23, Q9UKL4	2N6A-A	human calmodulin/connexin-36 peptide hybrid	-51.6015	-0.032061704524989
Q16659	2I6L-A	Mitogen-activated protein kinase 6	-51.5689	-0.0295339906474946
P52788	3C6M-B	Spermine synthase	-51.5683	-0.0294874683061911
Q8N8S7	5N9C-B	Protein enabled homolog	-51.5617	-0.0289757225518519
Q9HA47	2UVQ-A	URIDINE-CYTIDINE KINASE 1	-51.552	-0.0282236113674439
P62258	6EIH-A	14-3-3 protein epsilon	-51.552	-0.0282236113674439
P54829	6H8R-A	Tyrosine-protein phosphatase non-receptor type 5	-51.5322	-0.0266883741044262
D3YTB3	3PL6-D	MBP peptide / T-cell receptor beta chain chimera	-51.5225	-0.0259362629200183
Q07837	6LI9-C	Neutral and basic amino acid transport protein rBAT	-51.52	-0.0257424198312536
Q9NPD3	6H25-B	Exosome complex component RRP41	-51.5178	-0.0255718379131403
Q8WV41	4AKV-A	SORTING NEXIN-33	-51.5058	-0.0246413910870688
O76083	3DYQ-B	High affinity cGMP-specific 3',5'-cyclic phosphodiesterase 9A	-51.4821	-0.0228037586055777
P17655	1KFX-L	M-CALPAIN LARGE SUBUNIT	-51.4441	-0.019857343656351
Q96PD4	5NAN-F	Interleukin-17F	-51.4323	-0.0189424042773807
O60603	6NIG-B	Toll-like receptor 2,Variable lymphocyte receptor B	-51.4032	-0.0166860707241573
P20151	4NFE-A	Kallikrein-2	-51.3953	-0.0160735265636603
P12883	4PA0-A	Myosin-7,Green fluorescent protein	-51.343	-0.0120183291466991
Q99497	6AF7-A	Protein/nucleic acid deglycase DJ-1	-51.3336	-0.0112894791329426
P24752		Acetyl-CoA acetyltransferase	-51.3219	-0.0103822934775231
Q6GMX4	6APC-L	IGL@ protein	-51.2973	-0.0084748774840765
P07686	1NP0-C	Beta-hexosaminidase subunit beta	-51.2751	-0.0067535508558444
P05452	1TN3-A	TETRANECTIN	-51.263	-0.0058153503062221
Q9NRN9	6H2V-A	Methyltransferase-like protein 5	-51.2543	-0.0051407763573204
P49757	5NJK-A	Protein numb homolog	-51.2501	-0.0048151199681956
P23246	6NCQ-A	Splicing factor, proline- and glutamine-rich	-51.2391	-0.0039622103776299
Q9Y2R2	3H2X-A	Tyrosine-protein phosphatase non-receptor type 22	-51.2343	-0.003590031647201
Q9NUW8	6DJG-A	Tyrosyl-DNA phosphodiesterase 1	-51.1979	-0.0007676762747841
P13995	6KG2-A	Bifunctional methylenetetrahydrofolate dehydrogenase/cyclohydrolase, mitochondrial	-51.1945	-0.0005040496740639
Q9H4Y5	3Q18-A	Glutathione S-transferase omega-2	-51.1892	-9.310232588254932e-05
Q9Y2N7	4WN5-B	Hypoxia-inducible factor 3-alpha	-51.1847	0.0002558152338942
P51692	6MBZ-A	Signal transducer and activator of transcription 5B	-51.1792	0.0006822700291768
Q15691	2HKQ-A	Microtubule-associated protein RP/EB family member 1	-51.1765	0.0008916205650432
P01721	1PEW-B	PROTEIN (JTO, A VARIABLE DOMAIN FROM LAMBDA-6 TYPE IMMUNOGLOBULIN LIGHT CHAIN)	-51.1719	0.0012482918483704
Q5VYX0	3QJ4-A	Renalase	-51.1601	0.0021632312273407
P60880	3ZUR-A	BOTULINUM NEUROTOXIN TYPE A, SYNAPTOSOMAL-ASSOCIATED PROTEIN	-51.1583	0.0023027982512517
O00206	4G8A-A	Toll-like receptor 4, Variable lymphocyte receptor B	-51.1528	0.0027292530465343
Q9NZK5	3LGD-A	Adenosine deaminase CECR1	-51.1499	0.0029541110295013
Q92963	4KLZ-A	GTP-binding protein Rit1	-51.1384	0.0038457892378202
P06732	1I0E-A	CREATINE KINASE,M CHAIN	-51.1234	0.0050088477704096
P78330	1NNL-A	L-3-phosphoserine phosphatase	-51.1017	0.0066914057808886
P08913, P18089	6K42-R	Alpha-2A adrenergic receptor,Endolysin,Alpha-2B adrenergic receptor,Alpha-2B adrenergic receptor	-51.0902	0.0075830839892069
Q9BQ65	6D2Z-A	U6 snRNA phosphodiesterase	-51.0863	0.0078854792076803
Q9UPP1	4DO0-A	PHD finger protein 8	-51.0862	0.0078932329312312
P45974	6P9G-A	Ubiquitin carboxyl-terminal hydrolase 5	-51.0815	0.0082576579381091
P30305	1YS0-A	M-phase inducer phosphatase 2	-51.0792	0.0084359935797727
O14684	4YL0-A	Prostaglandin E synthase	-51.0627	0.009715357965621
O95848	3Q91-B	Uridine diphosphate glucose pyrophosphatase	-51.0576	0.0101107978667013
O00762	1I7K-A	UBIQUITIN-CONJUGATING ENZYME E2 H10	-51.0519	0.0105527601090851
P84243	5JA4-A	Histone H3.3	-51.0127	0.0135922197409187
Q9NRS6	6ECM-A	Sorting nexin-15	-51.0064	0.0140807043246065
P24530	6IGK-A	Endothelin B receptor,Endolysin,Endothelin B receptor	-51.0057	0.0141349803894608
P27986	3HIZ-B	Phosphatidylinositol 3-kinase regulatory subunit alpha	-50.9955	0.0149258601916214
P10153	2BZZ-A	EOSINOPHIL-DERIVED NEUROTOXIN	-50.9935	0.0150809346626335
P08571	4GLP-A	Monocyte differentiation antigen CD14	-50.9708	0.0168410299086187
P29034	4DUQ-B	Protein S100-A2	-50.9654	0.0172597309803505
Q93091	4X09-A	Ribonuclease K6	-50.9546	0.0180971331238151
P54756	2R2P-A	Ephrin type-A receptor 5	-50.935	0.0196168629397316
P08754	2ODE-A	GUANINE NUCLEOTIDE-BINDING PROTEIN G(K) SUBUNIT ALPHA	-50.9076	0.0217413831925949
Q86WA6	2OCG-A	Valacyclovir hydrolase	-50.9045	0.0219817486226636
P10809		60 kDa heat shock protein, mitochondrial	-50.8879	0.0232688667320623
Q96L93	6EE0-A	Kinesin-like protein KIF16B	-50.8476	0.0263936173229525
P13569	2BBO-A	Cystic fibrosis transmembrane conductance regulator	-50.8453	0.0265719529646161
O94923	6I01-B	D-glucuronyl C5-epimerase	-50.8426	0.0267813035004825
P40394	1D1T-A	ALCOHOL DEHYDROGENASE CLASS IV SIGMA CHAIN	-50.8375	0.0271767434015628
P41143	6PT2-B	Delta opioid receptor	-50.804	0.0297742407910121
Q9Y6R0	3F0W-A	Numb-like protein	-50.7898	0.0308752695351969
P24723	3TXO-A	Protein kinase C eta type	-50.7776	0.0318212238083696
Q13085	2YL2-A	ACETYL-COA CARBOXYLASE 1	-50.7575	0.0333797222420393
P01594	1JV5-A	Vk1 O18/O8 germline light chain variable domain	-50.7452	0.0343334302387628
Q15118	2Q8H-A	[Pyruvate dehydrogenase [lipoamide]] kinase isozyme 1	-50.7412	0.0346435791807864
P29972	1FQY-A	AQUAPORIN-1	-50.7212	0.0361943238909053
P11229	5CXV-A	Muscarinic acetylcholine receptor M1	-50.7177	0.0364657042151763
Q8WXH5	2IZV-A	SUPPRESSOR OF CYTOKINE SIGNALING 4	-50.6874	0.0388150824510072
P02649	1LPE-A	Apolipoprotein E	-50.6839	0.0390864627752777
S6B2B6	6UDK-O	10-1074 Fab Heavy Chain	-50.6701	0.0401564766252601
P01868	1OPG-H	OPG2 FAB (HEAVY CHAIN)	-50.642	0.0423352729429771
O95486	5VNM-B	Protein transport protein Sec24A	-50.6413	0.0423895490078315
Q13043	3COM-A	Serine/threonine-protein kinase 4	-50.6138	0.0445218229842456
O95363	5MGU-A	Phenylalanyl-tRNA synthetase, mitochondrial	-50.5987	0.0456926352403853
P63104	4N7G-A	14-3-3 ZETA ISOFORM	-50.5722	0.047747371981293
Q9NW15	6R7X-B	Anoctamin-10	-50.5692	0.0479799836878109
P0DOY2	7FAB-L	FAB FRAGMENT MOR03268 LIGHT CHAIN	-50.5562	0.0489879677493888
O75365	5TSR-C	Protein tyrosine phosphatase type IVA 3	-50.5521	0.0493058704149627
Q9GZT9	5LBB-A	Egl nine homolog 1	-50.5445	0.0498951534048083
Q9H9S5	6KAM-A	Fukutin-related protein	-50.5374	0.0504456677769007
P15692	1KAT-W	Vascular endothelial growth factor A	-50.5241	0.05147691300913
P14598	1OV3-B	NEUTROPHIL CYTOSOL FACTOR 1	-50.5233	0.0515389427975346
P32298	4YHJ-A	G protein-coupled receptor kinase 4	-50.511	0.0524926507942576
P0DOY3	4R26-L	Fab F045-092 light chain	-50.4978	0.0535161423029366
Q9BXD5	6ARH-B	N-acetylneuraminate lyase	-50.4872	0.0543380369992995
P54136	4Q2Y-A	Arginine--tRNA ligase, cytoplasmic	-50.4862	0.0544155742348058
Q9UHW9	6Y5R-B	Solute carrier family 12 member 6	-50.477	0.0551289168014606
O75636	2J5Z-B	FICOLIN-3	-50.4577	0.0566253854467252
A0A0B4J1U3	6MID-L	monoclonal antibody ZIKV-195 light chain	-50.4566	0.0567106764057818
Q9NRH2	5YKS-A	SNF-related serine/threonine-protein kinase	-50.4428	0.0577806902557643
Q99661	4UBF-A	Kinesin-like protein KIF2C	-50.4213	0.059447740819142
Q96PN6	4USV-A	Adenylate cyclase type 10	-50.4203	0.0595252780546484
Q8N355	4FQQ-A	10-1074 Fab Light Chain	-50.4048	0.0607271052049904
Q9Y337	6QFE-A	Kallikrein-5	-50.3946	0.0615179850071515
P49356	2H6I-B	Protein farnesyltransferase beta subunit	-50.3809	0.0625802451335831
P20020	6A69-A	Plasma membrane calcium-transporting ATPase 1	-50.3687	0.0635261994067558
P10321	6JTO-A	HLA class I histocompatibility antigen, Cw-6 alpha chain	-50.3568	0.0644488925092765
Q58F21	5VBQ-A	Bromodomain testis-specific protein	-50.3522	0.0648055637926036
Q9NY56	4RUN-A	Odorant-binding protein 2a	-50.3419	0.0656041973183151
P13051	3FCI-A	Uracil-DNA glycosylase	-50.3181	0.067449583523357
Q8N2U3	6HAR-A	PRSS3 protein	-50.2989	0.0689382984450712
P17987	6QB8-A	T-complex protein 1 subunit alpha	-50.2899	0.0696361335646248
P57789	4XDK-B	Potassium channel subfamily K member 10	-50.2887	0.0697291782472323
P14555	1DCY-A	PHOSPHOLIPASE A2	-50.2704	0.0711481096569911
P21860	6OP9-A	Receptor tyrosine-protein kinase erbB-3	-50.237	0.0737378533228901
Q9BY66	2E6R-A	Jumonji/ARID domain-containing protein 1D	-50.2348	0.0739084352410033
P12081	6O76-B	Histidine--tRNA ligase, cytoplasmic	-50.2229	0.074831128343524
P03915	5XTC-l	NADH-ubiquinone oxidoreductase chain 5	-50.2129	0.075606500698584
P35499	6AGF-A	Sodium channel protein type 4 subunit alpha	-50.2043	0.0762733209239348
P19438	1EXT-B	TUMOR NECROSIS FACTOR RECEPTOR	-50.1995	0.0766454996543636
P13716	1PV8-A	Delta-aminolevulinic acid dehydratase	-50.1991	0.0766765145485659
P06702	5I8N-A	Protein S100-A9	-50.1779	0.0783203039412922
P59046	5H7N-A	NLRP12-PYD with MBP tag	-50.1709	0.0788630645898338
P06681	2I6Q-A	Complement C2a fragment	-50.1657	0.0792662582144649
Q16873	2UUI-A	LEUKOTRIENE C4 SYNTHASE	-50.165	0.0793205342793192
P09382	4Y1Z-A	Galectin-1	-50.1646	0.0793515491735215
P11169	4ZW9-A	Solute carrier family 2, facilitated glucose transporter member 3	-50.1585	0.0798245263101082
Q9UDW1	5XTE-D	Cytochrome b-c1 complex subunit 9	-50.1401	0.0812512114434177
Q9H6E5	5WU2-A	Speckle targeted PIP5K1A-regulated poly(A) polymerase	-50.1303	0.082011076351376
Q07011	6MI2-C	Tumor necrosis factor receptor superfamily member 9	-50.101	0.0842829173517005
A0A0B4J2H0	5CBA-A	3b4 heavy chain	-50.0816	0.0857871397205159
Q8TBG4	6TOR-A	Ethanolamine-phosphate phospho-lyase	-50.0813	0.0858104008911679
P48643	6NRD-M	T-complex protein 1 subunit epsilon	-50.0774	0.0861127961096413
Q9NRC8	5IQZ-A	SIRT7 protein	-50.0745	0.0863376540926083
Q9BYV9	3OHV-A	Transcription regulator protein BACH2	-50.0717	0.086554758352025
Q8NB78	4GUU-A	Lysine-specific histone demethylase 1B	-50.0551	0.0878418764614237
P17066	3FE1-A	Heat shock 70 kDa protein 6	-50.0472	0.0884544206219212
Q9NTX7	3V3L-A	E3 ubiquitin-protein ligase RNF146	-50.0393	0.0890669647824183
O14646	2B2Y-A	Chromodomain-helicase-DNA-binding protein 1	-50.036	0.0893228376595876
Q9ULY5	3WH2-A	C-type lectin domain family 4 member E	-50.0354	0.0893693600008911
P04156	1E1G-A	Major prion protein	-50.0328	0.0895709568132066
A1L3X0	6Y7F-B	Elongation of very long chain fatty acids protein 7	-50.0287	0.0898888594787811
Q14126	6QNU-D	Desmoglein-2	-50.0196	0.0905944483218856
P07437	6I2I-B	Tubulin beta chain	-50.0134	0.0910751791820226
Q14781	5EPK-A	Chromobox protein homolog 2 (isoform 2)	-49.9871	0.0931144084758292
P26196	6F9S-A	Probable ATP-dependent RNA helicase DDX6	-49.963	0.0949830558515225
Q9UEF7	5W21-A	Klotho	-49.9599	0.0952234212815913
Q16719	2HZP-A	Kynureninase	-49.9369	0.097006777698228
Q5VTE6	6RVZ-A	Protein angel homolog 2	-49.9334	0.097278158022499
Q8WTT0	4ZET-A	C-type lectin domain family 4 member C	-49.8983	0.0999997149887581
Q9UNP9	3UCH-A	Peptidyl-prolyl cis-trans isomerase E	-49.8815	0.1013023405452579
P08519	4BVW-A	APOLIPOPROTEIN(A)	-49.869	0.1022715559890826
Q9NRL2	5UIY-A	Bromodomain adjacent to zinc finger domain protein 1A	-49.865	0.1025817049311063
Q96LB9	1SK4-A	Peptidoglycan recognition protein I-alpha	-49.8481	0.1038920842111569
Q9Y2T5	6LI0-A	Chimera of G-protein coupled receptor 52 and Flavodoxin	-49.847	0.1039773751702136
Q5JW98	6YTQ-B	Calcium homeostasis modulator protein 4	-49.8429	0.1042952778357881
O75340	2ZRS-A	Programmed cell death protein 6	-49.8389	0.1046054267778117
P26639	4TTV-A	Threonine--tRNA ligase, cytoplasmic	-49.8351	0.1049000682727348
P49674	4HOK-A	Casein kinase I isoform epsilon	-49.8298	0.1053110156209162
Q13563	5K47-A	Polycystin-2	-49.8271	0.1055203661567821
Q9UI09	5XTD-N	NADH dehydrogenase [ubiquinone] 1 alpha subcomplex subunit 12	-49.8258	0.1056211645629399
P31946	2C23-A	14-3-3 protein beta/alpha	-49.8209	0.106001097016919
Q99832	6NR8-G	T-complex protein 1 subunit eta	-49.814	0.1065361039419103
P26038	1E5W-A	MOESIN	-49.8068	0.107094372037553
Q99574	3F02-A	Neuroserpin	-49.8035	0.1073502449147229
Q8N1Q1	3DA2-A	Carbonic anhydrase 13	-49.8015	0.107505319385735
O95255	6BZR-B	Multidrug resistance-associated protein 6	-49.7846	0.1088156986657856
Q96DE0	3COU-A	Nucleoside diphosphate-linked moiety X motif 16	-49.7731	0.109707376874104
P19835	6H19-A	BILE SALT ACTIVATED LIPASE	-49.7659	0.1102656449697467
Q9NRN7	2C43-A	L-AMINOADIPATE-SEMIALDEHYDE DEHYDROGENASE-PHOSPHOPANTETHEINYL TRANSFERASE	-49.7657	0.1102811524168478
Q9NPD8	5NGZ-A	Ubiquitin-conjugating enzyme E2 T	-49.756	0.1110332636012558
P30084		Enoyl-CoA hydratase	-49.7467	0.1117543598914615
P52209	4GWG-A	6-phosphogluconate dehydrogenase, decarboxylating	-49.7397	0.112297120540003
O75970	2OPG-A	Multiple PDZ domain protein	-49.7349	0.1126692992704313
Q9UGM1	4D01-A	NEURONAL ACETYLCHOLINE RECEPTOR SUBUNIT ALPHA-9	-49.719	0.1139021413149762
Q7Z4H3	4L7E-B	HD domain-containing protein 2	-49.7124	0.1144138870693154
P02774	1KW2-A	Vitamin D-binding protein	-49.7109	0.1145301929225743
P26010	3V4P-B	Integrin beta-7	-49.6904	0.1161197062504469
Q9UJM8	5QIB-A	Hydroxyacid oxidase 1	-49.6749	0.1173215334007889
Q15029	6ID0-C	116 kDa U5 small nuclear ribonucleoprotein component	-49.6644	0.1181356743736015
P43403	1U59-A	Tyrosine-protein kinase ZAP-70	-49.6497	0.1192754717355389
P20273	5VKM-A	B-cell receptor CD22	-49.6097	0.1223769611557777
P68106	4IQC-A	Peptidyl-prolyl cis-trans isomerase FKBP1B	-49.6063	0.1226405877564979
Q9BW62	6B5C-A	Katanin p60 ATPase-containing subunit A-like 1	-49.5978	0.1232996542582984
P12429	1AII-A	ANNEXIN III	-49.5929	0.1236795867122775
P55263	2I6B-A	Adenosine kinase	-49.5892	0.1239664744836497
Q6GMX0	1BEY-L	CAMPATH-1H ANTIBODY	-49.5867	0.1241603175724144
P25311	6R2U-A	Zinc-alpha-2-glycoprotein	-49.5788	0.1247728617329114
A0A173ADK6	6J1V-A	HLA-A*3003	-49.5679	0.1256180175999263
P05231	1P9M-B	Interleukin-6	-49.5531	0.1267655686854146
P00451, P01857	5K8D-B	Coagulation factor VIII,Ig gamma-1 chain C region	-49.5488	0.1270989787980903
Q504Y3	4Z0R-A	Zinc finger CW-type PWWP domain protein 2	-49.5343	0.1282232687129265
Q92796	1UM7-A	synapse-associated protein 102	-49.5297	0.1285799399962542
Q96FI4	1TDH-A	nei endonuclease VIII-like 1	-49.5292	0.1286187086140068
P49768	5A63-B	Presenilin-1	-49.5243	0.1289986410679865
Q14894		Mu-crystallin homolog	-49.5111	0.1300221325766649
P49792	4LQW-A	E3 SUMO-protein ligase RanBP2	-49.4988	0.1309758405733879
Q96MU8	5FWT-A	KREMEN PROTEIN 1	-49.4716	0.13308485337915
Q12913	2NZ6-A	HUMAN PROTEIN TYROSINE PHOSPHATASE RECEPTOR TYPE J	-49.4537	0.134472769894707
P54855	6IPB-A	UDP-glucuronosyltransferase 2B15	-49.4489	0.1348449486251353
Q5VWG9	5C13-E	Transcription initiation factor TFIID subunit 3	-49.4409	0.1354652465091831
P53197	5A31-R	THE ANAPHASE-PROMOTING COMPLEX CHAIN R	-49.4352	0.1359072087515669
O00214	3VKO-A	GALECTIN-8	-49.4217	0.1369539614308974
P42658	1XFD-A	Dipeptidyl aminopeptidase-like protein 6	-49.4084	0.1379852066631267
P08107	4PO2-A	Heat shock 70 kDa protein 1A/1B	-49.4018	0.1384969524174659
Q8IXI2	6D71-A	Mitochondrial Rho GTPase 1	-49.3964	0.1389156534891982
Q9UHV8	6A64-A	Galactoside-binding soluble lectin 13	-49.3816	0.1400632045746865
P11226	1HUP-A	MANNOSE-BINDING PROTEIN	-49.3654	0.1413193077898828
Q9UBX2	6A8R-B	Double homeobox protein 4	-49.3633	0.1414821359844452
P46934	2XBF-A	E3 UBIQUITIN-PROTEIN LIGASE NEDD4	-49.3523	0.1423350455750109
Q92772	4BBM-A	CYCLIN-DEPENDENT KINASE-LIKE 2	-49.3449	0.1429088211177548
O76074, P51160	3JWR-A	cGMP-specific 3',5'-cyclic phosphodiesterase catalytic domain, Cone cGMP-specific 3',5'-cyclic phosphodiesterase subunit alpha chimera	-49.3389	0.1433740445307905
O00478	6J0L-A	Butyrophilin subfamily 3 member A3	-49.3164	0.1451186323296747
Q04446	5CLT-A	1,4-alpha-glucan-branching enzyme	-49.3146	0.1452581993535856
O95069	4TWK-A	Potassium channel subfamily K member 2	-49.3119	0.1454675498894515
P15085	4UEF-A	CARBOXYPEPTIDASE A1	-49.3045	0.1460413254321959
P78352	3K82-A	Disks large homolog 4	-49.292	0.14701054087602
Q8TC59	3QIR-A	Piwi-like protein 2	-49.2868	0.1474137345006512
Q99952	2OC3-A	Tyrosine-protein phosphatase non-receptor type 18	-49.2813	0.1478401892959338
P25090	6OMM-R	N-formyl peptide receptor 2	-49.275	0.1483286738796216
P98073	4DGJ-A	Enteropeptidase catalytic light chain	-49.2731	0.1484759946270828
Q9BRQ3	5R5K-A	Uridine diphosphate glucose pyrophosphatase NUDT22	-49.269	0.1487938972926573
A0A499S0B6	6IEX-A	MHC class I antigen	-49.2604	0.1494607175180086
P78527	5Y3R-C	DNA-dependent protein kinase catalytic subunit	-49.2592	0.1495537622006156
Q10469	5VCS-A	Alpha-1,6-mannosyl-glycoprotein 2-beta-N-acetylglucosaminyltransferase	-49.2414	0.1509339249926217
P02671	1FZD-C	FIBRINOGEN-420	-49.2335	0.1515464691531187
P17174	6DNA-A	Aspartate aminotransferase, cytoplasmic	-49.228	0.1519729239484013
Q9UI42	2BOA-A	CARBOXYPEPTIDASE A4	-49.2187	0.152694020238607
O95445	2WEX-A	APOLIPOPROTEIN M	-49.2073	0.153577944723375
P13861	2IZX-B	CAMP-DEPENDENT PROTEIN KINASE TYPE II-ALPHA REGULATORY SUBUNIT	-49.2061	0.153670989405982
P42785	3N2Z-B	Lysosomal Pro-X carboxypeptidase	-49.2019	0.1539966457951068
Q14BN4	6AR0-A	Sarcolemmal membrane-associated protein	-49.1906	0.154872816556324
P35236	2HVL-A	Tyrosine-protein phosphatase non-receptor type 7	-49.1535	0.1577494479935952
P49450	3NQU-A	Histone H3-like centromeric protein A	-49.1472	0.158237932577283
P31930	5XTE-Y	Cytochrome b-c1 complex subunit 1, mitochondrial	-49.1351	0.1591761331269048
Q14376	1HZJ-A	UDP-GLUCOSE 4-EPIMERASE	-49.1291	0.1596413565399406
L0R8F8	5OOL-v	MIEF1 upstream open reading frame protein	-49.1208	0.1602849155946399
Q9UQ80	3J2I-A	Proliferation-associated protein 2G4	-49.1163	0.1606338331544167
Q6GMW1	1T3F-A	Huzaf antibody light chain	-49.0612	0.1649061348307952
P61201	6R7F-B	COP9 signalosome complex subunit 2,Endolysin	-49.0531	0.1655341864383934
Q8NBP7	2QTW-A	Proprotein convertase subtilisin/kexin type 9	-49.0528	0.1655574476090454
P51161	1O1V-A	Gastrotropin	-49.0486	0.1658831039981702
O00487	5VHI-c	26S proteasome non-ATPase regulatory subunit 14	-49.0291	0.1673950800905364
P19838	1SVC-P	PROTEIN (NUCLEAR FACTOR KAPPA-B (NF-KB))	-49.0252	0.1676974753090098
Q14247	2D1X-A	cortactin isoform a	-49.0234	0.1678370423329202
Q9Y6Y0	6N34-B	Influenza virus NS1A-binding protein	-49.022	0.1679455944626288
Q9UDR5	5O1O-B	Alpha-aminoadipic semialdehyde synthase, mitochondrial	-49.0139	0.168573646070227
Q6L8Q7	4Z2B-A	2',5'-phosphodiesterase 12	-48.9855	0.170775703558596
Q08499	1MKD-J	Phosphodiesterase 4D	-48.9731	0.1717371652788699
Q8WYK0	3B7K-B	Acyl-coenzyme A thioesterase 12	-48.9577	0.1729312387056616
P05451	1QDD-A	LITHOSTATHINE	-48.956	0.1730630520060217
P29017	6C15-A	T-cell surface glycoprotein CD1c	-48.9527	0.1733189248831916
P07359	1QYY-A	Platelet glycoprotein Ib alpha chain (Glycoprotein Ibalpha) (GP-Ib alpha) (GPIbA) (GPIb-alpha) (CD42B-alpha) (CD42B) [Contains: Glycocalicin]	-48.945	0.1739159615965874
Q9BZR6	1P8T-A	Reticulon 4 receptor	-48.9347	0.1747145951222989
P12694	2BFD-A	2-OXOISOVALERATE DEHYDROGENASE ALPHA SUBUNIT	-48.9118	0.1764901978153853
P03367	3UFN-A	HIV-1 protease	-48.8937	0.1778936217780429
Q14654	6C3P-D	ATP-sensitive inward rectifier potassium channel 11	-48.8885	0.178296815402674
P29350	3PS5-A	Tyrosine-protein phosphatase, non-receptor type 6	-48.8852	0.1785526882798439
P15144	4FYT-A	Aminopeptidase N	-48.8593	0.1805609026794482
Q9UBG0	5E4L-A	C-type mannose receptor 2	-48.8307	0.1827784676149184
P08922	4UXL-A	PROTO-ONCOGENE TYROSINE-PROTEIN KINASE ROS	-48.829	0.1829102809152785
P49448	6G2U-C	Glutamate dehydrogenase 2, mitochondrial	-48.8206	0.1835615936935287
P47989	2CKJ-A	Xanthine dehydrogenase/oxidase	-48.8122	0.1842129064717788
Q5GJ75	4Q9V-A	Tumor necrosis factor alpha-induced protein 8-like protein 3	-48.7702	0.1874694703630286
A0A384E0N4	5NX9-B	Adenylosuccinate lyase	-48.7632	0.1880122310115707
P01111	6WGH-A	GTPase NRas	-48.7486	0.1891442746499573
P21964	5LSA-A	Catechol O-methyltransferase	-48.7473	0.1892450730561151
Q56H30	3BXN-A	HLA-B*1402 extracellular domain	-48.7282	0.190726034254279
P11413	6E08-L	GLUCOSE-6-PHOSPHATE 1-DEHYDROGENASE	-48.7118	0.191997644916577
P29475	5UO5-A	Nitric oxide synthase, brain	-48.7067	0.1923930848176573
P28827	1RPM-A	RECEPTOR PROTEIN TYROSINE PHOSPHATASE MU	-48.6931	0.1934475912205381
Q9BRJ7	3KVH-A	Protein syndesmos	-48.6877	0.1938662922922704
P78325	4DD8-A	Disintegrin and metalloproteinase domain-containing protein 8	-48.6384	0.1976888780027143
P08173	5DSG-A	Muscarinic acetylcholine receptor M4,GlgA glycogen synthase,Muscarinic acetylcholine receptor M4	-48.5904	0.2014106653069998
Q9Y639	6A69-B	Neuroplastin	-48.5838	0.2019224110613396
Q9UQR0	2VYT-A	SEX COMB ON MIDLEG-LIKE PROTEIN 2	-48.5818	0.2020774855323512
Q99828	6OD0-A	Calcium and integrin-binding protein 1	-48.5644	0.203426633430155
Q6ZMT4	3KV9-A	JmjC domain-containing histone demethylation protein 1D	-48.5567	0.2040236701435508
Q13342	6G8R-B	Nuclear body protein SP140	-48.539	0.2053960792120061
Q6P6C2	4O61-A	RNA demethylase ALKBH5	-48.5255	0.2064428318913366
P41145	4DJH-B	Kappa opioid receptor	-48.5242	0.2065436302974944
P22680	3V8D-B	Cholesterol 7-alpha-monooxygenase	-48.5167	0.2071251595637891
P00734, P07204	5TO3-B	Prothrombin,Thrombomodulin	-48.5089	0.2077299500007358
Q8N0X4	5VXS-B	Citrate lyase subunit beta-like protein, mitochondrial	-48.5078	0.2078152409597919
Q96RD7	6WBG-F	Pannexin-1	-48.5036	0.2081408973489172
Q14587	2EN0-A	Zinc finger protein 268	-48.5035	0.2081486510724675
P08579	1A9N-B	SPLICEOSOMAL U2B''	-48.492	0.2090403292807865
Q13557	5VLO-A	Calcium/calmodulin-dependent protein kinase type II subunit delta	-48.49	0.209195403751798
P08473	1R1I-A	NEPRILYSIN	-48.4895	0.2092341723695512
S6B2A6	6NQD-C	8ANC195 G52K5 heavy chain, IG gamma-1 chain	-48.4883	0.2093272170521581
O00159	4BYF-C	UNCONVENTIONAL MYOSIN-IC	-48.4815	0.209854470253599
Q09328	5ZIB-A	Alpha-1,6-mannosylglycoprotein 6-beta-N-acetylglucosaminyltransferase A	-48.4758	0.2102964324959828
Q9ULD4	3PFS-A	Bromodomain and PHD finger-containing protein 3	-48.4637	0.2112346330456046
P35240	3U8Z-A	Merlin	-48.4577	0.2116998564586404
P43003, Q15758	5MJU-A	Excitatory amino acid transporter 1,Neutral amino acid transporter B(0),Excitatory amino acid transporter 1	-48.4479	0.2124597213665992
Q13489	2UVL-B	BACULOVIRAL IAP REPEAT-CONTAINING PROTEIN 3	-48.4287	0.2139484362883134
Q16832	6FER-A	Discoidin domain-containing receptor 2	-48.4171	0.2148478682201826
P62807	6UPL-L	Histone H2B type 1-C/E/F/G/I	-48.3961	0.2164761501658078
Q9Y2R4	3DKP-A	Probable ATP-dependent RNA helicase DDX52	-48.3923	0.2167707916607303
Q8IZX4	3HMH-A	Transcription initiation factor TFIID subunit 1-like	-48.3911	0.2168638363433372
Q96JD1	5C9K-A	Amyloid lambda 6 light chain variable region PIP (fragment)	-48.3822	0.2175539177393406
O95863	3W5K-B	Zinc finger protein SNAI1	-48.3712	0.2184068273299058
Q6P2Q9	4JKD-A	Pre-mRNA-processing-splicing factor 8	-48.3479	0.2202134449171945
Q14558	2C4K-A	PHOSPHORIBOSYL PYROPHOSPHATE SYNTHETASE-ASSOCIATED PROTEIN 1	-48.3417	0.2206941757773314
Q9Y286	1O7V-A	SIALIC ACID BINDING IG-LIKE LECTIN 7	-48.3341	0.221283458767177
Q9BQ50		Three prime repair exonuclease 2	-48.3338	0.221306719937829
P04439, P61769	6D7G-A	Beta-2-microglobulin--HLA-A*0201--HPV.16 E7 peptide LLMGTLGIV chimera	-48.3297	0.221624622603403
P08648	4WK0-A	Integrin alpha-5	-48.3233	0.2221208609106411
O14607	3ZLI-A	HISTONE DEMETHYLASE UTY	-48.3203	0.2223534726171589
Q6ICR9	4I0P-A	HLA-DMA protein	-48.3003	0.2239042173272783
P50613	6O9L-8	Cell division protein kinase 7	-48.3002	0.2239119710508292
Q02487	5ERP-A	Desmocollin-2	-48.3001	0.2239197247743795
A0A0B4J2H0, P01704	5C6W-J	Protein IGHV1-69-2,Ig lambda chain V-II region NIG-84	-48.2972	0.224144582757347
P06312	1LVE-A	IMMUNOGLOBULIN LIGHT CHAIN VARIABLE DOMAIN	-48.2836	0.2251990891602278
P04054	6Q42-A	Phospholipase A2	-48.2781	0.2256255439555104
P78540	4IE3-A	Arginase II, mitochondrial precursor	-48.2477	0.2279826759148915
Q13813	5FWC-A	SPECTRIN ALPHA CHAIN, NON-ERYTHROCYTIC 1	-48.233	0.2291224732768295
A0A0K0K1A5, P01850	2BNQ-E	T-CELL RECEPTOR BETA CHAIN C REGION	-48.2248	0.229758278607978
Q9Y243	2X18-A	RAC-GAMMA SERINE/THREONINE-PROTEIN KINASE	-48.2244	0.2297892935021803
P06241	2DQ7-X	Proto-oncogene tyrosine-protein kinase Fyn	-48.2215	0.2300141514851479
Q96GX5	5LOH-A	Serine/threonine-protein kinase greatwall,Serine/threonine-protein kinase greatwall	-48.2185	0.2302467631916658
Q9UBE0	6CWZ-C	SUMO-activating enzyme subunit 1	-48.2038	0.2313865605536031
P21953	2BFD-B	2-OXOISOVALERATE DEHYDROGENASE BETA SUBUNIT	-48.2014	0.2315726499188176
P02778		SMALL INDUCIBLE CYTOKINE B10	-48.1866	0.2327202010043058
P36873	4UT2-A	SERINE/THREONINE PROTEIN PHOSPHATASE 1 GAMMA (PP1-GAMMA) CATALYTIC SUBUNIT	-48.1838	0.2329373052637225
P21695	6PYP-A	Glycerol-3-phosphate dehydrogenase [NAD(+)], cytoplasmic	-48.1802	0.2332164393115439
P02741	1LJ7-E	C-Reactive Protein	-48.1724	0.2338212297484901
Q7RTN6	2WTK-E	STE20-RELATED KINASE ADAPTER PROTEIN ALPHA	-48.168	0.2341623935847166
O14618	6FOL-A	HUMAN COPPER CHAPERONE FOR SUPEROXIDE DISMUTASE DOMAIN II	-48.1676	0.2341934084789189
Q9NZL3	2EN1-A	Zinc finger protein 224	-48.1659	0.234325221779279
O00154	2QQ2-C	Cytosolic acyl coenzyme A thioester hydrolase	-48.153	0.235325452117306
P26368	2YH0-A	Splicing factor U2AF 65 kDa subunit	-48.149	0.2356356010593296
Q8TD43	5WP6-D	Transient receptor potential cation channel subfamily M member 4	-48.1455	0.2359069813836007
Q07075	4KX8-A	Glutamyl aminopeptidase	-48.1276	0.2372948978991571
Q09013	2VD5-A	DMPK PROTEIN	-48.1216	0.2377601213121929
P51965	5LBN-A	Ubiquitin-conjugating enzyme E2 E1	-48.1211	0.237798889929946
O14786	6FMF-A	Neuropilin-1	-48.1172	0.2381012851484194
Q9NR48	3OPE-A	Probable histone-lysine N-methyltransferase ASH1L	-48.1024	0.2392488362339071
P0DOX8	1MCE-A	Immunoglobulin lambda-1 light chain	-48.1007	0.2393806495342672
Q9NP55	4KEG-A	Maltose-binding periplasmic/Palate lung and nasal epithelium clone fusion protein	-48.0946	0.2398536266708538
Q15223	3U82-B	Poliovirus receptor-related protein 1	-48.0921	0.2400474697596185
Q96J02	3TUG-A	E3 ubiquitin-protein ligase Itchy homolog	-48.0918	0.2400707309302706
A2NUT2	3ZL4-L	A17 ANTIBODY FAB FRAGMENT LAMBDA LIGHT CHAIN	-48.0913	0.2401094995480237
Q6P4G7	4IIQ-A	Human MAIT TCR alpha chain	-48.0667	0.2420169155414702
P62304	5XJL-E	Small nuclear ribonucleoprotein E	-48.0639	0.242234019800887
O76064	4ORH-L	E3 ubiquitin-protein ligase RNF8	-48.0569	0.2427767804494285
Q86VU5	2AVD-B	Catechol-O-methyltransferase	-48.0322	0.2446919501664253
Q9BW19	5WDH-A	Kinesin-like protein KIFC1	-48.0166	0.2459015310403187
Q13075	2VM5-A	BACULOVIRAL IAP REPEAT-CONTAINING PROTEIN 1	-48.0008	0.2471266193613128
O00481	6ITA-A	Butyrophilin subfamily 3 member A1	-47.9824	0.2485533044946224
P01375	4TWT-A	Tumor necrosis factor	-47.9723	0.2493364305732326
P0DP58	2L03-A	Ly-6/neurotoxin-like protein 1	-47.9536	0.2507863768771937
Q96J94	3O3I-X	Piwi-like protein 1	-47.9463	0.2513523986963873
O95299	5XTC-w	NADH dehydrogenase [ubiquinone] 1 alpha subcomplex subunit 10, mitochondrial	-47.944	0.2515307343380508
P23297	2LP3-A	Protein S100-A1	-47.9284	0.2527403152119437
Q676U5	5NUV-A	Autophagy-related protein 16-1	-47.912	0.2540119258742417
O14980	6TVO-A	Exportin-1	-47.9062	0.2544616418401764
Q86UE8	5O0Y-A	Serine/threonine-protein kinase tousled-like 2	-47.9053	0.2545314253521318
Q6EIG7	5VYB-A	C-type lectin domain family 6 member A	-47.9012	0.2548493280177058
P09972	1XFB-D	Aldolase C	-47.8951	0.2553223051542924
Q08188		Protein-glutamine glutamyltransferase E3	-47.89	0.2557177450553727
Q00604	5CL1-A	Maltose-binding periplasmic protein,Norrin	-47.89	0.2557177450553727
P63208	2ASS-A	SKP1	-47.8792	0.2565551471988373
P04424	1AOS-A	Argininosuccinate Lyase	-47.8738	0.256973848270569
Q9Y3R4	2F26-A	Sialidase 2	-47.8592	0.2581058919089561
O14520	6N1G-C	Aquaporin-7	-47.8528	0.2586021302161942
Q68D85	3PV7-A	Ig-like domain-containing protein DKFZp686O24166/DKFZp686I21167	-47.8487	0.2589200328817687
P22748	1ZNC-A	CARBONIC ANHYDRASE IV	-47.8443	0.2592611967179952
G1KPH4	5IJ7-A	Enhancer of Zeste Homolog 2 (EZH2),Histone-lysine N-methyltransferase EZH2	-47.831	0.260292441950224
A0A075B6T6, P01848	4ZDH-A	Alpha chain of A6 T-cell receptor,T-cell receptor alpha chain C region	-47.8018	0.2625565292269982
P47897	4R3Z-C	Glutamine--tRNA ligase	-47.7695	0.2650609819338406
P23469	6D3F-A	Receptor-type tyrosine-protein phosphatase epsilon	-47.7372	0.267565434640683
P01911	2SEB-B	HLA class II histocompatibility antigen, DRB1-1 beta chain	-47.7279	0.2682865309308886
Q96DC9	4FJV-A	Ubiquitin thioesterase OTUB2	-47.7237	0.2686121873200134
Q13285	4QJR-A	Steroidogenic factor 1	-47.7014	0.2703412676717964
Q9NVR0	3I3N-A	Kelch-like protein 11	-47.678	0.272155638982636
Q00532	4AGU-A	CYCLIN-DEPENDENT KINASE-LIKE 1	-47.6735	0.2725045565424128
Q00610	6E4L-A	Clathrin heavy chain 1	-47.6555	0.2739002267815195
Q9UHL4	4EBB-A	Dipeptidyl peptidase 2	-47.6539	0.2740242863583293
A6ND01	5F4E-B	Sperm-egg fusion protein Juno	-47.6437	0.2748151661604899
Q96A58	2ATV-A	RAS-like estrogen-regulated growth inhibitor	-47.6326	0.2756758294746065
P05019	6PYH-B	INSULIN-LIKE GROWTH FACTOR I	-47.6314	0.2757688741572134
Q5NV67	4Y5X-K	diabody 310 VH domain	-47.6118	0.27728860397313
Q15652	2YPD-A	PROBABLE JMJC DOMAIN-CONTAINING HISTONE DEMETHYLATION PROT EIN 2C	-47.6103	0.2774049098263889
Q9BV20	4LDQ-A	Methylthioribose-1-phosphate isomerase	-47.5999	0.2782112970756512
Q9NX74	6EZB-A	tRNA-dihydrouridine(20) synthase [NAD(P)+]-like	-47.5961	0.2785059385705737
Q15750	2POM-A	Mitogen-activated protein kinase kinase kinase 7-interacting protein 1	-47.5842	0.2794286316730944
Q13325	3ZGQ-A	Interferon-induced protein with tetratricopeptide repeats 5	-47.5622	0.2811344508542259
Q14498	6SJ7-C	RNA binding protein 39	-47.5598	0.2813205402194397
P00488	5MHO-A	Coagulation factor XIII A chain	-47.5528	0.2818633008679818
Q15678	6IWD-A	Tyrosine-protein phosphatase non-receptor type 14	-47.5387	0.2829565758886158
O15554	6CNN-C	Intermediate conductance calcium-activated potassium channel protein 4	-47.4944	0.2863914754215297
[truncated: 1,310 more rows]
