# Supplementary material for: Uncovering the molecular targets of phytocannabinoids: mechanistic insights from inverse molecular docking fingerprint approaches
Source: Front Pharmacol. 2025 Jun 27;16:1611461. doi: 10.3389/fphar.2025.1611461 (PMC12245788; doi:10.3389/fphar.2025.1611461)
Supplement: Supplementary file 2 [file DataSheet2.zip › CBG_Cannabigerol_targets.csv]

Uniprot ID	PDB ID-Chain	Protein Name	Docking Score (arb. units)	Z-Score
P45452	1FLS-A	COLLAGENASE-3	-65.5604	-3.292701157599033
P00797	2G21-A	Renin	-61.8129	-2.9071816802210493
P43405	4I0T-A	Tyrosine-protein kinase SYK	-61.7802	-2.9038177077299863
P56817	2ZJJ-A	BETA-SECRETASE 1	-61.0341	-2.827063583094439
P08254	2JT5-A	Stromelysin-1	-60.8409	-2.807188369477513
Q9Y698	6DM1-C	Glutamate receptor 2,Voltage-dependent calcium channel gamma-2 subunit	-60.5801	-2.7803588885701944
P11309	4DTK-A	Serine/threonine-protein kinase pim-1	-60.5628	-2.778579172237002
P01116	6TAM-A	GTPase KRas	-60.4256	-2.764464890103244
P15056	6N0P-A	B-RAF PROTO-ONCOGENE SERINE/THREONINE-PROTEIN KINASE	-60.2425	-2.745628701628818
O94925	5FI6-A	Glutaminase kidney isoform, mitochondrial	-60.033	-2.724076645455186
P08631	2C0T-A	TYROSINE-PROTEIN KINASE HCK	-59.3192	-2.650645343800108
P27338	2BYB-A	Amine oxidase [flavin-containing] B	-58.6356	-2.58032083019488
O75762	6PQQ-B	Transient receptor potential cation channel subfamily A member 1	-57.7007	-2.484144136558942
P24941	3QQG-A	Cyclin-dependent kinase 2	-56.9244	-2.404283223873544
Q9H9B1	3MO2-A	Histone-lysine N-methyltransferase, H3 lysine-9 specific 5	-56.473	-2.357846001168161
P03956	966C-A	COLLAGENASE	-56.1425	-2.3238462180398294
Q00534	5L2S-A	Cell division protein kinase 6	-56.1083	-2.3203279348840384
P55072	6G2Y-A	Transitional endoplasmic reticulum ATPase	-55.767	-2.285217114969668
P23458	6N7B-A	Tyrosine-protein kinase JAK1	-55.4124	-2.248738073828044
Q9NPI1	6V17-A	Bromodomain-containing protein 7	-55.406	-2.248079681658539
Q9NQR1	5T5G-A	N-lysine methyltransferase KMT5A	-55.1818	-2.225015380970576
Q9Y5Z0	3ZKX-A	BETA-SECRETASE 2	-55.1018	-2.216785478851766
P09874	4R5W-A	Poly [ADP-ribose] polymerase 1	-54.8393	-2.189781112524422
P52788	3C6M-B	Spermine synthase	-54.8001	-2.185748460486206
P68400	5CT0-A	Casein kinase II subunit alpha	-54.7946	-2.185182654715538
P41594	6FFH-A	Metabotropic glutamate receptor 5,Endolysin,Metabotropic glutamate receptor 5	-54.7767	-2.183341214116454
P36888	6IL3-A	Receptor-type tyrosine-protein kinase FLT3	-54.7173	-2.177230511793238
Q9NRG4	6CBY-A	N-lysine methyltransferase SMYD2	-54.6686	-2.1722205588784123
P29317	1MQB-A	Ephrin type-A receptor 2	-54.4318	-2.1478600486067365
Q12866	3BPR-A	Tyrosine-protein kinase Mer	-54.3838	-2.1429221073354507
P69905	1K1K-A	Hemoglobin subunit alpha	-54.3036	-2.1346716304613444
P39900	3F15-A	Macrophage metalloelastase	-54.2971	-2.1340029509141907
Q96RI1	5Q0T-A	Bile acid receptor	-54.2249	-2.1265754642519648
P60568	1PW6-A	Interleukin-2	-54.1905	-2.123036606340877
P35968	3C7Q-A	Vascular endothelial growth factor receptor 2	-54.1247	-2.116267511848156
P16234	6JOI-A	Platelet-derived growth factor receptor alpha	-54.1245	-2.1162469370928587
P23443	4L3J-A	RPS6KB1 protein	-54.0772	-2.1113810074651127
Q9GZZ1	6PW9-A	N-alpha-acetyltransferase 50	-54.0262	-2.1061344448643724
P21673	2G3T-A	Diamine acetyltransferase 1	-53.9939	-2.102811621883902
P28482	4ZXT-A	Mitogen-activated protein kinase 1	-53.986	-2.1019989190496697
P05106, P20701	6BXB-A	Chimera protein of Integrin beta-3 and Integrin alpha-L	-53.8917	-2.0922979219271234
O75530	5H17-A	Polycomb protein EED	-53.6842	-2.0709516133064607
Q16539	1WFC-A	Mitogen-activated protein kinase 14	-53.6033	-2.0626291247888147
P00746	1HFD-A	Complement factor D	-53.3192	-2.033402684889393
P37231	5DWL-A	Peroxisome proliferator-activated receptor gamma	-53.3043	-2.031869865619764
P54753	5L6P-A	Ephrin type-B receptor 3	-53.2545	-2.0267467515508053
O14965	4DED-A	Aurora kinase A	-53.1475	-2.015739257466898
P00374	1OHJ-A	Dihydrofolate reductase	-53.1062	-2.0114905704980623
P43490	4LV9-B	Nicotinamide phosphoribosyltransferase	-53.0734	-2.0081163106293505
Q96GA7	2RKB-A	Serine dehydratase-like	-53.0083	-2.001419227780169
P00338	5W8J-B	L-lactate dehydrogenase A chain	-52.899	-1.9901751240103456
P30038	3V9G-B	Delta-1-pyrroline-5-carboxylate dehydrogenase, mitochondrial	-52.8363	-1.9837249382247288
Q9H7Z6	3TOB-A	histone acetyltransferase MYST1	-52.7669	-1.9765854981366613
P08581	4MXC-A	Hepatocyte growth factor receptor	-52.6722	-1.96684335150352
P35557	4RCH-A	Glucokinase	-52.6613	-1.9657220273398328
P02766	1BZE-A	TRANSTHYRETIN	-52.6586	-1.9654442681433228
Q9NXA8	6ACL-A	NAD-dependent protein deacylase sirtuin-5, mitochondrial	-52.6243	-1.9619156976098835
P08709	5PAE-B	Coagulation factor VII heavy chain	-52.6157	-1.961030983132111
P00533	5YU9-A	Epidermal growth factor receptor	-52.5086	-1.9500132016705551
O14757	1ZLT-A	Serine/threonine-protein kinase Chk1	-52.5032	-1.949457683277536
P48735	5I95-A	Isocitrate dehydrogenase [NADP], mitochondrial	-52.4751	-1.9465669301583035
P23946	4K5Z-A	CHYMASE	-52.4303	-1.9419581849717704
Q99436	4R3O-I	Proteasome subunit beta type-7	-52.3975	-1.9385839251030583
P30419	6EHJ-A	Glycylpeptide N-tetradecanoyltransferase 1	-52.332	-1.9318456927432832
P52333	6DA4-A	Tyrosine-protein kinase JAK3	-52.2315	-1.9215068782065283
P62937	1AK4-A	PEPTIDYL-PROLYL CIS-TRANS ISOMERASE	-52.2272	-1.921064520967643
P22303	6NTL-B	Acetylcholinesterase	-52.2204	-1.920364979287544
Q9NWZ3	5T1T-A	Interleukin-1 receptor-associated kinase 4	-52.2176	-1.920076932713385
P49336	4G6L-A	Cyclin-dependent kinase 8	-52.2071	-1.918996758060292
P03372	1XP1-A	Estrogen receptor	-52.169	-1.9150772671762084
P29597	3LXN-A	Non-receptor tyrosine-protein kinase TYK2	-52.1316	-1.911229787935665
P04271	5CSJ-B	Protein S100-B	-52.1181	-1.909840991953116
P00747	1BML-B	PLASMIN	-52.1079	-1.908791679432968
Q09472	3BIY-A	Histone acetyltransferase p300	-52.0477	-1.9025986780885635
Q9NNX6	2XR6-A	mDC-SIGN1B type I isoform	-52.0315	-1.9009321229095049
P36639	5WS7-A	7,8-dihydro-8-oxoguanine triphosphatase	-51.9613	-1.8937103838002496
Q9UIK4	2A27-A	Death-associated protein kinase 2	-51.7212	-1.8690103900661723
P49591	4L87-A	Serine--tRNA ligase, cytoplasmic	-51.7162	-1.8684960211837467
P00742	2D1J-A	Coagulation factor X, heavy chain	-51.6373	-1.860379280219071
P07738	3NFY-A	Bisphosphoglycerate mutase	-51.5978	-1.8563157660479088
O15530	4A06-A	3-phosphoinositide-dependent protein kinase 1	-51.4603	-1.8421706217812044
P08397	5M7F-A	Porphobilinogen deaminase	-51.4421	-1.840298319049176
Q13464	4YVC-A	Rho-associated protein kinase 1	-51.4264	-1.83868320075836
P27037	4ASX-A	Activin receptor type-2A	-51.3973	-1.8356895738626424
P14780	4H82-A	Matrix metalloproteinase-9 (MMP-9) (92 kDa type IV collagenase) (92 kDa gelatinase) (Gelatinase B) (GELB)	-51.3811	-1.8340230186835835
Q9UM73	2XB7-A	ALK tyrosine kinase receptor	-51.3468	-1.830494448150144
P14618	3SRD-C	Pyruvate kinase PKM	-51.3122	-1.8269350154837585
P14324	5JV0-F	Farnesyl pyrophosphate synthase	-51.2573	-1.8212872451547253
P15813	3HUJ-A	Antigen-presenting glycoprotein CD1d	-51.2277	-1.8182421813707657
Q96KQ7	4NVQ-A	Histone-lysine N-methyltransferase EHMT2	-51.1993	-1.8153205661185887
O43353	6RN8-B	RECEPTOR-INTERACTING SERINE/THREONINE-PROTEIN KINASE 2	-51.1759	-1.8129133197488367
P10997	3G7V-B	Maltose-binding periplasmic protein, Islet amyloid polypeptide fusion protein	-51.1301	-1.8082017007858184
O75469, Q15788	6NX1-A	Nuclear receptor subfamily 1 group I member 2,Nuclear receptor coactivator 1	-51.1282	-1.8080062406104969
P34913	4Y2P-A	Bifunctional epoxide hydrolase 2	-51.0892	-1.803994163327577
Q86W56	6HH6-A	Poly(ADP-ribose) glycohydrolase	-51.0619	-1.8011857092295334
O60674	6AAJ-A	Tyrosine-protein kinase JAK2	-51.0599	-1.800979961676563
P19087	6N84-A	Maltose/maltodextrin-binding periplasmic protein,Guanine nucleotide-binding protein G(t) subunit alpha-2	-51.0534	-1.80031128212941
P47871	5XEZ-A	Glucagon receptor,Endolysin,Glucagon receptor	-51.0145	-1.7963094922241385
Q92831	6J3O-A	Histone acetyltransferase KAT2B	-50.9775	-1.792503162494189
P00734	1Z8I-B	thrombin	-50.9762	-1.7923694265847585
Q04609	3BXM-A	Glutamate carboxypeptidase II	-50.9579	-1.790486836475081
O00757	4HE2-A	Fructose-1,6-bisphosphatase isozyme 2	-50.9151	-1.786083838841518
Q8TF76	6G37-A	Serine/threonine-protein kinase haspin	-50.8969	-1.7842115361094888
Q6UX04	6FF4-s	Peptidyl-prolyl cis-trans isomerase CWC27 homolog	-50.8258	-1.7768972106013967
Q9NZU7	3OX6-A	Calcium-binding protein 1	-50.8238	-1.776691463048426
Q8IU60	5QOV-A	DCP2 (NUDT20)	-50.8112	-1.7753952534647135
P0DJD7	3UTL-A	PEPSIN 3A	-50.7499	-1.7690890909661756
P48736	4HVB-A	Phosphatidylinositol 4,5-bisphosphate 3-kinase catalytic subunit gamma isoform	-50.7351	-1.7675665590741965
P49720	4R67-X	Proteasome subunit beta type-3	-50.693	-1.7632355730841724
Q9UKE5	5AX9-A	TRAF2 and NCK-interacting protein kinase	-50.6771	-1.7615998800380597
O15178	5QRM-A	T-box transcription factor T	-50.6433	-1.7581227463928626
P11362	4RWL-A	Fibroblast growth factor receptor 1	-50.641	-1.7578861367069465
Q9P1W9	4X7Q-B	SERINE/THREONINE-PROTEIN KINASE PIM-2	-50.6108	-1.7547793486570955
Q96RR4	5UYJ-A	Calcium/calmodulin-dependent protein kinase kinase 2	-50.6094	-1.7546353253700169
Q86X55	6S74-A	Histone-arginine methyltransferase CARM1	-50.5654	-1.7501088792046713
P06737	1EM6-A	LIVER GLYCOGEN PHOSPHORYLASE	-50.5606	-1.7496150850775432
P06734	4GKO-H	Low affinity immunoglobulin epsilon Fc receptor	-50.5352	-1.7470020911548212
P22455	4QRC-A	Fibroblast growth factor receptor 4	-50.5093	-1.7443376603438567
P12830	4ZT1-B	Cadherin-1	-50.4206	-1.7352127563696262
Q460N5	6FZM-A	Poly [ADP-ribose] polymerase 14	-50.3956	-1.7326409119574984
P05543	4YIA-A	Thyroxine-binding globulin	-50.3628	-1.7292666520887865
Q9UHD2	4IWP-A	Serine/threonine-protein kinase TBK1	-50.3569	-1.7286596968075243
P07949	2IVU-A	PROTO-ONCOGENE TYROSINE-PROTEIN KINASE RECEPTOR RET PRECURSOR	-50.2692	-1.719637666609779
Q8N6T7	6HOY-A	NAD-dependent protein deacetylase sirtuin-6	-50.1985	-1.7123644906122817
P49841	6B8J-A	Glycogen synthase kinase-3 beta	-50.1524	-1.7076220095163173
P61769	1AKJ-B	Beta-2-microglobulin	-50.0829	-1.7004722820506015
Q9NT68	6VHH-A	Teneurin-2	-50.0617	-1.6982913579891172
Q16288	4YMJ-A	NT-3 growth factor receptor	-50.0275	-1.6947730748333265
Q9H2K2	4L2F-A	Tankyrase-2	-49.8142	-1.67283009830905
P10720	4HSV-B	Platelet factor 4 variant	-49.7234	-1.663489159404201
Q92731	1NDE-A	Estrogen receptor beta	-49.6943	-1.660495532508484
P28072	6XMJ-H	Proteasome subunit beta type-6	-49.6414	-1.655053509732421
Q06187	4RX5-A	Tyrosine-protein kinase BTK	-49.6268	-1.653551552595739
P03951	5Q0G-A	Coagulation factor XI	-49.5712	-1.6478317706231658
P69892	4MQJ-B	Hemoglobin subunit gamma-2	-49.542	-1.6448278563498009
P27708	5G1O-E	CAD PROTEIN	-49.5317	-1.643768256452004
A0JD37		T CELL RECEPTOR	-49.5198	-1.6425440585118305
P10827	1NAV-A	THRA protein	-49.5173	-1.642286874070618
Q9H2X6	6P5S-A	Homeodomain-interacting protein kinase 2	-49.4239	-1.6326784633469082
P04070	1AUT-C	Vitamin K-dependent protein C heavy chain	-49.3883	-1.6290161569040378
P04629	4YNE-A	High affinity nerve growth factor receptor	-49.3479	-1.6248600563340392
P02768	5VNW-A	Serum albumin	-49.3148	-1.6214549343323814
O60551	6PAU-A	Glycylpeptide N-tetradecanoyltransferase 2	-49.2991	-1.6198398160415657
O15111	5TQX-A	Inhibitor of nuclear factor kappa-B kinase subunit alpha	-49.2624	-1.6160643484445611
Q16875	6ETJ-A	6-phosphofructo-2-kinase/fructose-2,6-bisphosphatase 3	-49.2274	-1.6124637662675825
O60760	2VCW-B	Hematopoietic prostaglandin D synthase	-49.2246	-1.612175719693424
P25774	5QBX-A	Cathepsin S	-49.2244	-1.612155144938127
Q8WTS6	4E47-A	Histone-lysine N-methyltransferase SETD7	-49.1939	-1.6090174947553306
P49638	1OIZ-A	Alpha-tocopherol transfer protein	-49.1873	-1.6083385278305289
O75608	6QGN-A	Acyl-protein thioesterase 1	-49.1608	-1.6056123727536733
P30613	2VGF-A	Pyruvate kinase	-49.0974	-1.5990901753245166
O96013	5XVF-A	Serine/threonine-protein kinase PAK 4	-49.0503	-1.5942448204520674
Q86TI2	6EOR-B	Dipeptidyl peptidase 9	-49.0457	-1.5937716010802356
Q08881	3V5J-A	Tyrosine-protein kinase ITK/TSK	-49.0365	-1.5928251623365726
P07339	4OC6-A	Cathepsin D heavy chain	-49.0365	-1.5928251623365726
P48730	5IH6-A	Casein kinase I isoform delta	-49.035	-1.5926708516718449
O75164	5FY8-A	LYSINE-SPECIFIC DEMETHYLASE 4A	-49.0034	-1.5894200403349152
Q99683	5UOR-A	Mitogen-activated protein kinase kinase kinase 5	-48.9987	-1.5889365335854353
P13631	1FCX-A	RETINOIC ACID RECEPTOR GAMMA-2	-48.9957	-1.58862791225598
Q00536	5G6V-A	Cell division protein kinase 16	-48.9785	-1.5868584833004356
Q9HBH9	2AC3-A	MAP kinase-interacting serine/threonine-protein kinase 2	-48.9455	-1.5834636486764273
P68871	1HCO-B	Hemoglobin subunit beta	-48.8995	-1.5787314549581115
Q9Y6F1	4GV4-A	Poly [ADP-ribose] polymerase 3	-48.8981	-1.5785874316710322
P00491	3D1V-A	PURINE NUCLEOSIDE PHOSPHORYLASE	-48.8072	-1.5692362053885351
O15164	4YC9-A	Transcription intermediary factor 1-alpha	-48.7877	-1.5672301667470754
Q92793	2D82-A	CREB-binding protein	-48.7834	-1.5667878095081893
P10276	3KMR-A	Retinoic acid receptor alpha	-48.7742	-1.565841370764526
Q9Y5K2	2BDH-A	Kallikrein-4	-48.7297	-1.5612634877109384
Q9HAB8	1P9O-B	Phosphopantothenoylcysteine synthetase	-48.727	-1.5609857285144282
Q15369	4B9K-B	Transcription elongation factor B polypeptide 1	-48.699	-1.558105262772845
P04150	5NFT-A	Glucocorticoid receptor	-48.6832	-1.55647985710438
P40261	6PVS-A	NNMT protein	-48.6518	-1.5532496205227475
P54760	2VWW-A	Ephrin type-B receptor 4	-48.6445	-1.5524986419544062
O14561	5XTB-G	Acyl carrier protein, mitochondrial	-48.496	-1.5372218861463662
P35367	3RZE-A	Histamine H1 receptor, Lysozyme chimera	-48.4917	-1.5367795289074802
O14744	6CKC-A	Protein arginine N-methyltransferase 5	-48.4575	-1.5332612457516892
O95819	4OBP-A	Mitogen-activated protein kinase kinase kinase kinase 4	-48.4527	-1.5327674516245602
O95149	3NC0-B	Snurportin-1	-48.4508	-1.5325719914492386
Q03181	2XYX-A	Peroxisome proliferator-activated receptor delta	-48.3991	-1.5272534172049577
Q86U44	6TTW-A	N6-adenosine-methyltransferase catalytic subunit	-48.351	-1.5223051885560237
P36897	4X0M-A	TGF-beta receptor type-1	-48.3501	-1.522212602157187
P0DMV8, Q13155	6JPV-A	Heat shock 70 kDa protein 1A,Aminoacyl tRNA synthase complex-interacting multifunctional protein 2	-48.3253	-1.5196613325003558
Q07889	5WFP-N	Son of sevenless homolog 1	-48.3244	-1.5195687461015193
Q01970	3OHM-B	1-phosphatidylinositol 4,5-bisphosphate phosphodiesterase beta-3	-48.3194	-1.519054377219094
Q8TEK3	4EKI-A	Histone-lysine N-methyltransferase, H3 lysine-79 specific	-48.3116	-1.51825196176251
Q92918	6NFY-A	Mitogen-activated protein kinase kinase kinase kinase 1	-48.2758	-1.5145690805643424
P67775	3C5W-C	Serine/threonine-protein phosphatase 2A catalytic subunit alpha isoform	-48.2603	-1.5129745370288237
Q9UIF8	6FGU-A	Bromodomain adjacent to zinc finger domain protein 2B	-48.223	-1.5091373451659282
Q9NTG7	4BVE-A	NAD-DEPENDENT PROTEIN DEACETYLASE SIRTUIN-3, MITOCHONDRIAL	-48.2167	-1.5084892403740724
P51124	2ZGH-A	Granzyme M	-48.2131	-1.5081188947787254
Q92630	6K0J-A	Dual specificity tyrosine-phosphorylation-regulated kinase 2	-48.2108	-1.5078822850928095
P29373	4M6S-A	CELLULAR RETINOIC ACID BINDING PROTEIN-TYPE II	-48.1961	-1.5063700405784788
O60885	5MLI-A	Bromodomain-containing protein 4	-48.1901	-1.5057527979195682
Q93009	5N9R-A	Ubiquitin carboxyl-terminal hydrolase 7	-48.1887	-1.5056087746324884
P49419	4ZUK-A	Alpha-aminoadipic semialdehyde dehydrogenase	-48.1618	-1.502841470045039
P07900	3RLR-A	Heat shock protein HSP 90-alpha	-48.1121	-1.4977286433537285
Q15047	5QT1-A	Histone-lysine N-methyltransferase SETDB1	-48.0235	-1.488614026757147
P20807	6BKJ-A	Calpain-3	-48.0227	-1.488531727735959
P21397	2BXS-A	AMINE OXIDASE [FLAVIN-CONTAINING] A	-48.0222	-1.4884802908477162
P02008	1JEB-A	HEMOGLOBIN ZETA CHAIN	-48.0099	-1.4872149433969497
P07550	6KR8-A	Beta-2 adrenergic receptor	-48.0054	-1.4867520114027666
P07332	3BKB-A	Proto-oncogene tyrosine-protein kinase Fes/Fps	-47.9654	-1.4826370603433618
P22102	4ZYT-A	PHOSPHORIBOSYLGLYCINAMIDE FORMYLTRANSFERASE	-47.9598	-1.482060967195045
O43175	5N6C-A	D-3-phosphoglycerate dehydrogenase	-47.9249	-1.4784706723957144
Q14680	4D2V-B	MATERNAL EMBRYONIC LEUCINE ZIPPER KINASE	-47.87	-1.472822902066681
Q16602	6UMG-C	Calcitonin gene-related peptide type 1 receptor	-47.8184	-1.4675146152000489
Q9UMX1	4BL8-A	MALTOSE-BINDING PERIPLASMIC PROTEIN, SUPPRESSOR OF FUSED HOMOLOG	-47.814	-1.4670619705835146
P22894	3DPE-A	MATRIX METALLO PROTEINASE-8 (MET80 FORM)	-47.801	-1.4657246114892082
P55212	6DEU-A	Caspase-6	-47.7519	-1.4606735090637886
P19793	6JNR-A	Retinoid X receptor, alpha	-47.7451	-1.45997396738369
O94804	4EQU-B	Serine/threonine-protein kinase 10	-47.7269	-1.458101664651661
P05062	1XDL-B	FRUCTOSE-BISPHOSPHATE ALDOLASE B	-47.7239	-1.4577930433222055
P19525	2A1A-B	Interferon-induced, double-stranded RNA-activated protein kinase	-47.7147	-1.4568466045785424
P13501	5L2U-E	C-C motif chemokine 5	-47.7057	-1.4559207405901762
P55055	5JY3-B	Oxysterols receptor LXR-beta	-47.7002	-1.4553549348195085
P04035	1DQ9-B	PROTEIN (HMG-COA REDUCTASE)	-47.6724	-1.452495043833222
M4Q8P8	6P8M-C	Gp120	-47.6714	-1.4523921700567366
O43314	5DGH-A	Inositol hexakisphosphate and diphosphoinositol-pentakisphosphate kinase 2	-47.6713	-1.4523818826790884
P53634	2DJF-C	Dipeptidyl-peptidase 1	-47.6646	-1.4516926283766378
P09668	6CZS-A	Pro-cathepsin H	-47.6493	-1.4501186595964153
Q8IYT8	6QAV-B	Serine/threonine-protein kinase ULK2	-47.5767	-1.4426500234235962
P01031	3PRX-A	Complement C5	-47.5608	-1.4410143303774825
P62826	4HAV-A	GTP-binding nuclear protein Ran	-47.5498	-1.4398827188361458
P00441	1UXL-A	Superoxide dismutase [Cu-Zn]	-47.5342	-1.438277887922978
P01889	1HSA-A	HLA-B35 variant	-47.5101	-1.435798629909687
P17612	3OVV-A	CAMP-DEPENDENT PROTEIN KINASE CATALYTIC SUBUNIT ALPHA	-47.4956	-1.434306960150653
P19367	4F9O-A	PROTEIN (HEXOKINASE)	-47.4767	-1.432362645775084
Q16658	6I16-A	Fascin	-47.4663	-1.4312927584996384
O14842	4PHU-A	Free fatty acid receptor 1,Endolysin,Free fatty acid receptor 1	-47.4605	-1.430696090596025
P0DMV8	4IO8-A	Heat shock 70kDa protein 1A variant	-47.4518	-1.4298010887406043
P49137	3WI6-A	MAP kinase-activated protein kinase 2	-47.4369	-1.4282682694709763
P08758	1HVD-A	ANNEXIN V	-47.4153	-1.426046195898898
Q9NWU1	2C9H-A	3-OXOACYL-[ACYL-CARRIER-PROTEIN] SYNTHASE	-47.3737	-1.4217666467971166
P10721	6HH1-A	Mast/stem cell growth factor receptor Kit,Mast/stem cell growth factor receptor Kit	-47.3712	-1.421509462355904
Q9NYA1	4V24-A	Sphingosine kinase 1	-47.3493	-1.4192565266508796
Q9Y5X4	4LOG-A	Maltose ABC transporter periplasmic protein and NR2E3 protein chimeric construct	-47.3426	-1.4185672723484293
P0DP23	4OVN-A	Calmodulin	-47.3424	-1.4185466975931322
P49189	6QAK-A	4-trimethylaminobutyraldehyde dehydrogenase	-47.321	-1.416345198776351
P34998	3EHS-A	fusion protein of CRFR1 extracellular domain and MBP	-47.3179	-1.4160262900692473
P05121	4AQH-A	PLASMINOGEN ACTIVATOR INHIBITOR 1	-47.2744	-1.4115512807921444
O15118	6W5S-A	Niemann-Pick C1 protein	-47.2636	-1.4104402440061048
O14733	6IB2-A	Dual specificity mitogen-activated protein kinase kinase 7	-47.2423	-1.408249032566972
P43235	5J94-A	Cathepsin K	-47.207	-1.4046175882570473
P05230	3OJM-A	Heparin-binding growth factor 1	-47.1783	-1.4016651108719245
P61088	3HCT-B	Ubiquitin-conjugating enzyme E2 N	-47.1193	-1.395595558059303
P35354	5F1A-A	Prostaglandin G/H synthase 2	-47.1042	-1.394042164034377
P02753	5NU7-A	Plasma retinol-binding protein	-47.0903	-1.3926122185412335
Q07912	3EQP-A	Activated CDC42 kinase 1	-47.0735	-1.3908839390962842
P12724	4OXF-A	Eosinophil cationic protein	-47.0513	-1.388600141258314
P00519	2G2F-A	Tyrosine-protein kinase ABL1	-47.0432	-1.3877668636687848
P37268	3WSA-A	Squalene synthase	-47.025	-1.3858945609367554
P61626	1LZS-A	PROTEIN (LYSOZYME)	-47.0242	-1.3858122619155675
P49327	4PIV-A	Fatty acid synthase	-47.0144	-1.3848040989060135
P30405	2BIU-X	PEPTIDYL-PROLYL CIS-TRANS ISOMERASE	-47.0052	-1.3838576601623505
P33981	3VQU-A	Dual specificity protein kinase TTK	-46.9931	-1.3826128874668802
P43250	3NYO-A	G protein-coupled receptor kinase 6	-46.97	-1.380236503230074
P42574	3PD0-A	Procaspase-3	-46.96	-1.379207765465223
Q9NWW6	2QSZ-A	nicotinamide riboside kinase 1	-46.9375	-1.3768931054943077
O60259	5MS4-A	Kallikrein-8	-46.9339	-1.3765227598989611
Q99685	3JWE-A	Monoglyceride lipase	-46.933	-1.3764301735001243
Q9NYY3	4I5M-A	Serine/threonine-protein kinase PLK2	-46.9143	-1.3745064338798527
Q9H2X3	1XPH-A	C-type lectin DC-SIGNR	-46.9121	-1.374280111571586
P35790	2I7Q-A	CHOLINE KINASE ALPHA	-46.8921	-1.3722226360418832
Q02763	3L8P-A	Angiopoietin-1 receptor	-46.8751	-1.3704737818416366
Q8N6N7	3EPY-B	Acyl-CoA-binding domain-containing protein 7	-46.8597	-1.368889525683765
Q95460	4PJH-A	Major histocompatibility complex class I-related gene protein	-46.8473	-1.3676138908553497
P06213	2B4S-B	Insulin receptor	-46.8418	-1.3670480850846818
Q14108	5UPH-A	Lysosome membrane protein 2	-46.8365	-1.3665028540693107
Q9Y2G2	4IKM-A	Maltose-binding periplasmic protein, Caspase recruitment domain-containing protein 8	-46.8331	-1.3661530832292614
P49862	6SHI-A	Kallikrein-7	-46.8324	-1.3660810715857217
P03367	3UFN-A	HIV-1 protease	-46.7754	-1.3602172663260697
Q13255	4OR2-B	Soluble cytochrome b562, Metabotropic glutamate receptor 1	-46.7693	-1.3595897362895109
P10809		60 kDa heat shock protein, mitochondrial	-46.7587	-1.358499274258768
P10826	4JYG-B	Retinoic acid receptor beta	-46.7512	-1.3577277209351295
Q9Y6E0	4QMV-A	Serine/threonine-protein kinase 24 36 kDa subunit	-46.7313	-1.355680532783076
P42262	3RNN-C	Glutamate receptor 2	-46.7068	-1.3531601252591907
Q9UBF8	6GL3-A	Phosphatidylinositol 4-kinase beta,Phosphatidylinositol 4-kinase beta	-46.6849	-1.3509071895541664
P02452	5K31-D	Collagen alpha-1(I) chain	-46.6811	-1.3505162692035233
P53779	3PTG-A	Mitogen-activated protein kinase 10	-46.6726	-1.3496418421034
Q05586	5KCJ-B	Glutamate receptor ionotropic, NMDA 1	-46.6724	-1.349621267348103
P62333	5T0I-E	26S proteasome regulatory subunit 10B	-46.6238	-1.344621601810926
O95470	4Q6R-B	Sphingosine-1-phosphate lyase 1	-46.6092	-1.3431196446742433
P19784	5Y9M-X	Casein kinase II subunit alpha'	-46.6048	-1.3426670000577083
P29466	1RWX-A	Caspase-1	-46.5986	-1.3420291826435005
P21802	6LVK-A	PROTEIN (FIBROBLAST GROWTH FACTOR RECEPTOR 2)	-46.59	-1.3411444681657292
O60218	5LIX-X	Aldo-keto reductase family 1 member B10	-46.5806	-1.3401774546667684
P08514	2VC2-A	INTEGRIN ALPHA-IIB	-46.5576	-1.337811357807611
P00749	4ZKO-U	UROKINASE-TYPE PLASMINOGEN ACTIVATOR	-46.5463	-1.3366488841333293
Q16512	4OTI-A	Serine/threonine-protein kinase N1	-46.5459	-1.3366077346227354
P15291	2AE7-A	Beta-1,4-galactosyltransferase 1	-46.5408	-1.3360830783626607
Q13231	4WKF-A	Chitotriosidase-1	-46.5372	-1.3357127327673144
Q9Y5Y6	2GV6-A	ST14 protein	-46.5075	-1.3326573816057066
P16070	4PZ3-B	CD44 antigen	-46.5054	-1.332441346675088
P05154	1LQ8-A	plasma serine protease inhibitor	-46.4872	-1.3305690439430586
O95251	5GK9-A	Histone acetyltransferase KAT7	-46.4615	-1.327925187887391
Q06124	4GWF-A	Tyrosine-protein phosphatase non-receptor type 11	-46.4545	-1.3272050714519954
Q99835	6OT0-R	Smoothened homolog	-46.4408	-1.3257957007141492
P23471	5AWX-A	Receptor-type tyrosine-protein phosphatase zeta	-46.4355	-1.3252504696987777
Q460N3	6EK3-B	Poly [ADP-ribose] polymerase 15	-46.4345	-1.3251475959222927
P51449	5M96-A	Nuclear receptor ROR-gamma	-46.4269	-1.3243657552210062
O94759	6PUU-B	Transient receptor potential cation channel subfamily M member 2	-46.4117	-1.3228020738184323
P22891	3H5C-B	Vitamin K-dependent protein Z	-46.3957	-1.32115609339467
Q03164	6KIX-K	Histone-lysine N-methyltransferase 2A	-46.3835	-1.3199010333215515
P05106	4G1M-B	Integrin beta-3	-46.3723	-1.318748847024919
Q9BYP7	5O2C-A	Serine/threonine-protein kinase WNK3	-46.3372	-1.315137977470291
P04818	3ED7-A	Thymidylate synthase	-46.3225	-1.3136257329559593
P31751	1GZK-A	RAC-beta serine/threonine kinase	-46.287	-1.3099737138907377
Q12931	5Y3O-A	Heat shock protein 75 kDa, mitochondrial	-46.2846	-1.3097268168271732
P78536	3LGP-A	ADAM 17	-46.2842	-1.309685667316579
P07333	6N33-A	Macrophage colony-stimulating factor 1 receptor	-46.2565	-1.306836063707942
Q16667	1FQ1-A	CYCLIN-DEPENDENT KINASE INHIBITOR 3	-46.2523	-1.3064039938467038
Q13133	5AVL-A	Oxysterols receptor LXR-alpha	-46.2236	-1.303451516461581
Q96RU2	6HEI-A	Ubiquitin carboxyl-terminal hydrolase 28	-46.1948	-1.3004887516988095
O75469	6HJ2-A	Nuclear receptor subfamily 1 group I member 2	-46.1912	-1.3001184061034634
P08253	1QIB-A	72 kDa type IV collagenase	-46.1642	-1.297340814138365
P15374	6ISU-A	Ubiquitin carboxyl-terminal hydrolase isozyme L3	-46.1639	-1.2973099520054192
Q9BZ11	1R54-A	ADAM 33	-46.1556	-1.296456099660593
P41240	1BYG-A	PROTEIN (C-TERMINAL SRC KINASE)	-46.1313	-1.293956266892005
Q9NYG8	4WFH-A	Potassium channel subfamily K member 4	-46.1283	-1.2936476455625496
O00300	3URF-Z	Tumor necrosis factor receptor superfamily member 11B	-46.1269	-1.29350362227547
Q99640	5VCZ-A	Membrane-associated tyrosine- and threonine-specific cdc2-inhibitory kinase	-46.0912	-1.2898310284549517
P52732	1II6-B	KINESIN-LIKE PROTEIN KIF11	-46.0573	-1.2863436074321055
P07327	1U3T-A	Alcohol dehydrogenase alpha chain	-46.0527	-1.2858703880602744
P60891	2H07-A	Ribose-phosphate pyrophosphokinase I	-46.0414	-1.2847079143859927
P10144	1IAU-A	GRANZYME B	-46.0211	-1.282619576723344
P11021	6DWS-A	Endoplasmic reticulum chaperone BiP	-46.0181	-1.2823109553938887
Q07817	3ZLN-A	Bcl-2-like protein 1,APOPTOSIS REGULATOR BCL-XL	-45.9923	-1.2796568119605731
P36544	5AFK-B	ACETYLCHOLINE-BINDING PROTEIN, NEURONAL ACETYLCHOLINE RECEPTOR SUBUNIT ALPHA-7	-45.9488	-1.2751818026834705
P29320	2QOF-A	Ephrin type-A receptor 3	-45.9352	-1.273782719323273
O95696	3RCW-A	Bromodomain-containing protein 1	-45.8942	-1.2695648944873827
P53370	3H95-A	Nucleoside diphosphate-linked moiety X motif 6	-45.8932	-1.2694620207108978
Q9NZQ7	3BIK-A	Programmed cell death 1 ligand 1	-45.8811	-1.268217248015428
Q04771	6SZM-A	Activin receptor type-1	-45.8657	-1.2666329918575567
P17813	5HZW-A	Maltose-binding periplasmic protein,Endoglin	-45.822	-1.2621374078251577
Q15274	5AYY-C	Nicotinate-nucleotide pyrophosphorylase [carboxylating]	-45.7968	-1.259544988657732
P00740	3LC5-A	Coagulation factor IX	-45.785	-1.2583310780952075
P28472	4COF-B	GAMMA-AMINOBUTYRIC ACID RECEPTOR SUBUNIT BETA-3	-45.7767	-1.2574772257503812
P02042	1SI4-B	Hemoglobin delta chain	-45.7668	-1.256458775363179
Q07869	5AZT-A	Peroxisome proliferator-activated receptor alpha	-45.7639	-1.2561604414113718
Q86V24	3WXW-A	Adiponectin receptor protein 2	-45.7525	-1.2549876803594413
P07711	1CJL-A	Cathepsin L	-45.7426	-1.2539692299722391
O43683	6F7B-A	Mitotic checkpoint serine/threonine-protein kinase BUB1	-45.7419	-1.2538972183286994
P30291	5VC3-A	Wee1-like protein kinase	-45.7367	-1.2533622746909765
P50053	3NC9-B	Ketohexokinase	-45.7275	-1.2524158359473134
P14920	4QFC-B	D-amino-acid oxidase	-45.7098	-1.250594970103527
P53396	6UUW-B	ATP-citrate synthase	-45.7075	-1.2503583604176114
Q9Y3C6	6ID0-S	Peptidyl-prolyl cis-trans isomerase-like 1	-45.6929	-1.2488564032809286
P09467	1FTA-B	FRUCTOSE-1,6-BISPHOSPHATASE 1	-45.6882	-1.2483728965314485
P08263	3KTL-A	Glutathione S-transferase A1	-45.6815	-1.247683642228998
P04637	6SI3-A	Cellular tumor antigen p53	-45.6769	-1.2472104228571668
P01848	4ONH-A	NKT15 alpha-chain	-45.6701	-1.2465108811770675
Q06520	2QP3-A	HYDROXYSTEROID SULFOTRANSFERASE	-45.6697	-1.2464697316664737
Q9UPN9	3U5M-A	E3 ubiquitin-protein ligase TRIM33	-45.6684	-1.2463359957570428
P10275	4OK1-A	Androgen receptor	-45.6672	-1.246212547225261
Q9UKU7		Acyl-CoA dehydrogenase family member 8, mitochondrial	-45.6548	-1.2449369123968457
P23141	2DR0-A	Liver carboxylesterase 1	-45.6506	-1.2445048425356076
Q9NZH8	4IZE-A	Interleukin-36 gamma	-45.6324	-1.2426325398035785
P51531	6HAY-A	Possible global transcription activator SNF2L2	-45.6274	-1.2421181709211533
P46063	2V1X-A	ATP-DEPENDENT DNA HELICASE Q1	-45.615	-1.2408425360927378
Q13093	5YEA-A	Platelet-activating factor acetylhydrolase	-45.601	-1.239402303221946
P02100	1A9W-E	HEMOGLOBIN (BETA CHAIN)	-45.5992	-1.239217130424273
P51812	4NW6-A	Ribosomal protein S6 kinase alpha-3	-45.5911	-1.238383852834743
P20618	5T0I-S	Proteasome subunit beta type-1	-45.5908	-1.2383529907017978
Q15758	6GCT-A	Neutral amino acid transporter B(0)	-45.5849	-1.2377460354205352
Q15046	6ILH-A	Lysine--tRNA ligase	-45.581	-1.237344827692244
Q13546	6C4D-A	Receptor-interacting serine/threonine-protein kinase 1	-45.5717	-1.236388101570932
P49759	6I5K-A	Dual specificity protein kinase CLK1	-45.5596	-1.2351433288754623
Q9HD34	5WGB-B	LYR motif-containing protein 4	-45.5533	-1.2344952240836058
P37840	3Q26-A	Maltose-binding periplasmic protein/alpha-synuclein chimeric protein	-45.5331	-1.232417173798606
P25098	6U7C-A	Beta-adrenergic receptor kinase 1	-45.526	-1.2316867699855625
P31749	3CQU-A	RAC-alpha serine/threonine-protein kinase	-45.5257	-1.2316559078526166
P09871	5UBM-A	Complement C1s subcomponent	-45.5157	-1.2306271700877656
P26358	4YOC-A	DNA (cytosine-5)-methyltransferase 1	-45.5093	-1.2299687779182609
P15121	5OU0-A	Aldose reductase	-45.4861	-1.2275821063038057
P30556	6OS1-A	Soluble cytochrome b562,Type-1 angiotensin II receptor	-45.4648	-1.2253908948646723
Q99661	4Y05-A	Kinesin-like protein KIF2C	-45.4538	-1.2242592833233366
Q96C86	3BL7-B	Scavenger mRNA-decapping enzyme DcpS	-45.4465	-1.223508304754995
P62942	1A7X-B	Peptidyl-prolyl cis-trans isomerase FKBP1A	-45.446	-1.2234568678667523
P50750	4OR5-A	Cell division protein kinase 9	-45.4448	-1.2233334193349703
Q9NZJ5	4X7O-A	Eukaryotic translation initiation factor 2-alpha kinase 3,Eukaryotic translation initiation factor 2-alpha kinase 3	-45.427	-1.221502266113535
Q9Y6M9	5XTD-p	NADH dehydrogenase [ubiquinone] 1 beta subcomplex subunit 9	-45.4099	-1.2197431245356396
P00751	2WIN-L	Complement factor B	-45.4093	-1.2196814002697487
Q9BYW2	5LSX-A	Histone-lysine N-methyltransferase SETD2	-45.4083	-1.2195785264932633
P27361	4QTB-A	Mitogen-activated protein kinase 3	-45.3852	-1.217202142256457
Q92830	5MLJ-A	Histone acetyltransferase KAT2A	-45.3705	-1.215689897742126
Q9Y3Q4	3U11-A	Potassium/sodium hyperpolarization-activated cyclic nucleotide-gated channel 4	-45.3658	-1.2152063909926458
P25189	3OAI-A	Maltose-binding periplasmic protein, Myelin protein P0	-45.3609	-1.2147023094878688
P01112	2EVW-X	Transforming protein p21/H-Ras-1	-45.3578	-1.2143834007807648
P10619	1IVY-A	HUMAN PROTECTIVE PROTEIN	-45.3498	-1.2135604105688842
Q8IVH8	5J5T-A	Mitogen-activated protein kinase kinase kinase kinase 3	-45.3438	-1.2129431679099734
Q9Y2Q0	6K7I-A	Phospholipid-transporting ATPase	-45.3305	-1.2115749466827213
P63244	5OA3-g	RIBOSOMAL PROTEIN RACK1	-45.3258	-1.2110914399332413
P56556	5XTB-E	NADH dehydrogenase [ubiquinone] 1 alpha subcomplex subunit 6	-45.3142	-1.2098981041260135
Q5TA50	4K80-A	Glycolipid transfer protein domain-containing protein 1	-45.306	-1.2090545391588354
P35030	5JBT-A	PRSS3 protein	-45.2718	-1.2055362560030445
Q08345	5BVO-A	EPITHELIAL DISCOIDIN DOMAIN-CONTAINING RECEPTOR 1	-45.2486	-1.2031495843885902
P51955	2XNO-A	SERINE/THREONINE-PROTEIN KINASE NEK2	-45.2416	-1.202429467953194
Q9UBC3	6KDP-D	DNA (cytosine-5)-methyltransferase 3B	-45.2356	-1.201812225294283
P08235	5L7G-A	MINERALOCORTICOID RECEPTOR	-45.2307	-1.201308143789506
P09936	4JKJ-A	Ubiquitin carboxyl-terminal hydrolase isozyme L1	-45.22	-1.2002073943811151
Q8WWQ0	5RK1-A	PH-interacting protein	-45.2033	-1.198489402313814
O43293	1YRP-A	Death-associated protein kinase 3	-45.1888	-1.1969977325547798
Q86TU7	3SMT-A	Histone-lysine N-methyltransferase setd3	-45.1401	-1.191987779639954
Q14832	6B7H-A	Metabotropic glutamate receptor 3	-45.1299	-1.1909384671198062
P28907	3DZH-A	ADP-ribosyl cyclase 1	-45.1118	-1.1890764517654258
P42336	4WAF-A	Phosphatidylinositol 4,5-bisphosphate 3-kinase catalytic subunit alpha isoform	-45.0524	-1.1829657494422094
Q99986	6CNX-A	Serine/threonine-protein kinase VRK1	-45.0523	-1.1829554620645613
O00311	4F9C-A	Cell division cycle 7-related protein kinase,Cell division cycle 7-related protein kinase,Cell division cycle 7-related protein kinase	-45.0424	-1.1819370116773584
P47929	4UW6-A	Galectin-7	-45.022	-1.179838386637062
P28074	5GJQ-e	Proteasome subunit beta type-5	-44.9886	-1.1764024025024586
P00325	1U3U-A	ALCOHOL DEHYDROGENASE	-44.9767	-1.175178204562286
O43318, Q15750	5JGD-A	TAK1 kinase - TAB1 chimera fusion protein	-44.9396	-1.171361587454688
P53671	5NXD-A	LIM domain kinase 2	-44.9267	-1.1700345157380296
Q9NPJ3	2H4U-D	Thioesterase superfamily member 2	-44.9248	-1.169839055562708
Q8IXJ6	5MAT-C	NAD-dependent protein deacetylase sirtuin-2	-44.9086	-1.1681725003836494
Q14790	4JJ7-A	Caspase-8	-44.9013	-1.167421521815308
P05091	1ZUM-B	Aldehyde dehydrogenase	-44.8955	-1.166824853911694
Q16552	4HR9-B	Interleukin-17A	-44.8817	-1.1654051957962
Q00535	4AU8-A	Cell division protein kinase 5	-44.8785	-1.1650759997114477
P07477	4WWY-A	Trypsin-1	-44.8748	-1.1646953667384523
Q9UDY8	6F7I-A	Mucosa-associated lymphoid tissue lymphoma translocation protein 1	-44.8524	-1.162390994145186
P12931	1Y57-A	Proto-oncogene tyrosine-protein kinase Src	-44.8327	-1.1603643807484292
Q15661	4MQA-A	Tryptase beta 2	-44.8281	-1.1598911613765972
P04439	4NO5-A	HLA class I histocompatibility antigen, A-2 alpha chain	-44.8257	-1.1596442643130327
Q13164	4IC8-A	MITOGEN-ACTIVATED PROTEIN KINASE 7	-44.7428	-1.1511160282424169
P12429	1AII-A	ANNEXIN III	-44.7335	-1.150159302121105
O75521	4U19-B	Enoyl-CoA delta isomerase 2	-44.7198	-1.1487499313832588
Q12852	5VO1-A	Mitogen-activated protein kinase kinase kinase 12	-44.7085	-1.147587457708977
P06276	4AQD-A	Cholinesterase	-44.6996	-1.1466718810982592
P61964	3PSL-A	WD repeat-containing protein 5	-44.6978	-1.1464867083005863
P51449, Q15596	5VQK-A	Nuclear receptor ROR-gamma, SRC2 chimera	-44.6917	-1.1458591782640268
Q13627	6EIJ-A	Dual specificity tyrosine-phosphorylation-regulated kinase 1A	-44.6818	-1.144840727876825
P27707	5MQL-B	Deoxycytidine kinase	-44.6721	-1.1438428522449189
P31153	5UGH-A	S-adenosylmethionine synthase isoform type-2	-44.671	-1.143729691090785
P16083	4U7H-B	NRH dehydrogenase [quinone] 2	-44.6468	-1.141240145699845
Q13976	5J48-A	cGMP-dependent protein kinase 1	-44.6467	-1.141229858322197
Q9UBT2	3KYD-B	SUMO-activating enzyme subunit 2	-44.6339	-1.1399130739831869
P04626	3RCD-A	Receptor tyrosine-protein kinase erbB-2	-44.6332	-1.1398410623396478
P68363	6QUS-X	Tubulin alpha-1B chain	-44.6185	-1.138328817825316
O15350	4G82-B	Tumor protein p73	-44.6166	-1.1381333576499943
O60341	6TE1-A	Lysine-specific histone demethylase 1A	-44.6144	-1.1379070353417278
Q8N5Z0	5TF5-A	Kynurenine/alpha-aminoadipate aminotransferase mitochondrial	-44.6125	-1.1377115751664053
Q02750	3ZLX-A	Dual specificity mitogen-activated protein kinase kinase 1	-44.6017	-1.1366005383803663
O75311	5CFB-A	Glycine receptor subunit alpha-3,Glycine receptor subunit alpha-3	-44.5904	-1.1354380647060849
Q96SB4	1WBP-A	serine-arginine (SR) protein kinase 1	-44.5698	-1.133318864910491
O14727	5JUY-D	Apoptotic protease-activating factor 1	-44.5662	-1.1329485193151447
P25440	4A9E-B	Bromodomain-containing protein 2	-44.5645	-1.1327736338951202
P40939	6DV2-G	Trifunctional enzyme subunit alpha, mitochondrial	-44.5562	-1.131919781550293
P52564	3ENM-A	Dual specificity mitogen-activated protein kinase kinase 6	-44.5321	-1.129440523537002
Q16740	1TG6-G	Putative ATP-dependent Clp protease proteolytic subunit	-44.5249	-1.128699832346309
Q14997	6KWY-c	Proteasome activator complex subunit 4	-44.5054	-1.1266937937048496
P53350	2YAC-A	Serine/threonine-protein kinase PLK1	-44.4926	-1.1253770093658402
P06493	6GU4-A	Cyclin-dependent kinase 1	-44.468	-1.1228463144643062
Q05397	4K8A-B	Focal adhesion kinase 1	-44.4671	-1.1227537280654696
Q9H7B4	5HI7-A	Histone-lysine N-methyltransferase SMYD3	-44.4486	-1.1208505632004946
P02776	1PFN-A	PLATELET FACTOR 4	-44.4421	-1.1201818836533417
P05981	5CE1-A	Serine protease hepsin	-44.4297	-1.1189062488249255
P54619	5ISO-E	5'-AMP-activated protein kinase subunit gamma-1	-44.421	-1.1180112469695052
Q13472	4CHT-A	DNA TOPOISOMERASE 3-ALPHA	-44.3986	-1.1157068743762388
P0DOX5	6OGE-C	Fab H11-E heavy chain	-44.3957	-1.1154085404244316
P01850	3FFC-E	T-CELL RECEPTOR, SP3.4 BETA CHAIN	-44.3937	-1.1152027928714618
Q9UDX4	4UYB-A	SEC14-LIKE PROTEIN 3	-44.3936	-1.115192505493813
P11172	2WNS-A	OROTATE PHOSPHORIBOSYLTRANSFERASE	-44.3876	-1.1145752628349022
Q9H3D4	3US2-B	Tumor protein 63	-44.3866	-1.1144723890584174
P45983	2XRW-A	Mitogen-activated protein kinase 8	-44.3836	-1.114163767728962
P40306	6AVO-B	Proteasome subunit beta type-10,Proteasome subunit beta type-2	-44.375	-1.1132790532511898
Q13418	6MIB-A	Integrin-linked protein kinase	-44.3684	-1.112600086326388
P63316	1OZS-A	Troponin C	-44.3677	-1.1125280746828483
Q9UGN5	4PJV-A	POLY [ADP-RIBOSE] POLYMERASE 2	-44.3437	-1.1100591040472054
O00222	6E5V-A	Metabotropic glutamate receptor 8	-44.3382	-1.1094932982765375
P09960	5NI6-A	Leukotriene A-4 hydrolase	-44.3267	-1.1083102498469588
Q9NSY1	5IKW-A	BMP-2-inducible protein kinase	-44.325	-1.108135364426934
P50991	6NRA-D	T-complex protein 1 subunit delta	-44.3196	-1.1075798460339144
Q14416	5KZN-A	Metabotropic glutamate receptor 2	-44.3142	-1.1070243276408946
Q9HCE5	6TTP-B	METTL14	-44.2933	-1.1048742657123558
P02775	1F9P-A	CONNECTIVE TISSUE ACTIVATING PEPTIDE-III	-44.2714	-1.1026213300073315
Q6PL18	5QXU-A	ATPase family AAA domain-containing protein 2	-44.258	-1.1012428214024312
Q15858	6NT4-A	Chimera of bacterial Ion transport protein and human Sodium channel protein type 9 subunit alpha	-44.2338	-1.0987532760114913
P49902	2JC9-A	CYTOSOLIC PURINE 5'-NUCLEOTIDASE	-44.2016	-1.09544074040867
P48449	1W6K-A	LANOSTEROL SYNTHASE	-44.1874	-1.0939799327825812
P14061	1I5R-A	Estradiol 17-beta-dehydrogenase 1	-44.1823	-1.0934552765225072
O75897	2GWH-A	Sulfotransferase 1C2	-44.1767	-1.0928791833741904
Q9UJ71	4N34-A	C-type lectin domain family 4 member K	-44.168	-1.09198418151877
Q13451	3O5F-A	Peptidyl-prolyl cis-trans isomerase FKBP5	-44.1678	-1.091963606763473
P08069	5FXQ-A	Insulin-like growth factor 1 receptor	-44.1403	-1.089134577910133
Q9H5I1	6P0R-B	Histone-lysine N-methyltransferase SUV39H2	-44.1096	-1.0859763529720392
P14868	6IY6-A	Aspartate--tRNA ligase, cytoplasmic	-44.1032	-1.0853179608025345
O96017	2WTI-A	SERINE/THREONINE-PROTEIN KINASE CHK2	-44.083	-1.0832399105175348
P20701	1MQ8-B	LEUKOCYTE ADHESION GLYCOPROTEIN	-44.0767	-1.082591805725679
P17252	3IW4-A	Protein kinase C alpha type	-44.0449	-1.0793204196334518
O75643	5URJ-A	U5 small nuclear ribonucleoprotein 200 kDa helicase	-44.0323	-1.0780242100497397
P62873	6GDG-B	Guanine nucleotide-binding protein G(I)/G(S)/G(T) subunit beta-1	-44.0181	-1.0765634024236506
P29274	2YDO-A	Human A2a adenosine receptor T4L chimera	-44.0007	-1.07477339871281
Q15303	3BBT-B	Receptor tyrosine-protein kinase erbB-4	-44.0	-1.07470138706927
Q13825	1HZD-D	Methylglutaconyl-CoA hydratase	-43.9957	-1.074259029830384
O75581	5GJE-A	Low-density lipoprotein receptor-related protein 6,Glycogen synthase kinase-3 beta	-43.9925	-1.0739298337456318
P07288	2ZCK-P	Prostate-specific antigen	-43.9895	-1.0736212124161764
P0DUB6	1XV8-A	Alpha-amylase	-43.9876	-1.0734257522408548
Q99720	6DK0-A	Sigma non-opioid intracellular receptor 1	-43.9698	-1.0715945990194196
Q9UIQ6	4Z7I-A	Leucyl-cystinyl aminopeptidase	-43.9589	-1.0704732748557315
P30876	6O9L-B	DNA-directed RNA polymerase II subunit RPB2	-43.9386	-1.068384937193084
P02708	4ZJS-E	Acetylcholine receptor subunit alpha,Soluble acetylcholine receptor,Acetylcholine receptor subunit alpha,Soluble acetylcholine receptor	-43.937	-1.0682203391507077
P08183	6C0V-A	Multidrug resistance protein 1	-43.936	-1.0681174653742225
Q7L266	4ET0-B	L-asparaginase	-43.927	-1.0671916013858564
Q8NB78	6R25-K	Lysine-specific histone demethylase 1B	-43.9176	-1.0662245878868963
Q86WV6	4F5D-A	Stimulator of interferon genes protein	-43.9096	-1.065401597675015
Q8N0X4	5VXS-B	Citrate lyase subunit beta-like protein, mitochondrial	-43.8518	-1.059455493394175
Q13427	2GW2-A	PEPTIDYL-PROLYL CIS-TRANS ISOMERASE G	-43.8315	-1.0573671557315274
P30988	6PGQ-A	Maltodextrin-binding protein,Calcitonin receptor	-43.8119	-1.0553508297124194
O75874	4L06-A	Isocitrate dehydrogenase [NADP] cytoplasmic	-43.7757	-1.051626799003658
O60502	5UHK-B	Protein O-GlcNAcase	-43.7736	-1.0514107640730392
P41586	3N94-A	Fusion protein of Maltose-binding periplasmic protein and pituitary adenylate cyclase 1 Receptor-short	-43.754	-1.0493944380539306
A6NHC0, P17655	2NQA-A	Calpain-8	-43.7539	-1.0493841506762824
Q9Y4E8	6GH9-A	Ubiquitin carboxyl-terminal hydrolase 15	-43.7456	-1.0485302983314562
P50213	6KE3-A	Isocitrate dehydrogenase [NAD] subunit alpha, mitochondrial	-43.7429	-1.048252539134946
P47985	5XTE-P	Cytochrome b-c1 complex subunit Rieske, mitochondrial	-43.7334	-1.0472752382583377
Q9C000	4IFP-A	Maltose-binding periplasmic protein,NACHT, LRR and PYD domains-containing protein 1	-43.7296	-1.0468843179076937
O43318	2EVA-A	TAK1 kinase - TAB1 chimera fusion protein	-43.7154	-1.0454235102816054
O60894, Q16602	6D1U-A	Maltose-binding periplasmic protein,Receptor activity-modifying protein 1,Calcitonin gene-related peptide type 1 receptor	-43.7073	-1.0445902326920753
Q13153	1F3M-C	SERINE/THREONINE-PROTEIN KINASE PAK-ALPHA	-43.6976	-1.0435923570601702
P62820	3SFV-A	Ras-related protein Rab-1A	-43.6726	-1.0410205126480423
P11086	1HNN-A	PHENYLETHANOLAMINE N-METHYLTRANSFERASE	-43.6395	-1.0376153906463843
P54756	2R2P-A	Ephrin type-A receptor 5	-43.6391	-1.0375742411357904
P49354	2H6I-A	Protein farnesyltransferase alpha subunit	-43.6311	-1.03675125092391
Q86U86	5IID-A	Protein polybromo-1	-43.6287	-1.0365043538603456
P16581	4C16-A	HUMAN E-SELECTIN	-43.623	-1.03591797333438
P01584	4GAI-A	Interleukin-1 beta	-43.6167	-1.035269868542524
O43252	2PEZ-B	Bifunctional 3'-phosphoadenosine 5'-phosphosulfate synthetase 1 (PAPS synthetase 1) (PAPSS 1) (Sulfurylase kinase 1) (SK1) (SK 1)	-43.6104	-1.0346217637506676
P01011	6HGK-A	ANTICHYMOTRYPSIN	-43.5947	-1.0330066454598517
O43791	3HQI-A	Speckle-type POZ protein	-43.5831	-1.031813309652624
P49662	6KMZ-a	Caspase-4	-43.5788	-1.031370952413738
P34897	5X3V-A	Serine hydroxymethyltransferase, mitochondrial	-43.5739	-1.030866870908961
P01772	2IG2-H	IGG1-LAMBDA KOL FAB (HEAVY CHAIN)	-43.5454	-1.027934968279135
Q15059	2E7N-A	Bromodomain-containing protein 3	-43.5378	-1.0271531275778478
Q96GD4	4AF3-A	AURORA KINASE B	-43.5356	-1.026926805269581
P00750	1BDA-A	Tissue-type plasminogen activator	-43.5312	-1.026474160653046
P43005	6S3Q-B	Excitatory amino acid transporter 3	-43.5193	-1.0252499627128735
P11802	3G33-C	CELL DIVISION PROTEIN KINASE 4	-43.5113	-1.0244269725009922
P68036	3SY2-D	Ubiquitin-conjugating enzyme E2 L3	-43.5058	-1.0238611667303243
Q07820	6UDV-A	Maltose/maltodextrin-binding periplasmic protein,Induced myeloid leukemia cell differentiation protein Mcl-1	-43.4861	-1.0218345533335675
P23378	6I35-B	Glycine dehydrogenase (decarboxylating), mitochondrial	-43.4749	-1.0206823670369338
Q16853	3ALA-A	MEMBRANE COPPER AMINE OXIDASE	-43.4746	-1.0206515049039888
Q9H2G2	4USF-A	STE20-LIKE SERINE/THREONINE-PROTEIN KINASE	-43.4509	-1.018213396401291
Q16820	4GWN-A	Meprin A subunit beta	-43.4246	-1.0155078160797324
P05107	5E6U-B	Integrin beta-2	-43.4242	-1.0154666665691383
P15812, P61769	3S6C-A	Beta-2-microglobulin, T-cell surface glycoprotein CD1e, membrane-associated	-43.4227	-1.0153123559044108
Q16620	4AT4-A	BDNF/NT-3 GROWTH FACTORS RECEPTOR	-43.4205	-1.0150860335961434
P51617	6BFN-A	Interleukin-1 receptor-associated kinase 1	-43.3967	-1.012637637715798
Q13315	6K9L-A	Serine-protein kinase ATM	-43.394	-1.0123598785192878
P01308	1GUJ-B	INSULIN	-43.393	-1.0122570047428028
P45984	3NPC-A	Mitogen-activated protein kinase 9	-43.3653	-1.0094074011341647
Q86W47	6V35-E	Calcium-activated potassium channel subunit beta-4	-43.362	-1.0090679176717643
P11310	1EGD-B	Acyl-CoA dehydrogenase, medium-chain specific, mitochondrial	-43.3239	-1.0051484267876811
O75533	5ZYA-C	Splicing factor 3B subunit 1	-43.3185	-1.0045929083946614
Q96EB6	4ZZH-A	NAD-dependent protein deacetylase sirtuin-1	-43.3147	-1.0042019880440185
P17948	3HNG-A	Vascular endothelial growth factor receptor 1	-43.3112	-1.00384192982632
Q6GMX6	2JIX-F	ABT-007 FAB FRAGMENT	-43.308	-1.0035127337415677
P23381	2QUJ-A	Tryptophan--tRNA ligase, cytoplasmic	-43.3032	-1.0030189396144389
P55210	4JJ8-A	Caspase-7	-43.3005	-1.0027411804179291
P08246	1PPF-E	HUMAN LEUKOCYTE ELASTASE	-43.2953	-1.0022062367802065
P06870	1SPJ-A	Kallikrein 1	-43.2773	-1.0003545088034742
P0DMM9	2A3R-A	Monoamine-sulfating phenol sulfotransferase	-43.2772	-1.000344221425826
P51648	4QGK-A	Fatty aldehyde dehydrogenase	-43.2689	-0.9994903690809998
O75475	3F9K-C	PC4 and SFRS1-interacting protein	-43.2534	-0.99789582554548
O76083	3DYQ-B	High affinity cGMP-specific 3',5'-cyclic phosphodiesterase 9A	-43.248	-0.9973403071524602
O14732	2DDK-A	Inositol monophosphatase 2	-43.2403	-0.9965481790735248
P24666	5KQG-A	Low molecular weight phosphotyrosine protein phosphatase	-43.2361	-0.9961161092122875
O15294	4AY5-A	UDP-N-acetylglucosamine--peptide N-acetylglucosaminyltransferase 110 kDa subunit	-43.236	-0.9961058218346388
P62508	2GPU-A	Estrogen-related receptor gamma	-43.2328	-0.9957766257498863
Q9H8M2	5I7X-A	Bromodomain-containing protein 9	-43.2284	-0.9953239811333524
O00629	6BW9-A	Importin subunit alpha-3	-43.2259	-0.9950667966921396
P32297	6PV7-A	Soluble acetylcholine receptor,Neuronal acetylcholine receptor subunit alpha-3 chimera	-43.2229	-0.9947581753626844
P28702	5HJP-A	RETINOID X RECEPTOR, BETA	-43.2198	-0.99443926665558
P41180	5FBH-B	Extracellular calcium-sensing receptor	-43.193	-0.9916822494457788
Q15418	2Z7R-A	Ribosomal protein S6 kinase alpha-1	-43.1728	-0.9896041991607798
P41743	6ILZ-A	Protein kinase C iota type	-43.1557	-0.9878450575828844
C1K0Y1	6ULR-A	HLA class I antigen	-43.1551	-0.9877833333169926
P18031	2F6Z-A	Tyrosine-protein phosphatase non-receptor type 1	-43.14	-0.9862299392920676
P55201	5O4S-A	Peregrin	-43.134	-0.985612696633157
P50336	3NKS-A	Protoporphyrinogen oxidase	-43.129	-0.9850983277507313
O60741	5U6P-A	Potassium/sodium hyperpolarization-activated cyclic nucleotide-gated channel 11	-43.1181	-0.9839770035870432
Q04828	6IJX-A	Aldo-keto reductase family 1 member C1	-43.1157	-0.9837301065234788
P06239	3MPM-A	Proto-oncogene tyrosine-protein kinase LCK	-43.1151	-0.983668382257588
P06280	3HG5-A	Alpha-galactosidase A	-43.1068	-0.9828145299127616
P08236	1BHG-B	Beta-glucuronidase	-43.1029	-0.9824133221844696
Q6B0I6	5PK6-A	Lysine-specific demethylase 4D	-43.0986	-0.9819709649455834
Q86UE8	5O0Y-A	Serine/threonine-protein kinase tousled-like 2	-43.0889	-0.9809730893136784
Q9NR22	5DST-B	Protein arginine N-methyltransferase 8	-43.0797	-0.9800266505700151
Q96LB8	2EAV-B	Peptidoglycan recognition protein-I-beta	-43.0736	-0.9793991205334556
Q96T66	1NUR-B	FKSG76	-43.0675	-0.9787715904968968
Q15750	2POM-A	Mitogen-activated protein kinase kinase kinase 7-interacting protein 1	-43.0349	-0.9754179053834816
Q04760	1QIN-B	PROTEIN (LACTOYLGLUTATHIONE LYASE)	-43.0127	-0.9731341075455122
Q13523	6CNH-A	Serine/threonine-protein kinase PRP4 homolog	-43.0124	-0.9731032454125664
P17787	5KXI-B	Neuronal acetylcholine receptor subunit beta-2	-43.0086	-0.9727123250619232
Q9NZL9	4NDN-F	Methionine adenosyltransferase 2 subunit beta	-43.0033	-0.9721670940465522
Q8NEB9	4OYS-A	Phosphatidylinositol 3-kinase catalytic subunit type 3	-43.003	-0.9721362319136064
Q9Y697	5WGB-A	Cysteine desulfurase, mitochondrial	-42.9994	-0.97176588631826
P53355	5AUU-A	Death-associated protein kinase 1	-42.9946	-0.9712720921911312
Q9Y5S2	5OTE-A	Serine/threonine-protein kinase MRCK beta	-42.9943	-0.971241230058186
P09211	1EOH-B	Glutathione S-transferase P	-42.9771	-0.9694718011026418
Q9H0U3	6S7T-H	Magnesium transporter protein 1	-42.977	-0.9694615137249928
Q86Z14	5VAN-A	Beta-klotho	-42.9751	-0.9692660535496712
Q8NEZ4	5F59-A	Histone-lysine N-methyltransferase 2C	-42.9563	-0.9673320265517512
Q9Y223	2YHW-A	Bifunctional UDP-N-acetylglucosamine 2-epimerase/N-acetylmannosamine kinase	-42.9201	-0.9636079958429896
P14735	2G48-A	Insulin-degrading enzyme	-42.9139	-0.962970178428782
P07814	5V58-A	Bifunctional glutamate/proline--tRNA ligase	-42.9071	-0.9622706367486834
Q9Y6M4	4HGL-A	Casein kinase I isoform gamma-3	-42.9002	-0.961560807690936
P26045	2B49-A	Tyrosine-protein phosphatase non-receptor type 3	-42.8801	-0.9594930447835852
P01009	3DRM-A	Alpha-1-antitrypsin	-42.8767	-0.9591432739435356
Q8NFU5	6M8D-A	Inositol polyphosphate multikinase,Inositol polyphosphate multikinase	-42.8636	-0.9577956274715804
Q96LA8	4Y2H-B	Protein arginine N-methyltransferase 6	-42.8358	-0.9549357364852944
P17050	3IGU-B	Alpha-N-acetylgalactosaminidase	-42.8294	-0.9542773443157896
P13236	2FIN-B	Small inducible cytokine A4	-42.8131	-0.952600501759082
O15151	2MWY-A	Mdm4 protein	-42.7971	-0.9509545213353204
Q6PHR2	6FDY-U	Serine/threonine-protein kinase ULK3	-42.7941	-0.9506459000058648
P14902	6E43-A	Indoleamine 2,3-dioxygenase 1	-42.7778	-0.9489690574491574
P29965	3LKJ-C	CD40 ligand	-42.7544	-0.9465618110794054
O43781	5Y86-A	Dual specificity tyrosine-phosphorylation-regulated kinase 3	-42.75	-0.9461091664628712
P28845	3CH6-A	Corticosteroid 11-beta-dehydrogenase isozyme 1	-42.7395	-0.9450289918097774
Q08209	3LL8-A	SERINE/THREONINE PROTEIN PHOSPHATASE 2B CATALYTIC SUBUNIT, ALPHA ISOFORM	-42.7241	-0.9434447356519066
O43924	5NAL-B	Retinal rod rhodopsin-sensitive cGMP 3',5'-cyclic phosphodiesterase subunit delta	-42.713	-0.9423028367329218
Q8N8U2	6V2D-A	Chromodomain Y-like protein 2	-42.7106	-0.9420559396693574
Q04759	2JED-A	HUMAN PROTEIN KINASE C THETA	-42.6964	-0.9405951320432684
Q05048	6B3X-A	Cleavage stimulation factor subunit 1	-42.6847	-0.9393915088583928
P29016	6CUG-A	T-cell surface glycoprotein CD1b	-42.6581	-0.9366550664038884
P56373	5SVM-A	P2X purinoceptor 3	-42.6541	-0.9362435712979482
P0AEX9	5WQ6-A	MBP tagged hMNDA-PYD	-42.6135	-0.9320668959726526
Q13490	4EB9-A	Baculoviral IAP repeat-containing protein 2	-42.6134	-0.9320566085950036
P10109	3NA0-C	Adrenodoxin	-42.6112	-0.9318302862867364
Q14451	5U1Q-B	Growth factor receptor-bound protein 7	-42.6101	-0.9317171251326032
P12004	6S1O-F	Proliferating cell nuclear antigen	-42.5755	-0.9281576924662176
Q9BXF3	5V84-C	Cat eye syndrome critical region protein 2	-42.5556	-0.926110504314164
Q13324	3N93-B	Maltose binding protein-CRFR2 alpha	-42.5479	-0.9253183762352284
O43613	6TP3-A	Orexin receptor type 1	-42.5182	-0.9222630250736206
P69891	1I3D-A	HEMOGLOBIN GAMMA CHAINS	-42.5071	-0.9211211261546358
Q96EK6	3CXS-A	Glucosamine 6-phosphate N-acetyltransferase	-42.5065	-0.9210594018887448
Q9BS26	2R2J-A	Thioredoxin domain-containing protein 4	-42.4839	-0.9187344545401808
Q5JRX3	4L3T-A	Presequence protease, mitochondrial	-42.4294	-0.913127833721742
P63279	2PE6-A	SUMO-conjugating enzyme UBC9	-42.4235	-0.9125208784404796
O00187	3TVJ-B	Mannan-binding lectin serine protease 2	-42.3973	-0.9098255854965698
Q8N884	5VDO-A	Cyclic GMP-AMP synthase	-42.3621	-0.9062044285642932
Q0KKI6	5VZX-L	Crenezumab Fab light chain	-42.3473	-0.9046818966723134
Q03431	3C4M-A	Fusion protein of Maltose-binding periplasmic protein and Parathyroid hormone/parathyroid hormone-related peptide receptor	-42.3436	-0.904301263699319
P04183	2ORV-B	THYMIDINE KINASE	-42.3406	-0.9039926423698637
P08684	6OO9-A	Cytochrome P450 3A4	-42.3373	-0.9036531589074625
Q15652	2YPD-A	PROBABLE JMJC DOMAIN-CONTAINING HISTONE DEMETHYLATION PROT EIN 2C	-42.3156	-0.9014207979577358
Q8NI77	3LRE-A	Kinesin-like protein KIF18A	-42.3107	-0.900916716452958
P51659	1S9C-A	Peroxisomal multifunctional enzyme type 2	-42.3098	-0.900824130054122
Q13131	4RER-A	5'-AMP-activated protein kinase catalytic subunit alpha-1	-42.3083	-0.9006698193893943
P48740	4IW4-F	Mannan-binding lectin serine protease 3	-42.3003	-0.8998468291775131
Q8NCC3	4X95-A	Group XV phospholipase A2	-42.2996	-0.8997748175339733
Q13237	5BV6-A	cGMP-dependent protein kinase 2	-42.2953	-0.8993324602950872
O75340	2ZRS-A	Programmed cell death protein 6	-42.2851	-0.8982831477749392
P27487	4DSA-B	Dipeptidyl peptidase 4 (Dipeptidyl peptidase IV) (DPP IV)	-42.269	-0.8966268799735286
P04181	6OIA-B	ORNITHINE AMINOTRANSFERASE	-42.2637	-0.8960816489581577
P45877	2ESL-A	Peptidyl-prolyl cis-trans isomerase C	-42.2563	-0.8953203830121682
P52895	1J96-A	Aldo-keto reductase family 1 member C2	-42.2401	-0.8936538278331088
P80192	4UY9-B	MITOGEN-ACTIVATED PROTEIN KINASE KINASE KINASE 9	-42.2224	-0.8918329619893224
Q9Y6N5	6OIB-A	Sulfide:quinone oxidoreductase, mitochondrial	-42.2051	-0.8900532456561299
P10635	3TBG-A	Cytochrome P450 2D6	-42.1722	-0.8866686984097689
P06401	2OVM-A	Progesterone receptor	-42.1669	-0.886123467394398
Q06830	3HY2-A	Peroxiredoxin-1	-42.1621	-0.8856296732672698
Q96H15	5F7H-B	T-cell immunoglobulin and mucin domain-containing protein 4	-42.1572	-0.8851255917624928
Q13188	6AO5-A	Serine/threonine-protein kinase 3	-42.1559	-0.8849918558530622
Q6V1X1	6EOT-A	Dipeptidyl peptidase 8	-42.155	-0.8848992694542254
P50225	4GRA-A	Phenol-sulfating phenol sulfotransferase 1	-42.1408	-0.8834384618281365
P31645	6AWQ-A	Sodium-dependent serotonin transporter	-42.1402	-0.8833767375622456
Q15109	3O3U-N	Maltose-binding periplasmic protein, Advanced glycosylation end product-specific receptor	-42.1371	-0.8830578288551413
P43378	4GE5-A	Tyrosine-protein phosphatase non-receptor type 9	-42.1334	-0.8826771958821469
Q12879	5KCJ-A	Glutamate receptor ionotropic, NMDA 2A	-42.1187	-0.8811649513678151
P60709	6ANU-F	Actin, cytoplasmic 1	-42.1097	-0.880239087379449
Q13526	2ZQT-A	Peptidyl-prolyl cis-trans isomerase NIMA-interacting 1,Maltose-binding periplasmic protein	-42.1012	-0.8793646602793257
P21554	6KPG-R	Cannabinoid receptor 1,Flavodoxin,Cannabinoid receptor 1	-42.0956	-0.878788567131009
Q9HBL8	2WMD-A	HSCARG protein	-42.0892	-0.8781301749615043
P23497	5PYB-A	Nuclear autoantigen Sp-100	-42.0817	-0.8773586216378658
O60701	3PRJ-C	UDP-glucose 6-dehydrogenase	-42.074	-0.8765664935589305
P19099	6XZ9-B	Cytochrome P450 11B2, mitochondrial	-42.0717	-0.8763298838730148
Q6N030	2NY1-D	ANTIBODY 17B, HEAVY CHAIN	-42.0678	-0.8759286761447227
Q86V25	6J4P-A	Tubulinyl-Tyr carboxypeptidase 2	-42.0564	-0.8747559150927922
P02461	4AE2-B	COLLAGEN ALPHA-1(III) CHAIN	-42.053	-0.8744061442527429
O14684	3DWW-A	Prostaglandin E synthase	-42.0455	-0.8736345909291044
Q9NR97	4R6A-A	Toll-like receptor 8	-42.0437	-0.8734494181314316
P98170	1I3O-F	Baculoviral IAP repeat-containing protein 4	-42.0405	-0.8731202220466793
Q9UBX1	1M6D-B	Cathepsin F	-42.0388	-0.8729453366266546
P15309	1ND5-B	PROTEIN (ACID PHOSPHATASE)	-42.0382	-0.8728836123607637
P54922	3HFW-A	[Protein ADP-ribosylarginine] hydrolase	-42.0378	-0.872842462850169
P20248	1H1R-B	CYCLIN A2	-42.0319	-0.8722355075689071
P80188	4GH7-A	Neutrophil gelatinase-associated lipocalin	-42.0286	-0.8718960241065059
P11226	1HUP-A	MANNOSE-BINDING PROTEIN	-42.016	-0.8705998145227936
Q9Y5P4	5ZYJ-A	Goodpasture antigen binding protein	-42.0108	-0.8700648708850715
P14174	4WR8-A	Macrophage migration inhibitory factor	-42.0004	-0.8689949836096258
P09488	1YJ6-B	Glutathione S-transferase Mu 1	-42.0001	-0.8689641214766807
O43708	1FW1-A	GLUTATHIONE TRANSFERASE ZETA	-41.9892	-0.8678427973129922
P35270	6I6P-B	Sepiapterin reductase	-41.9879	-0.8677090614035622
P54762	5MJA-A	Ephrin type-B receptor 1	-41.9725	-0.8661248052456907
P31327	6UEL-A	Carbamoyl-phosphate synthase [ammonia], mitochondrial	-41.9595	-0.8647874461513844
O43809	2CL3-A	Cleavage and polyadenylation specificity factor subunit 5	-41.936	-0.8623699124039842
O00625	4HLT-A	Pirin	-41.935	-0.8622670386274993
Q15822	5FJV-E	NEURONAL ACETYLCHOLINE RECEPTOR SUBUNIT ALPHA-2	-41.9162	-0.8603330116295792
Q6P988	4UYU-A	Protein notum homolog	-41.9009	-0.8587590428493564
P68431	5C3I-J	Histone H3.1	-41.8819	-0.8568044410961394
P32298	4YHJ-A	G protein-coupled receptor kinase 4	-41.8697	-0.8555493810230209
P04746	1B2Y-A	Pancreatic alpha-amylase	-41.8337	-0.8518459250695565
Q99828	1Y1A-A	Calcium and integrin-binding protein 1	-41.8245	-0.8508994863258934
P49368	6NR8-K	T-complex protein 1 subunit gamma	-41.7978	-0.8481527564937409
P0CG30	4MPG-A	GLUTATHIONE S-TRANSFERASE	-41.7692	-0.845210566486266
Q01974	3ZZW-B	TYROSINE-PROTEIN KINASE TRANSMEMBRANE RECEPTOR ROR2	-41.7683	-0.84511798008743
P02787	4X1D-A	Serotransferrin	-41.7621	-0.8444801626732216
P09382	1W6N-B	Galectin-1	-41.7503	-0.8432662521106978
P08238	5UCJ-A	Heat shock protein HSP 90-beta	-41.7392	-0.8421243531917124
O60880	1KA7-A	SH2 DOMAIN PROTEIN 1A	-41.7369	-0.8418877435057968
Q8N300	6J7B-B	Small vasohibin-binding protein	-41.7267	-0.8408384309856488
P25929	5ZBQ-A	Neuropeptide Y receptor type 1,T4 Lysozyme	-41.7041	-0.8385134836370847
O14558, P31947	5OKF-A	14-3-3 protein sigma,Heat shock protein beta-6	-41.689	-0.8369600896121597
Q9P2K8	6N3O-A	eIF-2-alpha kinase GCN2,eIF-2-alpha kinase GCN2	-41.6747	-0.8354889946084226
Q9HC52	5EQ0-A	Chromobox protein homolog 8	-41.6498	-0.8329274375739429
Q9NZD2	4GIX-A	Glycolipid transfer protein	-41.6407	-0.8319912862079287
Q9UNP9	3UCH-A	Peptidyl-prolyl cis-trans isomerase E	-41.6341	-0.8313123192831263
P01721	5IR3-A	PROTEIN (JTO, A VARIABLE DOMAIN FROM LAMBDA-6 TYPE IMMUNOGLOBULIN LIGHT CHAIN)	-41.6209	-0.829954385433523
Q7L8A9	6J7B-A	Tubulinyl-Tyr carboxypeptidase 1	-41.6167	-0.8295223155722857
Q9UKM7	5KK7-A	Endoplasmic reticulum mannosyl-oligosaccharide 1,2-alpha-mannosidase	-41.6047	-0.8282878302544643
Q9UGL1	5FZL-A	LYSINE-SPECIFIC DEMETHYLASE 5B	-41.602	-0.828010071057954
Q9NWM8	4DIP-A	Peptidyl-prolyl cis-trans isomerase FKBP14	-41.5813	-0.8258805838847123
Q8WTT0	4ZET-A	C-type lectin domain family 4 member C	-41.5801	-0.8257571353529304
P48643	6NRC-M	T-complex protein 1 subunit epsilon	-41.5699	-0.8247078228327818
Q9NQU5	2C30-A	Serine/threonine-protein kinase PAK 6	-41.567	-0.8244094888809752
O60256	2JI4-A	PHOSPHORIBOSYL PYROPHOSPHATE SYNTHETASE-ASSOCIATED PROTEIN 2	-41.5581	-0.8234939122702579
P43681	6USF-A	Neuronal acetylcholine receptor subunit alpha-4	-41.557	-0.8233807511161242
Q13126	1CG6-A	S-methyl-5'-thioadenosine phosphorylase	-41.5431	-0.8219508056229811
Q9UI95	6K07-A	Mitotic spindle assembly checkpoint protein MAD2B	-41.5408	-0.8217141959370647
Q9BYF1	6M18-B	Angiotensin-converting enzyme 2	-41.5383	-0.8214570114958523
P10644	5KJY-A	cAMP-dependent protein kinase type I-alpha regulatory subunit	-41.5277	-0.8203665494651103
Q8N2I9	5L2Q-A	Serine/threonine-protein kinase 40	-41.5183	-0.8193995359661502
P20231	1A0L-D	TPSB2 protein	-41.5182	-0.8193892485885014
P15559	4CET-A	NAD(P)H DEHYDROGENASE [QUINONE] 1	-41.4721	-0.8146467674925372
P17980	5VHP-F	26S proteasome regulatory subunit 6A	-41.4709	-0.8145233189607552
O43173	5CXY-B	Sia-alpha-2,3-Gal-beta-1,4-GlcNAc-R:alpha 2,8-sialyltransferase	-41.4578	-0.8131756724888001
Q12888	6CO1-E	Tumor suppressor p53-binding protein 1	-41.4478	-0.812146934723949
Q9NS75	6RZ9-A	Cysteinyl leukotriene receptor 2,Soluble cytochrome b562,Cysteinyl leukotriene receptor 2	-41.4413	-0.8114782551767955
Q9Y230	6QI8-E	RuvB-like 2	-41.4308	-0.8103980805237018
Q7Z406	5JLH-F	Myosin-14,Alpha-actinin A	-41.4264	-0.8099454359071675
P49760	6FYI-A	Dual specificity protein kinase CLK2	-41.4173	-0.8090092845411526
Q8IU85	6QP5-A	Calcium/calmodulin-dependent protein kinase type 1D	-41.4132	-0.8085875020575642
Q14831	3MQ4-A	Metabotropic glutamate receptor 7	-41.4021	-0.8074456031385787
P19440	4Z9O-A	Gamma-glutamyltranspeptidase 1	-41.3924	-0.8064477275066736
Q9UM07	4X8G-A	Protein-arginine deiminase type-4	-41.3672	-0.803855308339248
Q13569	2D07-A	G/T mismatch-specific thymine DNA glycosylase	-41.3632	-0.8034438132333078
Q53GL7	6FXI-A	Poly [ADP-ribose] polymerase 10	-41.3593	-0.8030426055050157
P40337	5T35-D	Von Hippel-Lindau disease tumor suppressor	-41.3571	-0.8028162831967489
O75116	4WOT-A	Rho-associated protein kinase 2	-41.3476	-0.8018389823201401
Q16651	3E1X-B	Prostasin	-41.3434	-0.8014069124589028
P50120	5DPQ-B	Retinol-binding protein 2	-41.3133	-0.7983104117867003
P49748	3B96-A	Very long-chain specific acyl-CoA dehydrogenase	-41.3029	-0.7972405245112554
Q9UK32	6G78-A	Ribosomal protein S6 kinase alpha-6	-41.3	-0.796942190559448
P62491	1OIX-A	Ras-related protein Rab-11A	-41.2802	-0.794905289785043
Q9HA72	6UIV-F	Calcium homeostasis modulator protein 2	-41.2537	-0.7921791347081876
P36222	1NWU-A	Chitinase-3 like protein 1	-41.2445	-0.7912326959645245
P41182	5H7G-B	B-cell lymphoma 6 protein	-41.2248	-0.7892060825677676
P04180	4XX1-A	Phosphatidylcholine-sterol acyltransferase	-41.2203	-0.7887431505735846
Q9Y265	5OAF-C	RuvB-like 1	-41.2195	-0.788660851552396
P08754	2IHB-A	GUANINE NUCLEOTIDE-BINDING PROTEIN G(K) SUBUNIT ALPHA	-41.2172	-0.7884242418664803
P11474	2PJL-B	Steroid hormone receptor ERR1	-41.2163	-0.7883316554676436
P11216	5IKO-A	Glycogen phosphorylase, brain form	-41.2005	-0.7867062497991788
O14976	4C57-A	Cyclin-G-associated kinase	-41.1795	-0.7845459004929912
P15735	2Y7J-B	PHOSPHORYLASE B KINASE GAMMA CATALYTIC CHAIN, TESTIS/LIVER ISOFORM	-41.1667	-0.7832291161539818
Q93038	5YGS-A	Human TNRSF25 death domain	-41.1646	-0.7830130812233632
P41222	4ORU-A	Prostaglandin-H2 D-isomerase	-41.1577	-0.7823032521656158
P26639	4P3N-A	Threonine--tRNA ligase, cytoplasmic	-41.1416	-0.7806469843642052
O75460	5HGI-A	Serine/threonine-protein kinase/endoribonuclease IRE1	-41.139	-0.7803795125453445
P05413	1HMS-A	MUSCLE FATTY ACID BINDING PROTEIN	-41.1326	-0.7797211203758391
P07948	5XY1-A	Tyrosine-protein kinase Lyn	-41.1323	-0.779690258242894
P60174	6NLH-E	Triosephosphate isomerase	-41.0971	-0.7760691013106175
P04062	2VT0-A	Glucosylceramidase	-41.0907	-0.7754107091411128
Q9UIF9	5MGL-A	Bromodomain adjacent to zinc finger domain protein 2A	-41.0783	-0.7741350743126973
O43639	4E6R-B	Cytoplasmic protein NCK2	-41.0709	-0.7733738083667078
Q96KB5	5J0A-B	Lymphokine-activated killer T-cell-originated protein kinase	-41.0566	-0.7719027133629707
Q9Y6Y9	3ULA-D	Lymphocyte antigen 96	-41.0502	-0.7712443211934653
P37173	5QIN-A	TGF-beta receptor type-2	-41.0435	-0.7705550668910155
P20933	1APZ-B	ASPARTYLGLUCOSAMINIDASE	-41.0233	-0.7684770166060158
P42575	1PYO-C	Caspase-2	-41.009	-0.7670059216022788
Q9Y4U1	3SBY-A	Methylmalonic aciduria and homocystinuria type C protein	-41.0072	-0.7668207488046053
Q14145	3ZGD-A	Kelch-like ECH-associated protein 1	-41.007	-0.7668001740493082
O75899	4MR7-B	Gamma-aminobutyric acid type B receptor subunit 2	-41.0021	-0.7662960925445312
P51449, Q15788	6W9I-A	Nuclear receptor ROR-gamma, Steroid receptor coactivator 1 fusion	-40.9971	-0.7657817236621061
P28331	5XTB-M	NADH-ubiquinone oxidoreductase 75 kDa subunit, mitochondrial	-40.9631	-0.7622840152616115
P01709	4UNT-A	IG LAMBDA CHAIN V-II REGION MGC	-40.9626	-0.7622325783733693
O60573	2JGB-A	EUKARYOTIC TRANSLATION INITIATION FACTOR 4E TYPE 2	-40.9538	-0.7613272891403002
O95716	2GF9-A	Ras-related protein Rab-3D	-40.9293	-0.7588068816164145
P31151	2WOR-A	PROTEIN S100-A7	-40.9189	-0.7577369943409695
P14927	5XTE-F	Cytochrome b-c1 complex subunit 7	-40.8868	-0.7544347461157972
P09601	1S8C-A	Heme oxygenase 1	-40.8828	-0.754023251009857
P62993	3IN8-A	Growth factor receptor-bound protein 2	-40.8542	-0.7510810610023821
Q14149	6O1E-A	MORC family CW-type zinc finger protein 3	-40.841	-0.7497231271527788
Q9BZP6	3RM8-A	ACIDIC MAMMALIAN CHITINASE	-40.8382	-0.7494350805786204
O60678	2FYT-A	PRMT3 protein	-40.8244	-0.7480154224631254
P00390	1XAN-A	PROTEIN (GLUTATHIONE REDUCTASE)	-40.8074	-0.7462665682628788
P36871	5TR2-A	Phosphoglucomutase-1	-40.8045	-0.7459682343110715
P20160	1FY1-A	HEPARIN-BINDING PROTEIN	-40.7652	-0.7419252948952066
P09913	4G1T-B	Interferon-induced protein with tetratricopeptide repeats 2	-40.7648	-0.7418841453846127
P35610	6P2J-B	Sterol O-acyltransferase 1	-40.7637	-0.7417709842304789
Q16763	6QH3-B	Ubiquitin-conjugating enzyme E2 S	-40.7505	-0.7404130503808757
Q02790	4LAV-A	Peptidyl-prolyl cis-trans isomerase FKBP4	-40.722	-0.7374811477510497
P61073	3OE6-A	C-X-C chemokine receptor type 4, Lysozyme Chimera	-40.7177	-0.7370387905121636
P28222	4IAR-A	5-hydroxytryptamine receptor 1B,OB-1 fused 5-HT1b receptor,5-hydroxytryptamine receptor 1B	-40.7052	-0.7357528683060993
Q92876	5NX3-A	Kallikrein-6	-40.697	-0.7349093033389218
O15264	4EYJ-A	Mitogen-activated protein kinase 13	-40.6881	-0.7339937267282038
A0A0G2JMB4	6CQN-E	F5 beta chain	-40.653	-0.7303828571735761
O95749	6C57-B	Geranylgeranyl pyrophosphate synthase	-40.6485	-0.7299199251793931
P11388	1ZXN-B	DNA topoisomerase II, alpha isozyme	-40.6368	-0.7287163019945174
P78362	2X7G-A	SRSF protein kinase 2,SRSF protein kinase 2	-40.635	-0.7285311291968439
P03952	4OGX-A	Plasma kallikrein	-40.6256	-0.7275641156978838
P28472, P31644	5O8F-B	Human GABAA receptor chimera beta3-alpha5,Gamma-aminobutyric acid receptor subunit beta-3,Gamma-aminobutyric acid receptor subunit alpha-5	-40.621	-0.7270908963260527
P78356	6K4H-A	Phosphatidylinositol 5-phosphate 4-kinase type-2 beta	-40.568	-0.7216385861723409
P84243	5JA4-A	Histone H3.3	-40.558	-0.72060984840749
Q9BUB5	2HW6-A	MAP kinase interacting serine/threonine kinase 1	-40.5141	-0.7160936896197931
Q8NET8	6UW8-D	Transient receptor potential cation channel subfamily V member 3	-40.5057	-0.7152295498973179
P19883	2P6A-D	Follistatin	-40.5053	-0.715188400386724
O95271	3UDD-A	TANKYRASE-1	-40.4644	-0.7109808629284826
Q7RTP6	6ICI-A	[F-actin]-monooxygenase MICAL3	-40.4546	-0.7099726999189285
O60895, Q16602	4RWF-A	Maltose transporter subunit, Receptor activity-modifying protein 2, Calcitonin gene-related peptide type 1 receptor fusion protein	-40.4474	-0.709232008728236
Q9Y337	6QFE-A	Kallikrein-5	-40.4461	-0.7090982728188052
Q99558	4IDV-A	Mitogen-activated protein kinase kinase kinase 14	-40.4445	-0.7089336747764288
Q9HAD4	6LT0-D	WD repeat-containing protein 41	-40.4436	-0.7088410883775926
Q9BV86	5E2B-A	adrenal gland protein AD-003	-40.4364	-0.7081003971868993
P62136	6DCX-A	Serine/threonine-protein phosphatase PP1-alpha catalytic subunit	-40.4313	-0.7075757409268254
Q9Y5K5	3A7S-A	Ubiquitin carboxyl-terminal hydrolase isozyme L5	-40.4283	-0.70726711959737
Q9H2K8	6BDN-A	Serine/threonine-protein kinase TAO3	-40.4196	-0.7063721177419497
Q15759	3GP0-A	Mitogen-activated protein kinase 11	-40.4095	-0.7053330925994499
P12018	2H3N-A	VpreB protein	-40.4007	-0.7044278033663808
Q9HAN9	1KKU-A	NICOTINAMIDE MONONUCLEOTIDE ADENYLYL TRANSFERASE	-40.3995	-0.7043043548345989
Q9BY66	2E6R-A	Jumonji/ARID domain-containing protein 1D	-40.3592	-0.7001585416422484
P13500	1DON-B	Small inducible cytokine A2	-40.359	-0.7001379668869514
P30305	2IFD-A	M-phase inducer phosphatase 2	-40.3485	-0.6990577922338577
O14936	3MFT-A	Peripheral plasma membrane protein CASK	-40.3484	-0.6990475048562088
S6B291	5VEB-A	10-1074 Heavy Chain,10-1074 Heavy Chain	-40.3482	-0.6990269301009118
Q9BPX1	5O6Z-A	17-beta-hydroxysteroid dehydrogenase 14	-40.3432	-0.6985125612184867
O14920	4KIK-B	Inhibitor of nuclear factor kappa-B kinase subunit beta	-40.3384	-0.6980187670913578
Q9H0J9	2PQF-A	Poly [ADP-ribose] polymerase 12	-40.3335	-0.6975146855865808
P09958	6EQX-A	Furin	-40.3314	-0.6972986506559622
P43686	5VHM-D	26S proteasome regulatory subunit 6B	-40.3313	-0.6972883632783133
P02794	1FHA-A	Ferritin heavy chain	-40.3298	-0.6971340526135856
Q96BP3	2A2N-A	peptidylprolyl isomerase domain and WD repeat containing 1	-40.3179	-0.695909854673413
P23469	6D4D-A	Receptor-type tyrosine-protein phosphatase epsilon	-40.3164	-0.6957555440086853
Q6PJG0	6CBJ-L	IMMUNOGLOBULIN LAMBDA LIGHT CHAIN	-40.3162	-0.6957349692533884
Q9NPB1	1Z4I-A	5'(3')-deoxyribonucleotidase, mitochondrial	-40.3143	-0.6955395090780667
P04406	4WNI-O	Glyceraldehyde-3-phosphate dehydrogenase	-40.3114	-0.6952411751262595
Q15831	2WTK-F	SERINE/THREONINE-PROTEIN KINASE 11	-40.304	-0.6944799091802699
Q9UL51	3U10-A	Potassium/sodium hyperpolarization-activated cyclic nucleotide-gated channel 2	-40.3025	-0.6943255985155422
Q8NBP7	3P5C-P	Proprotein convertase subtilisin/kexin type 9	-40.2896	-0.692998526798884
P33316	5H4J-A	dUTP pyrophosphatase	-40.2854	-0.6925664569376467
Q9BZX2	6N54-A	Uridine-cytidine kinase 2	-40.2827	-0.6922886977411364
P24928	5IYA-A	DNA-directed RNA polymerase II subunit RPB1	-40.2818	-0.6921961113422997
P06746	7ICK-A	PROTEIN (DNA POLYMERASE BETA (E.C.2.7.7.7))	-40.2794	-0.691949214278736
P08311	1AU8-A	cathepsin G	-40.2672	-0.6906941542056175
Q92542	5FN4-A	Nicastrin	-40.2669	-0.6906632920726717
Q9P2E7	6VFQ-A	Protocadherin-10	-40.2552	-0.6894596688877961
Q9NPD8	6R75-A	Ubiquitin-conjugating enzyme E2 T	-40.2408	-0.6879782865064101
Q6PYX1	1CE1-H	Hepatitis B virus receptor binding protein	-40.2389	-0.6877828263310886
Q02127	6ET4-A	Dihydroorotate dehydrogenase (quinone), mitochondrial	-40.2202	-0.6858590867108165
Q9H1D0	6D7S-B	Transient receptor potential cation channel subfamily V member 6	-40.2189	-0.6857253508013859
P00915	2NMX-A	CARBONIC ANHYDRASE I	-40.2155	-0.6853755799613365
Q6P4G7	4L9L-A	Human MAIT TCR alpha chain	-40.2051	-0.6843056926858916
P0CG05	5IQ7-L	10E8-S74W Light Chain	-40.2013	-0.6839147723352483
Q6ZVK8	3GG6-A	Nucleoside diphosphate-linked moiety X motif 18	-40.1901	-0.6827625860386147
Q14126	6QNU-D	Desmoglein-2	-40.1851	-0.6822482171561889
Q14534	6C6P-B	Squalene monooxygenase	-40.1793	-0.6816515492525751
Q14232	6K71-A	Translation initiation factor eIF-2B subunit alpha	-40.179	-0.68162068711963
P03950	5EOP-A	Angiogenin	-40.1657	-0.6802524658923779
P03915	5XTC-l	NADH-ubiquinone oxidoreductase chain 5	-40.1209	-0.6756437207058442
O75385	5CI7-A	Serine/threonine-protein kinase ULK1	-40.1206	-0.6756128585728991
Q96DE0	3COU-A	Nucleoside diphosphate-linked moiety X motif 16	-40.1147	-0.6750059032916366
Q96GG9	6BG3-A	Lysozyme,DCN1-like protein 1 chimera	-40.1138	-0.6749133168927998
Q05209	5HDE-A	Tyrosine-protein phosphatase non-receptor type 12	-40.1059	-0.6741006140585674
P0C0L4	5JPM-B	Complement C4-A	-40.1014	-0.6736376820643843
O60684	4UAD-A	Importin subunit alpha-7	-40.0968	-0.6731644626925531
Q04724	1GXR-B	TRANSDUCIN-LIKE ENHANCER PROTEIN 1	-40.0949	-0.6729690025172316
P04054	6Q42-A	Phospholipase A2	-40.074	-0.6708189405886921
P28062	5L5V-Y	Proteasome subunit beta type-8,Proteasome subunit beta type-5	-40.0569	-0.6690597990107966
Q01813	4RH3-D	ATP-dependent 6-phosphofructokinase, platelet type	-40.0569	-0.6690597990107966
P10253	5NN6-A	Lysosomal alpha-glucosidase	-40.0532	-0.6686791660378014
P22223	4ZMO-A	Cadherin-3	-40.0507	-0.6684219815965889
P01042	4ECC-A	chimeric protein between GSHKT10 and domain 5 of kininogen-1	-40.0411	-0.6674343933423319
Q13557	2WEL-A	Calcium/calmodulin-dependent protein kinase type II subunit delta	-40.0409	-0.6674138185870349
P01024	5FO9-D	COMPLEMENT C3 BETA CHAIN	-40.0376	-0.6670743351246337
P54829	5OVX-A	Tyrosine-protein phosphatase non-receptor type 5	-40.0243	-0.6657061138973815
Q6P179	5J6S-A	Endoplasmic reticulum aminopeptidase 2	-40.0149	-0.6647391003984214
Q8NBL1	5L0V-A	Protein O-glucosyltransferase 1	-40.0143	-0.6646773761325305
P30043	1HE3-A	BILIVERDIN IX BETA REDUCTASE	-40.0084	-0.6640704208512687
P49773	5I2F-B	Histidine triad nucleotide-binding protein 1	-39.9952	-0.6627124870016646
P51857	3UZY-A	3-oxo-5-beta-steroid 4-dehydrogenase	-39.9921	-0.6623935782945611
Q9P289	4FZF-B	Serine/threonine-protein kinase MST4	-39.9846	-0.6616220249709227
Q9H3H5	6FWZ-A	UDP-N-acetylglucosamine--dolichyl-phosphate N-acetylglucosaminephosphotransferase	-39.9815	-0.6613031162638184
Q8N4T8	4CQL-F	CARBONYL REDUCTASE FAMILY MEMBER 4	-39.9759	-0.6607270231155024
Q9BQ50	1Y97-A	Three prime repair exonuclease 2	-39.9753	-0.6606652988496107
P27694	4IPG-A	Replication protein A 70 kDa DNA-binding subunit	-39.97	-0.6601200678342398
P02689	2WUT-A	Myelin P2 protein	-39.9696	-0.6600789183236458
Q6PJF2	3EYF-A	8f9 Fab	-39.9548	-0.6585563864316659
P01854	5HYS-G	Ig epsilon chain C region	-39.9534	-0.6584123631445871
P08476	1S4Y-D	Inhibin beta A chain	-39.946	-0.6576510971985968
P49761	2WU6-A	DUAL SPECIFICITY PROTEIN KINASE CLK3	-39.9445	-0.6574967865338691
Q8N5Y8	4F0D-A	Mono [ADP-ribose] polymerase PARP16	-39.9422	-0.6572601768479536
P54646	6BX6-A	5'-AMP-activated protein kinase catalytic subunit alpha-2	-39.9375	-0.6567766700984735
F6IQY1	6ID4-A	MHC class I antigen	-39.9118	-0.6541328140428059
O94788	6B5H-D	Retinal dehydrogenase 2	-39.907	-0.653639019915677
Q99447	4XSV-A	Ethanolamine-phosphate cytidylyltransferase	-39.9055	-0.65348470925095
O15392	3UEI-B	Baculoviral IAP repeat-containing protein 5	-39.8998	-0.6528983287249844
P20813	5UEC-A	Cytochrome P450 2B6	-39.889	-0.6517872919389456
Q6GMX4	6APC-L	IGL@ protein	-39.8801	-0.6508717153282275
Q5TCY1	4NFM-A	TAU-TUBULIN KINASE 1	-39.8792	-0.6507791289293908
P26927	2ASU-B	Hepatocyte growth factor-like protein	-39.8752	-0.6503676338234505
O43324	2UZ8-A	Eukaryotic translation elongation factor 1 epsilon-1	-39.8685	-0.649678379521
P42858	3IO4-A	Maltose-binding periplasmic protein,Huntingtin fusion protein	-39.8618	-0.6489891252185502
Q9Y6K1	4U7T-C	DNA (cytosine-5)-methyltransferase 3A	-39.8516	-0.6479398126984015
O43704	3CKL-A	Sulfotransferase family cytosolic 1B member 1	-39.8436	-0.647116822486521
Q04756	1YBW-A	Hepatocyte growth factor activator	-39.8346	-0.6461909584981549
P49450	6SEG-A	Histone H3-like centromeric protein A	-39.8287	-0.6455840032168924
P02679	1FZG-F	Fibrinogen, gamma polypeptide	-39.8117	-0.6438351490166457
O60894	3N7R-D	Receptor activity-modifying protein 1	-39.8104	-0.643701413107215
Q9NQ88	3DCY-A	REGULATOR PROTEIN	-39.797	-0.642322904502314
P54252	4WTH-A	Maltose-binding periplasmic protein, Ataxin-3 chimera	-39.7921	-0.641818822997537
P47895	5FHZ-C	Aldehyde dehydrogenase family 1 member A3	-39.7784	-0.6404094522596908
P00918	4ZWZ-A	CARBONIC ANHYDRASE II	-39.7675	-0.6392881280960031
P07360	2OVE-A	Complement component 8, gamma polypeptide	-39.7612	-0.6386400233041473
Q6EIG7	5VYB-A	C-type lectin domain family 6 member A	-39.7576	-0.6382696777088002
A0A5B9	3O8X-D	TCR Beta Chain-TRBV7-8	-39.7483	-0.637312951587489
Q93091	4X09-A	Ribonuclease K6	-39.7465	-0.6371277787898155
P01834	4XNY-L	Antibody Fab 8ANC195 light chain	-39.7372	-0.6361710526685043
P29474	5UOB-A	Nitric oxide synthase, endothelial	-39.7341	-0.6358521439614001
P35398	1N83-A	Nuclear receptor ROR-alpha	-39.7339	-0.6358315692061031
P51570	6Q3W-A	Galactokinase	-39.7291	-0.6353377750789749
Q03111	6T1N-A	Protein ENL	-39.7201	-0.6344119110906088
Q00987	1YCR-A	E3 ubiquitin-protein ligase Mdm2	-39.7189	-0.6342884625588262
Q92729	6SUB-A	Receptor-type tyrosine-protein phosphatase U	-39.6955	-0.631881216189075
Q9Y2W6	6B57-A	Tudor and KH domain-containing protein	-39.6927	-0.6315931696149165
Q9UNA0	3B8Z-A	A disintegrin and metalloproteinase with thrombospondin motifs 5	-39.6825	-0.6305438570947679
Q10588	1ISM-A	bone marrow stromal cell antigen 1	-39.6767	-0.6299471891911541
Q96CA5	3F7G-A	Baculoviral IAP repeat-containing protein 7	-39.6346	-0.6256162032011308
O14862	3VD8-A	Maltose-binding periplasmic protein, Interferon-inducible protein AIM2	-39.6345	-0.6256059158234827
P22607	6PNX-B	Fibroblast growth factor receptor 3	-39.6291	-0.6250503974304629
P48443	2GL8-D	Retinoic acid receptor RXR-gamma	-39.62	-0.6241142460644479
P52790	3HM8-A	Hexokinase-3	-39.6171	-0.6238159121126414
Q8TCD0	3MNV-A	8ANC195 Fab light chain	-39.6126	-0.6233529801184583
Q8NHX9	6NQ2-B	Two pore calcium channel protein 2	-39.597	-0.6217481492052905
P39086	2ZNT-A	Glutamate receptor, ionotropic kainate 1	-39.5881	-0.6208325725945726
P03923	5XTC-m	NADH-ubiquinone oxidoreductase chain 6	-39.5836	-0.6203696406003896
P05771	2I0E-A	Protein Kinase C-beta II	-39.5611	-0.618054980629475
P54577	5THL-A	Tyrosine--tRNA ligase, cytoplasmic	-39.5589	-0.6178286583212075
P28335	6BQG-A	5-hydroxytryptamine receptor 2C,Soluble cytochrome b562	-39.55	-0.6169130817104895
P05451	1QDD-A	LITHOSTATHINE	-39.5495	-0.6168616448222475
Q96NW4	4CZ2-E	ANKYRIN REPEAT DOMAIN-CONTAINING PROTEIN 27	-39.5483	-0.6167381962904649
P00480	1EP9-A	ORNITHINE TRANSCARBAMYLASE	-39.5436	-0.6162546895409848
P08571	4GLP-A	Monocyte differentiation antigen CD14	-39.5359	-0.6154625614620495
Q13501	6MIU-A	Sequestosome-1, Arg-Glu peptide chimera	-39.5157	-0.6133845111770505
P01903	1DLH-D	HLA class II histocompatibility antigen, DR alpha chain	-39.5143	-0.613240487889971
P35247	1B08-A	Pulmonary surfactant-associated protein D	-39.502	-0.6119751404392043
Q9Y2J8	4N2E-A	Protein-arginine deiminase type-2	-39.4938	-0.6111315754720261
P42330	3UG8-A	Aldo-keto reductase family 1 member C3	-39.4914	-0.6108846784084617
Q14012	4FGB-A	Calcium/calmodulin-dependent protein kinase type 1	-39.4876	-0.6104937580578185
O14649	6RV2-A	Potassium channel subfamily K member 3	-39.4789	-0.6095987562023981
Q13224	5EWM-B	Glutamate receptor ionotropic, NMDA 2B	-39.4736	-0.6090535251870265
P08603	4AYE-A	Complement factor H	-39.4515	-0.6067800147267058
O43451	3L4V-A	Maltase-glucoamylase, intestinal	-39.4489	-0.6065125429078445
P59046	5H7N-A	NLRP12-PYD with MBP tag	-39.446	-0.6062142089560373
P45974	6NFT-A	Ubiquitin carboxyl-terminal hydrolase 5	-39.4422	-0.6058232886053939
Q6PIL8	4OQT-L	2897 light chain	-39.4414	-0.6057409895842061
Q8N5S9	6CD6-A	Calcium/calmodulin-dependent protein kinase kinase 1	-39.4402	-0.6056175410524235
Q15120	1Y8N-A	[Pyruvate dehydrogenase [lipoamide]] kinase isozyme 3	-39.4351	-0.6050928847923495
O95831	1M6I-A	Programmed cell death protein 8	-39.422	-0.6037452383203943
Q9H4B4	4B6L-A	SERINE/THREONINE-PROTEIN KINASE PLK3	-39.4169	-0.6032205820603203
P51580	2BZG-A	THIOPURINE S-METHYLTRANSFERASE	-39.4167	-0.6032000073050233
P23246	6NCQ-A	Splicing factor, proline- and glutamine-rich	-39.4155	-0.6030765587732415
P01127	4HQU-A	Platelet-derived growth factor subunit B	-39.4041	-0.6019037977213109
P43220	5VEX-A	Glucagon-like peptide 1 receptor, Endolysin chimera	-39.3988	-0.6013585667059399
Q9UBS5	4MR9-A	Gamma-aminobutyric acid type B receptor subunit 1	-39.3769	-0.5991056310009156
Q9BY49	1YXM-C	peroxisomal trans 2-enoyl CoA reductase	-39.3664	-0.5980254563478218
Q9Y468	3UWN-A	Lethal(3)malignant brain tumor-like protein	-39.3649	-0.5978711456830942
P15090	3FR4-A	Fatty acid-binding protein, adipocyte	-39.3625	-0.5976242486195297
P11473	3AZ2-A	Vitamin D3 receptor	-39.3601	-0.5973773515559659
Q9Y616	6ZIW-I	Interleukin-1 receptor-associated kinase 3	-39.3595	-0.5973156272900744
P36776		LON PROTEASE HOMOLOG, MITOCHONDRIAL	-39.3455	-0.595875394419283
Q9NYV4	6TD3-B	Cyclin-dependent kinase 12	-39.342	-0.5955153362015849
A2NUT2	3ZL4-L	A17 ANTIBODY FAB FRAGMENT LAMBDA LIGHT CHAIN	-39.3151	-0.5927480316141355
P06126	4X6E-A	T-cell surface glycoprotein CD1a	-39.3014	-0.5913386608762893
P18564	4UM8-B	INTEGRIN BETA-6	-39.2963	-0.5908140046162154
P03886	5XTC-s	NADH-ubiquinone oxidoreductase chain 1	-39.2811	-0.5892503232136415
Q9BTZ2	3O4R-A	Dehydrogenase/reductase SDR family member 4	-39.2804	-0.5891783115701017
P23470	2HY3-A	Receptor-type tyrosine-protein phosphatase gamma	-39.2098	-0.5819154229502524
Q9BRQ3	5R5D-A	Uridine diphosphate glucose pyrophosphatase NUDT22	-39.2026	-0.5811747317595591
O15382	2HG8-B	Branched-chain-amino-acid aminotransferase, mitochondrial	-39.1955	-0.5804443279465153
Q99497	6AFL-A	Protein/nucleic acid deglycase DJ-1	-39.1941	-0.5803003046594358
P18669	5Y2U-C	Phosphoglycerate mutase 1	-39.1839	-0.5792509921392879
P50226	1Z29-A	Phenol-sulfating phenol sulfotransferase 2	-39.1801	-0.5788600717886445
P29350	4GS0-A	Tyrosine-protein phosphatase, non-receptor type 6	-39.1708	-0.5779033456673326
P22557	5QQT-A	5-aminolevulinate synthase, erythroid-specific, mitochondrial	-39.1701	-0.5778313340237928
P35408	5YWY-A	Prostaglandin E2 receptor EP4 subtype	-39.1684	-0.5776564486037682
Q99593	2X6V-B	T-box transcription factor TBX5	-39.1636	-0.5771626544766401
Q9HD40	4ZDO-A	O-phosphoseryl-tRNA(Sec) selenium transferase	-39.16	-0.576792308881293
P28223	6A94-A	5-hydroxytryptamine receptor 2A,Soluble cytochrome b562	-39.1559	-0.5763705263977046
P07306	1DV8-A	Asialoglycoprotein receptor 1	-39.1479	-0.5755475361858234
Q8IX04	2I6T-A	UBIQUITIN-CONJUGATING ENZYME E2-LIKE ISOFORM A	-39.1443	-0.5751771905904771
P01833	6UE7-C	Polymeric immunoglobulin receptor	-39.1413	-0.5748685692610217
P24468	3CJW-A	COUP transcription factor 2	-39.1403	-0.5747656954845368
P31939	5UY8-B	Bifunctional purine biosynthesis protein PURH	-39.125	-0.5731917267043142
P51532	6HR2-A	Transcription activator BRG1	-39.1066	-0.571298849216988
P51649	2W8O-A	SUCCINIC SEMIALDEHYDE DEHYDROGENASE MITOCHONDRIAL	-39.0928	-0.569879191101493
P78371	6NRC-B	T-complex protein 1 subunit beta	-39.083	-0.568871028091939
P09455	5LJK-A	Retinol-binding protein 1	-39.079	-0.5684595329859987
Q96L34	5ES1-A	MAP/microtubule affinity-regulating kinase 4	-39.0789	-0.5684492456083499
O00487	5VHF-c	26S proteasome non-ATPase regulatory subunit 14	-39.0781	-0.568366946587162
O43660	4YVD-A	Pleiotropic regulator 1	-39.0647	-0.5669884379822617
P42345	4JT5-B	Serine/threonine-protein kinase mTOR	-39.0642	-0.5669370010940189
P23415	4X5T-E	Proton-gated ion channel,GLRA1 protein,GLRA1 protein	-39.0618	-0.5666901040304545
Q5JW98	6YTQ-B	Calcium homeostasis modulator protein 4	-39.0542	-0.5659082633291679
Q9NVR0	3I3N-A	Kelch-like protein 11	-39.0507	-0.5655482051114697
Q00532	4AGU-A	CYCLIN-DEPENDENT KINASE-LIKE 1	-39.0446	-0.5649206750749108
Q96EY8	2IDX-B	Cob(I)yrinic acid a,c-diamide adenosyltransferase, mitochondrial	-39.0388	-0.5643240071712972
Q9H6E5	5WU2-A	Speckle targeted PIP5K1A-regulated poly(A) polymerase	-39.0046	-0.5608057240155062
Q15562	6S69-A	Transcriptional enhancer factor TEF-4	-39.0004	-0.5603736541542682
A0A0K0K1A5, P01850	2BNQ-E	T-CELL RECEPTOR BETA CHAIN C REGION	-38.9831	-0.5585939378210758
A0A0B4J2E0, A0A5B9	5HYJ-E	1E6 TCR Beta Chain	-38.9726	-0.5575137631679821
P00492	1D6N-A	Hypoxanthine-guanine phosphoribosyltransferase	-38.9703	-0.5572771534820664
Q15118	2Q8G-A	[Pyruvate dehydrogenase [lipoamide]] kinase isozyme 1	-38.9684	-0.5570816933067448
P50281	3MA2-D	PROTEIN (MEMBRANE-TYPE MATRIX METALLOPROTEINASE (CDMT1-MMP))	-38.9463	-0.5548081828464235
P46976	3RMW-A	Glycogenin-1	-38.9398	-0.55413950329927
Q9Y3Z3	5AO4-B	DEOXYNUCLEOSIDE TRIPHOSPHATE TRIPHOSPHOHYDROLASE SAMHD1	-38.9365	-0.5538000198368694
O95747	3DAK-C	Serine/threonine-protein kinase OSR1	-38.9282	-0.5529461674920424
O75787	3LBS-B	Maltose-binding periplasmic protein, Renin receptor	-38.9153	-0.5516190957753849
Q9NRS6	6ECM-A	Sorting nexin-15	-38.8942	-0.5494484590915485
Q8TDX7	6S73-A	Serine/threonine-protein kinase Nek7	-38.8888	-0.5488929406985293
O95822	4F0X-D	Malonyl-CoA decarboxylase, mitochondrial	-38.8722	-0.547185236008876
Q8N608	4WJL-A	Inactive dipeptidyl peptidase 10	-38.8593	-0.5458581642922178
P21675	6P3A-A	Transcription initiation factor TFIID subunit 1	-38.8562	-0.5455392555851143
P61224	3CF6-R	Ras-related protein Rap-1b	-38.8535	-0.545261496388604
P00367	1NR1-D	Glutamate dehydrogenase 1	-38.8526	-0.545168909989768
O95711	3B2D-D	Lymphocyte antigen 86	-38.8436	-0.5442430460014018
P51813	3SXS-A	Cytoplasmic tyrosine-protein kinase BMX	-38.8399	-0.5438624130284068
P45381	2O53-B	Aspartoacylase	-38.8285	-0.5426896519764761
Q16531	3EI4-A	DNA damage-binding protein 1	-38.8279	-0.5426279277105852
Q8IVW4	3ZDU-A	CYCLIN-DEPENDENT KINASE-LIKE 3	-38.8215	-0.5419695355410805
Q9ULC6	5HP5-A	Protein-arginine deiminase type-1	-38.8213	-0.5419489607857836
P16615	7BT2-A	Sarcoplasmic/endoplasmic reticulum calcium ATPase 2	-38.8147	-0.541269993860982
O75306	5XTD-Q	NADH dehydrogenase [ubiquinone] iron-sulfur protein 2, mitochondrial	-38.8101	-0.54079677448915
P17931	6FK2-A	Galectin-3	-38.8072	-0.5404984405373435
Q96RU8	5CEK-A	Tribbles homolog 1	-38.8051	-0.5402824056067249
Q9BYE9	5CZR-A	Cadherin-related family member 2	-38.8035	-0.5401178075643484
Q9H1P3	5ZM8-A	Oxysterol-binding protein-related protein 2	-38.8021	-0.5399737842772695
P80511	2WC8-A	PROTEIN S100-A12	-38.7906	-0.5387907358476901
P49356	2H6G-B	Protein farnesyltransferase beta subunit	-38.7712	-0.5367949845838791
P06703	4YBH-B	Protein S100-A6	-38.7696	-0.5366303865415025
O75044	5I7D-A	SLIT-ROBO Rho GTPase-activating protein 2	-38.7627	-0.5359205574837558
Q6UWY2	4Q80-A	Serine protease 57	-38.7588	-0.5355193497554637
P63261		Actin, cytoplasmic 2	-38.7546	-0.5350872798942264
P28068	4GBX-D	PROTEIN (CLASS II HISTOCOMPATIBILITY ANTIGEN, M BETA CHAIN)	-38.7409	-0.5336779091563802
P17066	3FE1-A	Heat shock 70 kDa protein 6	-38.7401	-0.5335956101351916
Q15181	6C45-B	Inorganic pyrophosphatase	-38.736	-0.5331738276516025
Q9Y5X1	3DYU-A	Sorting nexin-9	-38.7314	-0.5327006082797714
O75151	3PU3-A	PHD finger protein 2	-38.7278	-0.5323302626844251
O43715	4XZV-A	Maltose-binding periplasmic protein,TP53-regulated inhibitor of apoptosis 1	-38.7243	-0.5319702044667269
P49792	4I9Y-A	E3 SUMO-protein ligase RanBP2	-38.7195	-0.531476410339598
P16233	1LPB-B	LIPASE	-38.7066	-0.5301493386229404
P07148	3VG7-A	Fatty acid-binding protein, liver	-38.7004	-0.5295115212087328
P61006	4LHY-A	Ras-related protein Rab-8A	-38.6965	-0.5291103134804407
P28161	5HWL-B	GLUTATHIONE S-TRANSFERASE MU 2	-38.6735	-0.5267442166212826
P78352	6QJK-A	Disks large homolog 4	-38.6701	-0.5263944457812333
Q9NYL2	5X5O-A	Mitogen-activated protein kinase kinase kinase MLT	-38.6697	-0.5263532962706393
P27986	4L2Y-B	Phosphatidylinositol 3-kinase regulatory subunit alpha	-38.6622	-0.5255817429470009
Q13356	1ZKC-A	Peptidyl-prolyl cis-trans isomerase like 2	-38.6605	-0.5254068575269762
P00736	1MD8-A	C1R COMPLEMENT SERINE PROTEASE	-38.6567	-0.525015937176333
O00329	6PYR-A	Phosphatidylinositol 4,5-bisphosphate 3-kinase catalytic subunit delta isoform	-38.646	-0.5239151877679422
Q13867	1CB5-A	BLEOMYCIN HYDROLASE	-38.6328	-0.5225572539183388
P10586	6KR4-A	RECEPTOR-TYPE TYROSINE-PROTEIN PHOSPHATASE F	-38.6285	-0.5221148966794528
P04637, P07355, P26447	6T58-A	Cellular tumor antigen p53,Protein S100-A4,Protein S100-A4,Annexin A2	-38.6168	-0.5209112734945764
Q15561	6GE3-A	Transcriptional enhancer factor TEF-3	-38.5874	-0.5178867844659144
P50591	1D0G-B	APOPTOSIS-2 LIGAND	-38.5841	-0.5175473010035132
Q15485	2J61-A	Ficolin-2	-38.5789	-0.5170123573657903
P17213	1EWF-A	BACTERICIDAL/PERMEABILITY-INCREASING PROTEIN	-38.5783	-0.5169506330998994
Q5NV67	4Y5X-K	diabody 310 VH domain	-38.5757	-0.516683161281038
O00167	5ZMA-B	Eyes absent homolog 2	-38.5732	-0.5164259768398254
Q15910	4MI5-A	Histone-lysine N-methyltransferase EZH2	-38.567	-0.5157881594256177
Q13635	6DMB-A	Protein patched homolog 1	-38.5669	-0.5157778720479689
P52789	5HEX-A	Hexokinase-2	-38.5604	-0.515109192500816
S6C4S0	4NM4-H	Fab F045-092 heavy chain	-38.5586	-0.5149240197031425
Q5SQI0	4B5O-A	Alpha-tubulin N-acetyltransferase 1	-38.5534	-0.5143890760654204
P02788	1LCF-A	Lactotransferrin	-38.5395	-0.5129591305722766
Q12923	1WCH-A	PROTEIN TYROSINE PHOSPHATASE, NON-RECEPTOR TYPE 13	-38.5314	-0.5121258529827473
P07911	4WRN-A	Maltose-binding periplasmic protein,Uromodulin	-38.5271	-0.5116834957438612
P24530	6IGK-A	Endothelin B receptor,Endolysin,Endothelin B receptor	-38.5184	-0.5107884938884408
P17516	2FVL-A	Aldo-keto reductase family 1, member C4	-38.5064	-0.5095540085706194
P34947	4TNB-A	G protein-coupled receptor kinase 5	-38.4732	-0.5061385991913133
P16442	3I0K-A	ABO blood group (transferase A, alpha 1-3-N-acetylgalactosaminyltransferase transferase B, alpha 1-3-galactosyltransferase)	-38.4638	-0.5051715856923533
P07954	5UPP-B	Fumarate hydratase	-38.461	-0.504883539118195
P17301	1DZI-A	INTEGRIN	-38.4509	-0.5038445139756951
O76074	3B2R-A	cGMP-specific 3',5'-cyclic phosphodiesterase	-38.4394	-0.5026614655461163
Q8NB16	5KNJ-A	Mixed lineage kinase domain-like protein	-38.4262	-0.5013035316965131
Q9BVG8	5WDE-A	Kinesin-like protein KIFC3	-38.4187	-0.5005319783728747
P24864	5L2W-B	G1/S-SPECIFIC CYCLIN E1	-38.4178	-0.5004393919740379
A0A0B4J271, P01848	5C09-D	1E6 TCR Alpha Chain	-38.4112	-0.4997604250492362
Q14289	3H3C-A	Protein-tyrosine kinase 2-beta	-38.4093	-0.4995649648739145
P09012	3MUV-P	U1 small nuclear ribonucleoprotein A	-38.378	-0.4963450156699301
P04278	1F5F-A	Sex hormone-binding globulin	-38.377	-0.4962421418934453
Q9BXW6	5ZM7-A	Oxysterol-binding protein-related protein 1	-38.3667	-0.4951825419956485
P41235	3FS1-A	HEPATOCYTE NUCLEAR FACTOR 4-ALPHA	-38.3579	-0.4942772527625793
P00709	1B9O-A	PROTEIN (ALPHA-LACTALBUMIN)	-38.3543	-0.493906907167233
Q92506	2PD6-D	Estradiol 17-beta-dehydrogenase 8	-38.338	-0.4922300646105255
P78417	5UEH-A	Glutathione S-transferase omega-1	-38.3215	-0.490532647298521
P42285	6IEG-A	Exosome RNA helicase MTR4	-38.3195	-0.4903268997455505
Q96P09	1XB1-E	Baculoviral IAP repeat-containing protein 8	-38.3025	-0.4885780455453039
Q9Y3E1	6IIT-B	Hepatoma-derived growth factor-related protein 3	-38.2983	-0.4881459756840659
O43617	1SZ7-A	Trafficking protein particle complex subunit 3	-38.2886	-0.4871481000521607
Q14247	2D1X-A	cortactin isoform a	-38.2863	-0.4869114903662444
Q06210	6R4G-B	Glucosamine--fructose-6-phosphate aminotransferase [isomerizing] 1	-38.2806	-0.4863251098402795
P53597	6G4Q-A	Succinate--CoA ligase [ADP/GDP-forming] subunit alpha, mitochondrial	-38.2755	-0.4858004535802055
Q8N4P3	3NR1-A	Guanosine-3',5'-bis(diphosphate) 3'-pyrophosphohydrolase MESH1	-38.2697	-0.4852037856765918
P17900	2AG9-A	Ganglioside GM2 activator	-38.2624	-0.4844528071082503
P23467	2I4G-A	Receptor-type tyrosine-protein phosphatase beta	-38.2515	-0.4833314829445626
P41227	6PPL-C	N-alpha-acetyltransferase 10	-38.2468	-0.4828479761950826
O00214	5GZC-A	GALECTIN-8	-38.2431	-0.4824673432220874
P30566	4FFX-B	ADENYLOSUCCINATE LYASE	-38.2421	-0.4823644694456025
P52298	1H2U-X	20 KDA NUCLEAR CAP BINDING PROTEIN	-38.242	-0.4823541820679536
P12643	4UHZ-A	bone morphogenetic protein 2	-38.24	-0.4821484345149839
Q9Y5W5	2YGO-A	WNT INHIBITORY FACTOR 1	-38.2327	-0.4813974559466424
P07998	2Q4G-X	Ribonuclease pancreatic	-38.2296	-0.4810785472395382
Q9ULU4	4COS-A	PROTEIN KINASE C-BINDING PROTEIN 1	-38.2246	-0.4805641783571131
Q8TCD5	4L57-B	5'(3')-deoxyribonucleotidase, cytosolic type	-38.2226	-0.4803584308041426
P17706	1L8K-A	T-cell protein-tyrosine phosphatase	-38.2183	-0.4799160735652565
P61158	6UHC-A	Actin-related protein 3	-38.214	-0.4794737163263705
O00204	1Q20-A	sulfotransferase family, cytosolic, 2B, member 1 isoform b	-38.214	-0.4794737163263705
Q13822	4ZG9-A	Ectonucleotide pyrophosphatase/phosphodiesterase family member 2	-38.2087	-0.4789284853109995
E9PMV2	1UVQ-A	HLA CLASS II HISTOCOMPATIBILITY ANTIGEN	-38.1958	-0.4776014135943413
Q6PHW0	4TTB-B	Iodotyrosine dehalogenase 1	-38.1856	-0.4765521010741933
P01008	1ATH-B	ANTITHROMBIN	-38.18	-0.4759760079258765
P23284	3ICI-A	PEPTIDYL-PROLYL CIS-TRANS ISOMERASE B	-38.1651	-0.4744431886562485
P01619	4M62-L	4E10 antibody germline precursor 7 light chain Fv	-38.1623	-0.4741551420820901
P63096	6PT0-A	Guanine nucleotide-binding protein G(i), alpha-1 subunit	-38.1551	-0.4734144508913968
P11766	1MC5-A	Alcohol dehydrogenase class III chi chain	-38.155	-0.4734041635137487
Q13554	3BHH-A	Calcium/calmodulin-dependent protein kinase type II beta chain	-38.1517	-0.4730646800513475
Q5T1C6	4GAH-B	Thioesterase superfamily member 4	-38.1488	-0.472766346099541
Q9UKL6	1LN1-A	Phosphatidylcholine transfer protein	-38.1367	-0.4715215734040706
Q4FZB7	5WBV-A	Histone-lysine N-methyltransferase KMT5B	-38.1309	-0.4709249055004569
P04075	4ALD-A	FRUCTOSE-BISPHOSPHATE ALDOLASE	-38.1304	-0.4708734686122148
Q9UBG0	5E4L-A	C-type mannose receptor 2	-38.1244	-0.4702562259533041
B4E3L4	6SW3-A	cDNA FLJ57039, highly similar to CREB-binding protein	-38.1151	-0.4692994998319921
Q13467	6O39-C	Frizzled-5	-38.11	-0.4687748435719182
P35236	3O4T-A	Tyrosine-protein phosphatase non-receptor type 7	-38.1058	-0.4683427737106809
Q92633	4Z34-A	Lysophosphatidic acid receptor 1,Soluble cytochrome b562	-38.1035	-0.4681061640247646
Q9ULV1	6BD4-A	Frizzled-4/Rubredoxin chimeric protein	-38.1032	-0.4680753018918195
P24752	2IB9-B	Acetyl-CoA acetyltransferase	-38.102	-0.4679518533600369
Q9UBN7	5EDU-B	Maltose-binding periplasmic protein, Histone deacetylase 6 chimera	-38.0933	-0.4670568515046167
Q8N4J0	5YF2-B	Carnosine N-methyltransferase	-38.0931	-0.4670362767493197
O94768	3LM5-A	Serine/threonine-protein kinase 17B	-38.0702	-0.4646804672678105
Q13162	3TJJ-C	Peroxiredoxin-4	-38.065	-0.4641455236300876
Q9BVS4	6FDO-A	Serine/threonine-protein kinase RIO2	-38.0602	-0.4636517295029594
Q10589	3MQ9-C	Bone marrow stromal antigen 2 fused to Maltose-binding periplasmic protein	-38.0536	-0.4629727625781578
Q9UBR2	1DEU-A	PROCATHEPSIN X	-38.0511	-0.4627155781369445
P49450, P68431	5Z23-E	Histone H3.1,Histone H3-like centromeric protein A,Histone H3.1	-38.0377	-0.4613370695320442
Q15678	2BZL-A	Tyrosine-protein phosphatase non-receptor type 14	-38.0318	-0.4607301142507816
O00482	4PLD-A	FTZ-F1 related protein	-38.021	-0.4596190774647427
P09238	1Q3A-A	Stromelysin-2	-38.0179	-0.4593001687576384
P20718	4GAW-A	Granzyme H	-38.0056	-0.4580348213068719
O00255	3U86-A	Menin	-38.0032	-0.4577879242433074
P21453	3V2W-A	Sphingosine 1-phosphate receptor 1, Lysozyme chimera (E.C.3.2.1.17)	-38.0004	-0.457499877669149
Q8IWV7	3NY1-A	E3 ubiquitin-protein ligase UBR1	-37.9973	-0.4571809689620456
P04424	1AOS-A	Argininosuccinate Lyase	-37.9828	-0.4556892992030108
Q6N089	2OQJ-B	Fab 2G12 heavy chain	-37.9729	-0.4546708488158086
P14555	1POD-A	PHOSPHOLIPASE A2	-37.9729	-0.4546708488158086
Q9UH17	5CQI-A	DNA dC->dU-editing enzyme APOBEC-3B	-37.9452	-0.4518212452071706
Q96IY4	3D68-A	Carboxypeptidase B2	-37.935	-0.4507719326870226
Q15080	1H6H-A	NEUTROPHIL CYTOSOL FACTOR 4	-37.9322	-0.4504838861128642
P62191	5T0I-B	26S proteasome regulatory subunit 4	-37.9257	-0.4498152065657106
Q14397	4OHP-A	Glucokinase regulatory protein	-37.9184	-0.4490642279973692
Q709F0	2WBI-A	ACYL-COA DEHYDROGENASE FAMILY MEMBER 11	-37.9012	-0.4472947990418256
Q9Y2M5	5YQ4-A	Kelch-like protein 20	-37.895	-0.4466569816276179
Q9UQB9	6GR9-A	Aurora kinase C	-37.8918	-0.4463277855428655
P09038	1FQ9-A	FIBROBLAST GROWTH FACTOR 2	-37.8903	-0.4461734748781379
P11142	5AQF-A	HEAT SHOCK COGNATE 71 KDA PROTEIN	-37.8898	-0.4461220379898951
P21917	5WIU-A	D(4) dopamine receptor, soluble cytochrome b562 chimera	-37.873	-0.4443937585449447
P22897	5XTW-A	Macrophage mannose receptor 1	-37.8603	-0.4430872615835842
Q13507	6CUD-A	Short transient receptor potential channel 3	-37.8506	-0.4420893859516783
P62328	4PL7-A	Actin,Thymosin beta-4	-37.8403	-0.4410297860538815
Q9Y5Y4	6D27-A	Prostaglandin D2 receptor 2, Endolysin chimera	-37.8388	-0.4408754753891538
Q9UGM1	4UY2-A	NEURONAL ACETYLCHOLINE RECEPTOR SUBUNIT ALPHA-9	-37.8314	-0.4401142094431642
P0C024	5T3P-B	Peroxisomal coenzyme A diphosphatase NUDT7	-37.8233	-0.4392809318536348
P12259	1CZT-A	PROTEIN (COAGULATION FACTOR V)	-37.8058	-0.4374806407651447
Q9H4A3	5WE8-A	Serine/threonine-protein kinase WNK1	-37.8036	-0.437254318456878
Q9NZN9	5U9I-A	Aryl hydrocarbon receptor-interacting protein-like 1 (AIPL1)	-37.8036	-0.437254318456878
Q9H4Y5	3Q19-A	Glutathione S-transferase omega-2	-37.7996	-0.436842823350937
Q96T88	3ZVY-B	E3 ubiquitin-protein ligase UHRF1	-37.7979	-0.4366679379309124
P41145	6VI4-B	Kappa opioid receptor	-37.7946	-0.4363284544685119
Q9H3R0	4XDP-A	LYSINE-SPECIFIC DEMETHYLASE 4C	-37.7917	-0.4360301205167046
P08185	4BB2-A	CORTICOSTEROID-BINDING GLOBULIN	-37.7848	-0.4353202914589572
Q9Y2Q3	3RPN-D	Glutathione S-transferase kappa 1	-37.7714	-0.4339417828540569
P25789	6AVO-Z	Proteasome subunit alpha type-4	-37.7529	-0.4320386179890818
Q9Y271	6RZ5-A	Cysteinyl leukotriene receptor 1,Soluble cytochrome b562,Cysteinyl leukotriene receptor 1	-37.7525	-0.4319974684784879
P41143	6PT3-A	Delta opioid receptor	-37.7432	-0.4310407423571767
Q16772	1TDI-B	GLUTATHIONE S-TRANSFERASE A3	-37.7431	-0.4310304549795278
P30838	4H80-B	Aldehyde dehydrogenase, dimeric NADP-preferring	-37.7395	-0.4306601093841815
S6B2B6	5W6G-H	10-1074 Fab Heavy Chain	-37.735	-0.4301971773899984
P31749, Q16513	6CCY-A	RAC-alpha serine/threonine-protein kinase,PIFtide	-37.7323	-0.4299194181934889
Q68D85	3PV7-A	Ig-like domain-containing protein DKFZp686O24166/DKFZp686I21167	-37.7273	-0.4294050493110631
P15144	4FYT-A	Aminopeptidase N	-37.7152	-0.4281602766155934
Q16831	3EUF-A	Uridine phosphorylase 1	-37.7126	-0.4278928047967321
P42658	1XFD-A	Dipeptidyl aminopeptidase-like protein 6	-37.698	-0.4263908476600492
P30519	5UC9-A	Heme oxygenase 2	-37.6908	-0.4256501564693565
P06756	1M1X-A	Integrin alpha-V	-37.6898	-0.4255472826928709
P63098	1MF8-B	Calcineurin subunit B type 1	-37.6869	-0.4252489487410644
P08172	5YC8-A	Muscarinic acetylcholine receptor M2,Apo-cytochrome b562,Muscarinic acetylcholine receptor M2	-37.6812	-0.4246625682150988
P13569	6GJU-A	Cystic fibrosis transmembrane conductance regulator	-37.6404	-0.4204653181345062
P57735	2OIL-A	Ras-related protein Rab-25	-37.6395	-0.4203727317356694
Q16832	6FER-A	Discoidin domain-containing receptor 2	-37.6379	-0.4202081336932937
P00451	3J2S-B	Coagulation factor VIII	-37.6258	-0.4189633609978233
P18206	3H2U-A	Vinculin	-37.6252	-0.4189016367319324
O00506	2XIK-A	SERINE/THREONINE PROTEIN KINASE 25	-37.6099	-0.4173276679517104
Q0Z7S8	4A60-A	FATTY ACID-BINDING PROTEIN 9 TESTIS LIPID-BINDING PROTEIN, TLBP, TESTIS-TYPE FATTY ACID-BINDING PROTEIN, T-FABP	-37.6071	-0.417039621377552
S6BAN1	5WHJ-H	DX-2507 Fab heavy chain	-37.5818	-0.4144369148324784
Q93008	5WCH-B	Probable ubiquitin carboxyl-terminal hydrolase FAF-X	-37.581	-0.4143546158112905
Q15375	3DKO-A	Ephrin type-A receptor 7	-37.5807	-0.4143237536783447
P15498	3BJI-A	Proto-oncogene vav	-37.5792	-0.4141694430136169
P62837	6W9D-A	Ubiquitin-conjugating enzyme E2 D2	-37.5694	-0.413161280004063
V9HW68	6MXR-H	Fab30 heavy chain	-37.5674	-0.4129555324510925
P31946	2BQ0-A	14-3-3 protein beta/alpha	-37.5575	-0.4119370820638896
P52294	3TJ3-A	Importin subunit alpha-1	-37.5394	-0.4100750667095093
P00439	6HYC-D	Phenylalanine-4-hydroxylase	-37.5354	-0.409663571603569
O15554	6CNO-A	Intermediate conductance calcium-activated potassium channel protein 4	-37.5326	-0.4093755250294106
Q6PIK1	1MCB-A	IMMUNOGLOBULIN LAMBDA DIMER MCG (LIGHT CHAIN)	-37.5214	-0.408223338732777
P01857	1D5B-B	Ig gamma-1 chain C region	-37.5191	-0.4079867290468615
P02647	2N5E-A	APOLIPOPROTEIN A-I	-37.5116	-0.4072151757232231
Q6P5S8	2NY3-C	ANTIBODY 17B, LIGHT CHAIN	-37.4962	-0.4056309195653522
P17612, P25685	6BYR-C	DnaJ homolog subfamily B member 1,cAMP-dependent protein kinase catalytic subunit alpha chimera	-37.4808	-0.4040466634074814
Q6L8Q7	4Z2B-A	2',5'-phosphodiesterase 12	-37.4755	-0.4035014323921098
P00352	5TEI-A	Retinal dehydrogenase 1	-37.4744	-0.4033882712379767
P13051	5JK7-G	Uracil-DNA glycosylase	-37.4692	-0.4028533276002539
P99999	2N3Y-A	Cytochrome c	-37.4637	-0.402287521829586
P14091	1TZS-A	Cathepsin E	-37.4569	-0.4015879801494866
P61086	6JB6-A	Ubiquitin-conjugating enzyme E2 K	-37.4561	-0.4015056811282987
P32929	3ELP-A	Cystathionine gamma-lyase	-37.4499	-0.400867863714091
P25311	1ZAG-A	Zinc-alpha-2-glycoprotein	-37.4449	-0.4003534948316651
P07858	5MBM-A	Cathepsin B	-37.443	-0.4001580346563435
O14939	6OHO-A	Phospholipase D2	-37.4425	-0.4001065977681014
Q09013	2VD5-A	DMPK PROTEIN	-37.4307	-0.3988926872055769
P16278	3WF4-A	Beta-galactosidase	-37.429	-0.3987178017855523
Q9UIF7	3N5N-X	A/G-specific adenine DNA glycosylase	-37.425	-0.3983063066796113
P12277	3DRE-B	Creatine kinase B-type	-37.397	-0.3954258409380281
Q9UKK9	2DSC-B	ADP-sugar pyrophosphatase	-37.38	-0.3936769867377815
Q08AH3	3GPC-A	Acyl-coenzyme A synthetase ACSM2A	-37.3679	-0.3924322140423111
K7N5M3	4ZAK-C	Protein Trav11,Va14Ja18/Vb8.2,Human nkt tcr alpha chain	-37.3622	-0.3918458335163463
O75914	6FD3-A	Serine/threonine-protein kinase PAK 3	-37.351	-0.3906936472197126
Q07812	4ZII-A	Apoptosis regulator BAX	-37.3451	-0.3900866919384508
P78325	4DD8-A	Disintegrin and metalloproteinase domain-containing protein 8	-37.3398	-0.3895414609230791
P57789	4XDJ-A	Potassium channel subfamily K member 10	-37.338	-0.3893562881254063
Q8IWT6	5ZSU-F	Volume-regulated anion channel subunit LRRC8A	-37.3374	-0.3892945638595154
P52757	1XA6-A	Beta2-chimaerin	-37.3256	-0.3880806532969909
O76054	4OMK-A	SEC14-like protein 2	-37.3185	-0.3873502494839464
Q96JM7	4L59-A	Lethal(3)malignant brain tumor-like protein 3	-37.3117	-0.3866507078038478
P50135	2AOV-A	Histamine N-Methyltransferase	-37.2893	-0.3843463352105806
Q12834	5LCW-Q	Cell division cycle protein 20 homolog	-37.2808	-0.3834719081104573
Q9Y233	4DFF-A	cAMP and cAMP-inhibited cGMP 3',5'-cyclic phosphodiesterase 10A	-37.2748	-0.3828546654515466
P13995	6JID-A	Bifunctional methylenetetrahydrofolate dehydrogenase/cyclohydrolase, mitochondrial	-37.2742	-0.3827929411856556
Q86XE5	3S5O-A	4-hydroxy-2-oxoglutarate aldolase, mitochondrial	-37.2693	-0.3822888596808786
Q00722	2ZKM-X	1-phosphatidylinositol-4,5-bisphosphate phosphodiesterase beta-2	-37.2685	-0.3822065606596908
P31947	6G8I-A	14-3-3 protein sigma	-37.2683	-0.3821859859043938
P49366	1RQD-A	Deoxyhypusine synthase	-37.2635	-0.3816921917772649
Q08623	3L5K-A	Haloacid dehalogenase-like hydrolase domain-containing protein 1A	-37.2633	-0.3816716170219679
P27448	3FE3-B	MAP/microtubule affinity-regulating kinase 3	-37.2415	-0.3794289686945924
Q13564	1R4M-A	amyloid beta precursor protein-binding protein 1	-37.2365	-0.3789145998121666
Q9BW62	6B5C-A	Katanin p60 ATPase-containing subunit A-like 1	-37.2273	-0.3779681610685035
Q9Y4W6		AFG3-like protein 2	-37.2268	-0.3779167241802607
Q96PU5	2ONI-A	E3 ubiquitin-protein ligase NEDD4-like protein	-37.2262	-0.3778549999143697
P01138	1WWW-V	Beta-nerve growth factor	-37.2243	-0.3776595397390481
Q15782	4P8W-A	CHITINASE-3-LIKE PROTEIN 2	-37.2238	-0.3776081028508053
Q9UI32	4BQM-A	GLUTAMINASE LIVER ISOFORM, MITOCHONDRIAL	-37.2151	-0.376713100995385
Q9ULI0	3LXJ-A	ATPase family AAA domain-containing protein 2B	-37.2149	-0.3766925262400881
O75970	2OPG-A	Multiple PDZ domain protein	-37.2149	-0.3766925262400881
P04049	1C1Y-B	C-RAF1	-37.1903	-0.3741618313385542
P01871	2AGJ-H	HEAVY CHAIN OF IG	-37.1851	-0.3736268877008313
P35520	5MMS-A	CYSTATHIONINE BETA-SYNTHASE	-37.184	-0.3735137265466976
P06744	1JIQ-A	autocrine motility factor	-37.1782	-0.3729170586430838
Q8TAX9	5TIB-A	Sugar ABC transporter substrate-binding protein,Gasdermin-B	-37.1685	-0.3719191830111787
O00763	3JRW-A	Acetyl-CoA carboxylase 2	-37.1683	-0.3718986082558817
O15016	6IEU-A	Tripartite motif-containing protein 66	-37.159	-0.3709418821345698
P49863	1MZD-A	pro-granzyme K	-37.1495	-0.3699645812579616
P30041	1PRX-B	Peroxiredoxin-6	-37.1465	-0.3696559599285062
P55064	5C5X-B	Aquaporin-5	-37.1435	-0.3693473385990509
P46531	3NBN-B	Neurogenic locus notch homolog protein 1	-37.1387	-0.368853544471922
P15907	4JS1-A	Beta-galactoside alpha-2,6-sialyltransferase 1	-37.1316	-0.3681231406588775
P08473	2YB9-A	NEPRILYSIN	-37.1272	-0.3676704960423433
P01764	3ZHD-A	MG8-4 SCAFFOLD ANTIBODY	-37.1203	-0.3669606669845958
Q16644	3SHE-A	MAP kinase-activated protein kinase 3	-37.1117	-0.3660759525068237
Q58F21	4FLP-A	Bromodomain testis-specific protein	-37.0958	-0.36444025946071
Q9BZ95	6G27-A	Histone-lysine N-methyltransferase NSD3	-37.0911	-0.36395675271123
O75173	2RJP-A	ADAMTS-4	-37.091	-0.3639464653335819
Q96PY6	4B9D-A	SERINE/THREONINE-PROTEIN KINASE NEK1	-37.0883	-0.3636687061370716
P34972	5ZTY-A	G protein coupled receptor,T4 lysozyme,G protein coupled receptor	-37.0875	-0.3635864071158837
Q07011	6MI2-C	Tumor necrosis factor receptor superfamily member 9	-37.0849	-0.3633189352970223
Q15382	7BTD-A	GTP-binding protein Rheb	-37.0818	-0.3630000265899188
P12268	6U8R-A	Inosine-5'-monophosphate dehydrogenase 2	-37.0815	-0.3629691644569729
O14980	2L1L-B	Exportin-1	-37.0734	-0.3621358868674436
A0A140T913	6VR1-A	MHC class I antigen	-37.0627	-0.3610351374590528
Q8IVV7	6WZX-A	Glucose-induced degradation protein 4 homolog	-37.0491	-0.3596360540988556
Q13002	3QXM-A	Glutamate receptor ionotropic, kainate 2	-37.0445	-0.3591628347270237
P09210	2VCT-B	GLUTATHIONE S-TRANSFERASE A2	-37.0393	-0.3586278910893009
Q9Y466	4XAJ-A	Maltose-binding periplasmic protein,Nuclear receptor subfamily 2 group E member 1	-37.0212	-0.3567658757349205
Q68J44	2Y96-A	DUAL SPECIFICITY PHOSPHATASE DUPD1	-37.0053	-0.3551301826888069
Q9H477	5C3Z-A	Ribokinase	-37.0039	-0.354986159401728
P08237	4OMT-A	6-phosphofructokinase, muscle type	-36.9956	-0.3541323070569017
P45985	3VUT-A	Dual specificity mitogen-activated protein kinase kinase 4	-36.9797	-0.3524966140107881
Q13432	6H6A-D	Protein unc-119 homolog A	-36.9791	-0.3524348897448972
P28827	1RPM-A	RECEPTOR PROTEIN TYROSINE PHOSPHATASE MU	-36.9766	-0.3521777053036839
P52565	1RHO-A	RHO GDP-DISSOCIATION INHIBITOR 1	-36.9663	-0.3511181054058871
Q14191	2FBX-A	Werner syndrome helicase	-36.9457	-0.3489989056102942
P15169	2NSM-A	Carboxypeptidase N catalytic chain	-36.9378	-0.3481862027760618
P23919	1E9D-A	THYMIDYLATE KINASE	-36.9136	-0.3456966573851219
Q92772	4AAA-A	CYCLIN-DEPENDENT KINASE-LIKE 2	-36.9004	-0.3443387235355178
P20132	4H27-A	L-serine dehydratase/L-threonine deaminase	-36.8833	-0.3425795819576224
Q12830	5H6Y-A	Nucleosome-remodeling factor subunit BPTF	-36.8766	-0.3418903276551726
Q99549	6V2S-A	M-phase phosphoprotein 8	-36.8725	-0.3414685451715835
P09237	1MMQ-A	MATRILYSIN	-36.8578	-0.3399563006572517
Q8IXI2	6D71-A	Mitochondrial Rho GTPase 1	-36.8489	-0.3390407240465345
H0Y4R8	5PWD-A	Nuclear autoantigen Sp-100	-36.8486	-0.3390098619135887
P08574	5XTE-U	Cytochrome c1, heme protein, mitochondrial	-36.8449	-0.3386292289405942
P19429, P63316	2N7L-C	Troponin C, slow skeletal and cardiac muscles,Troponin I, cardiac muscle chimera	-36.8441	-0.3385469299194056
O95045	3P0F-A	Uridine phosphorylase 2	-36.8425	-0.3383823318770298
Q15691	2HKQ-A	Microtubule-associated protein RP/EB family member 1	-36.8283	-0.3369215242509408
P61981	6S9K-A	14-3-3 protein gamma	-36.8273	-0.3368186504744559
Q53H47	3BO5-A	Histone-lysine N-methyltransferase SETMAR	-36.8266	-0.3367466388309162
Q5QNW6	6MUP-D	Histone H2B type 2-F	-36.8204	-0.3361088214167085
P11717, Q9Y5X3	6N5Y-A	Sorting nexin-5,Cation-independent mannose-6-phosphate receptor	-36.7923	-0.3332180682974764
P06899	6JOU-D	Histone H2B type 1-J	-36.7879	-0.3327654236809422
P11021, Q13501	5YPE-A	78 kDa glucose-regulated protein,Sequestosome-1	-36.7845	-0.3324156528408929
P25103	6HLP-A	Substance-P receptor,Substance-P receptor	-36.7833	-0.3322922043091103
P00748	4XE4-A	Coagulation factor XII	-36.776	-0.3315412257407696
P60953	1KZ7-B	Cell division control protein 42 homolog	-36.7589	-0.3297820841628734
O00141	2R5T-A	Serine/threonine-protein kinase Sgk1	-36.7552	-0.329401451189879
P26951	4JZJ-C	Interleukin-3 receptor subunit alpha	-36.7413	-0.3279715056967359
P16152	1WMA-A	Carbonyl reductase [NADPH] 1	-36.7413	-0.3279715056967359
Q96B02	2A7L-A	Hypothetical ubiquitin-conjugating enzyme LOC55284	-36.7396	-0.3277966202767112
P17987	6NRB-I	T-complex protein 1 subunit alpha	-36.7344	-0.3272616766389883
Q5VWG9	5XMY-A	Transcription initiation factor TFIID subunit 3	-36.7018	-0.3239079915255732
Q9GZX7	5W0U-B	Maltose-binding periplasmic protein,Single-stranded DNA cytosine deaminase	-36.6838	-0.322056263548841
P29074	2I75-A	Tyrosine-protein phosphatase non-receptor type 4	-36.6646	-0.320081087040327
Q9UNN8	1LQV-A	ENDOTHELIAL PROTEIN C RECEPTOR	-36.6631	-0.3199267763755993
P05452	1HTN-A	TETRANECTIN	-36.6601	-0.3196181550461439
P12544	1OP8-A	Granzyme A	-36.6524	-0.3188260269672085
P31025	4QAF-B	Lipocalin-1	-36.6486	-0.3184351066165652
Q9Y490	6R9T-A	Talin-1	-36.6466	-0.3182293590635948
P51970	5XTC-u	NADH dehydrogenase [ubiquinone] 1 alpha subcomplex subunit 8	-36.6447	-0.3180338988882731
Q16773	4WLJ-B	Kynurenine--oxoglutarate transaminase 1	-36.6442	-0.3179824620000303
P11712	5XXI-A	Cytochrome P450 2C9	-36.6235	-0.3158529748267886
A0A0K0K1A5, K7N5M4	5MEN-E	Protein TRBV6-5,Human nkt tcr beta chain	-36.6185	-0.3153386059443627
P10828	1BSX-A	Thyroid hormone receptor beta	-36.6169	-0.3151740079019869
Q00688	1PBK-A	Peptidyl-prolyl cis-trans isomerase FKBP3	-36.5952	-0.3129416469522595
Q969R5	3CEY-A	Lethal(3)malignant brain tumor-like 2 protein	-36.5859	-0.3119849208309483
Q96MU7	6SZ3-A	YTHDC1	-36.5835	-0.3117380237673839
Q13393	6OHR-A	Phospholipase D1, chimeric constuct	-36.573	-0.3106578491142901
Q92600	6HOM-A	CELL DIFFERENTIATION PROTEIN RCD1 HOMOLOG	-36.5719	-0.3105446879601564
P41279	4Y85-A	Mitogen-activated protein kinase kinase kinase 8	-36.5658	-0.3099171579235975
Q9BXR0	6H45-A	Queuine tRNA-ribosyltransferase catalytic subunit 1	-36.562	-0.3095262375729535
Q15027	5H3D-A	Arf-GAP with coiled-coil, ANK repeat and PH domain-containing protein 1	-36.5616	-0.3094850880623596
P07384	1ZCM-A	Calpain 1, large [catalytic] subunit	-36.5363	-0.3068823815172859
O95278	4RKK-C	Laforin	-36.5217	-0.3053804243806037
P09622	5J5Z-B	Dihydrolipoyl dehydrogenase, mitochondrial	-36.5115	-0.304331111860455
G1RH57	5X8X-A	Nuclear receptor ROR-gamma	-36.5081	-0.3039813410204057
P61201	6R6H-B	COP9 signalosome complex subunit 2,Endolysin	-36.5071	-0.3038784672439208
P54136	4Q2X-A	Arginine--tRNA ligase, cytoplasmic	-36.4959	-0.3027262809472872
P06396	5ZZ0-G	Gelsolin	-36.4885	-0.3019650150012977
P14635	5LQF-B	G2/mitotic-specific cyclin-B1	-36.4841	-0.3015123703847627
P32119	5B8B-F	Peroxiredoxin-2	-36.4704	-0.3001029996469166
O00451	6Q2O-D	GDNF family receptor alpha-2	-36.4634	-0.299382883211521
O14949	5XTE-N	Cytochrome b-c1 complex subunit 8	-36.4597	-0.2990022502385258
P53582	4IKR-A	Methionine aminopeptidase 1	-36.446	-0.2975928795006797
Q96QU1	5T4N-A	Protocadherin-15	-36.4435	-0.2973356950594671
Q6IRV4	6BJ8-D	TCR 55 alpha chain	-36.43	-0.295946899076918
O00522	6OQ3-A	Krev interaction trapped protein 1	-36.4232	-0.2952473573968193
P30926	6PV8-E	Fusion protein of Neuronal acetylcholine receptor subunit beta-4 and Soluble cytochrome b562	-36.4212	-0.2950416098438488
Q16611	2M5B-A	Bcl-2 homologous antagonist/killer	-36.4169	-0.2945992526049628
P52292	4WV6-A	Importin subunit alpha-1	-36.4146	-0.2943626429190472
P63104	6FNC-A	14-3-3 ZETA ISOFORM	-36.4118	-0.2940745963448888
P53999	2PHE-B	TRANSCRIPTIONAL COACTIVATOR PC4	-36.4023	-0.2930972954682799
O14815	2P0R-A	Calpain-9	-36.398	-0.2926549382293945
Q6GMX8	2QAD-C	anti-HIV-1 antibody 412d light chain	-36.3946	-0.2923051673893445
P26447	4CFQ-D	Protein S100-A4	-36.3877	-0.2915953383315977
P48426	6OSP-A	PHOSPHATIDYLINOSITOL-5-PHOSPHATE 4-KINASE TYPE-2 ALPHA	-36.3767	-0.2904637267902611
P46934	2XBF-A	E3 UBIQUITIN-PROTEIN LIGASE NEDD4	-36.3706	-0.2898361967537022
P15692	1KAT-W	Vascular endothelial growth factor A	-36.359	-0.2886428609464747
P00558	5O7D-A	Phosphoglycerate kinase 1	-36.358	-0.2885399871699891
A1L3X0	6Y7F-B	Elongation of very long chain fatty acids protein 7	-36.3561	-0.2883445269946675
Q96MU8	5FWW-B	KREMEN PROTEIN 1	-36.3507	-0.2877890086016484
P40937	6VVO-C	Replication factor C subunit 5	-36.3438	-0.2870791795439009
P47900	4XNV-A	P2Y purinoceptor 1, Rubredoxin, P2Y purinoceptor 1	-36.3397	-0.2866573970603118
P55211	1JXQ-A	Caspase-9	-36.3339	-0.286060729156698
P41218	5WPZ-A	MNDA PYD domain with MBP tag	-36.3208	-0.2847130826847428
Q9Y5X0	4ON3-A	Sorting nexin-10	-36.3164	-0.2842604380682086
P78540	4IXU-A	Arginase II, mitochondrial precursor	-36.316	-0.2842192885576147
Q05315	6A1T-A	Galectin-10	-36.3085	-0.2834477352339762
P55055, Q15596	5I4V-A	Oxysterols receptor LXR-beta,Nuclear receptor coactivator 2	-36.3079	-0.2833860109680846
O95931	6V2R-A	Chromobox protein homolog 7	-36.3038	-0.2829642284844962
O00206	3ULA-A	Toll-like receptor 4, Variable lymphocyte receptor B	-36.3001	-0.2825835955115011
P42568	5YYF-A	Protein AF-9	-36.2934	-0.2818943412090505
P41597	6GPX-A	C-C chemokine receptor type 2,Rubredoxin,C-C chemokine receptor type 2	-36.2747	-0.2799706015887793
Q6PJP8	5Q2S-A	DCLRE1A	-36.256	-0.2780468619685073
Q9NWT6	4Z2W-A	FIH	-36.2537	-0.2778102522825917
P54687	2COG-B	branched chain aminotransferase 1, cytosolic	-36.2478	-0.2772032970013291
Q9Y617	3E77-B	Phosphoserine aminotransferase	-36.2465	-0.2770695610918984
P22681	5HKZ-A	E3 ubiquitin-protein ligase CBL	-36.2315	-0.2755264544446215
Q9H9S5	6KAM-A	Fukutin-related protein	-36.2307	-0.2754441554234336
Q8N136	5NNZ-A	Dynein assembly factor with WDR repeat domains 1	-36.2257	-0.2749297865410085
Q8TEA8	2OKV-A	Probable D-tyrosyl-tRNA(Tyr) deacylase 1	-36.2193	-0.2742713943715031
P60484	5BZX-A	Phosphatidylinositol 3,4,5-trisphosphate 3-phosphatase and dual-specificity protein phosphatase PTEN	-36.21	-0.2733146682501919
P04632	1KFX-S	Calpain small subunit 1	-36.2095	-0.2732632313619491
P02743	4AYU-B	Serum amyloid P-component	-36.2047	-0.2727694372348209
P21730	6C1Q-B	Soluble cytochrome b562, C5a anaphylatoxin chemotactic receptor 1 chimera	-36.2042	-0.2727180003465781
P58154	4HQP-A	Alpha7 nicotinic receptor chimera	-36.1925	-0.2715143771617024
P0CG04	2IG2-L	IGG1-LAMBDA KOL FAB (LIGHT CHAIN)	-36.1654	-0.2687264978189553
P21266	3GTU-B	GLUTATHIONE S-TRANSFERASE	-36.1599	-0.2681606920482873
Q9H227	2E9L-A	CYTOSOLIC BETA-GLUCOSIDASE	-36.1597	-0.2681401172929904
Q59H18	6B5J-A	Serine/threonine-protein kinase TNNI3K	-36.158	-0.2679652318729657
Q15119	4MP2-A	[Pyruvate dehydrogenase [lipoamide]] kinase isozyme 2, mitochondrial	-36.1557	-0.2677286221870501
P03897	5XTC-j	NADH-ubiquinone oxidoreductase chain 3	-36.139	-0.2660106301197486
P10321	5W69-A	HLA class I histocompatibility antigen, Cw-6 alpha chain	-36.1343	-0.2655271233702686
F6IQS1	6TDS-A	MHC class I antigen	-36.1326	-0.2653522379502432
Q16659	2I6L-A	Mitogen-activated protein kinase 6	-36.1314	-0.2652287894184613
Q9GZZ9	5L95-A	Ubiquitin-like modifier-activating enzyme 5	-36.1309	-0.2651773525302185
P02675	1RF1-B	FIBRINOGEN BETA CHAIN	-36.1253	-0.2646012593819025
Q8N355	4FQQ-A	10-1074 Fab Light Chain	-36.1189	-0.263942867212397
P11586	1DIG-B	METHYLENETETRAHYDROFOLATE DEHYDROGENASE / CYCLOHYDROLASE	-36.1187	-0.2639222924571001
Q9BY41	4QA0-B	Histone deacetylase 8	-36.1107	-0.2630993022452196
P35462	3PBL-A	D(3) dopamine receptor, Lysozyme chimera	-36.1057	-0.2625849333627937
Q9ULD4	3PFS-A	Bromodomain and PHD finger-containing protein 3	-36.0936	-0.2613401606673241
Q92905	4D10-M	COP9 SIGNALOSOME COMPLEX SUBUNIT 5	-36.0868	-0.2606406189872248
P08100	6CMO-R	chimera protein of Soluble cytochrome b562 and Rhodopsin	-36.0815	-0.2600953879718538
P41146	4EA3-B	Fusion protein of Nociceptin receptor and cytochrome b562	-36.0618	-0.2580687745750969
P01911	4AEN-B	HLA class II histocompatibility antigen, DRB1-1 beta chain	-36.0325	-0.255054572924083
P49448	6G2U-C	Glutamate dehydrogenase 2, mitochondrial	-36.0047	-0.2521946819377968
Q7Z3Y4	2JIX-A	Fab33 light chain	-35.9975	-0.2514539907471042
P07333, P11362	3KRJ-A	Macrophage colony-stimulating factor 1 receptor, Basic fibroblast growth factor receptor 1	-35.977	-0.2493450783291587
Q8WVM7	6RRK-B	Cohesin subunit SA-1	-35.9762	-0.2492627793079708
P00326	1HT0-B	Alcohol dehydrogenase gamma chain	-35.9752	-0.2491599055314859
P36873	4UT2-A	SERINE/THREONINE PROTEIN PHOSPHATASE 1 GAMMA (PP1-GAMMA) CATALYTIC SUBUNIT	-35.9749	-0.24912904339854
Q06609	5NWL-A	DNA repair protein RAD51 homolog 1	-35.9673	-0.2483472026972535
P19971	1UOU-A	THYMIDINE PHOSPHORYLASE	-35.9551	-0.2470921426241351
Q9P2H5	5TXK-A	Ubiquitin carboxyl-terminal hydrolase 35,Ubiquitin carboxyl-terminal hydrolase 35	-35.9375	-0.2452815641579968
P25105	5ZKQ-A	Platelet-activating factor receptor,Endolysin,Endolysin,Platelet-activating factor receptor	-35.9342	-0.2449420806955956
P21359	3PG7-A	Neurofibromin	-35.9285	-0.2443557001696307
Q9Y3R4	2F26-A	Sialidase 2	-35.9176	-0.2432343760059429
Q15116	6UMV-A	Programmed cell death protein 1	-35.9174	-0.243213801250646
Q02078	3KOV-B	Myocyte-specific enhancer factor 2A	-35.9153	-0.2429977663200274
P06241	2DQ7-X	Proto-oncogene tyrosine-protein kinase Fyn	-35.912	-0.2426582828576262
Q09028	2XU7-A	Histone-binding protein RBBP4	-35.9099	-0.2424422479270075
Q96BI3	5FN5-C	Gamma-secretase subunit APH-1A	-35.8874	-0.2401275879560923
Q14781	2D9U-A	Chromobox protein homolog 2 (isoform 2)	-35.8843	-0.2398086792489888
P40926	4WLE-C	Malate dehydrogenase, mitochondrial	-35.8767	-0.2390268385477015
O43240	5LPE-A	Kallikrein-10	-35.871	-0.2384404580217366
Q9UHX1	2DNY-A	Fuse-binding protein-interacting repressor, isoform b	-35.8606	-0.2373705707462909
O15263	1E4Q-A	Beta-defensin 4A	-35.859	-0.2372059727039151
Q13625	1YCS-B	53BP2	-35.8577	-0.2370722367944844
P11926	5BWA-A	Ornithine decarboxylase	-35.8527	-0.2365578679120586
P26196	6S8S-A	Probable ATP-dependent RNA helicase DDX6	-35.8434	-0.2356011417907474
Q9UHP7	4QKI-B	C-type lectin domain family 2 member D	-35.8412	-0.2353748194824799
O95619	5VNA-A	YEATS domain-containing protein 4	-35.8362	-0.234860450600054
Q99873	6NT2-D	Protein arginine N-methyltransferase 1	-35.8329	-0.2345209671376536
P01594	3CDC-A	Vk1 O18/O8 germline light chain variable domain	-35.8283	-0.2340477477658216
P55084	5ZQZ-B	Trifunctional enzyme subunit beta, mitochondrial	-35.8222	-0.2334202177292628
Q9UEF7	5W21-A	Klotho	-35.816	-0.2327824003150551
P26885	4NNR-A	Peptidyl-prolyl cis-trans isomerase FKBP2	-35.8153	-0.2327103886715153
Q6IQ55	6VRF-A	Tau-tubulin kinase 2	-35.8133	-0.2325046411185448
P00738	4X0L-C	Haptoglobin	-35.8101	-0.2321754450337925
Q15029	6ICZ-C	116 kDa U5 small nuclear ribonucleoprotein component	-35.8042	-0.2315684897525306
O43598	4P5E-A	2'-deoxynucleoside 5'-phosphate N-hydrolase 1	-35.8033	-0.2314759033536938
P20783	1B8K-A	Neurotrophin-3	-35.8011	-0.2312495810454264
O75084	5WBS-A	Frizzled-7	-35.79	-0.2301076821264416
P05156	5O32-J	Complement factor I	-35.7885	-0.229953371461714
P12883	4PA0-A	Myosin-7,Green fluorescent protein	-35.7876	-0.2298607850628772
Q99808	6OB6-A	Equilibrative nucleoside transporter 1	-35.7745	-0.2285131385909227
Q9UBE0	6CWZ-C	SUMO-activating enzyme subunit 1	-35.7735	-0.2284102648144371
P14210	4K3J-A	Hepatocyte growth factor	-35.7659	-0.2276284241131506
Q92784	2KWJ-A	Zinc finger protein DPF3	-35.7625	-0.2272786532731012
P32322	2GRA-A	Pyrroline-5-carboxylate reductase 1, mitochondrial	-35.7611	-0.2271346299860217
P51684	6WWZ-R	C-C chemokine receptor type 6,C-C chemokine receptor type 6	-35.7492	-0.2259104320458491
Q01581	2P8U-B	Hydroxymethylglutaryl-CoA synthase, cytoplasmic	-35.7471	-0.2256943971152304
Q99714	1SO8-A	3-hydroxyacyl-CoA dehydrogenase type II	-35.7468	-0.2256635349822846
P11229	6OIJ-R	Muscarinic acetylcholine receptor M1	-35.7425	-0.2252211777433985
Q10471	4D11-A	Polypeptide N-acetylgalactosaminyltransferase 2	-35.73	-0.2239352555373343
P08648	4WK0-A	Integrin alpha-5	-35.7151	-0.2224024362677062
Q5EBM2	2I5Y-H	Antibody 17B Heavy chain	-35.7057	-0.2214354227687462
P21549	4I8A-A	Serine-pyruvate aminotransferase	-35.7037	-0.2212296752157757
P20061	4KKJ-A	Transcobalamin-1	-35.6884	-0.2196557064355538
Q9BWP8	4YLI-B	Collectin-11	-35.6757	-0.2183492094741925
P08922	4UXL-A	PROTO-ONCOGENE TYROSINE-PROTEIN KINASE ROS	-35.6725	-0.2180200133894402
P08912	6OL9-A	Muscarinic acetylcholine receptor M5, T4 Lysozyme fusion	-35.6718	-0.2179480017459004
P07359	4C2B-B	Platelet glycoprotein Ib alpha chain (Glycoprotein Ibalpha) (GP-Ib alpha) (GPIbA) (GPIb-alpha) (CD42B-alpha) (CD42B) [Contains: Glycocalicin]	-35.6643	-0.217176448422262
P25054	5IZ9-A	Adenomatous polyposis coli protein	-35.6618	-0.2169192639810494
P54578	6IIM-B	Ubiquitin carboxyl-terminal hydrolase 14	-35.6602	-0.2167546659386736
Q9UMR7	5B1X-A	C-type lectin domain family 4 member A	-35.6547	-0.2161888601680049
P61803	6S7O-D	Dolichyl-diphosphooligosaccharide--protein glycosyltransferase subunit DAD1	-35.6538	-0.2160962737691682
Q96PD4	5NAN-F	Interleukin-17F	-35.6515	-0.2158596640832526
P35998	5LN3-H	26S protease regulatory subunit 7	-35.6481	-0.2155098932432033
P18825	6KUW-A	Alpha-2C adrenergic receptor	-35.6457	-0.2152629961796388
P43354	6DDA-B	Nuclear receptor subfamily 4 group A member 2	-35.6441	-0.215098398137263
P01704	5CBA-B	3b4 light chain	-35.643	-0.2149852369831293
P07355	2HYV-A	Annexin A2	-35.632	-0.2138536254417927
A0A075B6T6, P01848	4ZDH-A	Alpha chain of A6 T-cell receptor,T-cell receptor alpha chain C region	-35.6162	-0.2122282197733279
P16109	1G1R-A	P-SELECTIN	-35.6138	-0.2119813227097635
P06858	6OB0-A	Lipoprotein lipase	-35.5903	-0.2095637889623633
Q15223	3U82-B	Poliovirus receptor-related protein 1	-35.5423	-0.2046258476910774
P41595	4IB4-A	5HT2B receptor, BRIL chimera	-35.5389	-0.2042760768510281
Q9Y6X9	5OFA-B	MORC family CW-type zinc finger protein 2	-35.5257	-0.2029181430014248
O60462	2QQJ-A	Neuropilin-2	-35.5248	-0.202825556602588
P48039	6ME3-A	chimera protein of Melatonin receptor type 1A and GlgA glycogen synthase	-35.5225	-0.2025889469166724
P08913	6KUY-A	Alpha2A adrenergic receptor	-35.5181	-0.2021363023001375
P54646, Q13131	5EZV-A	5'-AMP-activated protein kinase catalytic subunit alpha-2/alpha-1 RIM SWAP chimera	-35.5136	-0.2016733703059544
P17174	3WZF-A	Aspartate aminotransferase, cytoplasmic	-35.4929	-0.1995438831327127
Q6YN16	3KVO-A	Hydroxysteroid dehydrogenase-like protein 2	-35.4847	-0.1987003181655345
P08107	4PO2-A	Heat shock 70 kDa protein 1A/1B	-35.4766	-0.1978670405760051
Q9NW15	6R7X-B	Anoctamin-10	-35.4746	-0.1976612930230354
P10415	2O21-A	Apoptosis regulator Bcl-2	-35.4658	-0.1967560037899662
O60911	1FH0-A	CATHEPSIN V	-35.4611	-0.1962724970404862
P29475	6NG5-B	Nitric oxide synthase, brain	-35.4546	-0.1956038174933327
P18510	1IRA-X	INTERLEUKIN-1 RECEPTOR ANTAGONIST	-35.4525	-0.1953877825627141
Q9Y5A9	4RDN-A	YTH domain-containing family protein 2	-35.4525	-0.1953877825627141
Q14671	3BSB-B	Pumilio homolog 1	-35.4307	-0.1931451342353386
Q14449	2AUG-A	Growth factor receptor-bound protein 14	-35.4293	-0.193001110948259
Q9NRD5	2GZV-A	PRKCA-binding protein	-35.4173	-0.1917666256304375
Q7RTN6	2WTK-E	STE20-RELATED KINASE ADAPTER PROTEIN ALPHA	-35.4134	-0.1913654179021461
P23921	5TUS-A	Ribonucleoside-diphosphate reductase large subunit	-35.4081	-0.1908201868867745
A4D2B0	4V0H-C	METALLO-BETA-LACTAMASE DOMAIN-CONTAINING PROTEIN 1 1	-35.4037	-0.1903675422702402
O15217	1GUM-B	Glutathione S-transferase A4	-35.4	-0.1899869092972451
Q9BUL8	3AJM-B	Programmed cell death protein 10	-35.3894	-0.1888964472665032
P01375	5MU8-A	Tumor necrosis factor	-35.3893	-0.1888861598888543
Q9NRF2	5W3R-A	SH2B adapter protein 1	-35.3871	-0.1886598375805869
P40763	6NUQ-A	Signal transducer and activator of transcription 3	-35.3819	-0.1881248939428648
Q14562	6HYT-A	ATP-dependent RNA helicase DHX8	-35.3727	-0.1871784551992017
P55042	3Q7P-A	GTP-binding protein RAD	-35.3638	-0.1862628785884837
P28347	6HIL-A	Transcriptional enhancer factor TEF-1	-35.3406	-0.1838762069740294
Q15399	6NIH-A	Toll-like receptor 1,Variable lymphocyte receptor B	-35.3323	-0.1830223546292023
A0A580, A0A5B9	5KS9-H	Bel602 beta TRBV9*01	-35.328	-0.182579997390317
Q16548	3MQP-A	Bcl-2-related protein A1	-35.3227	-0.1820347663749453
Q92835	2YSX-A	Signaling inositol polyphosphate phosphatase SHIP II	-35.3221	-0.1819730421090543
O14641	3CBZ-A	Dishevelled-2	-35.3135	-0.1810883276312822
Q92843	2Y6W-A	BCL-2-LIKE PROTEIN 2	-35.3034	-0.1800493024887831
Q7KZI7	5KZ7-A	Serine/threonine-protein kinase MARK2	-35.2914	-0.1788148171709616
P54652	5FPM-A	Heat shock-related 70 kDa protein 2	-35.2874	-0.1784033220650206
P82980	6E5W-A	Retinol-binding protein 5	-35.2797	-0.1776111939860852
O95633	3B4V-C	follistatin-like 3	-35.2775	-0.1773848716778185
Q9NR30	6L5L-A	Nucleolar RNA helicase 2	-35.2675	-0.1763561339129668
P01593	1BWW-A	BENCE-JONES PROTEIN REI (LIGHT CHAIN)	-35.2639	-0.1759857883176205
P20273	5VL3-Q	B-cell receptor CD22	-35.263	-0.1758932019187837
Q9UL25	1YZU-A	Ras-related protein Rab-21	-35.2583	-0.1754096951693037
Q9Y689		ADP-ribosylation factor-like protein 5A	-35.2397	-0.1734962429266806
O00478	6J0L-A	Butyrophilin subfamily 3 member A3	-35.2397	-0.1734962429266806
Q9Y3Q0	3FED-A	Glutamate carboxypeptidase III	-35.2394	-0.1734653807937355
P23526	5W49-B	Adenosylhomocysteinase	-35.2295	-0.1724469304065326
O94760	6DGE-A	N(G),N(G)-dimethylarginine dimethylaminohydrolase 1	-35.2213	-0.1716033654393544
Q96LB9	1SK3-A	Peptidoglycan recognition protein I-alpha	-35.2167	-0.1711301460675232
O96007	5MPO-C	Molybdopterin synthase catalytic subunit	-35.2162	-0.1710787091792804
Q8TD43	6BQR-C	Transient receptor potential cation channel subfamily M member 4	-35.2043	-0.1698545112391078
P62277	6G5I-N	40S ribosomal protein S13	-35.1975	-0.1691549695590084
P06702	4XJK-B	Protein S100-A9	-35.1921	-0.1685994511659893
P49888	4JVN-A	ESTROGEN SULFOTRANSFERASE	-35.1861	-0.1679822085070786
Q9Y259	2IG7-B	Choline/ethanolamine kinase	-35.1671	-0.1660276067538608
O76039	4BGQ-A	CYCLIN-DEPENDENT KINASE-LIKE 5	-35.1482	-0.1640832923782925
Q96RD7	6WBG-F	Pannexin-1	-35.1399	-0.1632294400334655
P13861	2IZX-B	CAMP-DEPENDENT PROTEIN KINASE TYPE II-ALPHA REGULATORY SUBUNIT	-35.124	-0.1615937469873526
Q9H2H8	2OK3-A	Peptidyl-prolyl cis-trans isomerase-like 3	-35.1143	-0.1605958713554467
Q9UJV9	2P6N-A	ATP-dependent RNA helicase DDX41	-35.1137	-0.1605341470895558
P21796	6G6U-B	Voltage-dependent anion-selective channel protein 1	-35.1015	-0.1592790870164373
P28070	4R3O-2	Proteasome subunit beta type-4	-35.0896	-0.158054889076264
Q9UQ16		Dynamin-3	-35.0697	-0.1560077009242101
Q2TU34	5ZWK-B	Fructose-1,6-bisphosphatase 1	-35.0665	-0.1556785048394578
P0DOY2	7FAB-L	FAB FRAGMENT MOR03268 LIGHT CHAIN	-35.063	-0.1553184466217603
Q9NZA1	6Y2H-A	Chloride intracellular channel protein 5	-35.0627	-0.1552875844888145
P41250	2Q5H-A	Glycyl-tRNA synthetase	-35.0601	-0.1550201126699531
Q08499	3SL8-A	Phosphodiesterase 4D	-35.0533	-0.1543205709898544
P06312	1EK3-B	IMMUNOGLOBULIN LIGHT CHAIN VARIABLE DOMAIN	-35.0434	-0.1533021206026516
Q16584	5K26-A	Chimera protein of MLK3-SH3 and MIP (E.C.2.7.11.25)	-35.0339	-0.1523248197260434
P05164	5UZU-A	Myeloperoxidase	-35.0292	-0.1518413129765634
P33176	2P4N-K	Kinesin-like protein	-35.021	-0.1509977480093852
Q8N8N7	2VNA-A	PROSTAGLANDIN REDUCTASE 2	-35.0156	-0.1504422296163653
O75936	3N6W-A	Gamma-butyrobetaine dioxygenase	-35.0144	-0.1503187810845835
P07451	3UYQ-A	Carbonic anhydrase 3	-35.0139	-0.1502673441963407
P51787	6V00-J	Potassium voltage-gated channel subfamily KQT member 1	-35.0083	-0.1496912510480239
P21589	4H2B-A	5'-nucleotidase	-35.0074	-0.1495986646491872
Q01973	5Z55-A	Inactive tyrosine-protein kinase transmembrane receptor ROR1	-34.9788	-0.146656474641713
P31994	3WJJ-C	Low affinity immunoglobulin gamma Fc region receptor II-b	-34.9759	-0.1463581406899065
Q13043	3COM-A	Serine/threonine-protein kinase 4	-34.9502	-0.1437142846342389
O43497	6KZP-A	Voltage-dependent T-type calcium channel subunit alpha-1G,Voltage-dependent T-type calcium channel subunit alpha-1G	-34.9475	-0.1434365254377286
Q6PH85	4GAO-A	DCN1-like protein 2	-34.9454	-0.14322049050711
P49915	2VXO-B	GMP SYNTHASE [GLUTAMINE-HYDROLYZING]	-34.9427	-0.1429427313106005
P41208	2K2I-A	Centrin-2	-34.9412	-0.1427884206458728
P03891	5XTC-i	NADH-ubiquinone oxidoreductase chain 2	-34.9332	-0.1419654304339916
P10147	4RA8-A	C-C motif chemokine 3	-34.9239	-0.1410087043126804
Q8N371	4QU1-A	Lysine-specific demethylase 8	-34.9233	-0.1409469800467887
P02741	3L2Y-B	C-Reactive Protein	-34.9195	-0.1405560596961454
O95243	4E9G-A	Methyl-CpG-binding domain protein 4	-34.9149	-0.1400828403243142
P02774	1MA9-A	Vitamin D-binding protein	-34.9084	-0.1394141607771607
Q8IWV8	5TDA-A	E3 ubiquitin-protein ligase UBR2	-34.8995	-0.1384985841664434
O15540	1FDQ-A	FATTY ACID-BINDING PROTEIN, BRAIN	-34.8977	-0.1383134113687699
Q15738	6JKH-A	Sterol-4-alpha-carboxylate 3-dehydrogenase, decarboxylating	-34.8917	-0.1376961687098592
P21964	6I3C-A	Catechol O-methyltransferase	-34.8907	-0.1375932949333743
Q8IZ41	2PMY-B	RAS and EF-hand domain containing	-34.8901	-0.1375315706674826
O95497	4CYF-A	PANTETHEINASE	-34.8807	-0.1365645571685226
P17752	3HF6-A	Tryptophan 5-hydroxylase 1	-34.8799	-0.1364822581473347
P01106	6E16-A	Transcription initiation factor TFIID subunit 1,Myc proto-oncogene protein,TATA-box-binding protein	-34.8741	-0.1358855902437209
P0DOX7	6MSY-L	Fab 2G12, light chain	-34.8476	-0.1331594351668654
Q9H4M7	1UPR-A	PLECKSTRIN HOMOLOGY DOMAIN-CONTAINING FAMILY A MEMBER 4	-34.8417	-0.1325524798856035
Q15125	6OHU-B	3-beta-hydroxysteroid-Delta(8),Delta(7)-isomerase	-34.8338	-0.1317397770513704
Q7Z6K3	6J74-A	Protein prenyltransferase alpha subunit repeat-containing protein 1	-34.8247	-0.1308036256853562
P14416	6CM4-A	Endolysin,D(2) dopamine receptor,D(2) dopamine receptor	-34.8152	-0.1298263248087473
Q99895	4H4F-A	Chymotrypsin-C	-34.8059	-0.1288695986874361
O43837	6KDE-B	Isocitrate dehydrogenase [NAD] subunit beta, mitochondrial	-34.7889	-0.1271207444871887
P42684	2XYN-A	Tyrosine-protein kinase ABL2	-34.7867	-0.126894422178922
Q13009	4NXR-A	T-lymphoma invasion and metastasis-inducing protein 1	-34.7813	-0.1263389037859022
P26010	3V4V-B	Integrin beta-7	-34.7797	-0.1261743057435256
O00154	2QQ2-C	Cytosolic acyl coenzyme A thioester hydrolase	-34.7596	-0.1241065428361748
P61020		Ras-related protein Rab-5B	-34.7512	-0.1232424031136996
Q93015	6NBE-N	N-alpha-acetyltransferase 80	-34.7356	-0.1216375722005319
P05556	4WK0-B	Integrin beta-1	-34.7316	-0.1212260770945916
P12821	4APH-A	ANGIOTENSIN-CONVERTING ENZYME	-34.7246	-0.120505960659196
Q6ICR9	4I0P-A	HLA-DMA protein	-34.7025	-0.1182324501988747
O14618	6FN8-B	HUMAN COPPER CHAPERONE FOR SUPEROXIDE DISMUTASE DOMAIN II	-34.6988	-0.1178518172258795
Q92794	5B78-A	Histone acetyltransferase MYST3	-34.6828	-0.1162058368021178
Q9Y6R1	6CAA-B	Electrogenic sodium bicarbonate cotransporter 1	-34.6755	-0.1154548582337764
Q6ZMT4	3U78-A	JmjC domain-containing histone demethylation protein 1D	-34.6506	-0.1128933011992966
Q6GMV9	1RHH-A	IGG Light chain	-34.6481	-0.1126361167580841
Q8N8S7	5N91-A	Protein enabled homolog	-34.6461	-0.1124303692051136
P53602	3D4J-B	Diphosphomevalonate decarboxylase	-34.6378	-0.1115765168602873
A0A384E0N4	5NX9-B	Adenylosuccinate lyase	-34.6346	-0.1112473207755349
P51965	3BZH-A	Ubiquitin-conjugating enzyme E2 E1	-34.6312	-0.1108975499354856
Q9H9E1	3V2X-A	Ankyrin repeat family A protein 2	-34.6304	-0.1108152509142977
P42226	4Y5U-B	Signal transducer and activator of transcription 6	-34.6265	-0.1104140431860056
P49675	3P0L-A	Steroidogenic acute regulatory protein, mitochondrial	-34.6258	-0.1103420315424658
P18433	6UZT-A	Receptor-type tyrosine-protein phosphatase alpha	-34.6162	-0.1093544432882088
Q9Y4G6	6U4K-A	Talin-2	-34.6123	-0.1089532355599166
Q8N2U3	6HAR-A	PRSS3 protein	-34.6114	-0.1088606491610806
A0A0K0K1A5	5E9D-E	A6-TCR Vbeta	-34.5988	-0.1075644395773675
Q12884	1Z68-B	fibroblast activation protein, alpha subunit	-34.5987	-0.1075541521997193
P60604	4LAD-A	Ubiquitin-conjugating enzyme E2 G2	-34.5982	-0.1075027153114765
Q6N095	6V8X-K	VRC01 Fab Heavy Chain	-34.5965	-0.1073278298914519
P61077	3L1Z-A	Ubiquitin-conjugating enzyme E2 D3	-34.5962	-0.1072969677585068
Q96DC9	5QIV-A	Ubiquitin thioesterase OTUB2	-34.5954	-0.1072146687373181
A0A499S0B6	6IEX-A	MHC class I antigen	-34.5879	-0.1064431154136797
P0C0S8	6RNY-C	Histone H2A type 1	-34.5833	-0.1059698960418485
Q9UMR2	6B4K-A	ATP-dependent RNA helicase DDX19B	-34.5782	-0.1054452397817746
Q96A08	5GT3-H	Histone H2B type 1-A	-34.5743	-0.1050440320534824
O00408	5TZC-A	cGMP-dependent 3',5'-cyclic phosphodiesterase	-34.5707	-0.1046736864581361
P63208	5IBK-A	SKP1	-34.5604	-0.1036140865603393
Q9BXB1	4KT1-A	Leucine-rich repeat-containing G-protein coupled receptor 4	-34.5535	-0.1029042575025918
P0DOY3	4O5L-L	Fab F045-092 light chain	-34.5521	-0.102760234215513
Q9H0M0	5HPS-A	WW domain-containing protein 1	-34.5511	-0.1026573604390274
P50579	1QZY-A	Methionine aminopeptidase 2	-34.5457	-0.1021018420460076
Q8WUF5	2VGE-A	RELA-ASSOCIATED INHIBITOR	-34.5453	-0.1020606925354136
P48775	6A4I-C	Tryptophan 2,3-dioxygenase	-34.54	-0.1015154615200427
P57768	5GW0-A	Sorting nexin-16	-34.5392	-0.1014331624988548
P01868	1OPG-H	OPG2 FAB (HEAVY CHAIN)	-34.5315	-0.1006410344199194
P06681	2I6Q-A	Complement C2a fragment	-34.5306	-0.1005484480210826
P62258	6EIH-A	14-3-3 protein epsilon	-34.5268	-0.1001575276704393
Q9UKJ1	5XOF-A	Paired immunoglobulin-like type 2 receptor alpha	-34.5222	-0.0996843082986074
Q9Y657	5JSJ-A	Spindlin-1	-34.5169	-0.0991390772832365
Q9UPN3		Microtubule-actin cross-linking factor 1, isoforms 1/2/3/5	-34.5134	-0.0987790190655383
Q9GZS3	6TED-W	WD repeat-containing protein 61	-34.5082	-0.0982440754278162
O14508	4JGH-A	Suppressor of cytokine signaling 2	-34.5068	-0.0981000521407366
O75582	3KN5-A	RIBOSOMAL PROTEIN S6 KINASE ALPHA 5	-34.5045	-0.097863442454821
Q9NX46	2G4K-A	ADP-ribosylhydrolase 3	-34.502	-0.0976062580136085
Q8WWA0	6USC-A	Intelectin-1	-34.4889	-0.0962586115416533
Q9Y2N7	4WN5-B	Hypoxia-inducible factor 3-alpha	-34.4858	-0.095939702834549
P38646	6NHK-A	Stress-70 protein, mitochondrial	-34.48	-0.0953430349309353
Q2M2I8	5TE0-A	AP2-associated protein kinase 1	-34.4761	-0.0949418272026439
Q14160	4WYT-A	Protein scribble homolog	-34.4612	-0.0934090079330152
Q9UQ80	3J2I-A	Proliferation-associated protein 2G4	-34.4541	-0.0926786041199707
P20711	3RBL-B	aromatic L-amino acid decarboxylase	-34.4417	-0.0914029692915553
Q676U5	5NUV-A	Autophagy-related protein 16-1	-34.4415	-0.0913823945362583
P01111	6WGH-A	GTPase NRas	-34.4285	-0.0900450354419519
O15496	1LE6-A	Group X Secretory Phospholipase A2	-34.4261	-0.0897981383783875
P10415, Q07817	6QGJ-A	Apoptosis regulator Bcl-2,Bcl-2-like protein 1,Apoptosis regulator Bcl-2,Bcl-2-like protein 1	-34.4194	-0.0891088840759377
P08913, P18089	6K42-R	Alpha-2A adrenergic receptor,Endolysin,Alpha-2B adrenergic receptor,Alpha-2B adrenergic receptor	-34.4024	-0.0873600298756904
P47989	2CKJ-A	Xanthine dehydrogenase/oxidase	-34.3993	-0.0870411211685861
O76064	4WHV-D	E3 ubiquitin-protein ligase RNF8	-34.3849	-0.085559738787201
Q9HA47	2UVQ-A	URIDINE-CYTIDINE KINASE 1	-34.3848	-0.0855494514095521
Q92871	6CFU-A	Phosphomannomutase 1	-34.3801	-0.0850659446600721
Q6P2Q9	4JKD-A	Pre-mRNA-processing-splicing factor 8	-34.3734	-0.0843766903576215
P07741	1ORE-A	Adenine phosphoribosyltransferase	-34.3646	-0.0834714011245531
Q9Y6F7	2FW2-A	Testis-specific chromodomain protein Y 2	-34.3529	-0.0822677779396768
Q9Y2R2	2QCJ-A	Tyrosine-protein phosphatase non-receptor type 22	-34.3483	-0.0817945585678456
Q96LI5	3NGN-A	CCR4-NOT transcription complex subunit 6-like	-34.3456	-0.0815167993713353
Q13489	2UVL-B	BACULOVIRAL IAP REPEAT-CONTAINING PROTEIN 3	-34.3451	-0.0814653624830932
P49768	6IYC-B	Presenilin-1	-34.3447	-0.0814242129724993
P37023	3MY0-A	Serine/threonine-protein kinase receptor R3	-34.3285	-0.0797576577934399
A0A075B6T6	5E9D-D	A6-TCR Valpha	-34.3217	-0.0790581161133412
Q99536	6K9Y-A	Synaptic vesicle membrane protein VAT-1 homolog	-34.3083	-0.0776796075084409
Q8NEU8	4H8S-A	DCC-interacting protein 13-beta	-34.3022	-0.0770520774718813
Q9Y2Z4	3ZXI-B	Tyrosyl-tRNA synthetase	-34.3016	-0.0769903532059904
P48061	2KEE-A	Stromal cell-derived factor 1	-34.2669	-0.0734206331619567
Q96C45	6U5L-A	Serine/threonine-protein kinase ULK4	-34.2488	-0.0715586178075763
Q9BUL5	6WXK-A	PHD finger protein 23	-34.2461	-0.0712808586110661
P20292	2Q7R-A	Arachidonate 5-lipoxygenase-activating protein	-34.2397	-0.0706224664415614
Q16827	2GJT-A	Receptor-type tyrosine-protein phosphatase O	-34.2386	-0.0705093052874276
Q9UQM7	2VZ6-A	Calcium/calmodulin-dependent protein kinase type II subunit alpha	-34.2281	-0.0694291306343339
Q08174	6VFP-A	Protocadherin-1	-34.2204	-0.0686370025553985
P50052	5UNF-A	Chimera protein of Type-2 angiotensin II receptor and Soluble cytochrome b562	-34.2186	-0.0684518297577257
P62195	5T0G-C	26S protease regulatory subunit 8	-34.2141	-0.0679888977635426
O95398	6H7E-A	cDNA FLJ56134, highly similar to Rap guanine nucleotide exchange factor 3	-34.2135	-0.0679271734976517
Q9Y251	5E98-A	Heparanase	-34.1986	-0.066394354228023
Q9UBZ9	2LSY-A	DNA repair protein REV1	-34.1935	-0.065869697967949
Q99832	6NR8-G	T-complex protein 1 subunit eta	-34.1862	-0.0651187193996075
Q99418	4JXH-A	Cytohesin-2	-34.1815	-0.0646352126501275
P23468	5XNP-D	Receptor-type tyrosine-protein phosphatase delta	-34.1692	-0.0633698651993602
P04908	6IPU-G	Histone H2A type 1-B/E	-34.1659	-0.0630303817369597
Q86SF2	6IWR-B	N-acetylgalactosaminyltransferase 7	-34.1607	-0.0624954380992369
P03369	3GI0-A	COVALENT DIMER [L-ALA51,D-ALA51'] HIV-1 PROTEASE	-34.1531	-0.0617135973979504
Q13813	5FWC-A	SPECTRIN ALPHA CHAIN, NON-ERYTHROCYTIC 1	-34.1325	-0.0595943976023567
O75626	3DAL-B	PR domain zinc finger protein 1	-34.1315	-0.0594915238258718
Q8WV41	4AKV-A	SORTING NEXIN-33	-34.1142	-0.0577118074926787
P32248	6QZH-A	C-C chemokine receptor type 7,Sialidase A,C-C chemokine receptor type 7	-34.1124	-0.0575266346950059
Q06481	5TPT-A	Amyloid-like protein 2	-34.1118	-0.057464910429115
Q9UDW1	5XTE-D	Cytochrome b-c1 complex subunit 9	-34.1071	-0.0569814036796349
Q12959	4G69-A	Disks large homolog 1	-34.1052	-0.0567859435043133
P11413	2BH9-A	GLUCOSE-6-PHOSPHATE 1-DEHYDROGENASE	-34.0974	-0.055983528047729
Q96R05	6E6K-A	Retinoid-binding protein 7	-34.0846	-0.0546667437087197
P62314	5XJS-A	PROTEIN (SMALL NUCLEAR RIBONUCLEOPROTEIN SM D1)	-34.0809	-0.0542861107357245
O75907	6VZ1-B	Diacylglycerol O-acyltransferase 1	-34.0677	-0.0529281768861212
P51159	6HUF-D	Ras-related protein Rab-27A	-34.0644	-0.05258869342372
P49765	2VWE-A	VASCULAR ENDOTHELIAL GROWTH FACTOR B	-34.0527	-0.0513850702388443
P51692	6MBZ-A	Signal transducer and activator of transcription 5B	-34.04	-0.0500785732774831
P47870	6D6T-A	Gamma-aminobutyric acid receptor subunit beta-2,Gamma-aminobutyric acid receptor subunit beta-2	-34.0338	-0.0494407558632754
Q7RTV0	5ZYA-D	PHD finger-like domain-containing protein 5A	-34.0311	-0.0491629966667658
Q7Z434	2VGQ-A	Sugar ABC transporter substrate-binding protein,Mitochondrial antiviral-signaling protein	-34.0258	-0.0486177656513941
Q8TDQ0	5F71-A	Hepatitis A virus cellular receptor 2	-34.0206	-0.048082822013672
P51149	1T91-A	Ras-related protein Rab-7a	-34.0186	-0.0478770744607015
P19835	6H1A-A	BILE SALT ACTIVATED LIPASE	-34.0033	-0.0463031056804796
Q10469	5VCM-A	Alpha-1,6-mannosyl-glycoprotein 2-beta-N-acetylglucosaminyltransferase	-33.995	-0.0454492533356525
P10599	2HXK-A	Thioredoxin	-33.9879	-0.0447188495226088
P08519	4BVC-A	APOLIPOPROTEIN(A)	-33.9655	-0.0424144769293417
P01344	3KR3-D	Insulin-like growth factor II	-33.958	-0.0416429236057032
P02792	2FFX-J	Ferritin light chain	-33.9569	-0.0415297624515695
Q8TDD5	6AYF-D	Mucolipin-3	-33.9525	-0.0410771178350353
Q9HBA0	4DX1-A	Transient receptor potential cation channel subfamily V member 4	-33.9207	-0.0378057317428081
Q09328	5ZIC-A	Alpha-1,6-mannosylglycoprotein 6-beta-N-acetylglucosaminyltransferase A	-33.9182	-0.0375485473015955
Q9NRC8	5IQZ-A	SIRT7 protein	-33.9154	-0.0372605007274371
Q9BYE2	6KD5-B	Transmembrane protease serine 13	-33.8981	-0.0354807843942447
P48052	1AYE-A	PROCARBOXYPEPTIDASE A2	-33.8969	-0.0353573358624628
P12955	2IW2-B	XAA-PRO DIPEPTIDASE	-33.8859	-0.0342257243211262
P16435	3QFS-A	NADPH-cytochrome P450 reductase	-33.8795	-0.0335673321516216
P12318	3RY4-A	Low affinity immunoglobulin gamma Fc region receptor II-a	-33.8727	-0.0328677904715229
P59665	3GNY-A	Neutrophil defensin 1	-33.8711	-0.0327031924291464
U6BR87	6V2O-A	MHC class I antigen	-33.8544	-0.0309852003618449
P17655	1KFX-L	M-CALPAIN LARGE SUBUNIT	-33.8452	-0.0300387616181818
P28676	1K94-B	GRANCALCIN	-33.8265	-0.0281150219979105
Q8NBZ7		UDP-glucuronic acid decarboxylase 1	-33.8235	-0.0278064006684551
Q71U36	5JCO-B	Tubulin alpha-1A chain	-33.8212	-0.0275697909825388
O15527	1KO9-A	8-oxoguanine DNA glycosylase	-33.8126	-0.0266850765047674
Q05086	4GIZ-A	Maltose-binding periplasmic protein, UBIQUITIN LIGASE EA6P: chimeric protein	-33.8086	-0.0262735813988264
P0CG48	4DDI-I	Ribonuclease/Ubiquitin chimeric protein	-33.7925	-0.0246173135974158
P07437	6I2I-B	Tubulin beta chain	-33.7812	-0.0234548399231342
Q9BQ51	6UMT-B	Programmed cell death 1 ligand 2	-33.7637	-0.0216545488346447
O43447	1MZW-A	SNUCYP-20	-33.7622	-0.0215002381699171
P14151	5VC1-A	L-selectin	-33.7514	-0.0203892013838774
Q09428	6C3P-E	ATP-binding cassette sub-family C member 8	-33.7511	-0.0203583392509323
P78324	2JJS-A	Tyrosine-protein phosphatase non-receptor type substrate 1	-33.7472	-0.0199571315226402
P11215	1NA5-A	CD11B	-33.7442	-0.0196485101931848
P30086	1BD9-A	PHOSPHATIDYLETHANOLAMINE BINDING PROTEIN	-33.744	-0.0196279354378879
Q99523	5MRI-A	Sortilin	-33.7374	-0.0189489685130862
P84077	6FAE-B	ADP-ribosylation factor 1	-33.7372	-0.0189283937577892
P48728	1WSR-B	Aminomethyltransferase	-33.7366	-0.0188666694918983
O14786	3I97-A	Neuropilin-1	-33.7312	-0.0183111510988785
Q9NVW2	6W7Z-B	E3 ubiquitin-protein ligase RLIM	-33.7133	-0.0164697104997944
Q6MZV7	6CHF-B	Uncharacterized protein DKFZp686C11235	-33.7124	-0.0163771241009584
Q86Y39	5XTD-V	NADH dehydrogenase [ubiquinone] 1 alpha subcomplex subunit 11	-33.709	-0.016027353260909
Q9UL19	2MY9-A	Retinoic acid receptor responder protein 3	-33.7084	-0.0159656289950174
O14977	4ZGZ-A	Antizyme inhibitor 1	-33.7072	-0.0158421804632355
P14867	6I53-D	Gamma-aminobutyric acid receptor subunit alpha-1,Gamma-aminobutyric acid receptor subunit alpha-1	-33.7046	-0.0155747086443741
Q9NPD3	2NN6-B	Exosome complex component RRP41	-33.7003	-0.015132351405488
Q3ZCW2	2JJ6-A	HSPC159	-33.6881	-0.0138772913323696
Q8IZT8	3BD9-A	Heparan sulfate glucosamine 3-O-sulfotransferase 5	-33.6731	-0.0123341846850927
Q969H0	2OVP-B	F-box/WD repeat protein 7	-33.6601	-0.0109968255907864
Q8N0W4	2WQZ-A	Neuroligin-4, X-linked	-33.6461	-0.0095565927199944
P50583	1XSB-A	Bis(5'-nucleosyl)-tetraphosphatase	-33.6448	-0.0094228568105637
Q9N2I2	3B9F-I	Plasma serine protease inhibitor	-33.6432	-0.0092582587681879
Q13075	2VM5-A	BACULOVIRAL IAP REPEAT-CONTAINING PROTEIN 1	-33.6427	-0.0092068218799451
O43614	5WS3-A	Orexin receptor type 2,GlgA glycogen synthase,Orexin receptor type 2	-33.6427	-0.0092068218799451
Q16778	6KBB-D	Histone H2B type 2-E	-33.6414	-0.0090730859705144
Q16654	2ZKJ-B	[Pyruvate dehydrogenase [lipoamide]] kinase isozyme 4	-33.6376	-0.0086821656198711
P13747	5W1W-A	MHC class I antigen	-33.636	-0.0085175675774953
P08243	6GQ3-A	Asparagine synthetase [glutamine-hydrolyzing]	-33.6336	-0.0082706705139309
P18507	6HUP-C	Gamma-aminobutyric acid receptor subunit gamma-2	-33.633	-0.0082089462480399
P20151	4NFF-A	Kallikrein-2	-33.6312	-0.0080237734503664
Q9BU02	3TVL-A	Thiamine-triphosphatase	-33.6244	-0.0073242317702678
Q9BZR6	1OZN-A	Reticulon 4 receptor	-33.623	-0.0071802084831882
P22748	5JN8-A	CARBONIC ANHYDRASE IV	-33.6227	-0.0071493463502431
P08559	3EXG-C	Pyruvate dehydrogenase E1 component subunit alpha, somatic form, mitochondrial	-33.621	-0.0069744609302185
A0A5A3, A0A5B9	4UDT-B	PROTEIN TRBV7-9, T-CELL RECEPTOR BETA-2 CHAIN C REGION	-33.599	-0.0047112378475453
P32320	1MQ0-B	Cytidine Deaminase	-33.5857	-0.0033430166202938
C5MK56	3VFR-A	MHC class I antigen	-33.5798	-0.0027360613390312
Q5R3K3	6YTX-H	Calcium homeostasis modulator protein 6	-33.5701	-0.0017381857071253
Q92963	4KLZ-A	GTP-binding protein Rit1	-33.5396	0.0013994644756704
P49588	5V59-A	Alanine--tRNA ligase, cytoplasmic	-33.5356	0.0018109595816106
Q92769	4LY1-A	Histone deacetylase 2	-33.5296	0.0024282022405214
P13928	1W3W-A	ANNEXIN A8	-33.5244	0.0029631458782442
Q14498	2JRS-A	RNA binding protein 39	-33.5073	0.0047222874561396
P10153	1GQV-A	EOSINOPHIL-DERIVED NEUROTOXIN	-33.4963	0.0058538989974762
P21695	6E8Y-A	Glycerol-3-phosphate dehydrogenase [NAD(+)], cytoplasmic	-33.4951	0.0059773475292581
Q07837	6LI9-C	Neutral and basic amino acid transport protein rBAT	-33.4939	0.0061007960610407
Q13547	5ICN-B	Histone deacetylase 1	-33.4847	0.0070472348047038
Q05823	4G8L-A	2-5A-dependent ribonuclease	-33.484	0.0071192464482428
P51151	1WMS-A	Ras-related protein Rab-9A	-33.4831	0.0072118328470796
P26038	1EF1-B	MOESIN	-33.4704	0.0085183298084408
P01909	5KSU-A	HLA class II histocompatibility antigen, DQ alpha 1 chain	-33.4556	0.0100408617004207
P51668	3PTF-A	Ubiquitin-conjugating enzyme E2 D1	-33.4532	0.0102877587639844
P20138	6D48-E	Myeloid cell surface antigen CD33	-33.4336	0.0123040847830932
Q15256	2A8B-A	Receptor-type tyrosine-protein phosphatase R	-33.429	0.0127773041549243
Q5JP69	2ODQ-A	Complement C2	-33.425	0.0131887992608653
P43652	6FAK-A	Afamin	-33.4022	0.0155343213647257
Q13509	5JCO-J	Tubulin beta-3 chain	-33.3817	0.0176432337826705
Q16566	2W4O-A	CALCIUM/CALMODULIN-DEPENDENT PROTEIN KINASE TYPE IV	-33.3465	0.021264390714947
Q92841	6UV0-A	Probable ATP-dependent RNA helicase DDX17	-33.3462	0.0212952528478921
Q8WTX7	5GT8-A	GATS-like protein 3	-33.3439	0.0215318625338084
P30153	3DW8-A	Serine/threonine-protein phosphatase 2A 65 kDa regulatory subunit A alpha isoform	-33.3423	0.0216964605761842
P17693	6K60-A	HLA class I histocompatibility antigen, alpha chain G	-33.3401	0.0219227828844517
O14522	2OOQ-A	Receptor-type tyrosine-protein phosphatase T	-33.3329	0.0226634740751443
O14917	6VFT-A	Protocadherin-17	-33.3222	0.023764223483535
Q9H6Q3	4M4Z-A	Src-like-adapter 2	-33.3182	0.024175718589476
Q9Y255	6I3V-B	PRELI domain-containing protein 1, mitochondrial	-33.2992	0.0261303203426931
Q9H0R8	6HOI-A	Gamma-aminobutyric acid receptor-associated protein-like 1	-33.2659	0.0295560170996473
P13073	5Z62-D	Cytochrome c oxidase subunit 4 isoform 1, mitochondrial	-33.2608	0.0300806733597213
Q9NRN7	2C43-A	L-AMINOADIPATE-SEMIALDEHYDE DEHYDROGENASE-PHOSPHOPANTETHEINYL TRANSFERASE	-33.2572	0.0304510189550683
Q16873	3HKK-A	LEUKOTRIENE C4 SYNTHASE	-33.2441	0.0317986654270228
Q8WZA1	5GGJ-A	Protein O-linked-mannose beta-1,2-N-acetylglucosaminyltransferase 1	-33.2032	0.0360062028852642
P09917	6N2W-A	Arachidonate 5-lipoxygenase	-33.2027	0.036057639773507
P49286	6ME9-A	Soluble cytochrome b562,Melatonin receptor type 1B,Rubredoxin	-33.2026	0.0360679271511559
Q9H461	5UN6-A	Frizzled-8	-33.1881	0.0375595969101899
Q9UBP0	5Z6Q-A	Spastin	-33.168	0.0396273598175407
P22234	6YB9-B	Multifunctional protein ADE2	-33.165	0.0399359811469961
Q13563	5T4D-C	Polycystin-2	-33.1554	0.0409235694012531
Q9NVS9	6H00-A	Pyridoxine-5'-phosphate oxidase	-33.1513	0.0413453518848422
Q7KZF4	2HQX-B	Staphylococcal nuclease domain-containing protein 1	-33.136	0.0429193206650642
P19652	3APX-A	Alpha-1-acid glycoprotein 2	-33.1274	0.0438040351428363
O95848	3Q91-B	Uridine diphosphate glucose pyrophosphatase	-33.1241	0.0441435186052375
P00156	5XTE-V	Cytochrome b	-33.1095	0.0456454757419204
Q03591	3ZD2-B	COMPLEMENT FACTOR H-RELATED PROTEIN 1	-33.1092	0.0456763378748655
P51681	6MEO-B	C-C chemokine receptor type 5,Rubredoxin,C-C chemokine receptor type 5	-33.1057	0.0460363960925637
A2NUW5, K7N5M4	4NDM-A	T-cell gamma protein,T-cell receptor beta-2 chain C region	-33.0968	0.046951972703281
P05546	1JMO-A	HEPARIN COFACTOR II	-33.0865	0.0480115726010778
P26012	6OM2-B	Integrin beta-8	-33.0804	0.0486391026376374
P28562	6D65-A	Maltose-binding periplasmic protein,Dual specificity protein phosphatase 1	-33.0574	0.0510051994967947
P61586	5ZHX-e	Transforming protein RhoA	-33.052	0.0515607178898145
P0C0S5, Q16778	4NFT-A	Histone H2B type 2-E, Histone H2A.Z	-33.0444	0.0523425585911011
P02671	1FZD-C	FIBRINOGEN-420	-33.0413	0.0526614672982053
Q9Y237	3UI5-A	Peptidyl-prolyl cis-trans isomerase NIMA-interacting 4	-33.0347	0.053340434223007
P32321	2W4L-F	DEOXYCYTIDYLATE DEAMINASE	-33.0324	0.0535770439089225
O95863	3W5K-B	Zinc finger protein SNAI1	-33.0189	0.0549658398914717
Q9UNQ0	6VXF-B	Broad substrate specificity ATP-binding cassette transporter ABCG2	-33.0104	0.0558402669915957
Q9UIB8	2PKD-A	SLAM family member 5	-33.0059	0.0563031989857788
P63000	5QQH-A	Ras-related C3 botulinum toxin substrate 1	-32.9936	0.0575685464365454
P62834	1GUA-A	Ras-related protein Rap-1A	-32.9932	0.0576096959471393
Q96EP0	6GZY-A	E3 ubiquitin-protein ligase RNF31	-32.9912	0.0578154435001098
P08173	5DSG-A	Muscarinic acetylcholine receptor M4,GlgA glycogen synthase,Muscarinic acetylcholine receptor M4	-32.9891	0.0580314784307284
Q8TCU6	5FI0-A	Phosphatidylinositol 3,4,5-trisphosphate-dependent Rac exchanger 1 protein	-32.9769	0.0592865385038469
Q99489	6RKF-A	D-aspartate oxidase	-32.9761	0.0593688375250348
P23297	5K89-C	Protein S100-A1	-32.9694	0.0600580918274853
Q15475	4EGC-A	Maltose-binding periplasmic protein, Homeobox protein SIX1 chimera	-32.9629	0.0607267713746388
Q08334	3LQM-A	Interleukin-10 receptor subunit beta	-32.9606	0.0609633810605544
P62308	5XJL-G	Small nuclear ribonucleoprotein G	-32.9562	0.0614160256770886
Q99616	2RA4-A	Small-inducible cytokine A13	-32.9547	0.0615703363418163
O43435	4A04-A	T-BOX TRANSCRIPTION FACTOR TBX1	-32.9528	0.061765796517138
P25090	6LW5-A	N-formyl peptide receptor 2	-32.9486	0.0621978663783759
Q9UP95	6KKR-A	Solute carrier family 12 member 4	-32.9478	0.0622801653995638
Q9Y3B4	5Z58-5	Splicing factor 3B subunit 6	-32.928	0.0643170661739695
Q96JD1	5C9K-A	Amyloid lambda 6 light chain variable region PIP (fragment)	-32.922	0.0649343088328803
P04156	1E1J-A	Major prion protein	-32.9056	0.066621438767236
P07550, P63092	6E67-A	Beta-2 adrenergic receptor,Endolysin,Guanine nucleotide-binding protein G(s) subunit alpha isoforms short,Beta-2 adrenergic receptor chimera	-32.8918	0.0680410968827302
P29375	6DQ5-A	Linked KDM5A Jmj Domain	-32.8876	0.0684731667439682
Q9UDR5	5O1O-B	Alpha-aminoadipic semialdehyde synthase, mitochondrial	-32.8804	0.0692138579346608
Q71DI3	5BO0-A	Histone H3.2	-32.8574	0.0715799547938188
Q9NZ08	6Q4R-A	Endoplasmic reticulum aminopeptidase 1,Endoplasmic reticulum aminopeptidase 1	-32.8479	0.072557255670427
P51553	5GRH-B	Isocitrate dehydrogenase [NAD] subunit gamma, mitochondrial	-32.8405	0.0733185216164173
Q9BYV9	3OHU-B	Transcription regulator protein BACH2	-32.8368	0.0736991545894125
Q9NZH6	6NCU-A	Interleukin-37	-32.8348	0.0739049021423822
P55774	4MHE-A	C-C motif chemokine 18	-32.8234	0.0750776631943128
Q7Z3C6	6WR4-C	Autophagy-related protein 9A	-32.8156	0.0758800786508963
G1KPH4	5IJ7-A	Enhancer of Zeste Homolog 2 (EZH2),Histone-lysine N-methyltransferase EZH2	-32.8103	0.076425309666268
Q9BXD5	6ARH-B	N-acetylneuraminate lyase	-32.8029	0.0771865756122576
Q16854	2OCP-B	Deoxyguanosine kinase	-32.7919	0.0783181871535942
Q13705	2QLU-A	Activin receptor type IIB	-32.7892	0.0785959463501037
P05089	4GSZ-A	Arginase-1	-32.7861	0.0789148550572079
Q02078, Q02080	6BZ1-D	MEF2 Chimera,Myocyte-specific enhancer factor 2B,Myocyte-specific enhancer factor 2A	-32.778	0.0797481326467373
O60603	2Z80-A	Toll-like receptor 2,Variable lymphocyte receptor B	-32.7749	0.0800670413538408
Q9GZU1	6E7Y-A	Mucolipin-1	-32.7516	0.0824640003459439
P53778	6UNA-A	Mitogen-activated protein kinase 12	-32.7472	0.0829166449624789
O95661, Q96HU8	6NAZ-A	GTP-binding protein Di-Ras2,GTP-binding protein Di-Ras3,GTP-binding protein Di-Ras2	-32.7467	0.0829680818507217
Q53H82	4AD9-A	BETA-LACTAMASE-LIKE PROTEIN 2	-32.7134	0.0863937786076758
Q76LX8	3GHM-A	A disintegrin and metalloproteinase with thrombospondin motifs 13	-32.7046	0.087299067840745
Q9BRJ7	3KVH-A	Protein syndesmos	-32.6921	0.0885849900468085
P08151, P31947	5OM0-A	14-3-3 protein sigma,Zinc finger protein GLI1	-32.6906	0.0887393007115362
P39748	6TNZ-H	Flap endonuclease-1	-32.6876	0.0890479220409916
Q9Y663	1T8T-B	heparan sulfate D-glucosaminyl 3-O-sulfotransferase 3A1	-32.6865	0.0891610831951253
O60825	5HTK-A	6-phosphofructo-2-kinase/fructose-2,6-bisphosphatase 2	-32.6822	0.0896034404340114
Q9UHV8	6A62-A	Galactoside-binding soluble lectin 13	-32.6749	0.0903544190023528
O14520	6N1G-C	Aquaporin-7	-32.6709	0.0907659141082931
P02745	1PK6-A	Complement C1q subcomponent, A chain precursor	-32.667	0.0911671218365852
Q13555	2V7O-A	CALCIUM/CALMODULIN-DEPENDENT PROTEIN KINASE TYPE II GAMMA CHAIN	-32.6656	0.0913111451236648
P50613	1UA2-A	Cell division protein kinase 7	-32.6608	0.0918049392507929
Q6PIF6	5MV7-A	Unconventional myosin-VIIb	-32.6576	0.0921341353355453
P07101	2XSN-B	TYROSINE 3-MONOOXYGENASE	-32.653	0.0926073547073772
Q9NUW8	6DJE-A	Tyrosyl-DNA phosphodiesterase 1	-32.6493	0.0929879876803723
Q92796	1UM7-A	synapse-associated protein 102	-32.6441	0.0935229313180944
P05019	2DSR-I	INSULIN-LIKE GROWTH FACTOR I	-32.6407	0.0938727021581437
O00571	6CZ5-A	ATP-dependent RNA helicase DDX3X	-32.6305	0.0949220146782924
P12532	1QK1-E	CREATINE KINASE, UBIQUITOUS MITOCHONDRIAL	-32.6258	0.0954055214277725
P35240	4ZRJ-A	Merlin	-32.6158	0.0964342591926235
P43403	1U59-A	Tyrosine-protein kinase ZAP-70	-32.6102	0.0970103523409402
P61771	6BXQ-C	Beta-2-microglobulin	-32.6058	0.0974629969574744
Q8N2Q7	5OJ6-A	Neuroligin-1,Neuroligin-1	-32.5912	0.0989649540941573
P62306	5XJL-F	Small nuclear ribonucleoprotein F	-32.5891	0.0991809890247759
Q96GX5	5LOH-A	Serine/threonine-protein kinase greatwall,Serine/threonine-protein kinase greatwall	-32.5812	0.0999936918590083
Q00610	2XZG-A	Clathrin heavy chain 1	-32.5556	0.1026272605370278
O75390	5UZQ-A	Citrate synthase, mitochondrial	-32.5528	0.1029153071111862
Q96JA3	5KDI-A	Pleckstrin homology domain-containing family A member 8	-32.5527	0.1029255944888343
Q96L92	5ZN9-A	Sorting nexin-27	-32.5497	0.1032342158182897
P03905	5XTC-r	NADH-ubiquinone oxidoreductase chain 4	-32.5487	0.1033370895947753
Q96EF0	4Y7I-B	Myotubularin-related protein 8	-32.5486	0.1033473769724234
Q13402	5MV9-A	Unconventional myosin-VIIa	-32.5454	0.1036765730571758
P19447	6O9M-7	TFIIH basal transcription factor complex helicase XPB subunit	-32.537	0.104540712779651
Q6GMW1	1T3F-A	Huzaf antibody light chain	-32.5364	0.1046024370455419
Q13637	6FF8-A	Ras-related protein Rab-32	-32.5313	0.1051270933056159
Q9Y600	2JIS-A	CYSTEINE SULFINIC ACID DECARBOXYLASE	-32.527	0.1055694505445019
O14556	5C7L-O	Glyceraldehyde-3-phosphate dehydrogenase, testis-specific	-32.5059	0.1077400872283384
P55196	2EXG-A	Afadin	-32.4846	0.1099312986674711
Q14376	1HZJ-A	UDP-GLUCOSE 4-EPIMERASE	-32.4832	0.1100753219545506
P23280	3FE4-A	Carbonic anhydrase 6	-32.4569	0.1127809022761092
P41091	6K71-P	Eukaryotic translation initiation factor 2 subunit 3	-32.4551	0.112966075073782
Q13882	6CZ3-A	Protein-tyrosine kinase 6	-32.4455	0.113953663328039
P12314	4X4M-E	High affinity immunoglobulin gamma Fc receptor I	-32.4249	0.1160728631236326
O75815	3T6A-A	Breast cancer anti-estrogen resistance protein 3	-32.4057	0.1180480396321467
P0DOX8	1MCE-A	Immunoglobulin lambda-1 light chain	-32.4056	0.1180583270097955
O00257	3I8Z-A	E3 SUMO-protein ligase CBX4	-32.4026	0.1183669483392509
P52732, Q15691	5JV3-B	Chimera protein of Kinesin-like protein KIF11 and Microtubule-associated protein RP/EB family member 1	-32.3996	0.1186755696687063
Q07654	6V1C-A	Trefoil factor 3	-32.3965	0.1189944783758098
Q08188		Protein-glutamine glutamyltransferase E3	-32.3897	0.1196940200559091
O15066	3B6U-B	Kinesin-like protein KIF3B	-32.3824	0.1204449986242506
Q9HBH1	3G5K-C	Peptide deformylase, mitochondrial	-32.3823	0.1204552860018987
P49917	3W1B-A	DNA ligase 4	-32.3776	0.1209387927513787
Q56H30	3BXN-A	HLA-B*1402 extracellular domain	-32.3745	0.121257701458483
Q9BVA1	6E7C-B	Tubulin beta-2B chain	-32.3483	0.1239529944023927
P08567	1X05-A	Pleckstrin	-32.3386	0.1249508700342985
P01859	4HAG-A	Ig gamma-2 chain C region	-32.3228	0.1265762757027633
P14410	3LPO-A	Sucrase-isomaltase	-32.3139	0.1274918523134813
Q07343	1XMY-A	cAMP-specific 3',5'-cyclic phosphodiesterase 4B	-32.3014	0.1287777745195448
Q9UKF6	6M8Q-A	Cleavage and polyadenylation specificity factor subunit 3	-32.2838	0.1305883529856831
P34896	6FL5-D	Serine hydroxymethyltransferase, cytosolic	-32.2827	0.1307015141398168
Q9UHL4	4EBB-A	Dipeptidyl peptidase 2	-32.2754	0.1314524927081583
Q9NR71	4WGK-A	Neutral ceramidase	-32.2729	0.1317096771493708
P02778	1O7Y-A	SMALL INDUCIBLE CYTOKINE B10	-32.2704	0.1319668615905834
P29034	4DUQ-B	Protein S100-A2	-32.2639	0.1326355411377369
Q6NS95	5WHK-L	DX-2507 Fab light chain	-32.2522	0.1338391643226126
Q02108	4NI2-A	Guanylate cyclase soluble subunit alpha-3	-32.2494	0.134127210896771
P62807	5KGF-D	Histone H2B type 1-C/E/F/G/I	-32.2482	0.1342506594285536
Q5JUX0	5A1H-A	SPINDLIN-3	-32.2313	0.1359892262511521
P07333, Q02763	3BEA-A	Macrophage colony-stimulating factor 1 receptor	-32.2301	0.1361126747829339
P24158	1FUJ-C	PR3	-32.2188	0.1372751484572156
Q13332	4BPC-A	Receptor-type tyrosine-protein phosphatase S	-32.2023	0.1389725657692201
Q9Y5N5	6KMR-B	HemK methyltransferase family member 2	-32.2003	0.1391783133221906
Q02153	5MNW-A	Guanylate cyclase soluble subunit beta-1	-32.1988	0.1393326239869183
Q13105	3M52-A	Miz-1 protein	-32.1942	0.1398058433587495
P00734, P07204	5TO3-B	Prothrombin,Thrombomodulin	-32.1884	0.1404025112623633
O96019	6LTJ-J	Actin-like protein 6A	-32.1754	0.1417398703566696
Q13325	4J0U-A	Interferon-induced protein with tetratricopeptide repeats 5	-32.1751	0.1417707324896154
Q9NP87	6IPL-A	DNA-directed DNA/RNA polymerase mu	-32.1731	0.1419764800425859
Q2YD82	4OZH-G	T-cell receptor, s16, alpha chain	-32.1611	0.1432109653604074
Q9Y3B8	6RCI-B	Oligoribonuclease, mitochondrial	-32.1594	0.1433858507804321
O60814	6T7A-H	Histone H2B type 1-K	-32.1444	0.1449289574277089
Q9UI42	2BOA-A	CARBOXYPEPTIDASE A4	-32.1417	0.1452067166242185
Q13510	5U7Z-D	Acid ceramidase subunit alpha	-32.1323	0.1461737301231785
Q6NS87	2PYE-E	T-Cell Receptor, Beta Chain	-32.1268	0.1467395358938464
Q9P2J5	6LR6-A	Leucine--tRNA ligase, cytoplasmic	-32.1058	0.148899885200034
O00238	3MDY-A	Bone morphogenetic protein receptor type-1B	-32.1042	0.1490644832424106
Q13085	2YL2-A	ACETYL-COA CARBOXYLASE 1	-32.1016	0.149331955061272
P55899	6C98-A	IgG receptor FcRn large subunit p51	-32.0975	0.1497537375448611
Q9BPZ2	5LUG-C	Spindlin-like protein 2, isoform CRA_a	-32.0974	0.1497640249225092
P15311	4RM9-A	Ezrin	-32.0955	0.1499594850978308
Q6IPQ0	5UTZ-L	K03.12 antibody light chain	-32.0954	0.1499697724754797
P35228	4NOS-B	NITRIC OXIDE SYNTHASE, INDUCIBLE	-32.0777	0.1517906383192661
Q6GMX0	5VOC-L	CAMPATH-1H ANTIBODY	-32.0768	0.1518832247181029
P14550	2ALR-A	ALDEHYDE REDUCTASE	-32.0757	0.1519963858722366
P41182, Q13105	4U2M-A	Zinc finger and BTB domain-containing protein 17,B-cell lymphoma 6 protein	-32.0678	0.1528090887064689
Q01469	5UR9-A	Fatty acid-binding protein, epidermal	-32.0629	0.153313170211246
Q96BR1	6EDX-A	Serine/threonine-protein kinase Sgk3	-32.0558	0.1540435740242904
Q9NQT8	3GBJ-A	KIF13B protein	-32.0374	0.1559364515116166
P29401	6RJB-A	Transketolase	-32.0277	0.1569343271435218
P0C0S5	4CAY-A	Histone H2A.Z	-32.011	0.1586523192108233
P35658	5DIS-D	Maltose-binding periplasmic protein,Nuclear pore complex protein Nup214	-32.0066	0.1591049638273582
Q8TCS8	3U1K-A	Polyribonucleotide nucleotidyltransferase 1, mitochondrial	-31.9985	0.1599382414168876
O19705	6U3O-E	MHC class II HLA-DQ-alpha chain	-31.9965	0.1601439889698577
Q9NX14	5XTC-e	NADH dehydrogenase [ubiquinone] 1 beta subcomplex subunit 11, mitochondrial	-31.9927	0.1605349093205013
P82251	6LID-D	b(0,+)-type amino acid transporter 1	-31.9815	0.1616870956171345
Q6VAB6	5KKR-B	Kinase suppressor of Ras 2	-31.9662	0.1632610643973568
Q92598	6GFA-A	Heat shock protein 105 kDa	-31.959	0.1640017555880498
Q5T0W9	5QHQ-A	Protein FAM83B	-31.9418	0.1657711845435937
Q00604	5BQ8-B	Maltose-binding periplasmic protein,Norrin	-31.9404	0.1659152078306729
P04155	6V1D-A	Trefoil factor 1	-31.9334	0.1666353242660689
P22680	3V8D-B	Cholesterol 7-alpha-monooxygenase	-31.9329	0.1666867611543113
Q6GMX1	2AJ3-B	Fab m18, Heavy Chain	-31.9186	0.1681578561580484
P49642	4RR2-A	DNA primase small subunit	-31.9102	0.1690219958805236
[truncated: 1,455 more rows]
