# Supplementary material for: Uncovering the molecular targets of phytocannabinoids: mechanistic insights from inverse molecular docking fingerprint approaches
Source: Front Pharmacol. 2025 Jun 27;16:1611461. doi: 10.3389/fphar.2025.1611461 (PMC12245788; doi:10.3389/fphar.2025.1611461)
Supplement: Supplementary file 2 [file DataSheet2.zip › CBL_Cannabicyclol_targets.csv]

Uniprot ID	PDB ID-Chain	Protein Name	Docking Score (arb. units)	Z-Score
P08254	1SLN-A	Stromelysin-1	-59.5077	-3.655142556344668
P45452	1FLS-A	COLLAGENASE-3	-59.1057	-3.5999666487342226
P01116	5V6V-A	GTPase KRas	-54.749	-3.0019943186684808
Q92731	3OLL-A	Estrogen receptor beta	-54.6394	-2.986951334902051
P22894	1I76-A	MATRIX METALLO PROTEINASE-8 (MET80 FORM)	-54.5965	-2.981063159686906
P14780	2OW1-A	Matrix metalloproteinase-9 (MMP-9) (92 kDa type IV collagenase) (92 kDa gelatinase) (Gelatinase B) (GELB)	-54.1688	-2.922359837087434
Q06187	1K2P-B	Tyrosine-protein kinase BTK	-54.0292	-2.9031992482754494
P56817	2VIE-A	BETA-SECRETASE 1	-53.9517	-2.892562101907764
P61088	3HCT-B	Ubiquitin-conjugating enzyme E2 N	-53.5144	-2.8325411456937144
P09874	4GV7-A	Poly [ADP-ribose] polymerase 1	-52.7028	-2.7211462038612826
P14618	1ZJH-A	Pyruvate kinase PKM	-52.5331	-2.6978542846535887
P03372	1A52-B	Estrogen receptor	-52.4604	-2.6878759550931925
P22303	6CQT-A	Acetylcholinesterase	-51.9926	-2.6236687670828287
Q9GZL7	6N31-A	Ribosome biogenesis protein WDR12	-51.6765	-2.580282935252824
P39900	3F16-A	Macrophage metalloelastase	-51.3247	-2.531997153418608
P68400	5OT5-B	Casein kinase II subunit alpha	-51.2681	-2.5242286052326595
P08253	1QIB-A	72 kDa type IV collagenase	-51.2469	-2.5213188310004666
Q86WV6	4QXQ-B	Stimulator of interferon genes protein	-50.8415	-2.465676261484859
P02768	5VNW-A	Serum albumin	-50.7365	-2.451264643825413
P08631	2C0T-A	TYROSINE-PROTEIN KINASE HCK	-50.6032	-2.432968752072995
P34972	5ZTY-A	G protein coupled receptor,T4 lysozyme,G protein coupled receptor	-50.4924	-2.417761064104744
Q9NTG7	4BN4-A	NAD-DEPENDENT PROTEIN DEACETYLASE SIRTUIN-3, MITOCHONDRIAL	-50.4033	-2.4055317771194424
P06737	3CEM-B	LIVER GLYCOGEN PHOSPHORYLASE	-50.295	-2.3906672229049866
P00740	3LC3-A	Coagulation factor IX	-50.2374	-2.38276142121752
P03956	2AYK-A	COLLAGENASE	-50.1099	-2.3652615997739086
Q9H9B1	3MO0-A	Histone-lysine N-methyltransferase, H3 lysine-9 specific 5	-50.0503	-2.3570812910834045
Q96RI1	5Q0M-A	Bile acid receptor	-50.0262	-2.353773481696809
P30405	6R8W-A	PEPTIDYL-PROLYL CIS-TRANS ISOMERASE	-49.9148	-2.3384834416276448
P78536	3O64-A	ADAM 17	-49.8132	-2.324538485873364
O96013	5XVA-A	Serine/threonine-protein kinase PAK 4	-49.7545	-2.3164817053342257
Q03181	3SP9-A	Peroxisome proliferator-activated receptor delta	-49.7005	-2.309070016252225
P24941	3ULI-A	Cyclin-dependent kinase 2	-49.6741	-2.305446523812137
P00747	1L4Z-A	PLASMIN	-49.5582	-2.28953884298614
Q13133	3IPU-B	Oxysterols receptor LXR-alpha	-49.4268	-2.271503732886606
O60341	5YJB-A	Lysine-specific histone demethylase 1A	-49.4229	-2.270968444230684
Q07343	3W5E-A	cAMP-specific 3',5'-cyclic phosphodiesterase 4B	-49.3787	-2.264901839463566
Q8NEZ4	6KIW-K	Histone-lysine N-methyltransferase 2C	-49.3011	-2.254250967745728
P12830	4ZT1-B	Cadherin-1	-49.2535	-2.247717701073447
P04150	6EL9-A	Glucocorticoid receptor	-49.13	-2.2307668936359097
Q05586	5I2N-B	Glutamate receptor ionotropic, NMDA 1	-49.0501	-2.21980033886458
O15264	4EYJ-A	Mitogen-activated protein kinase 13	-49.0488	-2.2196219093126053
Q86U44	6TTT-A	N6-adenosine-methyltransferase catalytic subunit	-48.9588	-2.207269094175938
O94925	3VP1-A	Glutaminase kidney isoform, mitochondrial	-48.9549	-2.2067338055200163
P00338	6SBV-D	L-lactate dehydrogenase A chain	-48.9399	-2.2046750029972384
P10721	6ITV-A	Mast/stem cell growth factor receptor Kit,Mast/stem cell growth factor receptor Kit	-48.8754	-2.1958221521492933
P33981	5NAD-A	Dual specificity protein kinase TTK	-48.7459	-2.178047823702645
Q99685	3JWE-A	Monoglyceride lipase	-48.5095	-2.145601095943667
P62508	2GPV-A	Estrogen-related receptor gamma	-48.5041	-2.144859927035467
Q9H2H8	2OK3-A	Peptidyl-prolyl cis-trans isomerase-like 3	-48.4832	-2.141991328853729
P30613	2VGB-B	Pyruvate kinase	-48.4689	-2.140028603782014
O00757	5ET6-B	Fructose-1,6-bisphosphatase isozyme 2	-48.4534	-2.1379011745084777
P08069	3D94-A	Insulin-like growth factor 1 receptor	-48.4357	-2.1354717875315994
P52333	6DUD-A	Tyrosine-protein kinase JAK3	-48.3788	-2.127662063295196
P98170	4KMP-A	Baculoviral IAP repeat-containing protein 4	-48.3649	-2.1257542396240883
Q9H3H5	5O5E-A	UDP-N-acetylglucosamine--dolichyl-phosphate N-acetylglucosaminephosphotransferase	-48.2448	-2.109270094091714
P49841	1I09-A	Glycogen synthase kinase-3 beta	-48.2186	-2.105674052351929
P37231	3DZU-D	Peroxisome proliferator-activated receptor gamma	-48.1532	-2.096697673352617
P14920	4QFD-A	D-amino-acid oxidase	-48.1263	-2.093005554161769
Q8IXJ6	5DY4-A	NAD-dependent protein deacetylase sirtuin-2	-48.0286	-2.0795958870634093
P19429, P63316	2N7L-C	Troponin C, slow skeletal and cardiac muscles,Troponin I, cardiac muscle chimera	-47.9573	-2.0698097124051387
O75469, Q15788	3HVL-A	Nuclear receptor subfamily 1 group I member 2,Nuclear receptor coactivator 1	-47.8402	-2.0537373273773207
Q9NXA8	2B4Y-A	NAD-dependent protein deacylase sirtuin-5, mitochondrial	-47.8126	-2.0499491307354094
P01584	5R8J-A	Interleukin-1 beta	-47.7935	-2.047327588856405
P11309	5N4N-A	Serine/threonine-protein kinase pim-1	-47.7832	-2.0459138777907646
O15294	4XIF-A	UDP-N-acetylglucosamine--peptide N-acetylglucosaminyltransferase 110 kDa subunit	-47.6904	-2.033176752849845
Q06210	2ZJ3-A	Glucosamine--fructose-6-phosphate aminotransferase [isomerizing] 1	-47.6519	-2.0278924930413824
P00533	3W2S-A	Epidermal growth factor receptor	-47.5582	-2.0150318399490974
P08235	2AA2-A	MINERALOCORTICOID RECEPTOR	-47.5497	-2.01386518518619
P28845	3D4N-A	Corticosteroid 11-beta-dehydrogenase isozyme 1	-47.4962	-2.006522122854949
P62937	6GJJ-A	PEPTIDYL-PROLYL CIS-TRANS ISOMERASE	-47.4579	-2.00126531374679
P68871	4MQC-B	Hemoglobin subunit beta	-47.4102	-1.9947183217243567
P00742	2D1J-A	Coagulation factor X, heavy chain	-47.3943	-1.992535991050212
P53671	4TPT-A	LIM domain kinase 2	-47.3897	-1.9919046249432264
P0CG30	3LJR-B	GLUTATHIONE S-TRANSFERASE	-47.3053	-1.980320429415064
P21397	2BXS-A	AMINE OXIDASE [FLAVIN-CONTAINING] A	-47.2207	-1.9687087831865964
Q92630	6K0J-A	Dual specificity tyrosine-phosphorylation-regulated kinase 2	-47.2049	-1.966540177862604
Q8N300	6J7B-B	Small vasohibin-binding protein	-47.1451	-1.958332418471796
O75311	5CFB-A	Glycine receptor subunit alpha-3,Glycine receptor subunit alpha-3	-47.1315	-1.9564657708511448
O14965	5DPV-A	Aurora kinase A	-47.1044	-1.952746200959992
Q9NZQ7	5X8M-A	Programmed cell death 1 ligand 1	-47.0986	-1.9519501306511848
P08709	5PAO-C	Coagulation factor VII heavy chain	-47.0602	-1.946679596192874
P49336	6QTG-A	Cyclin-dependent kinase 8	-47.0282	-1.9422874841442808
P05543	2XN7-B	Thyroxine-binding globulin	-46.9814	-1.9358640202732145
Q99640	5VCW-A	Membrane-associated tyrosine- and threonine-specific cdc2-inhibitory kinase	-46.8961	-1.924156296593684
P60568	1M49-A	Interleukin-2	-46.8867	-1.9228661136794096
P05106	4G1M-B	Integrin beta-3	-46.8335	-1.915564227398625
Q93009	6F5H-B	Ubiquitin carboxyl-terminal hydrolase 7	-46.8283	-1.9148505091907284
Q15274	5AYZ-A	Nicotinate-nucleotide pyrophosphorylase [carboxylating]	-46.7371	-1.9023329898522392
P14061	3HB4-X	Estradiol 17-beta-dehydrogenase 1	-46.6777	-1.89418013186204
P21917	5WIV-A	D(4) dopamine receptor, soluble cytochrome b562 chimera	-46.6773	-1.894125230461432
P29373	2CBS-A	CELLULAR RETINOIC ACID BINDING PROTEIN-TYPE II	-46.6562	-1.891229181579391
P23458	6SMB-A	Tyrosine-protein kinase JAK1	-46.6215	-1.886466485076698
Q16539	3GC7-A	Mitogen-activated protein kinase 14	-46.5689	-1.879246950896824
O14757	4FT7-A	Serine/threonine-protein kinase Chk1	-46.5655	-1.8787802889916607
P69905	1HAC-A	Hemoglobin subunit alpha	-46.5604	-1.878080296133917
P31751	1GZN-A	RAC-beta serine/threonine kinase	-46.5235	-1.8730156419278832
Q14232	3ECS-B	Translation initiation factor eIF-2B subunit alpha	-46.5155	-1.871917613915736
P24468	3CJW-A	COUP transcription factor 2	-46.4709	-1.8657961077480087
O43924	5ML3-B	Retinal rod rhodopsin-sensitive cGMP 3',5'-cyclic phosphodiesterase subunit delta	-46.412	-1.857711876508568
O75762	6PQQ-B	Transient receptor potential cation channel subfamily A member 1	-46.3897	-1.8546511234247047
Q14191	2FBV-A	Werner syndrome helicase	-46.3553	-1.849929602972468
P06401	3D90-A	Progesterone receptor	-46.3359	-1.847266885043009
P17612	3OVV-A	CAMP-DEPENDENT PROTEIN KINASE CATALYTIC SUBUNIT ALPHA	-46.3252	-1.8457982725767608
Q07869	3KDU-A	Peroxisome proliferator-activated receptor alpha	-46.3249	-1.8457570965263048
P00797	3Q5H-A	Renin	-46.2831	-1.8400199001628303
Q99436	4R67-W	Proteasome subunit beta type-7	-46.2255	-1.832114098475364
P49368	6NR8-K	T-complex protein 1 subunit gamma	-46.2106	-1.830069021302738
P28072	5LF1-N	Proteasome subunit beta type-6	-46.2035	-1.8290945214419565
P04629	6PMB-A	High affinity nerve growth factor receptor	-46.1445	-1.820996564852364
O43293	3BQR-A	Death-associated protein kinase 3	-46.1233	-1.818086790620171
P02766	3CFN-B	TRANSTHYRETIN	-46.0855	-1.812898608262772
A0A0K0K1A5, K7N5M4	5MEN-E	Protein TRBV6-5,Human nkt tcr beta chain	-46.0523	-1.8083417920123563
P15056	5VAM-A	B-RAF PROTO-ONCOGENE SERINE/THREONINE-PROTEIN KINASE	-46.0014	-1.8013555887850627
P48736	4ANX-A	Phosphatidylinositol 4,5-bisphosphate 3-kinase catalytic subunit gamma isoform	-45.9367	-1.7924752872368153
G1RH57	5X8S-A	Nuclear receptor ROR-gamma	-45.8735	-1.7838008659408444
P06126	4X6F-A	T-cell surface glycoprotein CD1a	-45.8571	-1.781549908515941
P11172	3EWY-A	OROTATE PHOSPHORIBOSYLTRANSFERASE	-45.8569	-1.7815224578156377
P00374	3GHV-A	Dihydrofolate reductase	-45.8306	-1.7779126907256997
P27487	3G0D-A	Dipeptidyl peptidase 4 (Dipeptidyl peptidase IV) (DPP IV)	-45.8164	-1.775963691004137
Q7L266	4ZM9-A	L-asparaginase	-45.8145	-1.775702909351252
O43318, Q15750	5E7R-A	TAK1 kinase - TAB1 chimera fusion protein	-45.8113	-1.7752636981463927
P14902	6E43-A	Indoleamine 2,3-dioxygenase 1	-45.8083	-1.7748519376418372
P52732	5ZO7-A	KINESIN-LIKE PROTEIN KIF11	-45.797	-1.7733009730746772
P11802	2W99-B	CELL DIVISION PROTEIN KINASE 4	-45.7164	-1.7622383408522848
P00746	5NB7-A	Complement factor D	-45.6756	-1.7566383979903295
Q9UGN5	4ZZX-A	POLY [ADP-RIBOSE] POLYMERASE 2	-45.6672	-1.7554854685775736
P04049	1C1Y-B	C-RAF1	-45.6275	-1.750036504567288
P29597	6VNY-A	Non-receptor tyrosine-protein kinase TYK2	-45.621	-1.749144356807418
Q8N5Z0	5EFS-A	Kynurenine/alpha-aminoadipate aminotransferase mitochondrial	-45.5828	-1.74390127304941
Q9UNN8	4V3E-B	ENDOTHELIAL PROTEIN C RECEPTOR	-45.5527	-1.739769942653703
Q8IYT8	6QAU-A	Serine/threonine-protein kinase ULK2	-45.5076	-1.7335798097352169
O60674	6DRW-A	Tyrosine-protein kinase JAK2	-45.4815	-1.7299974933455835
Q16651	3E0P-B	Prostasin	-45.4742	-1.7289955427844992
Q05397	3BZ3-A	Focal adhesion kinase 1	-45.4648	-1.7277053598702243
P49419	4ZUK-A	Alpha-aminoadipic semialdehyde dehydrogenase	-45.4074	-1.719827008883062
Q8WTS6	1MT6-A	Histone-lysine N-methyltransferase SETD7	-45.399	-1.718674079470306
P09467	2Y5L-D	FRUCTOSE-1,6-BISPHOSPHATASE 1	-45.3724	-1.715023136329913
Q9BTZ2		Dehydrogenase/reductase SDR family member 4	-45.3437	-1.7110839608363315
Q96C86	1XML-A	Scavenger mRNA-decapping enzyme DcpS	-45.3057	-1.7058683277786282
Q96EK6	3CXP-A	Glucosamine 6-phosphate N-acetyltransferase	-45.2855	-1.7030958070479536
Q9UM73	2XBA-A	ALK tyrosine kinase receptor	-45.2674	-1.700611518670469
P54619	6B1U-E	5'-AMP-activated protein kinase subunit gamma-1	-45.2194	-1.6940233505975797
P34913	4OCZ-A	Bifunctional epoxide hydrolase 2	-45.2149	-1.6934057098407462
O75306	5XTD-Q	NADH dehydrogenase [ubiquinone] iron-sulfur protein 2, mitochondrial	-45.133	-1.6821646480663797
Q13188	6AO5-A	Serine/threonine-protein kinase 3	-45.1316	-1.6819724931642532
Q9UNA0	3HY7-A	A disintegrin and metalloproteinase with thrombospondin motifs 5	-45.1129	-1.6794058526858575
P45983	3VUK-A	Mitogen-activated protein kinase 8	-45.1038	-1.6781568458220384
P10826	4JYG-B	Retinoic acid receptor beta	-45.0141	-1.665845206735827
P84077	1RE0-A	ADP-ribosylation factor 1	-45.0091	-1.665158939228234
O75643	4F92-B	U5 small nuclear ribonucleoprotein 200 kDa helicase	-44.968	-1.6595178203158238
P21673	2G3T-A	Diamine acetyltransferase 1	-44.9475	-1.656704123534693
P0C0L4	5JPN-B	Complement C4-A	-44.9337	-1.6548100252137383
Q9Y6F1	4GV2-A	Poly [ADP-ribose] polymerase 3	-44.9213	-1.6531080817949086
P07711	3KSE-A	Cathepsin L	-44.8943	-1.6494022372539086
P00734	1MH0-A	thrombin	-44.8528	-1.64370621694089
Q06124	4DGX-A	Tyrosine-protein phosphatase non-receptor type 11	-44.8441	-1.6425121114776782
Q9NRG4	6CBY-A	N-lysine methyltransferase SMYD2	-44.8242	-1.6397807667974595
Q9GZX7	5W0U-B	Maltose-binding periplasmic protein,Single-stranded DNA cytosine deaminase	-44.8117	-1.6380650980284788
Q14680	4UMP-A	MATERNAL EMBRYONIC LEUCINE ZIPPER KINASE	-44.8105	-1.637900393826656
P00367	1NR1-D	Glutamate dehydrogenase 1	-44.786	-1.634537683039453
Q9NS75	6RZ6-A	Cysteinyl leukotriene receptor 2,Soluble cytochrome b562,Cysteinyl leukotriene receptor 2	-44.7787	-1.6335357324783673
P49720	5GJQ-q	Proteasome subunit beta type-3	-44.7684	-1.6321220214127263
P10828	4ZO1-X	Thyroid hormone receptor beta	-44.7656	-1.6317377116084746
Q14108	5UPH-A	Lysosome membrane protein 2	-44.7499	-1.6295828316346332
O00222	6E5V-A	Metabotropic glutamate receptor 8	-44.7491	-1.6294730288334187
Q8IU85	6T6F-A	Calcium/calmodulin-dependent protein kinase type 1D	-44.7256	-1.6262475715477338
P21453	3V2Y-A	Sphingosine 1-phosphate receptor 1, Lysozyme chimera (E.C.3.2.1.17)	-44.6748	-1.6192750936705926
Q13976	6C0T-A	cGMP-dependent protein kinase 1	-44.6379	-1.6142104394645598
O75469	4J5W-A	Nuclear receptor subfamily 1 group I member 2	-44.6378	-1.6141967141144071
P55210	5IC6-A	Caspase-7	-44.6198	-1.611726151087074
P22607	6PNX-B	Fibroblast growth factor receptor 3	-44.6188	-1.6115888975855557
Q13882	6CZ2-A	Protein-tyrosine kinase 6	-44.616	-1.6112045877813037
P31645	6DZV-A	Sodium-dependent serotonin transporter	-44.6097	-1.6103398907217366
Q99683	2CLQ-A	Mitogen-activated protein kinase kinase kinase 5	-44.5905	-1.6077046234925814
P28702	1H9U-A	RETINOID X RECEPTOR, BETA	-44.5806	-1.6063458138275477
O75582	3KN6-A	RIBOSOMAL PROTEIN S6 KINASE ALPHA 5	-44.5636	-1.6040125043017337
P02794	3ES3-A	Ferritin heavy chain	-44.5617	-1.6037517226488482
Q86W56	6OA1-A	Poly(ADP-ribose) glycohydrolase	-44.4437	-1.5875558094696625
O43598	4P5E-A	2'-deoxynucleoside 5'-phosphate N-hydrolase 1	-44.4341	-1.586238175855085
P26358	3PTA-A	DNA (cytosine-5)-methyltransferase 1	-44.3968	-1.5811186202484435
P23443	4L43-A	RPS6KB1 protein	-44.3749	-1.578112768565188
P08581	3CCN-A	Hepatocyte growth factor receptor	-44.336	-1.5727736073561176
P01031	5HCE-A	Complement C5	-44.3144	-1.5698089317233177
Q99986	6CMM-A	Serine/threonine-protein kinase VRK1	-44.3002	-1.5678599320017543
P19793	4RMD-A	Retinoid X receptor, alpha	-44.2969	-1.5674069954467438
O14936	3MFS-A	Peripheral plasma membrane protein CASK	-44.2846	-1.5657187773780654
Q14397	4LY9-A	Glucokinase regulatory protein	-44.2377	-1.5592815881568467
O94759	6PUU-B	Transient receptor potential cation channel subfamily M member 2	-44.2276	-1.5578953277915104
P05107	5E6S-B	Integrin beta-2	-44.2275	-1.5578816024413582
P32297	6PV7-A	Soluble acetylcholine receptor,Neuronal acetylcholine receptor subunit alpha-3 chimera	-44.2013	-1.5542855607015735
P51449	6SAL-A	Nuclear receptor ROR-gamma	-44.1957	-1.5535169410930696
P07900	5LO5-A	Heat shock protein HSP 90-alpha	-44.1838	-1.5518836244249985
P02753	5NUA-A	Plasma retinol-binding protein	-44.1554	-1.5479856249818729
Q9NWU1	2IWZ-A	3-OXOACYL-[ACYL-CARRIER-PROTEIN] SYNTHASE	-44.1468	-1.5468052448688134
O95149	3GJX-B	Snurportin-1	-44.1376	-1.545542512654843
Q00534	5L2S-A	Cell division protein kinase 6	-44.1339	-1.5450346746992245
Q9P2J5	6LR6-A	Leucine--tRNA ligase, cytoplasmic	-44.103	-1.5407935415023026
P20807	6BKJ-A	Calpain-3	-44.0877	-1.5386935629290688
Q9P289	4FZA-B	Serine/threonine-protein kinase MST4	-44.0862	-1.5384876826767908
P11362	6NVL-A	Fibroblast growth factor receptor 1	-44.0751	-1.5369641688099356
P04637	6SHZ-A	Cellular tumor antigen p53	-44.0724	-1.5365935843558358
O75173	2RJP-A	ADAMTS-4	-44.0597	-1.5348504648865502
O95470	4Q6R-B	Sphingosine-1-phosphate lyase 1	-44.0557	-1.5343014508804764
Q9NZJ5	4X7J-A	Eukaryotic translation initiation factor 2-alpha kinase 3,Eukaryotic translation initiation factor 2-alpha kinase 3	-44.0466	-1.5330524440166575
P07949	4CKJ-A	PROTO-ONCOGENE TYROSINE-PROTEIN KINASE RECEPTOR RET PRECURSOR	-44.0375	-1.5318034371528393
P41595	6DRX-A	5HT2B receptor, BRIL chimera	-44.0097	-1.5279877898106249
O00206	3ULA-A	Toll-like receptor 4, Variable lymphocyte receptor B	-44.007	-1.527617205356524
P48730	5IH6-A	Casein kinase I isoform delta	-44.005	-1.5273426983534877
P15121	2PDF-A	Aldose reductase	-43.9738	-1.523060389106109
O43613	6TP6-A	Orexin receptor type 1	-43.9301	-1.5170624110897504
Q96LI5	3NGN-A	CCR4-NOT transcription complex subunit 6-like	-43.914	-1.514852629715302
Q8N6T7	6QCH-A	NAD-dependent protein deacetylase sirtuin-6	-43.8944	-1.5121624610855384
P08263	6ATP-A	Glutathione S-transferase A1	-43.865	-1.5081272081408943
P02774	1J7E-A	Vitamin D-binding protein	-43.863	-1.507852701137857
Q9UBF8	6GL3-A	Phosphatidylinositol 4-kinase beta,Phosphatidylinositol 4-kinase beta	-43.8539	-1.506603694274039
O15111	5TQY-A	Inhibitor of nuclear factor kappa-B kinase subunit alpha	-43.8368	-1.5042566593980715
P10827	3JZB-A	THRA protein	-43.825	-1.5026370680801535
Q13635	6OEV-A	Protein patched homolog 1	-43.8144	-1.5011821809640569
Q9Y6E0	4W8D-A	Serine/threonine-protein kinase 24 36 kDa subunit	-43.801	-1.4993429840437091
Q13490	3T6P-A	Baculoviral IAP repeat-containing protein 2	-43.779	-1.496323407010302
A0A5B9	4Y16-D	TCR Beta Chain-TRBV7-8	-43.7383	-1.490737189498498
O43809	5R65-A	Cleavage and polyadenylation specificity factor subunit 5	-43.7047	-1.4861254718474757
Q8TF76	6G35-A	Serine/threonine-protein kinase haspin	-43.6948	-1.484766662182442
Q16658	6I16-A	Fascin	-43.6879	-1.483819613021964
P30566	2VD6-C	ADENYLOSUCCINATE LYASE	-43.6591	-1.479866712178231
Q9NZD2	4H2Z-A	Glycolipid transfer protein	-43.5885	-1.4701766149710236
Q9NPJ3	3F5O-D	Thioesterase superfamily member 2	-43.5482	-1.4646452988598269
Q9H7B4	3OXL-A	Histone-lysine N-methyltransferase SMYD3	-43.5389	-1.4633688412957042
P30291	5VC5-A	Wee1-like protein kinase	-43.5086	-1.4592100601996931
Q13126	3OZD-A	S-methyl-5'-thioadenosine phosphorylase	-43.5063	-1.458894377146201
P53396	6UUZ-C	ATP-citrate synthase	-43.5009	-1.4581532082380009
Q99593	2X6V-B	T-box transcription factor TBX5	-43.4605	-1.4526081667766528
P41180	5K5T-A	Extracellular calcium-sensing receptor	-43.4499	-1.451153279660556
P27037	3Q4T-A	Activin receptor type-2A	-43.4345	-1.4490395757371708
P43005	6S3Q-B	Excitatory amino acid transporter 3	-43.4213	-1.4472278295171266
P21802	1GJO-A	PROTEIN (FIBROBLAST GROWTH FACTOR RECEPTOR 2)	-43.4125	-1.4460199987037636
P08397	5M6R-A	Porphobilinogen deaminase	-43.4082	-1.445429808647234
P25098	6U7C-A	Beta-adrenergic receptor kinase 1	-43.4017	-1.444537660887363
Q09472	3BIY-A	Histone acetyltransferase p300	-43.377	-1.441147499399856
P34897	6R8F-L	Serine hydroxymethyltransferase, mitochondrial	-43.3628	-1.439198499678293
Q15369	4W9C-B	Transcription elongation factor B polypeptide 1	-43.3548	-1.4381004716661443
P02708	4ZJS-E	Acetylcholine receptor subunit alpha,Soluble acetylcholine receptor,Acetylcholine receptor subunit alpha,Soluble acetylcholine receptor	-43.3447	-1.436714211300808
P13631	1EXA-A	RETINOIC ACID RECEPTOR GAMMA-2	-43.3418	-1.4363161761464038
Q9UBS5	7C7Q-A	Gamma-aminobutyric acid type B receptor subunit 1	-43.3374	-1.4357122607397228
Q9NWZ3	6N8G-A	Interleukin-1 receptor-associated kinase 4	-43.3264	-1.4342024722230189
Q9NSY1	5I3R-A	BMP-2-inducible protein kinase	-43.321	-1.4334613033148185
Q9NR30	6L5L-A	Nucleolar RNA helicase 2	-43.3005	-1.4306476065336888
P36544	5AFH-A	ACETYLCHOLINE-BINDING PROTEIN, NEURONAL ACETYLCHOLINE RECEPTOR SUBUNIT ALPHA-7	-43.297	-1.4301672192783736
P55055	5KYA-A	Oxysterols receptor LXR-beta	-43.2896	-1.4291515433671371
P34998	3EHT-A	fusion protein of CRFR1 extracellular domain and MBP	-43.2714	-1.4266535296395
P01850	4GG8-F	T-CELL RECEPTOR, SP3.4 BETA CHAIN	-43.2707	-1.4265574521884368
Q01469	4LKP-A	Fatty acid-binding protein, epidermal	-43.2642	-1.425665304428567
O95243	4E9G-A	Methyl-CpG-binding domain protein 4	-43.2268	-1.4205320234717735
Q9NNX6	1SL4-A	mDC-SIGN1B type I isoform	-43.2265	-1.4204908474213185
P04818	3GH0-A	Thymidylate synthase	-43.2238	-1.420120262967218
P50120	5F7G-A	Retinol-binding protein 2	-43.2175	-1.4192555659076518
O60218	5M2F-X	Aldo-keto reductase family 1 member B10	-43.1944	-1.416085010022574
Q13523	4IAN-A	Serine/threonine-protein kinase PRP4 homolog	-43.193	-1.4158928551204475
P43686	5T0J-D	26S proteasome regulatory subunit 6B	-43.1929	-1.4158791297702964
Q12852	5CEN-A	Mitogen-activated protein kinase kinase kinase 12	-43.1605	-1.411432116321096
P00491	3BGS-A	PURINE NUCLEOSIDE PHOSPHORYLASE	-43.1556	-1.4107595741636552
Q16875	4MA4-A	6-phosphofructo-2-kinase/fructose-2,6-bisphosphatase 3	-43.1435	-1.4090988067952814
P27708	5G1O-E	CAD PROTEIN	-43.1378	-1.4083164618366253
A1L3X0	6Y7F-B	Elongation of very long chain fatty acids protein 7	-43.1307	-1.4073419619758436
P36897	1B6C-B	TGF-beta receptor type-1	-43.1109	-1.4046243426457774
P01889	3LN4-A	HLA-B35 variant	-43.0915	-1.4019616247163185
Q9NYA1	4V24-A	Sphingosine kinase 1	-43.0815	-1.4005890897011326
Q04771	6T8N-A	Activin receptor type-1	-43.0763	-1.399875371493237
P53602	3D4J-B	Diphosphomevalonate decarboxylase	-42.9962	-1.388881366021603
P60709	6ANU-F	Actin, cytoplasmic 1	-42.9534	-1.3830069161566103
P61769	5U72-H	Beta-2-microglobulin	-42.9534	-1.3830069161566103
P14735	2G48-A	Insulin-degrading enzyme	-42.9472	-1.3821559444471956
Q9H2K8	6BDN-A	Serine/threonine-protein kinase TAO3	-42.8824	-1.3732619175487948
Q99523	5MRH-A	Sortilin	-42.8715	-1.3717658543822429
P46926	1NE7-E	Glucosamine-6-phosphate isomerase	-42.8546	-1.36944627020658
P49327	3HHD-A	Fatty acid synthase	-42.8495	-1.3687462773488357
P07148	3VG7-A	Fatty acid-binding protein, liver	-42.8345	-1.3666874748260578
P48735	5I96-A	Isocitrate dehydrogenase [NADP], mitochondrial	-42.8319	-1.3663306157221096
Q13224	5EWJ-B	Glutamate receptor ionotropic, NMDA 2B	-42.8239	-1.365232587709962
Q15046	6CHD-A	Lysine--tRNA ligase	-42.7953	-1.3613071375665315
P63244	4AOW-A	RIBOSOMAL PROTEIN RACK1	-42.7843	-1.3597973490498283
Q6PL18	6HI3-A	ATPase family AAA domain-containing protein 2	-42.7671	-1.3574365888237097
P54760	6FNK-A	Ephrin type-B receptor 4	-42.7609	-1.3565856171142947
P0DP23	5JQA-A	Calmodulin	-42.7527	-1.3554601384018423
Q08345	6BSD-A	EPITHELIAL DISCOIDIN DOMAIN-CONTAINING RECEPTOR 1	-42.7429	-1.354115054086961
P49915	2VXO-B	GMP SYNTHASE [GLUTAMINE-HYDROLYZING]	-42.7402	-1.3537444696328618
Q9Y617	3E77-B	Phosphoserine aminotransferase	-42.7395	-1.3536483921817983
P00352	5TEI-A	Retinal dehydrogenase 1	-42.7349	-1.3530170260748138
P09622	6I4R-B	Dihydrolipoyl dehydrogenase, mitochondrial	-42.7188	-1.3508072447003654
P53779	4WHZ-A	Mitogen-activated protein kinase 10	-42.7052	-1.3489405970797128
Q9UK32	6G78-A	Ribosomal protein S6 kinase alpha-6	-42.6992	-1.3481170760706018
P06276	6EP4-A	Cholinesterase	-42.6935	-1.3473347311119466
D3YTB3	3PL6-D	MBP peptide / T-cell receptor beta chain chimera	-42.6769	-1.3450563229867396
P10275	3V4A-A	Androgen receptor	-42.6725	-1.3444524075800577
P35030	3P95-A	PRSS3 protein	-42.6724	-1.344438682229906
P53355	6FHA-A	Death-associated protein kinase 1	-42.6647	-1.3433818302682137
P31749	6HHI-A	RAC-alpha serine/threonine-protein kinase	-42.6644	-1.3433406542177575
P05413	1HMT-A	MUSCLE FATTY ACID BINDING PROTEIN	-42.648	-1.3410896967928545
P07550	4GBR-A	Beta-2 adrenergic receptor	-42.6436	-1.340485781386172
O96017	4BDC-A	SERINE/THREONINE-PROTEIN KINASE CHK2	-42.6126	-1.3362309228390985
P51955	2XNO-A	SERINE/THREONINE-PROTEIN KINASE NEK2	-42.5781	-1.331495677036709
O75626	3DAL-B	PR domain zinc finger protein 1	-42.5647	-1.3296564801163613
P07332	6JMF-A	Proto-oncogene tyrosine-protein kinase Fes/Fps	-42.5618	-1.3292584449619569
P54652	4FSV-A	Heat shock-related 70 kDa protein 2	-42.5606	-1.329093740760135
P08758	1HVF-A	ANNEXIN V	-42.5501	-1.3276525789941906
Q7KZI7	5EAK-A	Serine/threonine-protein kinase MARK2	-42.5166	-1.3230545866933197
Q13546	4ITI-A	Receptor-interacting serine/threonine-protein kinase 1	-42.5147	-1.3227938050404346
P35520	1JBQ-A	CYSTATHIONINE BETA-SYNTHASE	-42.4934	-1.3198703054580905
Q04760	1QIN-B	PROTEIN (LACTOYLGLUTATHIONE LYASE)	-42.4728	-1.3170428833268089
P00749	4ZKO-U	UROKINASE-TYPE PLASMINOGEN ACTIVATOR	-42.4704	-1.3167134749231642
Q9H3D4	3QYM-D	Tumor protein 63	-42.4677	-1.3163428904690644
P35354	5IKV-B	Prostaglandin G/H synthase 2	-42.4605	-1.3153546652581314
Q14790	1I4E-B	Caspase-8	-42.4564	-1.3147919259019054
Q8N5Y8	6HXR-B	Mono [ADP-ribose] polymerase PARP16	-42.4563	-1.314778200551753
P10415, Q07817	6QGH-A	Apoptosis regulator Bcl-2,Bcl-2-like protein 1,Apoptosis regulator Bcl-2,Bcl-2-like protein 1	-42.4518	-1.3141605597949195
O75460	6HX1-A	Serine/threonine-protein kinase/endoribonuclease IRE1	-42.437	-1.3121292079724454
P13501	6AEZ-A	C-C motif chemokine 5	-42.4364	-1.3120468558715346
P28482	4H3Q-A	Mitogen-activated protein kinase 1	-42.4345	-1.3117860742186496
Q86X55	5U4X-A	Histone-arginine methyltransferase CARM1	-42.4311	-1.3113194123134866
Q86TU7	6WK1-A	Histone-lysine N-methyltransferase setd3	-42.4219	-1.310056680099516
P54646, Q13131	5EZV-A	5'-AMP-activated protein kinase catalytic subunit alpha-2/alpha-1 RIM SWAP chimera	-42.4216	-1.3100155040490602
P00441	6FOL-B	Superoxide dismutase [Cu-Zn]	-42.4206	-1.309878250547542
P14868	4J15-A	Aspartate--tRNA ligase, cytoplasmic	-42.3945	-1.3062959341579088
P78356	6K4H-A	Phosphatidylinositol 5-phosphate 4-kinase type-2 beta	-42.3919	-1.3059390750539603
Q9Y5K2	6KBR-A	Kallikrein-4	-42.3535	-1.3006685405956488
Q9P1W9	2IWI-A	SERINE/THREONINE-PROTEIN KINASE PIM-2	-42.345	-1.2995018858327416
P04070	6M3C-A	Vitamin K-dependent protein C heavy chain	-42.3413	-1.298994047877123
Q9BY49	1YXM-C	peroxisomal trans 2-enoyl CoA reductase	-42.337	-1.298403857820594
P28907	4CMH-A	ADP-ribosyl cyclase 1	-42.3117	-1.2949313442321753
P23946	4AFS-A	CHYMASE	-42.3042	-1.2939019429707863
P05164	6AZP-A	Myeloperoxidase	-42.297	-1.2929137177598524
P69891	1I3D-A	HEMOGLOBIN GAMMA CHAINS	-42.2959	-1.2927627389081828
P49137	3M2W-A	MAP kinase-activated protein kinase 2	-42.2889	-1.2918019643975525
P06239	3MPM-A	Proto-oncogene tyrosine-protein kinase LCK	-42.2712	-1.289372577420675
Q13569	1WYW-A	G/T mismatch-specific thymine DNA glycosylase	-42.2586	-1.2876431833015418
P13236	2FFK-B	Small inducible cytokine A4	-42.2458	-1.2858863384821049
P10997	3G7W-A	Maltose-binding periplasmic protein, Islet amyloid polypeptide fusion protein	-42.2199	-1.2823314727927753
Q9NYL2	6JUT-A	Mitogen-activated protein kinase kinase kinase MLT	-42.2183	-1.282111867190345
O95819	4U3Z-A	Mitogen-activated protein kinase kinase kinase kinase 4	-42.1981	-1.2793393464596703
P15559	5A4K-C	NAD(P)H DEHYDROGENASE [QUINONE] 1	-42.1967	-1.2791471915575452
P54578	6IIN-A	Ubiquitin carboxyl-terminal hydrolase 14	-42.1915	-1.2784334733496483
P37268	3WSA-A	Squalene synthase	-42.1842	-1.277431522788563
P05230	1DJS-B	Heparin-binding growth factor 1	-42.1765	-1.2763746708268706
P29317	4TRL-A	Ephrin type-A receptor 2	-42.1758	-1.2762785933758083
P07288	2ZCK-P	Prostate-specific antigen	-42.1616	-1.274329593654245
Q99835	4QIN-A	Smoothened homolog	-42.1533	-1.2731903895916414
Q99558	4IDT-B	Mitogen-activated protein kinase kinase kinase 14	-42.1531	-1.273162938891338
P04035	3CD0-B	PROTEIN (HMG-COA REDUCTASE)	-42.1437	-1.2718727559770635
P49356	2H6I-B	Protein farnesyltransferase beta subunit	-42.1382	-1.271117861718711
P00558	5M6Z-A	Phosphoglycerate kinase 1	-42.1004	-1.2659296793613115
Q9Y5Z0	3ZKX-A	BETA-SECRETASE 2	-42.0984	-1.2656551723582743
P11310		Acyl-CoA dehydrogenase, medium-chain specific, mitochondrial	-42.0842	-1.2637061726367118
Q08209	1MF8-A	SERINE/THREONINE PROTEIN PHOSPHATASE 2B CATALYTIC SUBUNIT, ALPHA ISOFORM	-42.0701	-1.2617708982652998
O94788	4X2Q-C	Retinal dehydrogenase 2	-42.0652	-1.2610983561078593
Q15080	1H6H-A	NEUTROPHIL CYTOSOL FACTOR 4	-42.0581	-1.2601238562470785
P30419	6SJZ-A	Glycylpeptide N-tetradecanoyltransferase 1	-42.0552	-1.2597258210926745
P48729	6GZD-A	Casein kinase I isoform alpha	-42.053	-1.259423863389333
P08913, P18089	6K42-R	Alpha-2A adrenergic receptor,Endolysin,Alpha-2B adrenergic receptor,Alpha-2B adrenergic receptor	-42.0407	-1.2577356453206558
P52895	2IPJ-A	Aldo-keto reductase family 1 member C2	-42.0355	-1.2570219271127594
P18031	1I57-A	Tyrosine-protein phosphatase non-receptor type 1	-42.0343	-1.2568572229109374
Q6P179	5CU5-A	Endoplasmic reticulum aminopeptidase 2	-42.0124	-1.2538513712276815
P11473	3B0T-A	Vitamin D3 receptor	-41.9907	-1.2508729702447292
P51681	4MBS-A	C-C chemokine receptor type 5,Rubredoxin,C-C chemokine receptor type 5	-41.9869	-1.2503514069389592
O60259	5MS3-A	Kallikrein-8	-41.9739	-1.2485671114192185
P07741	4X44-A	Adenine phosphoribosyltransferase	-41.9564	-1.2461651751426448
P02689	6STS-A	Myelin P2 protein	-41.9422	-1.2442161754210814
Q9H2K2	5FPG-A	Tankyrase-2	-41.9028	-1.2388083874612517
P02776	1F9S-C	PLATELET FACTOR 4	-41.897	-1.238012317152444
P10635	3TBG-A	Cytochrome P450 2D6	-41.888	-1.2367770356387773
Q16548	3MQP-A	Bcl-2-related protein A1	-41.8767	-1.2352260710716183
P01138	4EDX-W	Beta-nerve growth factor	-41.8751	-1.235006465469189
P03897	5XTC-j	NADH-ubiquinone oxidoreductase chain 3	-41.8486	-1.2313692476789475
A0A5A3, A0A5B9	4UDU-B	PROTEIN TRBV7-9, T-CELL RECEPTOR BETA-2 CHAIN C REGION	-41.8317	-1.2290496635032846
Q15120	2PNR-A	[Pyruvate dehydrogenase [lipoamide]] kinase isozyme 3	-41.8236	-1.2279379101409846
O95271	4UW1-A	TANKYRASE-1	-41.8097	-1.2260300864698772
O43175	6RIH-B	D-3-phosphoglycerate dehydrogenase	-41.8012	-1.2248634317069702
P09211	4GSS-A	Glutathione S-transferase P	-41.7982	-1.2244516712024145
Q12931	4Z1G-A	Heat shock protein 75 kDa, mitochondrial	-41.7963	-1.2241908895495297
Q08623	3L5K-A	Haloacid dehalogenase-like hydrolase domain-containing protein 1A	-41.796	-1.2241497134990735
Q16552	5HI3-B	Interleukin-17A	-41.7753	-1.2213085660176404
Q9Y6Y9	3ULA-D	Lymphocyte antigen 96	-41.7743	-1.2211713125161212
Q9NZL9	4KTV-F	Methionine adenosyltransferase 2 subunit beta	-41.766	-1.2200321084535175
Q86V25	6J4P-A	Tubulinyl-Tyr carboxypeptidase 2	-41.7515	-1.2180419326814993
P62873	5UZ7-B	Guanine nucleotide-binding protein G(I)/G(S)/G(T) subunit beta-1	-41.7342	-1.2156674471052291
Q96GG9	4P5O-E	Lysozyme,DCN1-like protein 1 chimera	-41.7256	-1.2144870669921697
O15350	4A63-A	Tumor protein p73	-41.7203	-1.2137596234341217
P57789	4XDK-B	Potassium channel subfamily K member 10	-41.6884	-1.2093812367356809
Q02750	3EQG-A	Dual specificity mitogen-activated protein kinase kinase 1	-41.6874	-1.2092439832341615
P63104	1IB1-B	14-3-3 ZETA ISOFORM	-41.6742	-1.2074322370141175
P10147	4RA8-A	C-C motif chemokine 3	-41.6574	-1.2051263781886068
Q15759	3GC8-A	Mitogen-activated protein kinase 11	-41.6393	-1.2026420898111212
Q9UJ71	3P7H-A	C-type lectin domain family 4 member K	-41.6294	-1.2012832801460875
P00750	5BRR-E	Tissue-type plasminogen activator	-41.6262	-1.2008440689412283
P15374	6QML-A	Ubiquitin carboxyl-terminal hydrolase isozyme L3	-41.6187	-1.1998146676798394
P20231	2FXR-A	TPSB2 protein	-41.6092	-1.198510759415414
P01308	6VET-B	INSULIN	-41.5937	-1.1963833301418765
P29274	3PWH-A	Human A2a adenosine receptor T4L chimera	-41.5833	-1.1949558937260842
P03952	4OGY-A	Plasma kallikrein	-41.5642	-1.1923343518470804
P01112	5VBE-A	Transforming protein p21/H-Ras-1	-41.5609	-1.1918814152920687
Q13464	5KKS-A	Rho-associated protein kinase 1	-41.5534	-1.1908520140306809
Q16763	6QH3-B	Ubiquitin-conjugating enzyme E2 S	-41.5492	-1.1902755493243025
P54646	6B1U-A	5'-AMP-activated protein kinase catalytic subunit alpha-2	-41.5446	-1.1896441832173177
P31025	4QAF-B	Lipocalin-1	-41.5255	-1.1870226413383138
O43353	5NG2-B	RECEPTOR-INTERACTING SERINE/THREONINE-PROTEIN KINASE 2	-41.5229	-1.1866657822343654
Q15562	5DQ8-A	Transcriptional enhancer factor TEF-4	-41.5115	-1.185101092317054
P17787	2LM2-A	Neuronal acetylcholine receptor subunit beta-2	-41.5043	-1.184112867106121
Q8WZ42	4JNW-A	Titin	-41.4956	-1.1829187616429102
P49638	1OIZ-A	Alpha-tocopherol transfer protein	-41.4935	-1.1826305292897206
O75385	6MNH-A	Serine/threonine-protein kinase ULK1	-41.4921	-1.182438374387595
Q8NCC3	4X95-A	Group XV phospholipase A2	-41.49	-1.1821501420344065
Q08881	3V8T-A	Tyrosine-protein kinase ITK/TSK	-41.488	-1.181875635031369
Q9H0U4	5O74-B	Ras-related protein Rab-1B	-41.4725	-1.1797482057578317
Q13332	2FH7-A	Receptor-type tyrosine-protein phosphatase S	-41.4723	-1.179720755057528
Q9H7Z6	2Y0M-A	histone acetyltransferase MYST1	-41.4706	-1.1794874241049464
Q01974	3ZZW-B	TYROSINE-PROTEIN KINASE TRANSMEMBRANE RECEPTOR ROR2	-41.4672	-1.1790207621997837
P35398	4S15-A	Nuclear receptor ROR-alpha	-41.4652	-1.1787462551967471
P28074	4R67-L	Proteasome subunit beta type-5	-41.4643	-1.1786227270453802
P20618	4R67-1	Proteasome subunit beta type-1	-41.459	-1.1778952834873324
O60741	6UQG-D	Potassium/sodium hyperpolarization-activated cyclic nucleotide-gated channel 11	-41.4581	-1.1777717553359657
O76054	4OMK-A	SEC14-like protein 2	-41.4476	-1.176330593570021
Q86YV6	2X4F-A	MYOSIN LIGHT CHAIN KINASE FAMILY MEMBER 4	-41.439	-1.1751502134569616
Q9NPD8	5NGZ-A	Ubiquitin-conjugating enzyme E2 T	-41.4257	-1.173324741886765
P22223	4ZML-A	Cadherin-3	-41.4067	-1.1707169253579133
O43791	4J8Z-A	Speckle-type POZ protein	-41.4055	-1.1705522211560917
P36871	5TR2-A	Phosphoglucomutase-1	-41.4016	-1.170016932500169
Q92633	4Z35-A	Lysophosphatidic acid receptor 1,Soluble cytochrome b562	-41.3893	-1.1683287144314909
Q9UI95	6BI7-A	Mitotic spindle assembly checkpoint protein MAD2B	-41.3841	-1.1676149962235942
Q7L8A9	6J7B-A	Tubulinyl-Tyr carboxypeptidase 1	-41.3837	-1.167560094822987
P22455	4QRC-A	Fibroblast growth factor receptor 4	-41.355	-1.1636209193294051
Q9BV79	2VCY-B	TRANS-2-ENOYL-COA REDUCTASE	-41.3444	-1.1621660322133094
Q9BUL8	3L8J-A	Programmed cell death protein 10	-41.3411	-1.161713095658298
Q04828	3C3U-A	Aldo-keto reductase family 1 member C1	-41.3112	-1.1576092159628943
P04181	2BYL-B	ORNITHINE AMINOTRANSFERASE	-41.3002	-1.1560994274461902
Q16773	1W7L-A	Kynurenine--oxoglutarate transaminase 1	-41.2878	-1.1543974840273608
Q8N6N7	3EPY-B	Acyl-CoA-binding domain-containing protein 7	-41.2799	-1.1533131813653643
Q13627	6EIJ-A	Dual specificity tyrosine-phosphorylation-regulated kinase 1A	-41.2723	-1.152270054753824
P02461	6FZV-C	COLLAGEN ALPHA-1(III) CHAIN	-41.2655	-1.1513367309434983
P03905	5XTC-r	NADH-ubiquinone oxidoreductase chain 4	-41.2596	-1.1505269352845386
P29466	1RWM-A	Caspase-1	-41.2327	-1.1468348160936908
P62333	5VHM-E	26S proteasome regulatory subunit 10B	-41.2266	-1.1459975697344271
O60894, Q16602	6ZIS-A	Maltose-binding periplasmic protein,Receptor activity-modifying protein 1,Calcitonin gene-related peptide type 1 receptor	-41.1867	-1.1405211550238388
O75521	4U18-C	Enoyl-CoA delta isomerase 2	-41.1716	-1.1384486271509089
P80192	4UY9-B	MITOGEN-ACTIVATED PROTEIN KINASE KINASE KINASE 9	-41.1505	-1.1355525782688682
P03923	5XTC-m	NADH-ubiquinone oxidoreductase chain 6	-41.1302	-1.1327663321880423
P04278	1KDK-A	Sex hormone-binding globulin	-41.1301	-1.13275260683789
Q9NR97	4R07-A	Toll-like receptor 8	-41.1193	-1.1312702690214906
P35557	5V4X-A	Glucokinase	-41.1055	-1.1293761707005343
Q6B0I6	5F5A-A	Lysine-specific demethylase 4D	-41.0801	-1.1258899317619644
P12081	6O76-B	Histidine--tRNA ligase, cytoplasmic	-41.0753	-1.125231114954675
O95749	2Q80-F	Geranylgeranyl pyrophosphate synthase	-41.049	-1.121621347864738
P55072	6G2W-A	Transitional endoplasmic reticulum ATPase	-41.0433	-1.1208390029060828
O75164	5F37-A	LYSINE-SPECIFIC DEMETHYLASE 4A	-41.0398	-1.1203586156507677
P29320	4TWN-A	Ephrin type-A receptor 3	-41.0304	-1.1190684327364937
P35998	5VHM-A	26S protease regulatory subunit 7	-41.0205	-1.11770962307146
Q9H4Y5	3Q19-A	Glutathione S-transferase omega-2	-40.9967	-1.114442989735319
Q96T66	1NUT-B	FKSG76	-40.9915	-1.1137292715274234
Q9UKM7	5KK7-A	Endoplasmic reticulum mannosyl-oligosaccharide 1,2-alpha-mannosidase	-40.9911	-1.113674370126816
P48740	4IW4-F	Mannan-binding lectin serine protease 3	-40.9843	-1.1127410463164895
P51617	6BFN-A	Interleukin-1 receptor-associated kinase 1	-40.981	-1.112288109761479
P25440	2G4A-A	Bromodomain-containing protein 2	-40.9639	-1.1099410748855123
P29016	3T8X-A	T-cell surface glycoprotein CD1b	-40.9629	-1.1098038213839931
P22102	4ZYT-A	PHOSPHORIBOSYLGLYCINAMIDE FORMYLTRANSFERASE	-40.9623	-1.109721469283082
Q13153	4ZJI-A	SERINE/THREONINE-PROTEIN KINASE PAK-ALPHA	-40.9449	-1.1073332583566595
P07339	1LYA-D	Cathepsin D heavy chain	-40.9365	-1.1061803289439047
P43405	5Y5U-A	Tyrosine-protein kinase SYK	-40.9342	-1.1058646458904116
Q03164	6KIU-K	Histone-lysine N-methyltransferase 2A	-40.9166	-1.1034489842636863
P24158	1FUJ-C	PR3	-40.906	-1.1019940971475894
P29965	3LKJ-C	CD40 ligand	-40.8741	-1.0976157104491486
P00439	6HYC-D	Phenylalanine-4-hydroxylase	-40.8653	-1.0964078796357857
Q9Y3Q4	6GYO-D	Potassium/sodium hyperpolarization-activated cyclic nucleotide-gated channel 4	-40.8595	-1.095611809326978
Q14832	5CNM-A	Metabotropic glutamate receptor 3	-40.8549	-1.0949804432199932
P23246	6NCQ-A	Splicing factor, proline- and glutamine-rich	-40.8503	-1.0943490771130076
P28347	6IM5-A	Transcriptional enhancer factor TEF-1	-40.8499	-1.0942941757124005
P06734	2H2T-B	Low affinity immunoglobulin epsilon Fc receptor	-40.8474	-1.0939510419586045
P07998	2E0J-A	Ribonuclease pancreatic	-40.8401	-1.092949091397519
Q460N5	6FZM-A	Poly [ADP-ribose] polymerase 14	-40.8245	-1.09080793677383
O60885	4LYW-A	Bromodomain-containing protein 4	-40.8067	-1.0883648244468005
Q96MU7	6YNJ-A	YTHDC1	-40.7986	-1.0872530710845003
Q9Y3C6	6ID1-S	Peptidyl-prolyl cis-trans isomerase-like 1	-40.7744	-1.0839315363477522
Q8TEK3	4EKI-A	Histone-lysine N-methyltransferase, H3 lysine-79 specific	-40.7605	-1.0820237126766448
O14733	6QFR-A	Dual specificity mitogen-activated protein kinase kinase 7	-40.7416	-1.0794296214979444
P78362	2X7G-A	SRSF protein kinase 2,SRSF protein kinase 2	-40.7231	-1.0768904317198524
P27338	3ZYX-B	Amine oxidase [flavin-containing] B	-40.7011	-1.0738708546864442
Q9BXW6	5ZM7-A	Oxysterol-binding protein-related protein 1	-40.6915	-1.0725532210718665
O14727	5JUY-D	Apoptotic protease-activating factor 1	-40.6608	-1.0683395385752483
Q6N089	2OQJ-B	Fab 2G12 heavy chain	-40.6548	-1.0675160175661371
Q9BZ95	5UPD-A	Histone-lysine N-methyltransferase NSD3	-40.639	-1.065347412242145
P20142	1HTR-B	GASTRICSIN	-40.6357	-1.0648944756871332
P15090	5D48-A	Fatty acid-binding protein, adipocyte	-40.6355	-1.0648670249868295
O94768	3LM0-A	Serine/threonine-protein kinase 17B	-40.6256	-1.063508215321796
P07738	3NFY-A	Bisphosphoglycerate mutase	-40.6236	-1.0632337083187595
P05091	3INL-D	Aldehyde dehydrogenase	-40.6133	-1.0618199972531188
P09455	6E5T-A	Retinol-binding protein 1	-40.5895	-1.0585533639169775
O15247	2PER-A	Chloride intracellular channel protein 2	-40.5891	-1.0584984625163705
Q14012	4FG9-A	Calcium/calmodulin-dependent protein kinase type 1	-40.5865	-1.0581416034124222
P63316	2JT3-A	Troponin C	-40.5697	-1.0558357445869104
Q96T88	3DWH-A	E3 ubiquitin-protein ligase UHRF1	-40.5628	-1.0548886954264334
Q14289	5TO8-A	Protein-tyrosine kinase 2-beta	-40.5456	-1.0525279352003143
Q9HD34	5WGB-B	LYR motif-containing protein 4	-40.5409	-1.0518828437431775
O95045	3P0F-A	Uridine phosphorylase 2	-40.5208	-1.0491240483626554
Q96L34	5ES1-A	MAP/microtubule affinity-regulating kinase 4	-40.5195	-1.0489456188106812
Q8NET8	6UW6-A	Transient receptor potential cation channel subfamily V member 3	-40.5193	-1.0489181681103776
P19971	1UOU-A	THYMIDINE PHOSPHORYLASE	-40.5131	-1.048067196400963
P16278	3WF1-A	Beta-galactosidase	-40.4959	-1.0457064361748438
Q96RU2	6HEI-A	Ubiquitin carboxyl-terminal hydrolase 28	-40.4819	-1.043784887153585
P51449, Q15596	5VB6-A	Nuclear receptor ROR-gamma, SRC2 chimera	-40.4796	-1.0434692041000917
Q9UKU7		Acyl-CoA dehydrogenase family member 8, mitochondrial	-40.4716	-1.0423711760879442
O15382	5BWR-A	Branched-chain-amino-acid aminotransferase, mitochondrial	-40.4569	-1.040353549615621
P15291	6FWU-A	Beta-1,4-galactosyltransferase 1	-40.4386	-1.0378418105378329
Q96PD4	5NAN-F	Interleukin-17F	-40.4383	-1.037800634487377
P07814	4K87-A	Bifunctional glutamate/proline--tRNA ligase	-40.4287	-1.0364830008727992
P32298	4YHJ-A	G protein-coupled receptor kinase 4	-40.4123	-1.0342320434478958
Q9Y2Z4	3ZXI-B	Tyrosyl-tRNA synthetase	-40.3942	-1.0317477550704102
P40261	6CHH-D	NNMT protein	-40.3929	-1.031569325518436
P00519	2FO0-A	Tyrosine-protein kinase ABL1	-40.3886	-1.0309791354619062
P09012	1VC5-A	U1 small nuclear ribonucleoprotein A	-40.3801	-1.029812480698999
P31153	6FBO-A	S-adenosylmethionine synthase isoform type-2	-40.3756	-1.0291948399421658
P31947	5LTW-B	14-3-3 protein sigma	-40.3751	-1.029126213191407
Q9UHD2	6BOE-A	Serine/threonine-protein kinase TBK1	-40.3601	-1.0270674106686293
Q13131	6C9F-A	5'-AMP-activated protein kinase catalytic subunit alpha-1	-40.358	-1.0267791783154394
Q93038	5YGS-A	Human TNRSF25 death domain	-40.3239	-1.0220988339136583
Q9NYY3	4I6H-A	Serine/threonine-protein kinase PLK2	-40.3092	-1.0200812074413357
O75874	5L57-A	Isocitrate dehydrogenase [NADP] cytoplasmic	-40.3034	-1.019285137132529
P50213	6L59-A	Isocitrate dehydrogenase [NAD] subunit alpha, mitochondrial	-40.2802	-1.016100855897299
P29401	3MOS-A	Transketolase	-40.2745	-1.0153185109386438
P30876	5IYC-B	DNA-directed RNA polymerase II subunit RPB2	-40.2675	-1.0143577364280134
Q9BYP7	5O2C-A	Serine/threonine-protein kinase WNK3	-40.2657	-1.0141106801252808
P09038	1FQ9-A	FIBROBLAST GROWTH FACTOR 2	-40.2597	-1.0132871591161696
Q9HBH9	6JLR-A	MAP kinase-interacting serine/threonine-protein kinase 2	-40.2596	-1.0132734337660172
Q96JM7	4FL6-B	Lethal(3)malignant brain tumor-like protein 3	-40.2547	-1.0126008916085767
P09871	4J1Y-A	Complement C1s subcomponent	-40.249	-1.0118185466499214
O95711	3B2D-D	Lymphocyte antigen 86	-40.2263	-1.0087028921654508
Q8IU60	5QP1-A	DCP2 (NUDT20)	-40.2212	-1.0080028993077066
O00506	2XIK-A	SERINE/THREONINE PROTEIN KINASE 25	-40.2163	-1.007330357150265
P31749, Q16513	6CCY-A	RAC-alpha serine/threonine-protein kinase,PIFtide	-40.1968	-1.0046539138706547
P07333	4HW7-A	Macrophage colony-stimulating factor 1 receptor	-40.174	-1.001524534036032
P21554	6KPG-R	Cannabinoid receptor 1,Flavodoxin,Cannabinoid receptor 1	-40.1704	-1.0010304214305654
P01709	4UNT-A	IG LAMBDA CHAIN V-II REGION MGC	-40.1588	-0.9994382808129504
Q92830	6J3P-A	Histone acetyltransferase KAT2A	-40.1554	-0.9989716189077876
P41235	4B7W-B	HEPATOCYTE NUCLEAR FACTOR 4-ALPHA	-40.1401	-0.9968716403345536
P04075	4ALD-A	FRUCTOSE-BISPHOSPHATE ALDOLASE	-40.1266	-0.9950187180640544
P69892	4MQJ-B	Hemoglobin subunit gamma-2	-40.1135	-0.9932206971941616
P41240	3D7U-A	PROTEIN (C-TERMINAL SRC KINASE)	-40.1048	-0.99202659173095
Q12879	5I2N-A	Glutamate receptor ionotropic, NMDA 2A	-40.0924	-0.9903246483121204
Q9HA72	6VAI-N	Calcium homeostasis modulator protein 2	-40.0857	-0.9894050498519468
P12931	1FMK-A	Proto-oncogene tyrosine-protein kinase Src	-40.0764	-0.9881285922878242
P20701	3BQM-B	LEUKOCYTE ADHESION GLYCOPROTEIN	-40.0726	-0.987607028982054
Q9UL52	2OQ5-A	Transmembrane protease, serine 11E	-40.0705	-0.9873187966288652
P46976	3Q4S-A	Glycogenin-1	-40.0487	-0.9843266702957608
P35790	5EQY-A	CHOLINE KINASE ALPHA	-40.0483	-0.9842717688951536
Q9BXF3	5V84-C	Cat eye syndrome critical region protein 2	-40.0439	-0.9836678534884724
Q9UMR2	6B4K-A	ATP-dependent RNA helicase DDX19B	-40.0123	-0.9793306428404877
Q9UBC3	6KDP-D	DNA (cytosine-5)-methyltransferase 3B	-40.0001	-0.9776561501219616
Q9Y5Y6	2GV7-A	ST14 protein	-39.9871	-0.97587185460222
P30305	1CWT-A	M-phase inducer phosphatase 2	-39.9659	-0.9729620803700274
O14732	2DDK-A	Inositol monophosphatase 2	-39.9582	-0.9719052284083348
P36639	5ANU-A	7,8-dihydro-8-oxoguanine triphosphatase	-39.9547	-0.9714248411530206
Q06830	4XCS-A	Peroxiredoxin-1	-39.9504	-0.9708346510964908
P14324	4NFI-F	Farnesyl pyrophosphate synthase	-39.9498	-0.97075229899558
P08243	6GQ3-A	Asparagine synthetase [glutamine-hydrolyzing]	-39.9264	-0.9675405670600462
P54829	5OVR-A	Tyrosine-protein phosphatase non-receptor type 5	-39.9235	-0.967142531905642
P02679	1RF1-C	Fibrinogen, gamma polypeptide	-39.9202	-0.9666895953506314
Q8NBL1	5L0T-A	Protein O-glucosyltransferase 1	-39.9129	-0.9656876447895462
Q93096	5BX1-A	Tyrosine Phosphatase	-39.9089	-0.9651386307834724
P53350	2YAC-A	Serine/threonine-protein kinase PLK1	-39.9082	-0.9650425533324092
P48039	6ME2-A	chimera protein of Melatonin receptor type 1A and GlgA glycogen synthase	-39.9013	-0.9640955041719312
P20160	1FY1-A	HEPARIN-BINDING PROTEIN	-39.8987	-0.9637386450679828
P00751	3HS0-I	Complement factor B	-39.888	-0.9622700326017346
Q14997	6KWY-c	Proteasome activator complex subunit 4	-39.877	-0.9607602440850316
P06241	1EFN-A	Proto-oncogene tyrosine-protein kinase Fyn	-39.8728	-0.9601837793786532
P09488	1XWK-A	Glutathione S-transferase Mu 1	-39.868	-0.9595249625713648
Q15029	5Z58-C	116 kDa U5 small nuclear ribonucleoprotein component	-39.8635	-0.9589073218145312
Q9H2X3	1SL6-A	C-type lectin DC-SIGNR	-39.8616	-0.9586465401616464
P49759	6R3D-A	Dual specificity protein kinase CLK1	-39.8498	-0.9570269488437276
Q6V1X1	6HP8-A	Dipeptidyl peptidase 8	-39.8256	-0.9537054141069792
Q07889	6CUR-B	Son of sevenless homolog 1	-39.8205	-0.953005421249235
P03950	5EQO-A	Angiogenin	-39.8189	-0.952785815646805
Q8N4T8	4CQL-F	CARBONYL REDUCTASE FAMILY MEMBER 4	-39.8181	-0.9526760128455904
Q9H1D0	6E2F-B	Transient receptor potential cation channel subfamily V member 6	-39.8003	-0.9502329005185606
P16083	4QOH-A	NRH dehydrogenase [quinone] 2	-39.791	-0.9489564429544378
O96007	5MPO-C	Molybdopterin synthase catalytic subunit	-39.7884	-0.9485995838504904
P18669	6ISN-B	Phosphoglycerate mutase 1	-39.7816	-0.947666260040164
O95696	5PSK-A	Bromodomain-containing protein 1	-39.7805	-0.9475152811884944
P19087	6N85-M	Maltose/maltodextrin-binding periplasmic protein,Guanine nucleotide-binding protein G(t) subunit alpha-2	-39.7781	-0.9471858727848496
Q58F21	4KCX-B	Bromodomain testis-specific protein	-39.776	-0.9468976404316608
Q8N8N7	2W4Q-A	PROSTAGLANDIN REDUCTASE 2	-39.7754	-0.946815288330749
P07858	5MBL-A	Cathepsin B	-39.7685	-0.945868239170272
P51659	1S9C-A	Peroxisomal multifunctional enzyme type 2	-39.7467	-0.9428761128371674
P06280	3HG3-B	Alpha-galactosidase A	-39.7434	-0.9424231762821568
P49674	4HOK-A	Casein kinase I isoform epsilon	-39.7396	-0.9419016129763867
P0DMV8	4IO8-A	Heat shock 70kDa protein 1A variant	-39.7235	-0.9396918316019384
O43314	5DGH-A	Inositol hexakisphosphate and diphosphoinositol-pentakisphosphate kinase 2	-39.7102	-0.9378663600317418
P08238	5UCI-A	Heat shock protein HSP 90-beta	-39.7101	-0.9378526346815896
P24385	2W9Z-A	G1/S-specific cyclin-D1	-39.7061	-0.9373036206755158
Q96SB4	4WUA-A	serine-arginine (SR) protein kinase 1	-39.6996	-0.936411472915645
Q99895	4H4F-A	Chymotrypsin-C	-39.6861	-0.9345585506451458
Q86Z14	5WI9-A	Beta-klotho	-39.6839	-0.9342565929418049
O43614	6TPN-A	Orexin receptor type 2,GlgA glycogen synthase,Orexin receptor type 2	-39.6821	-0.934009536639071
P10276	1DKF-B	Retinoic acid receptor alpha	-39.6771	-0.9333232691314792
P11586	1DIG-B	METHYLENETETRAHYDROFOLATE DEHYDROGENASE / CYCLOHYDROLASE	-39.6619	-0.9312370159083976
P41594	6N4Y-A	Metabotropic glutamate receptor 5,Endolysin,Metabotropic glutamate receptor 5	-39.6587	-0.9307978047035383
Q9UQB9	6GR8-A	Aurora kinase C	-39.6497	-0.9295625231898716
O14641	3CBZ-A	Dishevelled-2	-39.6201	-0.9254998195449232
O75899	4MS4-B	Gamma-aminobutyric acid type B receptor subunit 2	-39.6033	-0.9231939607194116
P49761	2WU7-A	DUAL SPECIFICITY PROTEIN KINASE CLK3	-39.5956	-0.9221371087577188
P35968	3WZD-A	Vascular endothelial growth factor receptor 2	-39.5935	-0.9218488764045302
O00482	6OR1-A	FTZ-F1 related protein	-39.5842	-0.9205724188404084
P36888	5X02-A	Receptor-type tyrosine-protein kinase FLT3	-39.5787	-0.919817524582056
Q15661	6O1F-A	Tryptase beta 2	-39.5616	-0.9174704897060892
O14939	6OHS-A	Phospholipase D2	-39.5604	-0.9173057855042674
Q96EB6	4ZZI-A	NAD-dependent protein deacetylase sirtuin-1	-39.5516	-0.9160979546909044
Q02127	3KVJ-A	Dihydroorotate dehydrogenase (quinone), mitochondrial	-39.5493	-0.915782271637412
O00451	6Q2O-D	GDNF family receptor alpha-2	-39.5458	-0.9153018843820968
P02008	1JEB-A	HEMOGLOBIN ZETA CHAIN	-39.5429	-0.9149038492276936
P20248	2V22-B	CYCLIN A2	-39.5085	-0.9101823287754556
P03951	6USY-A	Coagulation factor XI	-39.5023	-0.909331357066041
P55064	5C5X-B	Aquaporin-5	-39.4789	-0.906119625130508
P42336	5SXC-A	Phosphatidylinositol 4,5-bisphosphate 3-kinase catalytic subunit alpha isoform	-39.4771	-0.9058725688277744
Q8NB78	6R1U-K	Lysine-specific histone demethylase 1B	-39.4742	-0.9054745336733712
Q9Y697	5WGB-A	Cysteine desulfurase, mitochondrial	-39.4431	-0.9012059497761448
P14416	6VMS-R	Endolysin,D(2) dopamine receptor,D(2) dopamine receptor	-39.4348	-0.9000667457135414
P15813	4EN3-C	Antigen-presenting glycoprotein CD1d	-39.4158	-0.8974589291846887
P03367	3UFN-A	HIV-1 protease	-39.4038	-0.8958118871664664
Q9UKE5	5AX9-A	TRAF2 and NCK-interacting protein kinase	-39.3889	-0.8937668099938408
Q9Y3R4	2F25-A	Sialidase 2	-39.3797	-0.8925040777798704
P27361	4QTB-A	Mitogen-activated protein kinase 3	-39.3573	-0.8894295993458559
Q00535	3O0G-A	Cell division protein kinase 5	-39.3353	-0.8864100223124477
O95822	4F0X-D	Malonyl-CoA decarboxylase, mitochondrial	-39.326	-0.8851335647483259
P20292	2Q7M-C	Arachidonate 5-lipoxygenase-activating protein	-39.314	-0.8834865227301036
P15498	6NEW-A	Proto-oncogene vav	-39.3115	-0.8831433889763076
P05067	3NYL-A	Amyloid beta (A4) protein (Peptidase nexin-II, Alzheimer disease), isoform CRA_b	-39.2945	-0.8808100794504924
P01008	1BR8-L	ANTITHROMBIN	-39.2885	-0.8799865584413812
P25105	5ZKP-A	Platelet-activating factor receptor,Endolysin,Endolysin,Platelet-activating factor receptor	-39.2839	-0.8793551923343965
P23141	1YA8-C	Liver carboxylesterase 1	-39.2789	-0.8786689248268035
P62942	3MDY-B	Peptidyl-prolyl cis-trans isomerase FKBP1A	-39.2692	-0.8773375658620736
Q9NVR0	3I3N-A	Kelch-like protein 11	-39.2498	-0.8746748479326146
O00204	1Q22-A	sulfotransferase family, cytosolic, 2B, member 1 isoform b	-39.2404	-0.8733846650183406
Q9Y2Q0	6K7M-A	Phospholipid-transporting ATPase	-39.2284	-0.8717376230001183
O94804	6HXF-B	Serine/threonine-protein kinase 10	-39.2135	-0.8696925458274927
P62993	6ICG-A	Growth factor receptor-bound protein 2	-39.2118	-0.8694592148749103
P50991	6QB8-D	T-complex protein 1 subunit delta	-39.204	-0.8683886375630664
O00522	6OQ3-A	Krev interaction trapped protein 1	-39.1966	-0.8673729616518288
Q92793	5I86-A	CREB-binding protein	-39.1882	-0.8662200322390738
P51449, Q15788	6W9H-A	Nuclear receptor ROR-gamma, Steroid receptor coactivator 1 fusion	-39.1743	-0.8643122085679665
P25103	2KSA-A	Substance-P receptor,Substance-P receptor	-39.1506	-0.8610593005819769
Q95460	4PJI-A	Major histocompatibility complex class I-related gene protein	-39.1491	-0.860853420329699
A0A0K0K1A5, A0A5B9	4WWK-B	TCR Beta Chain-TRBV6-5	-39.1298	-0.8582044277503924
P49888	1HY3-A	ESTROGEN SULFOTRANSFERASE	-39.1228	-0.857243653239762
P06493	4YC6-A	Cyclin-dependent kinase 1	-39.1205	-0.8569279701862696
O60502	5M7U-B	Protein O-GlcNAcase	-39.1099	-0.8554730830701739
P22891	3H5C-B	Vitamin K-dependent protein Z	-39.0825	-0.8517123371285663
P04271	3CZT-X	Protein S100-B	-39.0789	-0.8512182245230989
P16581	1G1T-A	HUMAN E-SELECTIN	-39.0667	-0.8495437318045729
P12268	6I0O-B	Inosine-5'-monophosphate dehydrogenase 2	-39.0626	-0.8489809924483478
P61964	4CY1-A	WD repeat-containing protein 5	-39.0581	-0.8483633516915144
Q07912	4HZR-A	Activated CDC42 kinase 1	-39.0509	-0.8473751264805804
P56556	5XTD-E	NADH dehydrogenase [ubiquinone] 1 alpha subcomplex subunit 6	-39.0297	-0.8444653522483877
Q16512	4OTI-A	Serine/threonine-protein kinase N1	-39.0185	-0.8429281130313809
P0CG05	5IQ7-L	10E8-S74W Light Chain	-39.0181	-0.8428732116307727
P02042	1SHR-B	Hemoglobin delta chain	-39.0166	-0.8426673313784949
P51649	2W8O-A	SUCCINIC SEMIALDEHYDE DEHYDROGENASE MITOCHONDRIAL	-39.0023	-0.8407046063067802
Q03111	6HPW-A	Protein ENL	-38.9964	-0.8398948106478215
P04626	3PP0-A	Receptor tyrosine-protein kinase erbB-2	-38.9891	-0.8388928600867361
C1K0Y1	6ULI-A	HLA class I antigen	-38.9873	-0.8386458037840023
O15530	5HNG-A	3-phosphoinositide-dependent protein kinase 1	-38.983	-0.8380556137274726
P02788	1VFD-A	Lactotransferrin	-38.9814	-0.8378360081250436
P55196	2EXG-A	Afadin	-38.9808	-0.8377536560241325
Q9UIK4	1WMK-A	Death-associated protein kinase 2	-38.9625	-0.8352419169463432
O00763	5KKN-B	Acetyl-CoA carboxylase 2	-38.9605	-0.8349674099433068
Q15691	1TXQ-B	Microtubule-associated protein RP/EB family member 1	-38.9593	-0.834802705741484
P12429	1AII-A	ANNEXIN III	-38.9481	-0.8332654665244762
Q9NWM8	4DIP-A	Peptidyl-prolyl cis-trans isomerase FKBP14	-38.9468	-0.833087036972503
Q16820	4GWN-A	Meprin A subunit beta	-38.9392	-0.8320439103609617
P01834	5C7K-F	Antibody Fab 8ANC195 light chain	-38.9334	-0.8312478400521542
P49792	4LQW-A	E3 SUMO-protein ligase RanBP2	-38.9246	-0.8300400092387912
Q9Y5P4	6J0O-A	Goodpasture antigen binding protein	-38.922	-0.8296831501348428
P60891	3EFH-A	Ribose-phosphate pyrophosphokinase I	-38.9118	-0.8282831644193542
Q9UBN7	5EDU-B	Maltose-binding periplasmic protein, Histone deacetylase 6 chimera	-38.8878	-0.8249890803829096
Q9H6E5	5WU2-A	Speckle targeted PIP5K1A-regulated poly(A) polymerase	-38.8772	-0.8235341932668138
Q03013	4GTU-A	GLUTATHIONE S-TRANSFERASE	-38.8707	-0.822642045506943
P61158	6UHC-A	Actin-related protein 3	-38.8703	-0.8225871441063357
P02787	5H52-A	Serotransferrin	-38.8677	-0.8222302850023874
Q6ZMT4	3KV5-A	JmjC domain-containing histone demethylation protein 1D	-38.8596	-0.8211185316400875
Q13572	2QB5-A	Inositol-tetrakisphosphate 1-kinase	-38.858	-0.8208989260376575
P43250	3NYN-A	G protein-coupled receptor kinase 6	-38.8558	-0.8205969683343174
Q92831	5FE9-A	Histone acetyltransferase KAT2B	-38.8516	-0.820020503627939
O95445	2WEX-A	APOLIPOPROTEIN M	-38.8514	-0.8199930529276354
S6C4S0	4NM8-H	Fab F045-092 heavy chain	-38.8498	-0.8197734473252063
P12277	3B6R-A	Creatine kinase B-type	-38.8488	-0.8196361938236871
Q13489	3M0A-D	BACULOVIRAL IAP REPEAT-CONTAINING PROTEIN 3	-38.8449	-0.8191009051677656
Q02763	2P4I-A	Angiopoietin-1 receptor	-38.8418	-0.8186754193130578
P62136	3EGH-A	Serine/threonine-protein phosphatase PP1-alpha catalytic subunit	-38.8383	-0.8181950320577426
P47871	5XF1-A	Glucagon receptor,Endolysin,Glucagon receptor	-38.8351	-0.8177558208528833
A0FGR8	4NPJ-A	Extended synaptotagmin-2	-38.8335	-0.8175362152504542
P00492	3GGC-A	Hypoxanthine-guanine phosphoribosyltransferase	-38.8201	-0.8156970183301054
Q8N884	6CTA-A	Cyclic GMP-AMP synthase	-38.8072	-0.8139264481605172
Q96KQ7	5TUY-B	Histone-lysine N-methyltransferase EHMT2	-38.7987	-0.8127597933976091
Q16827	2GJT-A	Receptor-type tyrosine-protein phosphatase O	-38.7977	-0.8126225398960909
P29350	2B3O-A	Tyrosine-protein phosphatase, non-receptor type 6	-38.7866	-0.8110990260292354
Q96MK3	5YH3-A	Pseudokinase FAM20A	-38.7831	-0.8106186387739203
Q9Y230	6H7X-A	RuvB-like 2	-38.7748	-0.8094794347113168
P51532	5DKD-A	Transcription activator BRG1	-38.7688	-0.8086559137022056
O14744	5EMM-A	Protein arginine N-methyltransferase 5	-38.7529	-0.8064735830280608
P23497	5PZC-A	Nuclear autoantigen Sp-100	-38.7477	-0.8057598648201653
Q13867	1CB5-A	BLEOMYCIN HYDROLASE	-38.7424	-0.8050324212621173
P61626	2BQI-A	PROTEIN (LYSOZYME)	-38.7424	-0.8050324212621173
P23415	4X5T-E	Proton-gated ion channel,GLRA1 protein,GLRA1 protein	-38.7392	-0.804593210057257
P09936	3IFW-A	Ubiquitin carboxyl-terminal hydrolase isozyme L1	-38.7364	-0.8042089002530062
Q13467	6O39-C	Frizzled-5	-38.7308	-0.8034402806445022
P32322	2GER-A	Pyrroline-5-carboxylate reductase 1, mitochondrial	-38.7096	-0.8005305064123095
P01011	3DLW-A	ANTICHYMOTRYPSIN	-38.7058	-0.8000089431065394
P47895	5FHZ-C	Aldehyde dehydrogenase family 1 member A3	-38.7051	-0.7999128656554761
P09960	5NID-A	Leukotriene A-4 hydrolase	-38.6967	-0.7987599362427203
O00141	3HDN-A	Serine/threonine-protein kinase Sgk1	-38.6772	-0.7960834929631091
P04040		CATALASE	-38.6762	-0.7959462394615909
P51812	4NW6-A	Ribosomal protein S6 kinase alpha-3	-38.6689	-0.7949442889005056
Q92918	6CQF-A	Mitogen-activated protein kinase kinase kinase kinase 1	-38.6679	-0.7948070353989873
Q53GL7	6FXI-A	Poly [ADP-ribose] polymerase 10	-38.6596	-0.7936678313363829
Q9BVS4	6FDO-A	Serine/threonine-protein kinase RIO2	-38.6596	-0.7936678313363829
Q9BYF1	6ACK-D	Angiotensin-converting enzyme 2	-38.659	-0.793585479235472
P45984	3NPC-A	Mitogen-activated protein kinase 9	-38.6579	-0.7934345003838015
Q13526	5BMY-A	Peptidyl-prolyl cis-trans isomerase NIMA-interacting 1,Maltose-binding periplasmic protein	-38.6505	-0.7924188244725648
Q9UMR7	5B1X-A	C-type lectin domain family 4 member A	-38.6412	-0.7911423669084421
P18825	6KUW-A	Alpha-2C adrenergic receptor	-38.6301	-0.7896188530415867
P19525	6D3L-A	Interferon-induced, double-stranded RNA-activated protein kinase	-38.5945	-0.784732628387527
P27707	5MQT-B	Deoxycytidine kinase	-38.5942	-0.784691452337072
P08514	1TYE-A	INTEGRIN ALPHA-IIB	-38.5831	-0.7831679384702166
P42574	1RHR-B	Procaspase-3	-38.5733	-0.7818228541553353
P49773	5I2F-B	Histidine triad nucleotide-binding protein 1	-38.5732	-0.7818091288051829
Q8N355	4HK0-B	10-1074 Fab Light Chain	-38.5636	-0.7804914951906053
Q96AT9	3QC3-A	D-ribulose-5-phosphate-3-epimerase	-38.5552	-0.7793385657778495
Q07817	5B1Z-A	Bcl-2-like protein 1,APOPTOSIS REGULATOR BCL-XL	-38.5428	-0.7776366223590199
O14561	5XTB-G	Acyl carrier protein, mitochondrial	-38.5415	-0.7774581928070458
Q92506	2PD6-D	Estradiol 17-beta-dehydrogenase 8	-38.539	-0.7771150590532497
Q6NS95	5WHJ-L	DX-2507 Fab light chain	-38.5356	-0.7766483971480869
Q12834	4GGA-A	Cell division cycle protein 20 homolog	-38.5297	-0.7758386014891271
Q9Y2R2	3BRH-A	Tyrosine-protein phosphatase non-receptor type 22	-38.5266	-0.7754131156344202
P17516	2FVL-A	Aldo-keto reductase family 1, member C4	-38.5199	-0.7744935171742457
Q12866	5K0X-A	Tyrosine-protein kinase Mer	-38.5053	-0.7724896160520751
P08684	6UNE-A	Cytochrome P450 3A4	-38.4904	-0.7704445388794495
Q04724	5MWJ-A	TRANSDUCIN-LIKE ENHANCER PROTEIN 1	-38.4634	-0.7667386943384493
O43683	6F7B-A	Mitotic checkpoint serine/threonine-protein kinase BUB1	-38.4588	-0.7661073282314637
Q8N4P3	3NR1-A	Guanosine-3',5'-bis(diphosphate) 3'-pyrophosphohydrolase MESH1	-38.4582	-0.7660249761305528
P19883	2B0U-C	Follistatin	-38.4569	-0.7658465465785786
P12544	1ORF-A	Granzyme A	-38.4565	-0.7657916451779713
P23470	3QCL-A	Receptor-type tyrosine-protein phosphatase gamma	-38.4562	-0.7657504691275163
Q9UIF7	3N5N-X	A/G-specific adenine DNA glycosylase	-38.4541	-0.7654622367743267
Q6NS87	2PYE-E	T-Cell Receptor, Beta Chain	-38.4454	-0.7642681313111159
O43781	5Y86-A	Dual specificity tyrosine-phosphorylation-regulated kinase 3	-38.4379	-0.763238730049727
P06213	3EKN-A	Insulin receptor	-38.4357	-0.7629367723463859
Q9NT68	6VHH-A	Teneurin-2	-38.4164	-0.7602877797670793
P28062	5L5P-Y	Proteasome subunit beta type-8,Proteasome subunit beta type-5	-38.4106	-0.7594917094582717
P37173	5QIN-A	TGF-beta receptor type-2	-38.4006	-0.7581191744430859
P36222	1NWR-A	Chitinase-3 like protein 1	-38.3894	-0.7565819352260791
Q13075	2VM5-A	BACULOVIRAL IAP REPEAT-CONTAINING PROTEIN 1	-38.3793	-0.7551956748607418
O00311	4F9B-A	Cell division cycle 7-related protein kinase,Cell division cycle 7-related protein kinase,Cell division cycle 7-related protein kinase	-38.3676	-0.7535898088929754
Q96EP0	4LJO-A	E3 ubiquitin-protein ligase RNF31	-38.3626	-0.7529035413853825
P46531	2F8X-K	Neurogenic locus notch homolog protein 1	-38.3531	-0.7515996331209561
P25774	5QBY-A	Cathepsin S	-38.3473	-0.7508035628121487
O15118	6UOX-A	Niemann-Pick C1 protein	-38.3376	-0.7494722038474196
O75815	3T6A-A	Breast cancer anti-estrogen resistance protein 3	-38.3295	-0.7483604504851198
P54753	5L6P-A	Ephrin type-B receptor 3	-38.3148	-0.7463428240127968
P04062	6MOZ-A	Glucosylceramidase	-38.3145	-0.7463016479623419
P38646	3N8E-B	Stress-70 protein, mitochondrial	-38.3141	-0.7462467465617346
P42330	1RY0-A	Aldo-keto reductase family 1 member C3	-38.299	-0.7441742186888044
Q8WWQ0	5RKK-A	PH-interacting protein	-38.2866	-0.7424722752699747
Q9NQR1	5T5G-A	N-lysine methyltransferase KMT5A	-38.2817	-0.7417997331125341
Q92876	5NX3-A	Kallikrein-6	-38.2805	-0.7416350289107123
Q6PYX1	3DRO-B	Hepatitis B virus receptor binding protein	-38.2796	-0.7415115007593454
Q92871	6CFU-A	Phosphomannomutase 1	-38.2657	-0.739603677088238
P41227	6C95-B	N-alpha-acetyltransferase 10	-38.2518	-0.7376958534171306
Q9NQH7		Probable Xaa-Pro aminopeptidase 3	-38.2264	-0.7342096144785596
P37840	3Q28-A	Maltose-binding periplasmic protein/alpha-synuclein chimeric protein	-38.2241	-0.7338939314250672
Q9NZU7	3OX5-A	Calcium-binding protein 1	-38.2241	-0.7338939314250672
Q9H5I1	2R3A-A	Histone-lysine N-methyltransferase SUV39H2	-38.2114	-0.7321508119557817
Q01415	2A2D-A	N-acetylgalactosamine kinase	-38.2101	-0.7319723824038075
P55212	6DEU-A	Caspase-6	-38.2079	-0.7316704247004674
Q8N0W4	2XB6-A	Neuroligin-4, X-linked	-38.2067	-0.7315057204986446
O15294, P51610	5LWV-A	Host cell factor 1,UDP-N-acetylglucosamine--peptide N-acetylglucosaminyltransferase 110 kDa subunit	-38.1977	-0.7302704389849779
P50750	4BCJ-A	Cell division protein kinase 9	-38.1864	-0.7287194744178188
P08246	1PPF-E	HUMAN LEUKOCYTE ELASTASE	-38.1695	-0.7263998902421558
Q6UWY2	4Q7Z-A	Serine protease 57	-38.1591	-0.7249724538263637
P10586	2YD8-A	RECEPTOR-TYPE TYROSINE-PROTEIN PHOSPHATASE F	-38.1572	-0.7247116721734785
P16109	1G1Q-A	P-SELECTIN	-38.1427	-0.7227214964014592
Q9Y5X1	3DYU-A	Sorting nexin-9	-38.1408	-0.7224607147485742
Q9UIF8	6FHQ-A	Bromodomain adjacent to zinc finger domain protein 2B	-38.1284	-0.7207587713297445
P34925	6TUA-A	Tyrosine-protein kinase RYK	-38.1278	-0.7206764192288336
Q460N3	4F0E-A	Poly [ADP-ribose] polymerase 15	-38.1276	-0.72064896852853
P54577	1Q11-A	Tyrosine--tRNA ligase, cytoplasmic	-38.1216	-0.7198254475194189
P15309	2HPA-B	PROTEIN (ACID PHOSPHATASE)	-38.1216	-0.7198254475194189
Q8TCD5	4L57-B	5'(3')-deoxyribonucleotidase, cytosolic type	-38.1196	-0.7195509405163815
P49354	2H6G-A	Protein farnesyltransferase alpha subunit	-38.1112	-0.7183980111036257
Q16611	5FMI-A	Bcl-2 homologous antagonist/killer	-38.1103	-0.7182744829522598
Q16740	1TG6-G	Putative ATP-dependent Clp protease proteolytic subunit	-38.1053	-0.7175882154446668
P11216	5IKO-A	Glycogen phosphorylase, brain form	-38.1032	-0.7172999830914781
P17050	3H55-B	Alpha-N-acetylgalactosaminidase	-38.1012	-0.7170254760884407
Q8TAX9	5TJ2-A	Sugar ABC transporter substrate-binding protein,Gasdermin-B	-38.0976	-0.7165313634829742
Q8TCD0	3MNW-A	8ANC195 Fab light chain	-38.0937	-0.7159960748270517
Q9GZZ1	6WF5-A	N-alpha-acetyltransferase 50	-38.0876	-0.7151588284677893
P04746	1XD0-A	Pancreatic alpha-amylase	-38.0872	-0.715103927067182
P62820	3SFV-A	Ras-related protein Rab-1A	-38.0855	-0.7148705961146006
P50336	3NKS-A	Protoporphyrinogen oxidase	-38.0657	-0.7121529767845334
P16234	6A32-A	Platelet-derived growth factor receptor alpha	-38.0614	-0.7115627867280037
Q9NYV4	6TD3-B	Cyclin-dependent kinase 12	-38.0498	-0.7099706461103886
P56373	5SVJ-A	P2X purinoceptor 3	-38.0463	-0.7094902588550744
Q8NHL6	6EWA-D	Leukocyte immunoglobulin-like receptor subfamily B member 1	-38.0372	-0.7082412519912553
P11021	6CZ1-A	Endoplasmic reticulum chaperone BiP	-38.0372	-0.7082412519912553
Q96CA5	2I3I-A	Baculoviral IAP repeat-containing protein 7	-38.0357	-0.7080353717389776
Q05209	5HDE-A	Tyrosine-protein phosphatase non-receptor type 12	-38.0291	-0.7071294986289555
Q9NX74	6EZB-A	tRNA-dihydrouridine(20) synthase [NAD(P)+]-like	-38.0257	-0.7066628367237926
Q9BV20	4LDQ-A	Methylthioribose-1-phosphate isomerase	-38.0224	-0.706209900168781
P16442	5C3A-A	ABO blood group (transferase A, alpha 1-3-N-acetylgalactosaminyltransferase transferase B, alpha 1-3-galactosyltransferase)	-38.0202	-0.7059079424654411
P08236	1BHG-B	Beta-glucuronidase	-38.0174	-0.7055236326611891
P08603	4AYE-A	Complement factor H	-38.0153	-0.7052354003080004
Q10589	3MQ9-C	Bone marrow stromal antigen 2 fused to Maltose-binding periplasmic protein	-38.0138	-0.7050295200557226
Q14145	4N1B-B	Kelch-like ECH-associated protein 1	-38.0114	-0.7047001116520779
Q6P4G7	4L9L-A	Human MAIT TCR alpha chain	-38.0105	-0.7045765835007111
Q5T1C6	4AE8-A	Thioesterase superfamily member 4	-38.0053	-0.7038628652928145
Q15286	3TW8-B	Ras-related protein Rab-35	-37.9997	-0.7030942456843106
P31151	2WOR-A	PROTEIN S100-A7	-37.9858	-0.7011864220132032
Q9Y2J8	4N2I-A	Protein-arginine deiminase type-2	-37.9781	-0.7001295700515107
P51570	6Q3W-A	Galactokinase	-37.9773	-0.700019767250296
P52732, Q15691	5JV3-B	Chimera protein of Kinesin-like protein KIF11 and Microtubule-associated protein RP/EB family member 1	-37.9626	-0.6980021407779741
P48061	2K05-A	Stromal cell-derived factor 1	-37.9615	-0.6978511619263036
P31939	1PL0-A	Bifunctional purine biosynthesis protein PURH	-37.9512	-0.6964374508606627
Q6P2P2	6PDM-A	Protein arginine N-methyltransferase 9	-37.9451	-0.6956002045013993
Q13472	4CGY-A	DNA TOPOISOMERASE 3-ALPHA	-37.9342	-0.6941041413348474
P59665	3GNY-A	Neutrophil defensin 1	-37.932	-0.6938021836315074
P00918	3S72-B	CARBONIC ANHYDRASE II	-37.929	-0.6933904231269519
P41743	6ILZ-A	Protein kinase C iota type	-37.9157	-0.6915649515567553
P35610	6P2P-D	Sterol O-acyltransferase 1	-37.9155	-0.6915375008564517
P30520	2V40-A	ADENYLOSUCCINATE SYNTHETASE ISOZYME 2	-37.9148	-0.6914414234053885
P40306	6AVO-B	Proteasome subunit beta type-10,Proteasome subunit beta type-2	-37.9073	-0.6904120221439995
P54762	5MJB-A	Ephrin type-B receptor 1	-37.9046	-0.6900414376898999
Q8N608	4WJL-A	Inactive dipeptidyl peptidase 10	-37.8963	-0.6889022336272954
O95486	5VNL-B	Protein transport protein Sec24A	-37.8959	-0.6888473322266881
P09238	4ILW-D	Stromelysin-2	-37.894	-0.688586550573803
Q13825	1HZD-D	Methylglutaconyl-CoA hydratase	-37.8934	-0.6885041984728921
Q9Y3E1	6IIS-A	Hepatoma-derived growth factor-related protein 3	-37.8927	-0.6884081210218289
P42858	3IOW-C	Maltose-binding periplasmic protein,Huntingtin fusion protein	-37.8902	-0.6880649872680329
P07333, P11362	3DPK-A	Macrophage colony-stimulating factor 1 receptor, Basic fibroblast growth factor receptor 1	-37.8897	-0.6879963605172733
P33316	5H4J-A	dUTP pyrophosphatase	-37.8837	-0.6871728395081622
Q9HD40	3HL2-B	O-phosphoseryl-tRNA(Sec) selenium transferase	-37.8826	-0.6870218606564916
Q96QU1	6EB5-B	Protocadherin-15	-37.8778	-0.6863630438492033
Q6P988	4UZ9-A	Protein notum homolog	-37.8738	-0.6858140298431296
P04439	6O9B-A	HLA class I histocompatibility antigen, A-2 alpha chain	-37.8693	-0.6851963890862962
P23258	3CB2-A	tubulin gamma-1 chain	-37.8679	-0.6850042341841697
P61086	6JB7-A	Ubiquitin-conjugating enzyme E2 K	-37.8661	-0.684757177881437
Q10588	1ISM-A	bone marrow stromal cell antigen 1	-37.863	-0.684331692026729
P63208	2E32-B	SKP1	-37.8596	-0.6838650301215662
Q02078	1C7U-A	Myocyte-specific enhancer factor 2A	-37.8537	-0.6830552344626074
P35236	3O4S-A	Tyrosine-protein phosphatase non-receptor type 7	-37.8295	-0.6797336997258591
O43865		Putative adenosylhomocysteinase 2	-37.8294	-0.6797199743757067
O43324	5Y6L-B	Eukaryotic translation elongation factor 1 epsilon-1	-37.8257	-0.6792121364200879
P03886	5XTD-s	NADH-ubiquinone oxidoreductase chain 1	-37.8076	-0.6767278480426031
Q13451	3O5D-A	Peptidyl-prolyl cis-trans isomerase FKBP5	-37.803	-0.6760964819356174
O14920	4KIK-B	Inhibitor of nuclear factor kappa-B kinase subunit beta	-37.7975	-0.6753415876772659
P20718	4GAW-A	Granzyme H	-37.7963	-0.675176883475444
P26045	4RI5-A	Tyrosine-protein phosphatase non-receptor type 3	-37.7955	-0.6750670806742285
P0DJD7	1PSN-A	PEPSIN 3A	-37.7944	-0.674916101822559
P10153	1HI5-A	EOSINOPHIL-DERIVED NEUROTOXIN	-37.7906	-0.6743945385167879
Q6IQ55	6VRF-A	Tau-tubulin kinase 2	-37.7894	-0.6742298343149661
Q04609	4MCQ-A	Glutamate carboxypeptidase II	-37.7801	-0.6729533767508433
P43378	4GE2-A	Tyrosine-protein phosphatase non-receptor type 9	-37.7769	-0.6725141655459841
P07954	3E04-B	Fumarate hydratase	-37.7437	-0.6679573492955692
P09210	2WJU-B	GLUTATHIONE S-TRANSFERASE A2	-37.7306	-0.6661593284256773
P01848	4X6D-G	NKT15 alpha-chain	-37.7298	-0.6660495256244617
P10720	4HSV-B	Platelet factor 4 variant	-37.7183	-0.664471110356999
Q9Y6M4	6GRO-A	Casein kinase I isoform gamma-3	-37.7073	-0.6629613218402949
P28335	6BQG-A	5-hydroxytryptamine receptor 2C,Soluble cytochrome b562	-37.7066	-0.6628652443892327
P30711	2C3T-B	GLUTATHIONE S-TRANSFERASE THETA 1	-37.7005	-0.6620279980299691
Q86Y39	5XTC-V	NADH dehydrogenase [ubiquinone] 1 alpha subcomplex subunit 11	-37.6969	-0.6615338854245026
P63279	5F6X-A	SUMO-conjugating enzyme UBC9	-37.6794	-0.6591319491479287
Q15858	5EK0-A	Chimera of bacterial Ion transport protein and human Sodium channel protein type 9 subunit alpha	-37.6784	-0.6589946956464106
O14558, P31947	5OKF-A	14-3-3 protein sigma,Heat shock protein beta-6	-37.6566	-0.6560025693133059
Q9Y4E8	6GHA-A	Ubiquitin carboxyl-terminal hydrolase 15	-37.6552	-0.6558104144111805
Q05066, Q8N884	6EDB-A	Sex-determining region Y protein,Cyclic GMP-AMP synthase	-37.6525	-0.6554398299570808
Q9UKF6	6M8Q-A	Cleavage and polyadenylation specificity factor subunit 3	-37.6398	-0.6536967104877953
O76074	3LFV-B	cGMP-specific 3',5'-cyclic phosphodiesterase	-37.6397	-0.653682985137643
O00764		Pyridoxal kinase	-37.6389	-0.6535731823364285
Q13237	5JIZ-A	cGMP-dependent protein kinase 2	-37.6098	-0.6495791054422395
P01009	3DRU-A	Alpha-1-antitrypsin	-37.6062	-0.649084992836773
Q03431	3L2J-B	Fusion protein of Maltose-binding periplasmic protein and Parathyroid hormone/parathyroid hormone-related peptide receptor	-37.5905	-0.6469301128629319
P05121	9PAI-A	PLASMINOGEN ACTIVATOR INHIBITOR 1	-37.5819	-0.6457497327498725
O75907	6VZ1-B	Diacylglycerol O-acyltransferase 1	-37.5725	-0.6444595498355984
Q2M1P5	2XT3-A	KINESIN-LIKE PROTEIN KIF7	-37.5708	-0.644226218883017
Q15678	6IWD-A	Tyrosine-protein phosphatase non-receptor type 14	-37.5612	-0.6429085852684393
Q9Y6K1	4U7T-C	DNA (cytosine-5)-methyltransferase 3A	-37.5573	-0.6423732966125169
P17987	6NRD-A	T-complex protein 1 subunit alpha	-37.5572	-0.6423595712623655
Q5TA50	4K8N-A	Glycolipid transfer protein domain-containing protein 1	-37.5456	-0.6407674306447505
Q99952	2OC3-A	Tyrosine-protein phosphatase non-receptor type 18	-37.5437	-0.6405066489918654
P49863	1MZD-A	pro-granzyme K	-37.5346	-0.6392576421280464
P11388	4R1F-A	DNA topoisomerase II, alpha isozyme	-37.5288	-0.6384615718192389
Q10469	5VCR-A	Alpha-1,6-mannosyl-glycoprotein 2-beta-N-acetylglucosaminyltransferase	-37.5237	-0.6377615789614945
Q96J94	3O3I-X	Piwi-like protein 1	-37.5164	-0.6367596284004092
Q9H4A3	4PWN-A	Serine/threonine-protein kinase WNK1	-37.5087	-0.6357027764387166
Q9Y6R1	6CAA-B	Electrogenic sodium bicarbonate cotransporter 1	-37.5009	-0.6346321991268727
P11766	1MC5-A	Alcohol dehydrogenase class III chi chain	-37.4995	-0.6344400442247463
O60678	4RYL-A	PRMT3 protein	-37.4972	-0.6341243611712539
Q9UBP0	3VFD-A	Spastin	-37.4937	-0.6336439739159387
Q9BZX2	6N55-H	Uridine-cytidine kinase 2	-37.4811	-0.6319145797968055
P12004	5E0T-A	Proliferating cell nuclear antigen	-37.4782	-0.6315165446424023
Q6N030	2NY1-D	ANTIBODY 17B, HEAVY CHAIN	-37.4696	-0.6303361645293428
P49862	6Y4S-A	Kallikrein-7	-37.4687	-0.630212636377976
A0A0B4J271, P01848	5HYJ-D	1E6 TCR Alpha Chain	-37.452	-0.6279205029026166
O75787	3LBS-B	Maltose-binding periplasmic protein, Renin receptor	-37.4506	-0.6277283480004912
Q8TDQ0	5F71-A	Hepatitis A virus cellular receptor 2	-37.4495	-0.6275773691488206
P80188	5JR8-A	Neutrophil gelatinase-associated lipocalin	-37.4493	-0.6275499184485169
P08579	1A9N-B	SPLICEOSOMAL U2B''	-37.435	-0.6255871933768024
P41597	6GPX-A	C-C chemokine receptor type 2,Rubredoxin,C-C chemokine receptor type 2	-37.4332	-0.6253401370740685
Q9Y223	4ZHT-B	Bifunctional UDP-N-acetylglucosamine 2-epimerase/N-acetylmannosamine kinase	-37.4279	-0.6246126935160207
Q13356	1ZKC-A	Peptidyl-prolyl cis-trans isomerase like 2	-37.4257	-0.6243107358126796
P24530	6K1Q-A	Endothelin B receptor,Endolysin,Endothelin B receptor	-37.4057	-0.6215656657823098
P58753	3UB4-A	Toll/interleukin-1 receptor domain-containing adapter protein	-37.4029	-0.6211813559780578
O00481	6ITA-A	Butyrophilin subfamily 3 member A1	-37.4019	-0.6210441024765386
P30281		CCND3 protein	-37.4016	-0.6210029264260837
O15164	3O37-A	Transcription intermediary factor 1-alpha	-37.3885	-0.6192049055561908
P23284	3ICH-A	PEPTIDYL-PROLYL CIS-TRANS ISOMERASE B	-37.3874	-0.6190539267045203
Q9UHP3	5O71-A	Ubiquitin carboxyl-terminal hydrolase 25	-37.3699	-0.6166519904279464
O75581	5AIR-A	Low-density lipoprotein receptor-related protein 6,Glycogen synthase kinase-3 beta	-37.3683	-0.6164323848255163
Q13427	2WFI-A	PEPTIDYL-PROLYL CIS-TRANS ISOMERASE G	-37.3507	-0.6140167231987911
Q9UBX1	1M6D-B	Cathepsin F	-37.3502	-0.6139480964480315
Q709F0	2WBI-A	ACYL-COA DEHYDROGENASE FAMILY MEMBER 11	-37.3401	-0.6125618360826942
P49336-2	5IDN-A	Cyclin-dependent kinase 8	-37.3314	-0.6113677306194835
O15519	3H13-A	CASP8 and FADD-like apoptosis regulator	-37.3241	-0.6103657800583981
Q96RU8	5CEK-A	Tribbles homolog 1	-37.3229	-0.6102010758565753
P08311	1AU8-A	cathepsin G	-37.3185	-0.6095971604498943
Q96RR4	6BRC-A	Calcium/calmodulin-dependent protein kinase kinase 2	-37.3083	-0.6081971747344057
P25929	5ZBQ-A	Neuropeptide Y receptor type 1,T4 Lysozyme	-37.306	-0.6078814916809124
Q5JP69	2ODQ-A	Complement C2	-37.3028	-0.6074422804760532
Q00987	1YCR-A	E3 ubiquitin-protein ligase Mdm2	-37.3027	-0.6074285551259019
P01024	6RUV-A	COMPLEMENT C3 BETA CHAIN	-37.2938	-0.6062069989623864
P60174	4ZVJ-A	Triosephosphate isomerase	-37.292	-0.6059599426596537
Q7Z3C6	6WR4-C	Autophagy-related protein 9A	-37.2769	-0.6038874147867235
P42262	3UA8-A	Glutamate receptor 2	-37.2744	-0.6035442810329275
Q9HCE5	5IL1-B	METTL14	-37.2694	-0.6028580135253345
Q13554	3BHH-A	Calcium/calmodulin-dependent protein kinase type II beta chain	-37.2625	-0.6019109643648575
P35367	3RZE-A	Histamine H1 receptor, Lysozyme chimera	-37.2522	-0.6004972532992165
Q9BV86	2EX4-B	adrenal gland protein AD-003	-37.2477	-0.5998796125423832
Q15059	2NXB-A	Bromodomain-containing protein 3	-37.2448	-0.5994815773879789
Q9BY41	4QA1-A	Histone deacetylase 8	-37.2363	-0.5983149226250718
O60760	1V40-A	Hematopoietic prostaglandin D synthase	-37.2237	-0.5965855285059386
P23381	1R6U-B	Tryptophan--tRNA ligase, cytoplasmic	-37.2061	-0.5941698668792124
P11712	5X24-A	Cytochrome P450 2C9	-37.186	-0.5914110714986902
P46063	2WWY-B	ATP-DEPENDENT DNA HELICASE Q1	-37.1755	-0.5899699097327457
P0DUB6	1XV8-A	Alpha-amylase	-37.1605	-0.5879111072099678
P48443	2GL8-D	Retinoic acid receptor RXR-gamma	-37.16	-0.5878424804592082
P41586	3N94-A	Fusion protein of Maltose-binding periplasmic protein and pituitary adenylate cyclase 1 Receptor-short	-37.1487	-0.5862915158920491
Q9BYE2	6KD5-B	Transmembrane protease serine 13	-37.1448	-0.5857562272361266
P41143	6PT2-B	Delta opioid receptor	-37.1336	-0.5842189880191199
P19652	3APX-A	Alpha-1-acid glycoprotein 2	-37.1324	-0.5840542838172971
P09601	1S8C-A	Heme oxygenase 1	-37.1227	-0.582722924852568
Q7Z3Y4	5VL7-L	Fab33 light chain	-37.1222	-0.5826542981018085
Q14831	5C5C-A	Metabotropic glutamate receptor 7	-37.1204	-0.5824072417990747
P07477	1TRN-B	Trypsin-1	-37.1053	-0.5803347139261454
Q15758	6GCT-A	Neutral amino acid transporter B(0)	-37.0988	-0.5794425661662748
Q8TDX7	6S76-A	Serine/threonine-protein kinase Nek7	-37.0861	-0.5776994466969901
A0A0B4J2E0, A0A5B9	5C09-E	1E6 TCR Beta Chain	-37.0675	-0.5751465315687457
Q9BZR6	1OZN-A	Reticulon 4 receptor	-37.0635	-0.574597517562671
Q9UM07	5N0Y-A	Protein-arginine deiminase type-4	-37.0604	-0.574172031707964
Q8IVW4	3ZDU-A	CYCLIN-DEPENDENT KINASE-LIKE 3	-37.0482	-0.5724975389894381
Q6XQN6	4YUB-A	Nicotinate phosphoribosyltransferase	-37.0296	-0.5699446238611937
Q8NFU5	6M8B-A	Inositol polyphosphate multikinase,Inositol polyphosphate multikinase	-37.0271	-0.5696014901073968
Q01813	4U1R-C	ATP-dependent 6-phosphofructokinase, platelet type	-37.0253	-0.569354433804664
P50225	2D06-A	Phenol-sulfating phenol sulfotransferase 1	-37.0199	-0.5686132648964638
P17706	1L8K-A	T-cell protein-tyrosine phosphatase	-37.0166	-0.5681603283414522
P19801	3HII-B	Amiloride-sensitive amine oxidase	-36.9925	-0.5648525189548562
P04180	4XX1-A	Phosphatidylcholine-sterol acyltransferase	-36.9888	-0.5643446809992374
Q13231	5NRF-A	Chitotriosidase-1	-36.9871	-0.564111350046656
P07306	5JQ1-A	Asialoglycoprotein receptor 1	-36.9828	-0.5635211599901263
P41145	6VI4-B	Kappa opioid receptor	-36.9795	-0.5630682234351158
S6BGE0		CH03 Heavy Chain	-36.9783	-0.562903519233293
O95831	1M6I-A	Programmed cell death protein 8	-36.9756	-0.5625329347791933
Q13557	2WEL-A	Calcium/calmodulin-dependent protein kinase type II subunit delta	-36.9749	-0.5624368573281301
P51857	3CAS-A	3-oxo-5-beta-steroid 4-dehydrogenase	-36.9571	-0.5599937450011002
P49642	4RR2-A	DNA primase small subunit	-36.953	-0.5594310056448751
Q9UBG0	5E4L-A	C-type mannose receptor 2	-36.9504	-0.5590741465409268
P07327	1HSO-A	Alcohol dehydrogenase alpha chain	-36.9455	-0.5584016043834862
Q13501	6MJ7-A	Sequestosome-1, Arg-Glu peptide chimera	-36.9454	-0.5583878790333339
Q92600	4CT7-B	CELL DIFFERENTIATION PROTEIN RCD1 HOMOLOG	-36.929	-0.5561369216084304
P08754	2IHB-A	GUANINE NUCLEOTIDE-BINDING PROTEIN G(K) SUBUNIT ALPHA	-36.927	-0.5558624146053931
Q9BPX1	5O6O-A	17-beta-hydroxysteroid dehydrogenase 14	-36.9263	-0.5557663371543299
Q13164	4B99-A	MITOGEN-ACTIVATED PROTEIN KINASE 7	-36.9237	-0.5554094780503815
P49189	6QAP-C	4-trimethylaminobutyraldehyde dehydrogenase	-36.9178	-0.5545996823914228
Q9Y4U1	3SBY-A	Methylmalonic aciduria and homocystinuria type C protein	-36.9169	-0.5544761542400558
P04183	1W4R-D	THYMIDINE KINASE	-36.9168	-0.5544624288899045
P49760	5UNP-A	Dual specificity protein kinase CLK2	-36.9152	-0.5542428232874744
P55899	6QIO-B	IgG receptor FcRn large subunit p51	-36.91	-0.5535291050795779
Q12923	1WCH-A	PROTEIN TYROSINE PHOSPHATASE, NON-RECEPTOR TYPE 13	-36.9049	-0.5528291122218335
O75530	6SFC-A	Polycomb protein EED	-36.8886	-0.5505918801470815
Q9H9S5	6KAJ-A	Fukutin-related protein	-36.8788	-0.5492467958322002
Q9NWW6	2QL6-A	nicotinamide riboside kinase 1	-36.8776	-0.5490820916303784
Q01973	6TU9-A	Inactive tyrosine-protein kinase transmembrane receptor ROR1	-36.8761	-0.5488762113781005
P43235	4DMX-A	Cathepsin K	-36.8698	-0.5480115143185335
P19784	6HMD-A	Casein kinase II subunit alpha'	-36.8592	-0.5465566272024376
Q13614	1ZSQ-A	Myotubularin-related protein 2	-36.846	-0.5447448809823925
M4Q8P8	6P8M-C	Gp120	-36.8443	-0.544511550029811
Q9Y3Q0	3FED-A	Glutamate carboxypeptidase III	-36.8229	-0.5415743250973146
Q8N2U3	6HAR-A	PRSS3 protein	-36.8143	-0.5403939449842562
Q9NRN7	2BYD-A	L-AMINOADIPATE-SEMIALDEHYDE DEHYDROGENASE-PHOSPHOPANTETHEINYL TRANSFERASE	-36.8132	-0.5402429661325857
P00734, P07204	5TO3-B	Prothrombin,Thrombomodulin	-36.8131	-0.5402292407824334
O14949	5XTE-N	Cytochrome b-c1 complex subunit 8	-36.8038	-0.5389527832183116
O60880	1KA7-A	SH2 DOMAIN PROTEIN 1A	-36.8017	-0.538664550865122
P03891	5XTC-i	NADH-ubiquinone oxidoreductase chain 2	-36.8002	-0.5384586706128441
Q9Y285	3L4G-A	Phenylalanyl-tRNA synthetase alpha chain	-36.7935	-0.5375390721526708
P26010	3V4V-B	Integrin beta-7	-36.7827	-0.5360567343362703
A6NHC0, P17655	2NQA-A	Calpain-8	-36.7278	-0.528521517102904
P55211	1NW9-B	Caspase-9	-36.722	-0.5277254467940965
O75636	2J64-B	FICOLIN-3	-36.7095	-0.5260097780251145
Q9UBT2	6CWY-D	SUMO-activating enzyme subunit 2	-36.7055	-0.5254607640190407
P12724	4OXF-A	Eosinophil cationic protein	-36.7004	-0.5247607711612965
P35247	2GGX-C	Pulmonary surfactant-associated protein D	-36.6991	-0.5245823416093224
Q15645	5WC2-A	Pachytene checkpoint protein 2 homolog	-36.695	-0.5240196022530962
P0C024	5T3P-B	Peroxisomal coenzyme A diphosphatase NUDT7	-36.6796	-0.521905898329711
Q9BUB5	2HW6-A	MAP kinase interacting serine/threonine kinase 1	-36.676	-0.5214117857242445
Q92843	2Y6W-A	BCL-2-LIKE PROTEIN 2	-36.6754	-0.5213294336233336
Q9P286	2F57-A	Serine/threonine-protein kinase PAK 7	-36.6605	-0.519284356450707
P42575	1PYO-C	Caspase-2	-36.6592	-0.5191059268987329
O75475	2MSR-B	PC4 and SFRS1-interacting protein	-36.6512	-0.5180078988865854
O00571	6CZ5-A	ATP-dependent RNA helicase DDX3X	-36.6478	-0.5175412369814215
Q8IX04	2I6T-A	UBIQUITIN-CONJUGATING ENZYME E2-LIKE ISOFORM A	-36.6457	-0.5172530046282328
O75604	5XVE-A	Ubiquitin carboxyl-terminal hydrolase 2	-36.6427	-0.5168412441236773
P21964	4PYJ-A	Catechol O-methyltransferase	-36.6292	-0.5149883218531771
Q9BZF1	5U78-A	Oxysterol-binding protein-related protein 8	-36.6286	-0.5149059697522662
P01857	3O11-H	Ig gamma-1 chain C region	-36.6266	-0.5146314627492298
P62826	3NBY-C	GTP-binding nuclear protein Ran	-36.6207	-0.51382166709027
P04406	3GPD-G	Glyceraldehyde-3-phosphate dehydrogenase	-36.6198	-0.5136981389389031
P01375	4TWT-A	Tumor necrosis factor	-36.614	-0.5129020686300956
Q9BZ11	1R55-A	ADAM 33	-36.6013	-0.5111589491608111
P49662	6KMZ-a	Caspase-4	-36.5945	-0.5102256253504843
P53634	1K3B-B	Dipeptidyl-peptidase 1	-36.5905	-0.5096766113444106
Q9UHL4	3JYH-B	Dipeptidyl peptidase 2	-36.5581	-0.505229597895211
P13569	2BBS-A	Cystic fibrosis transmembrane conductance regulator	-36.5415	-0.5029511897700031
P09237	2Y6D-A	MATRILYSIN	-36.523	-0.500411999991911
Q13324	3N96-A	Maltose binding protein-CRFR2 alpha	-36.5129	-0.4990257396265737
P40394	1AGN-B	ALCOHOL DEHYDROGENASE CLASS IV SIGMA CHAIN	-36.5117	-0.4988610354247509
P51684	6WWZ-R	C-C chemokine receptor type 6,C-C chemokine receptor type 6	-36.5097	-0.4985865284217145
Q5GJ75	4Q9V-A	Tumor necrosis factor alpha-induced protein 8-like protein 3	-36.509	-0.4984904509706512
Q8IVH8	5J5T-A	Mitogen-activated protein kinase kinase kinase kinase 3	-36.5027	-0.4976257539110841
P29375	6DQ5-A	Linked KDM5A Jmj Domain	-36.4973	-0.4968845850028849
Q86VU5	2AVD-B	Catechol-O-methyltransferase	-36.4945	-0.4965002751986329
P42345	5GPG-B	Serine/threonine-protein kinase mTOR	-36.4905	-0.4959512611925582
S6BAN1	5WHJ-H	DX-2507 Fab heavy chain	-36.4895	-0.49581400769104
Q59H18	6B5J-A	Serine/threonine-protein kinase TNNI3K	-36.4644	-0.4923689448029248
P41279	5IU2-A	Mitogen-activated protein kinase kinase kinase 8	-36.4475	-0.4900493606272619
Q13555	2V7O-A	CALCIUM/CALMODULIN-DEPENDENT PROTEIN KINASE TYPE II GAMMA CHAIN	-36.4447	-0.4896650508230099
Q12888	4X34-A	Tumor suppressor p53-binding protein 1	-36.4346	-0.4882787904576737
Q02153	5MNW-A	Guanylate cyclase soluble subunit beta-1	-36.4313	-0.4878258539026621
P13995	6KG2-A	Bifunctional methylenetetrahydrofolate dehydrogenase/cyclohydrolase, mitochondrial	-36.4296	-0.4875925229500807
Q96DE0	3COU-A	Nucleoside diphosphate-linked moiety X motif 16	-36.4181	-0.486014107682618
Q9Y698	6O9G-C	Glutamate receptor 2,Voltage-dependent calcium channel gamma-2 subunit	-36.4114	-0.4850945092224436
Q13043	3COM-A	Serine/threonine-protein kinase 4	-36.4066	-0.4844356924151543
Q9H2G2	2JFM-A	STE20-LIKE SERINE/THREONINE-PROTEIN KINASE	-36.4024	-0.4838592277087769
Q9NUW8	6MZ0-A	Tyrosyl-DNA phosphodiesterase 1	-36.4004	-0.4835847207057395
P27986	5SXD-B	Phosphatidylinositol 3-kinase regulatory subunit alpha	-36.4001	-0.4835435446552845
Q9NRC8	5IQZ-A	SIRT7 protein	-36.3917	-0.4823906152425287
O75151	3PU3-A	PHD finger protein 2	-36.3917	-0.4823906152425287
Q6PHR2	6FDZ-U	Serine/threonine-protein kinase ULK3	-36.3893	-0.482061206838884
P17980	5T0G-F	26S proteasome regulatory subunit 6A	-36.3854	-0.4815259181829616
O43741	2F15-A	5'-AMP-activated protein kinase, beta-2 subunit	-36.365	-0.4787259467519844
P51531	4QY4-A	Possible global transcription activator SNF2L2	-36.3634	-0.4785063411495543
P00325	1DEH-A	ALCOHOL DEHYDROGENASE	-36.3602	-0.4780671299446951
Q9Y5W5	2YGN-A	WNT INHIBITORY FACTOR 1	-36.3538	-0.4771887075349766
P49588	5V59-A	Alanine--tRNA ligase, cytoplasmic	-36.349	-0.4765298907276873
P11166	5EQG-A	Solute carrier family 2, facilitated glucose transporter member 1	-36.3322	-0.4742240319021767
P39086	2ZNU-A	Glutamate receptor, ionotropic kainate 1	-36.3299	-0.4739083488486843
P51813	6I99-A	Cytoplasmic tyrosine-protein kinase BMX	-36.3297	-0.4738808981483807
Q00536	5G6V-A	Cell division protein kinase 16	-36.3294	-0.4738397220979247
Q07820	6B4U-A	Maltose/maltodextrin-binding periplasmic protein,Induced myeloid leukemia cell differentiation protein Mcl-1	-36.3204	-0.472604440584258
Q5EFE5	6UMX-H	GL29H4-16 Fab Heavy Chain,GL29H4-16 Fab Heavy Chain	-36.3187	-0.4723711096316765
P10109	3NA1-C	Adrenodoxin	-36.3121	-0.4714652365216545
O15151	3U15-B	Mdm4 protein	-36.3095	-0.4711083774177062
Q8N2Q7	5OJ6-A	Neuroligin-1,Neuroligin-1	-36.3081	-0.4709162225155807
Q96FI4	1TDH-A	nei endonuclease VIII-like 1	-36.2807	-0.4671554765739732
P05156	5O32-J	Complement factor I	-36.2758	-0.4664829344165316
P34947	4TNB-A	G protein-coupled receptor kinase 5	-36.2712	-0.4658515683095469
P14635	6GU2-B	G2/mitotic-specific cyclin-B1	-36.2643	-0.4649045191490689
Q9UMX1	4BL9-A	MALTOSE-BINDING PERIPLASMIC PROTEIN, SUPPRESSOR OF FUSED HOMOLOG	-36.2614	-0.4645064839946656
Q8NHX9	6NQ2-B	Two pore calcium channel protein 2	-36.2525	-0.4632849278311501
Q9P2W7	1V82-B	Galactosylgalactosylxylosylprotein 3-beta-glucuronosyltransferase 1	-36.2518	-0.4631888503800879
O43497	6KZP-A	Voltage-dependent T-type calcium channel subunit alpha-1G,Voltage-dependent T-type calcium channel subunit alpha-1G	-36.2499	-0.4629280687272019
P48449	1W6K-A	LANOSTEROL SYNTHASE	-36.2478	-0.4626398363740132
Q9Y5X0	4ON3-A	Sorting nexin-10	-36.2366	-0.4611025971570064
Q01484	4D8O-A	Ankyrin-2	-36.2347	-0.4608418155041203
Q9NR22	4X41-A	Protein arginine N-methyltransferase 8	-36.2325	-0.4605398578007803
P0CG29	4MPF-A	Glutathione S-transferase theta-2	-36.2296	-0.460141822646376
Q9UKK9	5NQR-B	ADP-sugar pyrophosphatase	-36.2258	-0.4596202593406059
P21730	6C1Q-B	Soluble cytochrome b562, C5a anaphylatoxin chemotactic receptor 1 chimera	-36.2174	-0.4584673299278501
P00480	1FVO-A	ORNITHINE TRANSCARBAMYLASE	-36.2146	-0.4580830201235981
Q99828	6OD0-A	Calcium and integrin-binding protein 1	-36.2143	-0.4580418440731432
P55201	5EWD-A	Peregrin	-36.2129	-0.4578496891710167
P05451	1QDD-A	LITHOSTATHINE	-36.21	-0.4574516540166135
A0A0K0K1A5	5E9D-E	A6-TCR Vbeta	-36.1818	-0.4535811052737914
P61073	3OE6-A	C-X-C chemokine receptor type 4, Lysozyme Chimera	-36.181	-0.4534713024725759
O43447	1QOI-A	SNUCYP-20	-36.1742	-0.4525379786622501
P16070	1UUH-A	CD44 antigen	-36.1608	-0.4506987817419023
P14174	3JSF-A	Macrophage migration inhibitory factor	-36.1492	-0.4491066411242873
P35658	5DIS-D	Maltose-binding periplasmic protein,Nuclear pore complex protein Nup214	-36.1484	-0.4489968383230727
Q9HC16	4ROV-A	DNA dC->dU-editing enzyme APOBEC-3G	-36.1372	-0.447459599106065
P51787	6V01-A	Potassium voltage-gated channel subfamily KQT member 1	-36.1327	-0.4468419583492316
Q86U86	3TLP-A	Protein polybromo-1	-36.1313	-0.4466498034471061
P10415	2XA0-A	Apoptosis regulator Bcl-2	-36.1195	-0.4450302121291875
O60551	6PAU-A	Glycylpeptide N-tetradecanoyltransferase 2	-36.1195	-0.4450302121291875
P53582	2B3L-A	Methionine aminopeptidase 1	-36.1162	-0.4445772755741759
Q02108	3UVJ-A	Guanylate cyclase soluble subunit alpha-3	-36.114	-0.4442753178708349
P31946	6GNN-A	14-3-3 protein beta/alpha	-36.1062	-0.443204740558991
Q6PI48	4AH6-A	ASPARTATE--TRNA LIGASE, MITOCHONDRIAL	-36.106	-0.4431772898586874
O15540	5URA-A	FATTY ACID-BINDING PROTEIN, BRAIN	-36.0958	-0.4417773041431977
P06865	2GK1-I	Beta-hexosaminidase subunit alpha	-36.0952	-0.4416949520422868
Q2M2I8	5TE0-A	AP2-associated protein kinase 1	-36.0921	-0.4412694661875799
A0A578, A0A5B9	5BS0-E	Protein TRBV5-1,Human nkt tcr beta chain	-36.0808	-0.4397185016204208
Q14126	2YQG-A	Desmoglein-2	-36.0805	-0.4396773255699649
Q0Z7S8	4A60-A	FATTY ACID-BINDING PROTEIN 9 TESTIS LIPID-BINDING PROTEIN, TLBP, TESTIS-TYPE FATTY ACID-BINDING PROTEIN, T-FABP	-36.0758	-0.4390322341128279
O00238	3MDY-A	Bone morphogenetic protein receptor type-1B	-36.0724	-0.438565572207665
P62191	5VFR-B	26S proteasome regulatory subunit 4	-36.0688	-0.4380714596021985
Q96LA8	6W6D-A	Protein arginine N-methyltransferase 6	-36.0676	-0.4379067554003757
Q9UIF9	5T8R-A	Bromodomain adjacent to zinc finger domain protein 2A	-36.0631	-0.4372891146435423
P54687	2COI-A	branched chain aminotransferase 1, cytosolic	-36.0589	-0.4367126499371649
Q12959	1PDR-A	Disks large homolog 1	-36.0533	-0.4359440303286611
Q00610	6QNP-A	Clathrin heavy chain 1	-36.0531	-0.4359165796283574
O43639	4E6R-B	Cytoplasmic protein NCK2	-36.0464	-0.434996981168183
P13747	6GGM-A	MHC class I antigen	-36.0442	-0.434695023464842
Q12830	5R4I-A	Nucleosome-remodeling factor subunit BPTF	-36.0403	-0.4341597348089205
Q09013	2VD5-A	DMPK PROTEIN	-36.0387	-0.4339401292064904
P43490	4O1B-B	Nicotinamide phosphoribosyltransferase	-36.0334	-0.4332126856484425
P02671	1FZD-C	FIBRINOGEN-420	-36.0328	-0.4331303335475316
P28472, P31644	5O8F-B	Human GABAA receptor chimera beta3-alpha5,Gamma-aminobutyric acid receptor subunit beta-3,Gamma-aminobutyric acid receptor subunit alpha-5	-36.0321	-0.4330342560964683
P40337	5T35-D	Von Hippel-Lindau disease tumor suppressor	-36.0319	-0.4330068053961647
Q13093	5YEA-A	Platelet-activating factor acetylhydrolase	-36.0273	-0.432375439289179
Q6GMX8	2QAD-C	anti-HIV-1 antibody 412d light chain	-36.027	-0.4323342632387241
P48426	6OSP-A	PHOSPHATIDYLINOSITOL-5-PHOSPHATE 4-KINASE TYPE-2 ALPHA	-36.0182	-0.431126432425361
Q04756	1YC0-A	Hepatocyte growth factor activator	-36.0071	-0.4296029185585055
Q9UGL1	5FYV-A	LYSINE-SPECIFIC DEMETHYLASE 5B	-35.9951	-0.4279558765402832
P11926	1D7K-A	Ornithine decarboxylase	-35.9945	-0.4278735244393722
P68363	5N5N-J	Tubulin alpha-1B chain	-35.9851	-0.4265833415250982
O14976	5Y7Z-A	Cyclin-G-associated kinase	-35.9779	-0.4255951163141643
P13612	3V4V-A	Integrin alpha-4	-35.9705	-0.4245794404029276
O00187	3TVJ-B	Mannan-binding lectin serine protease 2	-35.9669	-0.4240853277974611
F6IQY1	6ID4-A	MHC class I antigen	-35.9604	-0.4231931800375904
Q15116	5GGR-Y	Programmed cell death protein 1	-35.9527	-0.4221363280758978
P49591	4L87-A	Serine--tRNA ligase, cytoplasmic	-35.9453	-0.4211206521646611
P48643	6NRD-M	T-complex protein 1 subunit epsilon	-35.9304	-0.4190755749920346
P62253	6D68-A	Ubiquitin-conjugating enzyme E2 G1	-35.9284	-0.4188010679889982
P62837	5D1K-A	Ubiquitin-conjugating enzyme E2 D2	-35.9258	-0.4184442088850499
P30926	6PV7-E	Fusion protein of Neuronal acetylcholine receptor subunit beta-4 and Soluble cytochrome b562	-35.9239	-0.4181834272321648
Q9Y5W9, Q9Y5X0	6KOK-A	Sorting nexin-11,Uncharacterized protein SNX10	-35.9196	-0.4175932371756351
Q16772	2VCV-B	GLUTATHIONE S-TRANSFERASE A3	-35.9196	-0.4175932371756351
P57768	5GW0-A	Sorting nexin-16	-35.9184	-0.4174285329738122
Q14451	5EEQ-A	Growth factor receptor-bound protein 7	-35.9116	-0.4164952091634866
Q92835	2YSX-A	Signaling inositol polyphosphate phosphatase SHIP II	-35.9028	-0.4152873783501234
P63000	5QQM-A	Ras-related C3 botulinum toxin substrate 1	-35.8933	-0.4139834700856981
P07384	1ZCM-A	Calpain 1, large [catalytic] subunit	-35.8858	-0.4129540688243092
P28222	5V54-B	5-hydroxytryptamine receptor 1B,OB-1 fused 5-HT1b receptor,5-hydroxytryptamine receptor 1B	-35.88	-0.4121579985155016
Q96SW2	6H0G-B	Protein cereblon	-35.8704	-0.410840364900923
P00390	3DJJ-A	PROTEIN (GLUTATHIONE REDUCTASE)	-35.8622	-0.4097148861884718
P63146	2YBF-A	UBIQUITIN-CONJUGATING ENZYME E2 B	-35.8607	-0.409509005936194
O95931	6V2R-A	Chromobox protein homolog 7	-35.8519	-0.4083011751228309
P0DOX5	6UGW-A	Fab H11-E heavy chain	-35.8516	-0.408259999072375
O00560	1R6J-A	Syntenin-1	-35.8476	-0.4077109850663012
Q16853	2Y73-B	MEMBRANE COPPER AMINE OXIDASE	-35.8458	-0.4074639287635674
Q9Y265	6QI8-B	RuvB-like 1	-35.8453	-0.4073953020128088
Q15831	2WTK-F	SERINE/THREONINE-PROTEIN KINASE 11	-35.8399	-0.4066541331046086
Q9Y5S2	5OTF-A	Serine/threonine-protein kinase MRCK beta	-35.8363	-0.4061600204991421
P17948	3HNG-A	Vascular endothelial growth factor receptor 1	-35.8342	-0.4058717881459533
Q8NEB9	4UWF-A	Phosphatidylinositol 3-kinase catalytic subunit type 3	-35.8336	-0.4057894360450415
P17813	5I04-A	Maltose-binding periplasmic protein,Endoglin	-35.8308	-0.4054051262407905
P27694	4LUZ-A	Replication protein A 70 kDa DNA-binding subunit	-35.8271	-0.4048972882851717
P60604	2LXP-A	Ubiquitin-conjugating enzyme E2 G2	-35.8219	-0.4041835700772751
Q16602	3N7S-A	Calcitonin gene-related peptide type 1 receptor	-35.8214	-0.4041149433265155
Q9NQ88	3DCY-A	REGULATOR PROTEIN	-35.818	-0.4036482814213527
O60894	6UMG-R	Receptor activity-modifying protein 1	-35.8036	-0.4016718309994866
Q16288	4YMJ-A	NT-3 growth factor receptor	-35.7976	-0.4008483099903755
Q16832	6FER-A	Discoidin domain-containing receptor 2	-35.7929	-0.4002032185332385
P47897	4YE8-A	Glutamine--tRNA ligase	-35.7928	-0.4001894931830862
P55055, Q15596	5I4V-A	Oxysterols receptor LXR-beta,Nuclear receptor coactivator 2	-35.7766	-0.3979659864584864
P41222	4ORR-A	Prostaglandin-H2 D-isomerase	-35.7688	-0.3968954091466415
P40939	6DV2-G	Trifunctional enzyme subunit alpha, mitochondrial	-35.7659	-0.3964973739922383
O76039	4BGQ-A	CYCLIN-DEPENDENT KINASE-LIKE 5	-35.7635	-0.3961679655885936
Q16659	2I6L-A	Mitogen-activated protein kinase 6	-35.7596	-0.3956326769326712
O14862	3VD8-A	Maltose-binding periplasmic protein, Interferon-inducible protein AIM2	-35.7554	-0.3950562122262938
P14550	2ALR-A	ALDEHYDE REDUCTASE	-35.7452	-0.3936562265108042
Q9UNP9	3UCH-A	Peptidyl-prolyl cis-trans isomerase E	-35.7451	-0.3936425011606528
Q9NPD3	2NN6-B	Exosome complex component RRP41	-35.7435	-0.3934228955582228
Q14416	5KZN-A	Metabotropic glutamate receptor 2	-35.7418	-0.3931895646056413
Q93091	6MV6-A	Ribonuclease K6	-35.7366	-0.3924758463977457
Q15233	3SDE-B	Non-POU domain-containing octamer-binding protein	-35.7294	-0.3914876211868117
Q2TAZ0, Q5MNZ6	6KLR-A	chimera ATG2A and WIPI3	-35.7242	-0.3907739029789161
P23526	5W49-B	Adenosylhomocysteinase	-35.7199	-0.3901837129223864
Q05086	4GIZ-A	Maltose-binding periplasmic protein, UBIQUITIN LIGASE EA6P: chimeric protein	-35.7184	-0.3899778326701086
P32455	6K1Z-A	Guanylate-binding protein 1	-35.713	-0.3892366637619083
P10144	1FQ3-B	GRANZYME B	-35.708	-0.3885503962543154
P49366	6XXK-B	Deoxyhypusine synthase	-35.6965	-0.3869719809868526
Q9Y6N5	6MP5-A	Sulfide:quinone oxidoreductase, mitochondrial	-35.6915	-0.3862857134792597
P13688	6AW2-A	Carcinoembryonic antigen-related cell adhesion molecule 1	-35.6912	-0.3862445374288047
K7N5M3	6MJA-C	Protein Trav11,Va14Ja18/Vb8.2,Human nkt tcr alpha chain	-35.6861	-0.3855445445710604
Q9UH17	5CQD-A	DNA dC->dU-editing enzyme APOBEC-3B	-35.6746	-0.3839661293035967
Q02790	1Q1C-A	Peptidyl-prolyl cis-trans isomerase FKBP4	-35.6642	-0.3825386928878045
Q9Y337	2PSY-A	Kallikrein-5	-35.663	-0.3823739886859817
P20933	1APY-B	ASPARTYLGLUCOSAMINIDASE	-35.6613	-0.3821406577334003
P32929	5TT2-C	Cystathionine gamma-lyase	-35.6611	-0.3821132070330966
Q15109	3O3U-N	Maltose-binding periplasmic protein, Advanced glycosylation end product-specific receptor	-35.6552	-0.3813034113741378
P28223	6A93-A	5-hydroxytryptamine receptor 2A,Soluble cytochrome b562	-35.6532	-0.3810289043711004
P84243	5JA4-A	Histone H3.3	-35.6515	-0.380795573418519
P0DP24	6S5T-B	Calmodulin-2	-35.6455	-0.3799720524094078
P26885	4NNR-A	Peptidyl-prolyl cis-trans isomerase FKBP2	-35.6433	-0.3796700947060678
Q6P6C2	4NRM-A	RNA demethylase ALKBH5	-35.6295	-0.3777759963851117
P33176	3J8Y-K	Kinesin-like protein	-35.6261	-0.3773093344799488
P24928	5IYA-A	DNA-directed RNA polymerase II subunit RPB1	-35.6245	-0.3770897288775187
Q8N136	5NNZ-A	Dynein assembly factor with WDR repeat domains 1	-35.6127	-0.3754701375596
Q9P2E7	6VFQ-A	Protocadherin-10	-35.6073	-0.3747289686514008
Q13158	6ACI-H	FAS-associated death domain protein	-35.6033	-0.374179954645326
Q96P09	1XB1-E	Baculoviral IAP repeat-containing protein 8	-35.6006	-0.3738093701912264
Q5R3K3	6YTV-C	Calcium homeostasis modulator protein 6	-35.5863	-0.3718466451195117
Q9HD26	4K75-A	Golgi-associated PDZ and coiled-coil motif-containing protein	-35.5841	-0.3715446874161707
O00329	6OCU-A	Phosphatidylinositol 4,5-bisphosphate 3-kinase catalytic subunit delta isoform	-35.5828	-0.3713662578641966
O95661, Q96HU8	6NAZ-A	GTP-binding protein Di-Ras2,GTP-binding protein Di-Ras3,GTP-binding protein Di-Ras2	-35.577	-0.370570187555389
Q15047	6AU3-A	Histone-lysine N-methyltransferase SETDB1	-35.577	-0.370570187555389
Q9UBR2	1DEU-A	PROCATHEPSIN X	-35.5735	-0.3700898003000749
P19174	4FBN-A	1-phosphatidylinositol 4,5-bisphosphate phosphodiesterase gamma-1	-35.5692	-0.3694996102435451
Q9BVG8	5WDE-A	Kinesin-like protein KIFC3	-35.5653	-0.3689643215876227
P02452	5K31-D	Collagen alpha-1(I) chain	-35.5574	-0.3678800189256265
P00488	5MHO-A	Coagulation factor XIII A chain	-35.5554	-0.3676055119225891
P51124	2ZKS-A	Granzyme M	-35.5538	-0.36738590632016
P49448	6G2U-C	Glutamate dehydrogenase 2, mitochondrial	-35.5509	-0.3669878711657557
P50613	1UA2-A	Cell division protein kinase 7	-35.5508	-0.3669741458156044
Q13418	6MIB-A	Integrin-linked protein kinase	-35.5485	-0.366658462762111
O00159	4BYF-C	UNCONVENTIONAL MYOSIN-IC	-35.546	-0.3663153290083151
Q7RTV0	5ZYA-D	PHD finger-like domain-containing protein 5A	-35.5397	-0.3654506319487489
Q8WU08	4FR4-A	Serine/threonine-protein kinase 32A	-35.5375	-0.3651486742454079
P06756	4O02-A	Integrin alpha-V	-35.5353	-0.3648467165420669
Q9NRD5	2GZV-A	PRKCA-binding protein	-35.5323	-0.3644349560375113
P18433	6UZT-A	Receptor-type tyrosine-protein phosphatase alpha	-35.532	-0.3643937799870553
P01344	5L3L-A	Insulin-like growth factor II	-35.5309	-0.3642428011353859
S6B291	3MNZ-B	10-1074 Heavy Chain,10-1074 Heavy Chain	-35.5222	-0.363048695672174
O75970	2OPG-A	Multiple PDZ domain protein	-35.5216	-0.3629663435712632
P78417	5YVN-A	Glutathione S-transferase omega-1	-35.5204	-0.3628016393694413
P14210	4K3J-A	Hepatocyte growth factor	-35.516	-0.3621977239627593
P50053	2HQQ-A	Ketohexokinase	-35.5067	-0.3609212663986376
P02100	1A9W-E	HEMOGLOBIN (BETA CHAIN)	-35.5001	-0.3600153932886155
P01594	2Q20-A	Vk1 O18/O8 germline light chain variable domain	-35.4908	-0.3587389357244928
P28161	1XW5-A	GLUTATHIONE S-TRANSFERASE MU 2	-35.4877	-0.3583134498697849
Q9BYW2	5LSZ-A	Histone-lysine N-methyltransferase SETD2	-35.4872	-0.3582448231190263
Q15485	2J3F-A	Ficolin-2	-35.4845	-0.3578742386649257
P30542	5UEN-B	Soluble cytochrome b562,Adenosine receptor A1	-35.4844	-0.3578605133147743
Q9H2X6	6P5S-A	Homeodomain-interacting protein kinase 2	-35.4818	-0.3575036542108261
O75340	2ZNE-A	Programmed cell death protein 6	-35.4716	-0.3561036684953375
Q9H611	6HPT-A	ATP-dependent DNA helicase PIF1	-35.4709	-0.3560075910442742
P20061	4KKJ-A	Transcobalamin-1	-35.4666	-0.3554174009877445
P00736	1MD8-A	C1R COMPLEMENT SERINE PROTEASE	-35.4634	-0.3549781897828853
P61020		Ras-related protein Rab-5B	-35.4584	-0.3542919222752923
O94923	6I01-B	D-glucuronyl C5-epimerase	-35.4498	-0.3531115421622338
Q16584	6AQB-B	Chimera protein of MLK3-SH3 and MIP (E.C.2.7.11.25)	-35.4462	-0.3526174295567664
O14815	2P0R-A	Calpain-9	-35.4251	-0.349721380674726
Q13432	4GOK-G	Protein unc-119 homolog A	-35.4246	-0.3496527539239664
Q16620	4AT4-A	BDNF/NT-3 GROWTH FACTORS RECEPTOR	-35.4218	-0.3492684441197144
P52565	2JHY-A	RHO GDP-DISSOCIATION INHIBITOR 1	-35.4185	-0.3488155075647039
P52298	1N52-B	20 KDA NUCLEAR CAP BINDING PROTEIN	-35.412	-0.3479233598048332
P16615	7BT2-A	Sarcoplasmic/endoplasmic reticulum calcium ATPase 2	-35.39	-0.3449037827714259
P23919	1E99-A	THYMIDYLATE KINASE	-35.382	-0.3438057547592774
O75084	5URV-A	Frizzled-7	-35.3743	-0.3427489027975848
O15527	1KO9-A	8-oxoguanine DNA glycosylase	-35.3677	-0.3418430296875627
P35270	4Z3K-C	Sepiapterin reductase	-35.3644	-0.3413900931325521
P68431	5C3I-J	Histone H3.1	-35.3643	-0.3413763677823998
Q9BZP6	2YBU-A	ACIDIC MAMMALIAN CHITINASE	-35.3318	-0.336915628983048
Q96LB8	2EAX-A	Peptidoglycan recognition protein-I-beta	-35.3313	-0.3368470022322885
P28070	5T0H-T	Proteasome subunit beta type-4	-35.3268	-0.3362293614754551
Q9P2K8	6N3N-A	eIF-2-alpha kinase GCN2,eIF-2-alpha kinase GCN2	-35.3161	-0.3347607490092069
Q13308	6VG3-A	Inactive tyrosine-protein kinase 7	-35.3042	-0.3331274323411369
P20151	4NFF-A	Kallikrein-2	-35.2812	-0.3299706018062104
P43681	6CNK-A	Neuronal acetylcholine receptor subunit alpha-4	-35.2797	-0.3297647215539327
P02741	1GNH-A	C-Reactive Protein	-35.276	-0.3292568835983148
P78352	6QJN-A	Disks large homolog 4	-35.2683	-0.3282000316366222
P05556	4WK0-B	Integrin beta-1	-35.2666	-0.3279667006840399
P23467	2I3R-A	Receptor-type tyrosine-protein phosphatase beta	-35.2622	-0.3273627852773588
Q6PJG0	6CBJ-L	IMMUNOGLOBULIN LAMBDA LIGHT CHAIN	-35.261	-0.3271980810755369
Q6PJP8	5Q9Q-A	DCLRE1A	-35.2588	-0.3268961233721959
P12643	1REW-B	bone morphogenetic protein 2	-35.245	-0.3250020250512399
Q9Y237	3UI5-A	Peptidyl-prolyl cis-trans isomerase NIMA-interacting 4	-35.2438	-0.324837320849418
Q8NBP7	2W2P-P	Proprotein convertase subtilisin/kexin type 9	-35.2395	-0.3242471307928883
Q96GD4	4AF3-A	AURORA KINASE B	-35.2319	-0.323204004181348
P16591	6KC4-A	Tyrosine-protein kinase Fer	-35.2277	-0.3226275394749696
P22557	5QQW-A	5-aminolevulinate synthase, erythroid-specific, mitochondrial	-35.2264	-0.3224491099229954
Q92772	4BBM-A	CYCLIN-DEPENDENT KINASE-LIKE 2	-35.2255	-0.3223255817716286
P02675	1FZB-B	FIBRINOGEN BETA CHAIN	-35.2249	-0.3222432296707177
Q15303	3BBT-B	Receptor tyrosine-protein kinase erbB-4	-35.2244	-0.3221746029199591
P10619	4CI9-A	HUMAN PROTECTIVE PROTEIN	-35.2215	-0.3217765677655548
P17540	4Z9M-A	Creatine kinase S-type, mitochondrial	-35.2114	-0.3203903074002175
Q5SQI0	4PK2-A	Alpha-tubulin N-acetyltransferase 1	-35.204	-0.3193746314889809
Q9H8M2	5MKY-A	Bromodomain-containing protein 9	-35.2016	-0.3190452230853363
Q9Y2K7	2YU1-A	JmjC domain-containing histone demethylation protein 1A	-35.1871	-0.3170550473133179
P61981	6BYL-D	14-3-3 protein gamma	-35.1828	-0.3164648572567882
P22234	2H31-A	Multifunctional protein ADE2	-35.1808	-0.3161903502537508
P26447	3C1V-A	Protein S100-A4	-35.172	-0.3149825194403878
P41218	5H7Q-A	MNDA PYD domain with MBP tag	-35.1672	-0.3143237026330994
Q8NB16	6BWK-A	Mixed lineage kinase domain-like protein	-35.1662	-0.3141864491315812
P36873	1IT6-A	SERINE/THREONINE PROTEIN PHOSPHATASE 1 GAMMA (PP1-GAMMA) CATALYTIC SUBUNIT	-35.1636	-0.3138295900276329
Q9UDR5	5O1O-B	Alpha-aminoadipic semialdehyde synthase, mitochondrial	-35.1474	-0.3116060833030322
Q07011	6CU0-I	Tumor necrosis factor receptor superfamily member 9	-35.1356	-0.3099864919851135
P01764	1OHQ-B	MG8-4 SCAFFOLD ANTIBODY	-35.132	-0.309492379379647
Q14781	2D9U-A	Chromobox protein homolog 2 (isoform 2)	-35.1154	-0.30721397125444
P34096	1RNF-A	RIBONUCLEASE 4	-35.1053	-0.3058277108891027
Q9Y466	4XAJ-A	Maltose-binding periplasmic protein,Nuclear receptor subfamily 2 group E member 1	-35.0955	-0.3044826265742215
Q99720	6DK1-C	Sigma non-opioid intracellular receptor 1	-35.0902	-0.3037551830161735
P00156	5XTE-V	Cytochrome b	-35.0897	-0.3036865562654139
Q8WTT0	4ZET-A	C-type lectin domain family 4 member C	-35.0878	-0.3034257746125289
Q96H15	5F7H-B	T-cell immunoglobulin and mucin domain-containing protein 4	-35.0842	-0.3029316620070624
P17900	1PU5-A	Ganglioside GM2 activator	-35.084	-0.3029042113067587
P11021, Q13501	5YPH-A	78 kDa glucose-regulated protein,Sequestosome-1	-35.0823	-0.3026708803541763
Q8NBK3	1Y1I-X	C-alpha-formyglycine-generating enzyme	-35.0776	-0.3020257888970393
P51671	2EOT-A	EOTAXIN	-35.0712	-0.3011473664873209
P12018	2H32-A	VpreB protein	-35.0681	-0.3007218806326139
O60684	4UAD-A	Importin subunit alpha-7	-35.0675	-0.300639528531703
Q9UDW1	5XTE-D	Cytochrome b-c1 complex subunit 9	-35.0643	-0.3002003173268438
Q10471	4D11-A	Polypeptide N-acetylgalactosaminyltransferase 2	-35.0635	-0.3000905145256283
O60911	1FH0-A	CATHEPSIN V	-35.0614	-0.2998022821724396
P06744	1IAT-A	autocrine motility factor	-35.0595	-0.2995415005195545
Q9Y271	6RZ5-A	Cysteinyl leukotriene receptor 1,Soluble cytochrome b562,Cysteinyl leukotriene receptor 1	-35.0512	-0.298402296456951
P12883	4PA0-A	Myosin-7,Green fluorescent protein	-35.0485	-0.2980317120028504
Q15181	6C45-B	Inorganic pyrophosphatase	-35.0455	-0.2976199514982948
P82980	6E5W-A	Retinol-binding protein 5	-35.0392	-0.2967552544387287
P24666	5KQP-A	Low molecular weight phosphotyrosine protein phosphatase	-35.0328	-0.2958768320290102
P61823	1GV7-A	ANGIOGENIN	-35.0256	-0.2948886068180762
Q8TEA8	2OKV-A	Probable D-tyrosyl-tRNA(Tyr) deacylase 1	-35.0251	-0.2948199800673176
Q96BI3	5FN5-C	Gamma-secretase subunit APH-1A	-35.0212	-0.2942846914113952
P0AEX9	5WQ6-A	MBP tagged hMNDA-PYD	-35.0089	-0.2925964733427169
Q9BQ50	1Y97-A	Three prime repair exonuclease 2	-35.0088	-0.2925827479925656
O43252	2PEZ-B	Bifunctional 3'-phosphoadenosine 5'-phosphosulfate synthetase 1 (PAPS synthetase 1) (PAPSS 1) (Sulfurylase kinase 1) (SK1) (SK 1)	-35.008	-0.292472945191351
P20936	6PXB-F	Ras GTPase-activating protein 1	-35.0037	-0.2918827551348213
Q5TCY1	4BTJ-A	TAU-TUBULIN KINASE 1	-34.9869	-0.2895768963093096
P03915	5XTC-l	NADH-ubiquinone oxidoreductase chain 5	-34.9757	-0.2880396570923029
Q09328	5ZIB-A	Alpha-1,6-mannosylglycoprotein 6-beta-N-acetylglucosaminyltransferase A	-34.9721	-0.2875455444868354
P19367	1CZA-N	PROTEIN (HEXOKINASE)	-34.9704	-0.287312213534254
O00429	4H1V-A	Dynamin-1-like protein	-34.9587	-0.2857063475664876
P06899	6JOU-D	Histone H2B type 1-J	-34.9585	-0.285678896866184
P17213	1EWF-A	BACTERICIDAL/PERMEABILITY-INCREASING PROTEIN	-34.9575	-0.2855416433646657
Q0KKI6	5VZX-L	Crenezumab Fab light chain	-34.9466	-0.284045580198113
P49789	5FIT-A	FRAGILE HISTIDINE TRIAD PROTEIN	-34.9434	-0.2836063689932537
P59046	5H7N-A	NLRP12-PYD with MBP tag	-34.9419	-0.283400488740976
Q9ULD4	3PFS-A	Bromodomain and PHD finger-containing protein 3	-34.9242	-0.2809711017640984
Q9UI32	4BQM-A	GLUTAMINASE LIVER ISOFORM, MITOCHONDRIAL	-34.9241	-0.2809573764139471
Q04759	2JED-A	HUMAN PROTEIN KINASE C THETA	-34.9157	-0.2798044470011913
Q8N2I9	5L2Q-A	Serine/threonine-protein kinase 40	-34.9123	-0.2793377850960284
P01833	6UE7-C	Polymeric immunoglobulin receptor	-34.9036	-0.2781436796328166
Q96A54	5LXG-A	Adiponectin receptor protein 1	-34.8941	-0.2768397713683913
P09972	1XFB-D	Aldolase C	-34.8934	-0.2767436939173281
P52564	3ENM-A	Dual specificity mitogen-activated protein kinase kinase 6	-34.8896	-0.276222130611558
P17931	6B8K-A	Galectin-3	-34.875	-0.2742182294893873
P23469	6D3F-A	Receptor-type tyrosine-protein phosphatase epsilon	-34.874	-0.2740809759878691
P29474	6AV6-A	Nitric oxide synthase, endothelial	-34.8724	-0.273861370385439
O14842	5TZR-A	Free fatty acid receptor 1,Endolysin,Free fatty acid receptor 1	-34.8703	-0.2735731380322503
P12955	2IW2-B	XAA-PRO DIPEPTIDASE	-34.8681	-0.2732711803289093
Q9UKL6	1LN1-A	Phosphatidylcholine transfer protein	-34.8524	-0.2711163003550692
A2NUW5, K7N5M4	4NDM-A	T-cell gamma protein,T-cell receptor beta-2 chain C region	-34.8522	-0.2710888496547655
P07355, Q96QZ7	6TWX-A	Membrane-associated guanylate kinase, WW and PDZ domain-containing protein 1,Annexin A2	-34.8253	-0.2673967304639166
Q9BS26	5GU6-A	Thioredoxin domain-containing protein 4	-34.8169	-0.2662438010511608
Q15375	2REI-A	Ephrin type-A receptor 7	-34.7906	-0.2626340339612238
O43451	3L4V-A	Maltase-glucoamylase, intestinal	-34.7827	-0.2615497312992276
P08100	6CMO-R	chimera protein of Soluble cytochrome b562 and Rhodopsin	-34.7744	-0.2604105272366241
P61201	6A73-A	COP9 signalosome complex subunit 2,Endolysin	-34.7742	-0.2603830765363204
Q9Y251	5E9C-B	Heparanase	-34.7723	-0.2601222948834353
P08172	5ZKC-A	Muscarinic acetylcholine receptor M2,Apo-cytochrome b562,Muscarinic acetylcholine receptor M2	-34.7654	-0.2591752457229573
Q9Y6M9	5XTC-p	NADH dehydrogenase [ubiquinone] 1 beta subcomplex subunit 9	-34.7481	-0.2568007601466871
Q9H1P3	5ZM8-A	Oxysterol-binding protein-related protein 2	-34.7459	-0.2564988024433461
O15392	3UEH-B	Baculoviral IAP repeat-containing protein 5	-34.7383	-0.2554556758318058
O60573	2JGB-A	EUKARYOTIC TRANSLATION INITIATION FACTOR 4E TYPE 2	-34.7365	-0.2552086195290721
P07451	3UYN-A	Carbonic anhydrase 3	-34.7338	-0.2548380350749724
P00748	6GT6-B	Coagulation factor XII	-34.7296	-0.254261570368594
P01106	6E16-A	Transcription initiation factor TFIID subunit 1,Myc proto-oncogene protein,TATA-box-binding protein	-34.724	-0.2534929507600901
Q9UDY8	6H4A-A	Mucosa-associated lymphoid tissue lymphoma translocation protein 1	-34.7212	-0.2531086409558392
P60903	1A4P-B	S100A10	-34.7206	-0.2530262888549273
P01127	4HQU-A	Platelet-derived growth factor subunit B	-34.7156	-0.2523400213473353
P28472	6HUP-E	GAMMA-AMINOBUTYRIC ACID RECEPTOR SUBUNIT BETA-3	-34.7034	-0.2506655286288093
Q15256	2A8B-A	Receptor-type tyrosine-protein phosphatase R	-34.7007	-0.2502949441747087
Q9Y233	4MSE-A	cAMP and cAMP-inhibited cGMP 3',5'-cyclic phosphodiesterase 10A	-34.6979	-0.2499106343704568
L0R8F8	5OOM-v	MIEF1 upstream open reading frame protein	-34.6921	-0.2491145640616502
P57735	2OIL-A	Ras-related protein Rab-25	-34.6921	-0.2491145640616502
Q13162	5HQP-B	Peroxiredoxin-4	-34.6846	-0.2480851628002613
P29475	6AV0-B	Nitric oxide synthase, brain	-34.6846	-0.2480851628002613
O60701	6C4K-A	UDP-glucose 6-dehydrogenase	-34.6796	-0.2473988952926683
Q9Y3B8	6RCI-B	Oligoribonuclease, mitochondrial	-34.6753	-0.2468087052361386
Q92542	5A63-A	Nicastrin	-34.6743	-0.2466714517346204
P61024	1DKS-A	CYCLIN DEPENDENT KINASE SUBUNIT, TYPE 1	-34.6733	-0.2465341982331012
O76064	4AYC-B	E3 ubiquitin-protein ligase RNF8	-34.6677	-0.2457655786245983
Q04446	5CLT-A	1,4-alpha-glucan-branching enzyme	-34.6658	-0.2455047969717123
P06870	1SPJ-A	Kallikrein 1	-34.6628	-0.2450930364671567
P49450	6C0W-E	Histone H3-like centromeric protein A	-34.6494	-0.2432538395468089
O43719	6N3F-C	HIV Tat-specific factor 1	-34.6458	-0.2427597269413424
Q16831	3EUE-A	Uridine phosphorylase 1	-34.6455	-0.2427185508908864
P30043	6OPL-A	BILIVERDIN IX BETA REDUCTASE	-34.6445	-0.2425812973893682
Q9Y663	1T8U-B	heparan sulfate D-glucosaminyl 3-O-sulfotransferase 3A1	-34.6329	-0.2409891567717532
Q9HAU4	2KXQ-A	E3 ubiquitin-protein ligase SMURF2	-34.6271	-0.2401930864629457
Q96PN6	4OZ2-A	Adenylate cyclase type 10	-34.6224	-0.2395479950058087
Q9UPP1	3K3O-A	PHD finger protein 8	-34.6223	-0.2395342696556573
O95985	5GVE-A	DNA topoisomerase 3-beta-1	-34.619	-0.2390813331006458
Q9NWT6	1IZ3-A	FIH	-34.6141	-0.2384087909432052
O15498	6J74-C	Synaptobrevin homolog YKT6	-34.599	-0.236336263070275
Q9UBE0	6CWZ-C	SUMO-activating enzyme subunit 1	-34.598	-0.2361990095687567
P23471	5H08-A	Receptor-type tyrosine-protein phosphatase zeta	-34.5949	-0.2357735237140498
K7N5M3, Q6PJ56	4NDM-B	Human nkt tcr alpha chain	-34.5879	-0.2348127492034195
P06702	5W1F-B	Protein S100-A9	-34.58	-0.2337284465414233
P09382	4Y1V-A	Galectin-1	-34.5776	-0.2333990381377786
Q9C0B1	6AKW-A	Alpha-ketoglutarate-dependent dioxygenase FTO	-34.5732	-0.2327951227310976
B4E3L4	6SW3-A	cDNA FLJ57039, highly similar to CREB-binding protein	-34.5674	-0.23199905242229
P54252	4WTH-A	Maltose-binding periplasmic protein, Ataxin-3 chimera	-34.5572	-0.2305990667068015
P13928	1W3W-A	ANNEXIN A8	-34.5493	-0.2295147640448052
P02743	2A3W-A	Serum amyloid P-component	-34.5483	-0.2293775105432861
Q5VYX0	3QJ4-A	Renalase	-34.5446	-0.2288696725876682
O00255	6BXH-A	Menin	-34.544	-0.2287873204867563
Q86TI2	6EOR-B	Dipeptidyl peptidase 9	-34.5402	-0.2282657571809862
P49902	5CQZ-B	CYTOSOLIC PURINE 5'-NUCLEOTIDASE	-34.5391	-0.2281147783293157
Q9Y6X9	5OF9-B	MORC family CW-type zinc finger protein 2	-34.5363	-0.2277304685250637
Q9GZT4	5X2L-A	Serine racemase	-34.5353	-0.2275932150235455
Q9NRL2	5UIY-A	Bromodomain adjacent to zinc finger domain protein 1A	-34.5322	-0.2271677291688386
P01903	2IAN-A	HLA class II histocompatibility antigen, DR alpha chain	-34.524	-0.2260422504563864
Q58EU4	1NGZ-A	Germline Metal Chelatase Catalytic Antibody, Light chain	-34.5195	-0.2254246096995531
Q15418	2WNT-B	Ribosomal protein S6 kinase alpha-1	-34.5189	-0.2253422575986421
P01730	3CD4-A	T CELL SURFACE GLYCOPROTEIN CD4	-34.5141	-0.2246834407913528
P61771	6BXQ-C	Beta-2-microglobulin	-34.4941	-0.221938370760983
A0A580, A0A5B9	5KSA-D	Bel602 beta TRBV9*01	-34.4811	-0.2201540752412414
P23468	5XNP-D	Receptor-type tyrosine-protein phosphatase delta	-34.4728	-0.2190148711786379
Q6L8Q7	4Z2B-A	2',5'-phosphodiesterase 12	-34.4472	-0.2155011815397642
P29034	4DUQ-B	Protein S100-A2	-34.4414	-0.2147051112309567
Q96DC9	4FJV-A	Ubiquitin thioesterase OTUB2	-34.4172	-0.2113835764942084
P05981	5CE1-A	Serine protease hepsin	-34.4107	-0.2104914287343376
P14867	6HUJ-D	Gamma-aminobutyric acid receptor subunit alpha-1,Gamma-aminobutyric acid receptor subunit alpha-1	-34.4094	-0.2103129991823635
Q9NPI1	5MQ1-A	Bromodomain-containing protein 7	-34.4078	-0.2100933935799344
P48775	6VBN-D	Tryptophan 2,3-dioxygenase	-34.402	-0.2092973232711268
P30307	3OP3-A	M-phase inducer phosphatase 3	-34.3997	-0.2089816402176345
Q99714	1SO8-A	3-hydroxyacyl-CoA dehydrogenase type II	-34.3939	-0.208185569908827
Q9UNQ0	6HIJ-B	Broad substrate specificity ATP-binding cassette transporter ABCG2	-34.3812	-0.2064424504395414
P60880	3ZUR-A	BOTULINUM NEUROTOXIN TYPE A, SYNAPTOSOMAL-ASSOCIATED PROTEIN	-34.3789	-0.2061267673860491
P20783	1B8K-A	Neurotrophin-3	-34.3593	-0.2034365987562855
Q96R05	6E6K-A	Retinoid-binding protein 7	-34.3383	-0.2005542752243964
P20339	1N6K-A	Ras-related protein Rab-5A	-34.3192	-0.1979327333453934
Q16531	3I8E-A	DNA damage-binding protein 1	-34.3114	-0.1968621560335485
P08473	1R1J-A	NEPRILYSIN	-34.2877	-0.1936092480475598
Q96NW4	4CZ2-E	ANKYRIN REPEAT DOMAIN-CONTAINING PROTEIN 27	-34.2752	-0.1918935792785779
P51648	4QGK-A	Fatty aldehyde dehydrogenase	-34.2748	-0.1918386778779706
Q9H477	5BYE-B	Ribokinase	-34.274	-0.1917288750767561
Q96HN2		Adenosylhomocysteinase 3	-34.2685	-0.1909739808184045
P14091	1TZS-A	Cathepsin E	-34.2637	-0.1903151640111152
O14917	6VFT-A	Protocadherin-17	-34.2607	-0.1899034035065596
O95255	6NLO-A	Multidrug resistance-associated protein 6	-34.2559	-0.1892445866992703
Q9NPB1	6G2M-A	5'(3')-deoxyribonucleotidase, mitochondrial	-34.249	-0.1882975375387933
Q86Y07	6NCG-A	Serine/threonine-protein kinase VRK2	-34.2353	-0.1864171645679895
Q9Y600	2JIS-A	CYSTEINE SULFINIC ACID DECARBOXYLASE	-34.2196	-0.1842622845941484
P62491	5EUQ-B	Ras-related protein Rab-11A	-34.2174	-0.1839603268908074
P54136	4Q2Y-A	Arginine--tRNA ligase, cytoplasmic	-34.2155	-0.1836995452379223
O76083	3DYQ-B	High affinity cGMP-specific 3',5'-cyclic phosphodiesterase 9A	-34.2147	-0.1835897424367077
P06746	9ICC-A	PROTEIN (DNA POLYMERASE BETA (E.C.2.7.7.7))	-34.1957	-0.180981925907856
O75116	4WOT-A	Rho-associated protein kinase 2	-34.1759	-0.1782643065777888
P50052	5XJM-A	Chimera protein of Type-2 angiotensin II receptor and Soluble cytochrome b562	-34.1686	-0.1772623560167035
Q71U36	5JCO-B	Tubulin alpha-1A chain	-34.1604	-0.1761368773042523
P43354	6DDA-B	Nuclear receptor subfamily 4 group A member 2	-34.1577	-0.1757662928501517
P20132	4H27-A	L-serine dehydratase/L-threonine deaminase	-34.1572	-0.1756976660993931
O43776	5XIX-D	Asparagine--tRNA ligase, cytoplasmic	-34.1521	-0.1749976732416479
A0A0B4J272	6CQL-D	F24 alpha chain	-34.1498	-0.1746819901881555
P42684	2XYN-A	Tyrosine-protein kinase ABL2	-34.1347	-0.1726094623152263
Q8N8U2	6V2D-A	Chromodomain Y-like protein 2	-34.1343	-0.172554560914619
P04156	2LFT-A	Major prion protein	-34.1305	-0.1720329976088479
Q06520	2QP3-A	HYDROXYSTEROID SULFOTRANSFERASE	-34.1085	-0.1690134205754406
Q99418	4L5M-A	Cytohesin-2	-34.108	-0.168944793824681
P42226	5D39-C	Signal transducer and activator of transcription 6	-34.1016	-0.1680663714149626
Q9BXR0	6H42-A	Queuine tRNA-ribosyltransferase catalytic subunit 1	-34.0969	-0.1674212799578256
P22748	1ZNC-A	CARBONIC ANHYDRASE IV	-34.0933	-0.1669271673523591
Q15554	5WQD-A	Telomeric repeat-binding factor 2	-34.0911	-0.166625209649018
Q16881	2J3N-B	Thioredoxin reductase 1, cytoplasmic	-34.0901	-0.1664879561474999
P11142	4H5R-A	HEAT SHOCK COGNATE 71 KDA PROTEIN	-34.0664	-0.1632350481615112
P53041	3H60-A	Serine/threonine-protein phosphatase 5	-34.0527	-0.1613546751907074
P54756	2R2P-A	Ephrin type-A receptor 5	-34.05	-0.1609840907366068
Q9UIQ6	4Z7I-A	Leucyl-cystinyl aminopeptidase	-34.0498	-0.1609566400363032
Q92900	2WJV-A	Regulator of nonsense transcripts 1	-34.0468	-0.1605448795317476
Q06278	6Q6Q-A	ALDEHYDE OXIDASE	-34.0396	-0.1595566543208146
O15075	5JZN-A	Serine/threonine-protein kinase DCLK1	-34.0352	-0.1589527389141335
P08173	6KP6-A	Muscarinic acetylcholine receptor M4,GlgA glycogen synthase,Muscarinic acetylcholine receptor M4	-34.0312	-0.1584037249080588
P09958	5JXG-A	Furin	-34.0167	-0.1564135491360405
Q13507	5ZBG-A	Short transient receptor potential channel 3	-34.0145	-0.1561115914326994
Q15262	2C7S-A	RECEPTOR-TYPE TYROSINE-PROTEIN PHOSPHATASE KAPPA	-34.0093	-0.1553978732248038
P53597	6WCV-A	Succinate--CoA ligase [ADP/GDP-forming] subunit alpha, mitochondrial	-33.9901	-0.1527626059956475
Q9BRQ3	5R5O-A	Uridine diphosphate glucose pyrophosphatase NUDT22	-33.9826	-0.1517332047342586
P01854	5LGJ-A	Ig epsilon chain C region	-33.9689	-0.1498528317634548
S6B2B6	5W6G-H	10-1074 Fab Heavy Chain	-33.968	-0.1497293036120889
Q9HAB8	1P9O-B	Phosphopantothenoylcysteine synthetase	-33.9652	-0.149344993807837
Q96CD2	1QZU-A	hypothetical protein MDS018	-33.9576	-0.1483018671962957
P21589	4H2B-A	5'-nucleotidase	-33.9539	-0.1477940292406769
O96028	6UE6-A	Histone-lysine N-methyltransferase NSD2	-33.9532	-0.1476979517896147
Q9NR71	4WGK-A	Neutral ceramidase	-33.9525	-0.1476018743385514
P68106	4IQC-A	Peptidyl-prolyl cis-trans isomerase FKBP1B	-33.9502	-0.1472861912850591
Q13105	2Q81-B	Miz-1 protein	-33.9475	-0.1469156068309585
Q07075	4KXA-A	Glutamyl aminopeptidase	-33.9468	-0.1468195293798962
P47985	5XTE-P	Cytochrome b-c1 complex subunit Rieske, mitochondrial	-33.9384	-0.1456665999671404
Q15125	6OHU-B	3-beta-hydroxysteroid-Delta(8),Delta(7)-isomerase	-33.9367	-0.145433269014559
P05093	4NKY-A	Steroid 17-alpha-hydroxylase/17,20 lyase	-33.9336	-0.1450077831598511
Q8N1Q8	4AE7-A	THIOESTERASE SUPERFAMILY MEMBER 5	-33.9299	-0.1444999452042333
Q9UKJ1	5XO2-A	Paired immunoglobulin-like type 2 receptor alpha	-33.9147	-0.1424136919811517
P05154	1LQ8-A	plasma serine protease inhibitor	-33.9121	-0.1420568328772034
Q15782	4P8W-A	CHITINASE-3-LIKE PROTEIN 2	-33.9112	-0.1419333047258366
Q9NRF2	5W3R-A	SH2B adapter protein 1	-33.9054	-0.141137234417029
Q9NZH6	5HN1-A	Interleukin-37	-33.8809	-0.1377745236298248
P08648	4WK4-A	Integrin alpha-5	-33.8731	-0.1367039463179809
Q00266	6SW6-B	S-adenosylmethionine synthase isoform type-1	-33.8691	-0.1361549323119071
Q8N371	4GJY-A	Lysine-specific demethylase 8	-33.8675	-0.135935326709477
O60895, Q16602	4RWF-A	Maltose transporter subunit, Receptor activity-modifying protein 2, Calcitonin gene-related peptide type 1 receptor fusion protein	-33.8657	-0.1356882704067433
P30038	3V9H-B	Delta-1-pyrroline-5-carboxylate dehydrogenase, mitochondrial	-33.8643	-0.1354961155046178
Q99574	3F02-A	Neuroserpin	-33.8642	-0.1354823901544655
Q16222	1JVG-A	GlcNAc1P uridyltransferase isoform 1: AGX1	-33.8529	-0.1339314255873064
P30519	5UC9-A	Heme oxygenase 2	-33.8522	-0.1338353481362441
P52292	4WV6-A	Importin subunit alpha-1	-33.847	-0.1331216299283475
P35408	5YHL-A	Prostaglandin E2 receptor EP4 subtype	-33.8442	-0.1327373201240956
Q6UX04	6FF4-s	Peptidyl-prolyl cis-trans isomerase CWC27 homolog	-33.8403	-0.1322020314681732
Q76LX8	3GHN-A	A disintegrin and metalloproteinase with thrombospondin motifs 13	-33.8203	-0.1294569614378033
O00161	3ZUS-A	BOTULINUM NEUROTOXIN TYPE A, SYNAPTOSOMAL-ASSOCIATED PROTEIN 23	-33.813	-0.1284550108767179
P22681	5J3X-A	E3 ubiquitin-protein ligase CBL	-33.8004	-0.1267256167575847
Q16644	3SHE-A	MAP kinase-activated protein kinase 3	-33.8004	-0.1267256167575847
P30556	6OS1-A	Soluble cytochrome b562,Type-1 angiotensin II receptor	-33.7995	-0.1266020886062178
P58154	4HQP-A	Alpha7 nicotinic receptor chimera	-33.7718	-0.1228001666141544
Q13285	4QK4-A	Steroidogenic factor 1	-33.7616	-0.1214001808986658
O95863	3W5K-B	Zinc finger protein SNAI1	-33.7579	-0.120892342943047
Q86SF2	6IWR-B	N-acetylgalactosaminyltransferase 7	-33.7344	-0.117666885657362
Q9UHE8	6Y9B-C	Metalloreductase STEAP1	-33.7242	-0.1162668999418734
Q6PIF6	5MV8-A	Unconventional myosin-VIIb	-33.7233	-0.1161433717905065
Q13547	5ICN-B	Histone deacetylase 1	-33.7218	-0.1159374915382287
P28827	1RPM-A	RECEPTOR PROTEIN TYROSINE PHOSPHATASE MU	-33.7182	-0.1154433789327622
P52790	3HM8-A	Hexokinase-3	-33.7159	-0.1151276958792689
P41182	6C3N-A	B-cell lymphoma 6 protein	-33.715	-0.115004167727903
Q9BW62	6B5C-A	Katanin p60 ATPase-containing subunit A-like 1	-33.7145	-0.1149355409771434
Q9NP87	4LZD-A	DNA-directed DNA/RNA polymerase mu	-33.7073	-0.1139473157662094
P21695	6PYP-A	Glycerol-3-phosphate dehydrogenase [NAD(+)], cytoplasmic	-33.7069	-0.1138924143656022
P55774	4MHE-A	C-C motif chemokine 18	-33.7055	-0.1137002594634767
Q56H30	3BXN-A	HLA-B*1402 extracellular domain	-33.7047	-0.1135904566622621
Q8IVV7	6WZX-A	Glucose-induced degradation protein 4 homolog	-33.7037	-0.1134532031607429
Q9UL19	2MY9-A	Retinoic acid receptor responder protein 3	-33.6974	-0.1125885061011768
Q14914	1ZSV-A	NADP-dependent leukotriene B4 12-hydroxydehydrogenase	-33.6853	-0.1109277387328022
Q8N4J0	5YF0-B	Carnosine N-methyltransferase	-33.6715	-0.1090336404118471
P12821	5AM8-C	ANGIOTENSIN-CONVERTING ENZYME	-33.6594	-0.1073728730434725
Q712K3	6NYO-A	Ubiquitin-conjugating enzyme E2 R2	-33.6589	-0.1073042462927139
P13051	3FCF-A	Uracil-DNA glycosylase	-33.6513	-0.1062611196811726
O15357	5OKN-A	Phosphatidylinositol 3,4,5-trisphosphate 5-phosphatase 2	-33.6488	-0.1059179859273766
P63104, Q15831	4ZDR-B	14-3-3 protein zeta/delta,GGSGGS linker,Serine/threonine-protein kinase STK11	-33.6483	-0.105849359176617
P49427	4MDK-A	Ubiquitin-conjugating enzyme E2 R1	-33.6465	-0.1056023028738843
P00738	4WJG-H	Haptoglobin	-33.6395	-0.1046415283632539
P61160	6UHC-B	Actin-related protein 2	-33.6257	-0.1027474300422988
O75390	5UZQ-A	Citrate synthase, mitochondrial	-33.619	-0.1018278315821245
P48147	3DDU-A	Prolyl endopeptidase	-33.6164	-0.1014709724781762
P22314	6DC6-A	Ubiquitin-like modifier-activating enzyme 1	-33.6157	-0.1013748950271129
P53778	6UNA-A	Mitogen-activated protein kinase 12	-33.6136	-0.1010866626739242
P16233	1LPB-B	LIPASE	-33.6097	-0.1005513740180018
O43318	2EVA-A	TAK1 kinase - TAB1 chimera fusion protein	-33.6036	-0.0997141276587393
P60484	5BZX-A	Phosphatidylinositol 3,4,5-trisphosphate 3-phosphatase and dual-specificity protein phosphatase PTEN	-33.5933	-0.0983004165930984
Q9H269	4BX9-C	VACUOLAR PROTEIN SORTING-ASSOCIATED PROTEIN 16 HOMOLOG	-33.5917	-0.0980808109906693
Q9UKV8	4OLA-A	Protein argonaute-2	-33.591	-0.097984733539606
Q13563	5T4D-C	Polycystin-2	-33.5869	-0.0974219941833799
Q9Y2N7	4WN5-B	Hypoxia-inducible factor 3-alpha	-33.5797	-0.0964337689724469
P43652	6RQ7-B	Afamin	-33.5487	-0.092178910425372
P42658	1XFD-A	Dipeptidyl aminopeptidase-like protein 6	-33.5482	-0.0921102836746134
Q6P2Q9	3E9L-A	Pre-mRNA-processing-splicing factor 8	-33.5434	-0.091451466867324
Q05048	6B3X-A	Cleavage stimulation factor subunit 1	-33.5236	-0.0887338475372578
P32119	5B8B-F	Peroxiredoxin-2	-33.5139	-0.0874024885725278
O14786, P15692	4DEQ-B	Neuropilin-1, Vascular endothelial growth factor A	-33.5121	-0.0871554322697941
Q9UQM7	2VZ6-A	Calcium/calmodulin-dependent protein kinase type II subunit alpha	-33.5074	-0.0865103408126571
P05546	1JMO-A	HEPARIN COFACTOR II	-33.5062	-0.0863456366108352
P41146	4EA3-B	Fusion protein of Nociceptin receptor and cytochrome b562	-33.5053	-0.0862221084594684
P21549	1J04-A	Serine-pyruvate aminotransferase	-33.5049	-0.0861672070588611
Q96PU5	3JW0-C	E3 ubiquitin-protein ligase NEDD4-like protein	-33.5014	-0.0856868198035459
Q6PJ56	4MNG-E	TRA@ protein,TRA@ protein, Ti antigen CD3-associated protein gamma chain V-J-C region	-33.4974	-0.0851378057974721
P12532	1QK1-E	CREATINE KINASE, UBIQUITOUS MITOCHONDRIAL	-33.4974	-0.0851378057974721
P05771	2I0E-A	Protein Kinase C-beta II	-33.4957	-0.0849044748448907
P30988	6PGQ-A	Maltodextrin-binding protein,Calcitonin receptor	-33.4951	-0.0848221227439798
O15554	6CNM-A	Intermediate conductance calcium-activated potassium channel protein 4	-33.4929	-0.0845201650406388
Q9Y255	6I3V-B	PRELI domain-containing protein 1, mitochondrial	-33.4848	-0.0834084116783389
Q05BQ5	4C5I-A	MBT DOMAIN-CONTAINING PROTEIN 1	-33.4828	-0.0831339046753015
Q13362	5JJA-A	Serine/threonine-protein phosphatase 2A 56 kDa regulatory subunit gamma isoform	-33.4753	-0.0821045034139126
P14555	1DCY-A	PHOSPHOLIPASE A2	-33.4714	-0.0815692147579911
P20340	1YZQ-A	Ras-related protein Rab-6A	-33.4696	-0.0813221584552574
Q96C45	6TSZ-U	Serine/threonine-protein kinase ULK4	-33.4581	-0.0797437431877946
P08912	6OL9-A	Muscarinic acetylcholine receptor M5, T4 Lysozyme fusion	-33.4498	-0.0786045391251911
P10253	5NN5-A	Lysosomal alpha-glucosidase	-33.4434	-0.0777261167154717
Q09428	6C3P-E	ATP-binding cassette sub-family C member 8	-33.443	-0.0776712153148644
Q15119	4MPE-A	[Pyruvate dehydrogenase [lipoamide]] kinase isozyme 2, mitochondrial	-33.4425	-0.0776025885641058
P08922	4UXL-A	PROTO-ONCOGENE TYROSINE-PROTEIN KINASE ROS	-33.4315	-0.0760928000474017
Q9UEF7	5W21-A	Klotho	-33.4248	-0.0751732015872273
Q9HCL0	6VFR-A	Protocadherin-18	-33.4202	-0.0745418354802426
Q96ES7	5C0M-A	SAGA-associated factor 29 homolog	-33.4197	-0.074473208729483
Q8IXL7	6Q9V-A	Methionine-R-sulfoxide reductase B3	-33.4188	-0.0743496805781162
P51970	5XTC-u	NADH dehydrogenase [ubiquinone] 1 alpha subcomplex subunit 8	-33.4166	-0.0740477228747761
P52294	3TJ3-A	Importin subunit alpha-1	-33.4108	-0.0732516525659686
P26038	1EF1-B	MOESIN	-33.4065	-0.0726614625094389
O75832	1QYM-A	26S proteasome non-ATPase regulatory subunit 10	-33.406	-0.0725928357586793
Q96KB5	5J0A-B	Lymphokine-activated killer T-cell-originated protein kinase	-33.3997	-0.0717281386991131
P07911	4WRN-A	Maltose-binding periplasmic protein,Uromodulin	-33.3954	-0.0711379486425834
O14684	5BQH-A	Prostaglandin E synthase	-33.3861	-0.0698614910784607
Q9UHV8	6A62-A	Galactoside-binding soluble lectin 13	-33.3808	-0.0691340475204128
P07355	5LQ2-A	Annexin A2	-33.3644	-0.0668830900955094
P01721	1CD0-B	PROTEIN (JTO, A VARIABLE DOMAIN FROM LAMBDA-6 TYPE IMMUNOGLOBULIN LIGHT CHAIN)	-33.3472	-0.0645223298693905
Q9BYE9	5CZR-A	Cadherin-related family member 2	-33.3465	-0.0644262524183273
P09525	2ZOC-A	Annexin A4	-33.3358	-0.0629576399520791
P26927	2ASU-B	Hepatocyte growth factor-like protein	-33.3349	-0.0628341118007122
Q6GMX0	5VOB-L	CAMPATH-1H ANTIBODY	-33.3332	-0.0626007808481308
H0Y4R8	5PWD-A	Nuclear autoantigen Sp-100	-33.3275	-0.0618184358894756
P20062	5NRP-A	Transcobalamin-2	-33.322	-0.061063541631124
P11717, Q9Y5X3	6N5X-A	Sorting nexin-5,Cation-independent mannose-6-phosphate receptor	-33.3175	-0.0604459008742906
P55042	3Q7P-A	GTP-binding protein RAD	-33.2986	-0.0578518096955903
P52630	6UX2-A	Signal transducer and activator of transcription 2	-33.2808	-0.0554086973685605
Q96IY4	4P10-A	Carboxypeptidase B2	-33.2779	-0.0550106622141572
A2NUT2	3ZL4-L	A17 ANTIBODY FAB FRAGMENT LAMBDA LIGHT CHAIN	-33.2756	-0.0546949791606639
Q9UHI6	2OXC-A	Probable ATP-dependent RNA helicase DDX20	-33.2717	-0.0541596905047424
Q13535	5YZ0-A	Serine/threonine-protein kinase ATR	-33.2695	-0.0538577328014014
P30740	4GA7-A	Leukocyte elastase inhibitor	-33.2609	-0.0526773526883419
Q8TCS8	3U1K-A	Polyribonucleotide nucleotidyltransferase 1, mitochondrial	-33.2571	-0.0521557893825718
Q15027	4NSW-A	Arf-GAP with coiled-coil, ANK repeat and PH domain-containing protein 1	-33.2514	-0.0513734444239156
Q9HBL8	3DXF-A	HSCARG protein	-33.2391	-0.0496852263552383
Q9Y4W6		AFG3-like protein 2	-33.2384	-0.0495891489041751
Q08257	1YB5-B	Quinone oxidoreductase	-33.2355	-0.0491911137497718
Q13255	3KS9-A	Soluble cytochrome b562, Metabotropic glutamate receptor 1	-33.2275	-0.0480930857376232
P26641	5JPO-D	Elongation factor 1-gamma	-33.2271	-0.048038184337016
P31321	4DIN-B	cAMP-dependent protein kinase type I-beta regulatory subunit	-33.2177	-0.046748001422742
Q9ULM3	5XNV-A	YEATS domain-containing protein 2	-33.2165	-0.0465832972209201
P11229	5CXV-A	Muscarinic acetylcholine receptor M1	-33.2162	-0.0465421211704642
P22830	2HRE-B	Ferrochelatase	-33.2117	-0.0459244804136308
P50135	2AOV-A	Histamine N-Methyltransferase	-33.2069	-0.0452656636063415
Q9H488	5UX6-A	GDP-fucose protein O-fucosyltransferase 1	-33.2038	-0.0448401777516346
P48163	2AW5-A	NADP-dependent malic enzyme	-33.2028	-0.0447029242501164
P01704	5CBA-B	3b4 light chain	-33.2014	-0.0445107693479899
O75112	4YDP-A	LIM domain-binding protein 3	-33.1677	-0.0398853263468163
P35228	2NSI-A	NITRIC OXIDE SYNTHASE, INDUCIBLE	-33.166	-0.0396519953942339
Q9NQU5	4KS7-A	Serine/threonine-protein kinase PAK 6	-33.1593	-0.0387323969340605
P52757	1XA6-A	Beta2-chimaerin	-33.1567	-0.0383755378301122
Q9UQ80	3J2I-A	Proliferation-associated protein 2G4	-33.1487	-0.0372775098179636
O00625	4HLT-A	Pirin	-33.1297	-0.0346696932891119
S6BAM6	4NUG-H	PGT151 heavy chain	-33.1289	-0.0345598904878974
P04424	1K62-B	Argininosuccinate Lyase	-33.1213	-0.0335167638763561
K7N5M4	6CW6-D	T-cell receptor beta chain V region C5,Human nkt tcr beta chain	-33.1211	-0.0334893131760525
Q14994	1XV9-B	Orphan nuclear receptor NR1I3	-33.1201	-0.0333520596745343
P08133	1M9I-A	Annexin VI	-33.1199	-0.0333246089742306
P49675	3P0L-A	Steroidogenic acute regulatory protein, mitochondrial	-33.1178	-0.0330363766210419
Q9ULY5	3WH3-A	C-type lectin domain family 4 member E	-33.114	-0.0325148133152708
P30086	2QYQ-A	PHOSPHATIDYLETHANOLAMINE BINDING PROTEIN	-33.1096	-0.0319108979085898
Q8IWV7	3NY1-A	E3 ubiquitin-protein ligase UBR1	-33.1095	-0.0318971725584374
O60814	6T7A-H	Histone H2B type 1-K	-33.0906	-0.0293030813797381
Q99250	6J8E-A	Sodium channel protein type 2 subunit alpha	-33.09	-0.0292207292788272
Q9Y6Y0	6N34-B	Influenza virus NS1A-binding protein	-33.0865	-0.028740342023512
P30084		Enoyl-CoA hydratase	-33.0769	-0.0274227084089343
P06730	2V8W-A	EUKARYOTIC TRANSLATION INITIATION FACTOR 4E	-33.0763	-0.0273403563080234
P98073	4DGJ-A	Enteropeptidase catalytic light chain	-33.0676	-0.0261462508448116
Q9H227	2E9L-A	CYTOSOLIC BETA-GLUCOSIDASE	-33.0508	-0.023840392019301
P25189	3OAI-A	Maltose-binding periplasmic protein, Myelin protein P0	-33.0492	-0.0236207864168709
O43240	5LPF-A	Kallikrein-10	-33.0465	-0.0232502019627712
O43173	5BO9-A	Sia-alpha-2,3-Gal-beta-1,4-GlcNAc-R:alpha 2,8-sialyltransferase	-33.0398	-0.0223306035025969
P78324	6NMS-S	Tyrosine-protein phosphatase non-receptor type substrate 1	-33.0338	-0.0215070824934857
Q13822	4ZG6-A	Ectonucleotide pyrophosphatase/phosphodiesterase family member 2	-33.0267	-0.020532582632704
O95298	5XTD-g	NADH dehydrogenase [ubiquinone] 1 subunit C2	-33.026	-0.0204365051816418
Q9BQA1	6RLL-B	Methylosome protein 50	-33.0212	-0.0197776883743525
Q6GMV9	1ZA6-C	IGG Light chain	-32.9992	-0.0167581113409452
Q14498	6SJ7-C	RNA binding protein 39	-32.9968	-0.0164287029373005
Q8N5S9	6CCF-A	Calcium/calmodulin-dependent protein kinase kinase 1	-32.9954	-0.0162365480351741
P27448	3FE3-B	MAP/microtubule affinity-regulating kinase 3	-32.9926	-0.0158522382309231
Q9UMY4	2CSK-A	Sorting nexin 12	-32.9888	-0.015330674925152
P16298	4ORA-A	Serine/threonine-protein phosphatase 2B catalytic subunit beta isoform	-32.985	-0.0148091116193819
Q05315	6A1U-A	Galectin-10	-32.9752	-0.0134640273045006
Q9NQV7	6NM4-A	Histone-lysine N-methyltransferase PRDM9	-32.9735	-0.0132306963519191
A0A087WZ08	5E6I-H	T-cell receptor beta-2 chain C region	-32.9734	-0.0132169710017668
Q6GMX6	5VR9-A	ABT-007 FAB FRAGMENT	-32.9691	-0.0126267809452371
O00257	3I8Z-A	E3 SUMO-protein ligase CBX4	-32.9647	-0.012022865538556
O14556	5C7L-O	Glyceraldehyde-3-phosphate dehydrogenase, testis-specific	-32.9637	-0.0118856120370378
P0DOX7	6UTA-L	Fab 2G12, light chain	-32.9589	-0.0112267952297485
Q03591	3ZD2-B	COMPLEMENT FACTOR H-RELATED PROTEIN 1	-32.9515	-0.0102111193185119
P61916	5KWY-D	Epididymal secretory protein E1	-32.9296	-0.0072052676352559
Q96BP3	2A2N-A	peptidylprolyl isomerase domain and WD repeat containing 1	-32.926	-0.0067111550297894
O95166	1GNU-A	GABARAP	-32.9256	-0.0066562536291822
P10321	6JTO-A	HLA class I histocompatibility antigen, Cw-6 alpha chain	-32.9221	-0.006175866373867
Q99497	4OGF-A	Protein/nucleic acid deglycase DJ-1	-32.9211	-0.0060386128723488
O15217	3IK7-B	Glutathione S-transferase A4	-32.9178	-0.0055856763173373
P01619	4ODX-B	4E10 antibody germline precursor 7 light chain Fv	-32.9148	-0.0051739158127817
P19099	6XZ8-A	Cytochrome P450 11B2, mitochondrial	-32.9089	-0.0043641201538228
P06312	1EK3-B	IMMUNOGLOBULIN LIGHT CHAIN VARIABLE DOMAIN	-32.8995	-0.0030739372395488
P29074	2I75-A	Tyrosine-protein phosphatase non-receptor type 4	-32.8988	-0.0029778597884856
O15178	5QRL-A	T-box transcription factor T	-32.896	-0.0025935499842336
P08183	6QEX-A	Multidrug resistance protein 1	-32.8954	-0.0025111978833227
P0CG48	4DDI-I	Ribonuclease/Ubiquitin chimeric protein	-32.8943	-0.0023602190316522
Q96EF0	4Y7I-B	Myotubularin-related protein 8	-32.8926	-0.0021268880790708
Q01650	6IRT-B	Large neutral amino acids transporter small subunit 1	-32.8905	-0.0018386557258821
Q14318	3EY6-A	FK506-binding protein 8	-32.889	-0.0016327754736043
P21359	2E2X-B	Neurofibromin	-32.8823	-0.0007131770134299
Q15382	1XTQ-A	GTP-binding protein Rheb	-32.8821	-0.0006857263131263
P0DP23, Q9UKL4	2N6A-A	human calmodulin/connexin-36 peptide hybrid	-32.8784	-0.0001778883575075
P49748	3B96-A	Very long-chain specific acyl-CoA dehydrogenase	-32.8777	-8.181090644427233e-05
Q96EY8	2IDX-B	Cob(I)yrinic acid a,c-diamide adenosyltransferase, mitochondrial	-32.8689	0.0011260199069188
Q86V24	5LXA-A	Adiponectin receptor protein 2	-32.844	0.0045436320947293
A0A0B4J2H0	5CBE-A	3b4 heavy chain	-32.8375	0.0054357798546001
Q96HS1	5MUF-A	Serine/threonine-protein phosphatase PGAM5, mitochondrial	-32.8222	0.0075357584278329
P18564	4UM8-B	INTEGRIN BETA-6	-32.822	0.0075632091281366
Q6N095	6V8X-K	VRC01 Fab Heavy Chain	-32.812	0.0089357441433225
Q9GZZ9	5IAA-A	Ubiquitin-like modifier-activating enzyme 5	-32.8111	0.0090592722946884
H0XPX6	5N74-B	Microtubule-associated protein RP/EB family member 1	-32.809	0.0093475046478781
P30838	4H80-B	Aldehyde dehydrogenase, dimeric NADP-preferring	-32.791	0.0118180676752115
O15066	3B6U-B	Kinesin-like protein KIF3B	-32.7869	0.0123808070314367
Q05823	1WDY-A	2-5A-dependent ribonuclease	-32.7795	0.0133964829426743
P52789	5HG1-A	Hexokinase-2	-32.7777	0.013643539245407
Q9Y3B1	6I4Y-B	PRELI domain containing protein 3B	-32.7675	0.0150435249608966
Q9H6P5	2A8M-A	Threonine aspartase 1	-32.7548	0.0167866444301812
P08518	3J0K-B	DNA-directed RNA polymerase II 140 kDa polypeptide	-32.7542	0.0168689965310931
Q9UHX1	2DNY-A	Fuse-binding protein-interacting repressor, isoform b	-32.7476	0.0177748696411151
P09668	6CZS-A	Pro-cathepsin H	-32.7449	0.0181454540952148
P61224	6KYK-D	Ras-related protein Rap-1b	-32.7355	0.0194356370094888
P05231	5FUC-A	Interleukin-6	-32.7337	0.0196826933122225
Q99832	6NR9-G	T-complex protein 1 subunit eta	-32.7215	0.0213571860307485
Q13564	1R4M-A	amyloid beta precursor protein-binding protein 1	-32.7085	0.023141481550489
F6IQS1	6TDQ-A	MHC class I antigen	-32.6906	0.0255983192276702
Q13085	2YL2-A	ACETYL-COA CARBOXYLASE 1	-32.6806	0.0269708542428561
Q9ULW8	6CE1-A	Protein-arginine deiminase type-3	-32.6793	0.0271492837948302
Q00688	5D75-A	Peptidyl-prolyl cis-trans isomerase FKBP3	-32.6724	0.0280963329553073
Q13342	6G8R-B	Nuclear body protein SP140	-32.665	0.0291120088665449
P07550, P63092	6E67-A	Beta-2 adrenergic receptor,Endolysin,Guanine nucleotide-binding protein G(s) subunit alpha isoforms short,Beta-2 adrenergic receptor chimera	-32.6609	0.029674748222771
Q969H0	2OVP-B	F-box/WD repeat protein 7	-32.6598	0.0298257270744415
Q13011		DELTA(3,5)-DELTA(2,4)-DIENOYL-COA ISOMERASE	-32.6583	0.0300316073267193
O95786	2QFD-A	Probable ATP-dependent RNA helicase DDX58	-32.6436	0.0320492337990412
Q99259		Glutamate decarboxylase 1	-32.6351	0.0332158885619484
Q6VAB6	5KKR-B	Kinase suppressor of Ras 2	-32.6217	0.0350550854822972
P12645	2QCQ-A	Bone morphogenetic protein 3	-32.6195	0.0353570431856372
P23921	2WGH-B	Ribonucleoside-diphosphate reductase large subunit	-32.6178	0.0355903741382186
Q92729	6SUC-A	Receptor-type tyrosine-protein phosphatase U	-32.6166	0.0357550783400415
Q9ULV1	5UWG-A	Frizzled-4/Rubredoxin chimeric protein	-32.6126	0.0363040923461152
P62877	3RTR-H	E3 ubiquitin-protein ligase RBX1	-32.6121	0.0363727190968748
O43715	4XZS-A	Maltose-binding periplasmic protein,TP53-regulated inhibitor of apoptosis 1	-32.6108	0.036551148648849
Q9HBA0	4DX1-A	Transient receptor potential cation channel subfamily V member 4	-32.5931	0.0389805356257265
Q9NSI6	3Q2E-A	Bromodomain and WD repeat-containing protein 1	-32.586	0.0399550354865082
P42568	5YYF-A	Protein AF-9	-32.5641	0.0429608871697631
P20591	4P4T-A	Interferon-induced GTP-binding protein Mx1	-32.5572	0.0439079363302412
P78330	1NNL-A	L-3-phosphoserine phosphatase	-32.5451	0.0455687036986158
Q16854	2OCP-B	Deoxyguanosine kinase	-32.5251	0.0483137737289857
Q8WXI4	3FO5-B	Thioesterase, adipose associated, isoform BFIT2	-32.5248	0.0483549497794416
Q8WYK0	3B7K-B	Acyl-coenzyme A thioesterase 12	-32.5227	0.0486431821326303
P62807	6C0W-H	Histone H2B type 1-C/E/F/G/I	-32.5216	0.0487941609843008
Q687X5	6HD1-C	Metalloreductase STEAP4	-32.5188	0.0491784707885528
P62068	6JLQ-A	Ubiquitin carboxyl-terminal hydrolase 46	-32.5178	0.049315724290071
Q12791	6ND0-A	Calcium-activated potassium channel subunit alpha-1	-32.5174	0.0493706256906783
V9HW68	6U1N-H	Fab30 heavy chain	-32.5161	0.0495490552426524
A0A584, K7N5M4	6R2L-E	T cell receptor beta variable 11-2,Human nkt tcr beta chain	-32.5122	0.0500843438985749
P09543	1WOJ-A	2',3'-cyclic-nucleotide 3'-phosphodiesterase	-32.5121	0.0500980692487272
O75417	5A9J-A	DNA POLYMERASE THETA	-32.5077	0.0507019846554082
Q6PJF2	3EYO-A	8f9 Fab	-32.5065	0.0508666888572301
P17612, P25685	6BYR-C	DnaJ homolog subfamily B member 1,cAMP-dependent protein kinase catalytic subunit alpha chimera	-32.4888	0.0532960758341086
P12883, Q15691	6PFP-A	Myosin, heavy polypeptide 7, cardiac muscle, beta variant	-32.4812	0.0543392024456489
Q5JVG2	2EP2-A	Zinc finger protein 484	-32.4695	0.0559450684134162
O75828	2HRB-A	Carbonyl reductase [NADPH] 3	-32.4506	0.0585391595921156
P05062	1QO5-B	FRUCTOSE-BISPHOSPHATE ALDOLASE B	-32.4485	0.0588273919453043
Q96A08	5GSU-D	Histone H2B type 1-A	-32.4477	0.0589371947465198
Q16654	2ZKJ-B	[Pyruvate dehydrogenase [lipoamide]] kinase isozyme 4	-32.447	0.0590332721975821
P08519	4BV7-A	APOLIPOPROTEIN(A)	-32.4465	0.0591018989483417
P28562	6D66-A	Maltose-binding periplasmic protein,Dual specificity protein phosphatase 1	-32.4344	0.0607626663167163
Q9Y6F7	2FW2-A	Testis-specific chromodomain protein Y 2	-32.4338	0.0608450184176272
P63098	5SVE-B	Calcineurin subunit B type 1	-32.4322	0.0610646240200563
P49770	6K72-C	Translation initiation factor eIF-2B subunit beta	-32.4261	0.0619018703793198
Q53Z42	6TRN-A	MHC class I antigen	-32.4215	0.0625332364863045
P21860	6OP9-A	Receptor tyrosine-protein kinase erbB-3	-32.4204	0.062684215337975
Q6PIK1	1MCL-A	IMMUNOGLOBULIN LAMBDA DIMER MCG (LIGHT CHAIN)	-32.4114	0.0639194968516417
Q3ZCW2	3B9C-B	HSPC159	-32.4075	0.0644547855075642
Q9H0J9	2PQF-A	Poly [ADP-ribose] polymerase 12	-32.4046	0.0648528206619675
A0A1B0GXE1, K7N5M4	6DKP-E	DMF5 T-cell Receptor Beta Chain fusion	-32.4041	0.0649214474127271
A0A140T913	6VR5-A	MHC class I antigen	-32.3978	0.0657861444722942
Q9Y4B6	5JK7-C	Protein VPRBP	-32.3838	0.0677076934935529
P05452	1HTN-A	TETRANECTIN	-32.3755	0.0688468975561564
Q8WXH5	2IZV-A	SUPPRESSOR OF CYTOKINE SIGNALING 4	-32.3689	0.0697527706661795
Q07812	4S0O-B	Apoptosis regulator BAX	-32.3648	0.0703155100224046
Q8TCU6	5FI0-A	Phosphatidylinositol 3,4,5-trisphosphate-dependent Rac exchanger 1 protein	-32.3641	0.0704115874734678
Q13325	4J0U-A	Interferon-induced protein with tetratricopeptide repeats 5	-32.3599	0.0709880521798452
P29017	6C09-A	T-cell surface glycoprotein CD1c	-32.3571	0.0713723619840972
O14649	6RV3-A	Potassium channel subfamily K member 3	-32.3396	0.073774298260672
P17066	3FE1-A	Heat shock 70 kDa protein 6	-32.3346	0.074460565768264
P08185	2VDY-A	CORTICOSTEROID-BINDING GLOBULIN	-32.333	0.0746801713706941
P01911	2SEB-B	HLA class II histocompatibility antigen, DRB1-1 beta chain	-32.3221	0.0761762345372459
O15496	1LE7-A	Group X Secretory Phospholipase A2	-32.3072	0.0782213117098715
Q9Y2G2	4IKM-A	Maltose-binding periplasmic protein, Caspase recruitment domain-containing protein 8	-32.3055	0.0784546426624529
Q9NRW3	3VOW-A	Probable DNA dC->dU-editing enzyme APOBEC-3C	-32.2952	0.0798683537280938
P0DOY2	2JB5-L	FAB FRAGMENT MOR03268 LIGHT CHAIN	-32.2844	0.0813506915444943
P07686	1NOW-A	Beta-hexosaminidase subunit beta	-32.2818	0.0817075506484426
P20273	5VKM-A	B-cell receptor CD22	-32.2741	0.0827644026101352
P10074	3B84-A	Zinc finger and BTB domain-containing protein 48	-32.2706	0.0832447898654494
O14786	6FMC-A	Neuropilin-1	-32.263	0.0842879164769906
Q9UL18	1SI3-A	Eukaryotic translation initiation factor 2C 1	-32.2512	0.0859075077949093
Q9UGM1	4UY2-A	NEURONAL ACETYLCHOLINE RECEPTOR SUBUNIT ALPHA-9	-32.2506	0.0859898598958202
P28331	5XTD-M	NADH-ubiquinone oxidoreductase 75 kDa subunit, mitochondrial	-32.2362	0.0879663103176872
Q9ULI0	3LXJ-A	ATPase family AAA domain-containing protein 2B	-32.2362	0.0879663103176872
P06396	6H1F-B	Gelsolin	-32.2321	0.0885290496739123
Q9Y5Y4	6D27-A	Prostaglandin D2 receptor 2, Endolysin chimera	-32.2265	0.0892976692824162
P29016, P29017	5C9J-A	T-cell surface glycoprotein CD1c,T-cell surface glycoprotein CD1b	-32.2131	0.091136866202765
P08173, P30542	6D9H-R	Chimera protein of Muscarinic acetylcholine receptor M4 and Adenosine receptor A1	-32.2087	0.091740781609446
Q99616	2RA4-A	Small-inducible cytokine A13	-32.2012	0.092770182870835
O75533	6EN4-C	Splicing factor 3B subunit 1	-32.2006	0.0928525349717459
Q9Y616	6ZIW-I	Interleukin-1 receptor-associated kinase 3	-32.1882	0.0945544783905755
Q8WTR2	4D3R-A	DUAL SPECIFICITY PROTEIN PHOSPHATASE 19	-32.1882	0.0945544783905755
Q9HAQ2	3NWN-A	Kinesin-like protein KIF9	-32.1601	0.0984113017832462
O75129	5J69-A	Astrotactin-2	-32.1572	0.0988093369376495
P54274	1H6O-A	Telomeric repeat-binding factor 1	-32.1515	0.0995916818963057
Q2YD82	6U07-A	T-cell receptor, s16, alpha chain	-32.1478	0.1000995198519245
Q16719	3E9K-A	Kynureninase	-32.1436	0.1006759845583019
P09917	6N2W-A	Arachidonate 5-lipoxygenase	-32.1365	0.1016504844190836
O95069	4TWK-A	Potassium channel subfamily K member 2	-32.1266	0.1030092940841162
Q9UK05	4FAO-A	Bone Morphogenetic Protein 9 Prodomain	-32.124	0.1033661531880645
Q5VVY1	5UBB-A	Alpha N-terminal protein methyltransferase 1B	-32.1206	0.1038328150932274
O95848	3Q91-B	Uridine diphosphate glucose pyrophosphatase	-32.1071	0.1056857373637275
Q9HBH1	3G5K-C	Peptide deformylase, mitochondrial	-32.1056	0.1058916176160053
Q6ICR9	4I0P-A	HLA-DMA protein	-32.1022	0.1063582795211681
P04439, P61769	6APN-A	Beta-2-microglobulin--HLA-A*0201--HPV.16 E7 peptide LLMGTLGIV chimera	-32.0986	0.1068523921266356
Q6PIL8	4OQT-L	2897 light chain	-32.0952	0.1073190540317985
P51151	1WMS-A	Ras-related protein Rab-9A	-32.0921	0.1077445398865054
P01042	4ECC-A	chimeric protein between GSHKT10 and domain 5 of kininogen-1	-32.0888	0.1081974764415169
Q7Z434	2VGQ-A	Sugar ABC transporter substrate-binding protein,Mitochondrial antiviral-signaling protein	-32.0768	0.1098445184597392
P09884	5EXR-C	DNA polymerase alpha catalytic subunit	-32.0689	0.1109288211217355
Q9NW15	6R7X-B	Anoctamin-10	-32.0634	0.111683715380087
P21675	6P39-A	Transcription initiation factor TFIID subunit 1	-32.0633	0.1116974407302393
P40926		Malate dehydrogenase, mitochondrial	-32.0571	0.1125484124396541
Q15822	5FJV-E	NEURONAL ACETYLCHOLINE RECEPTOR SUBUNIT ALPHA-2	-32.0547	0.1128778208432988
Q96PY6	4B9D-A	SERINE/THREONINE-PROTEIN KINASE NEK1	-32.0528	0.1131386024961839
P01860	6D58-A	Immunoglobulin heavy constant gamma 3	-32.0516	0.1133033066980057
P15735	2Y7J-B	PHOSPHORYLASE B KINASE GAMMA CATALYTIC CHAIN, TESTIS/LIVER ISOFORM	-32.0503	0.1134817362499799
P61586	3LW8-A	Transforming protein RhoA	-32.0482	0.1137699686031686
Q9H6Q3	4M4Z-A	Src-like-adapter 2	-32.0386	0.1150876022177462
P61077	5EGG-A	Ubiquitin-conjugating enzyme E2 D3	-32.0351	0.1155679894730614
Q6P5S8	2NY3-C	ANTIBODY 17B, LIGHT CHAIN	-32.024	0.1170915033399169
P38919	2HXY-A	Eukaryotic initiation factor 4A-III	-32.0175	0.1179836510997876
Q9UL25	1YZU-A	Ras-related protein Rab-21	-32.0165	0.1181209046013058
P26951	6NMY-F	Interleukin-3 receptor subunit alpha	-32.0094	0.1190954044620875
P25054	5IZ8-A	Adenomatous polyposis coli protein	-32.0013	0.1202071578243873
P02792	2FFX-J	Ferritin light chain	-31.9838	0.1226090941009617
Q8N8S7	5N9C-B	Protein enabled homolog	-31.9817	0.1228973264541504
P22695		Cytochrome b-c1 complex subunit 2, mitochondrial	-31.9811	0.1229796785550614
P14410	3LPO-A	Sucrase-isomaltase	-31.9811	0.1229796785550614
P35240	1H4R-B	Merlin	-31.9795	0.123199284157491
Q9Y3B4	5Z58-5	Splicing factor 3B subunit 6	-31.976	0.1236796714128061
P06858	6OB0-A	Lipoprotein lipase	-31.9732	0.1240639812170581
Q4FZB7	5WBV-A	Histone-lysine N-methyltransferase KMT5B	-31.9651	0.125175734579358
O14745	4JL7-A	Na(+)/H(+) exchange regulatory cofactor NHE-RF1	-31.9572	0.1262600372413542
Q15208	6BXI-A	Serine/threonine-protein kinase 38	-31.9521	0.1269600300990985
P17174	3WZF-A	Aspartate aminotransferase, cytoplasmic	-31.9454	0.1278796285592729
P08237	4OMT-A	6-phosphofructokinase, muscle type	-31.9352	0.1292796142747619
Q9BW19	5WDH-A	Kinesin-like protein KIFC1	-31.9341	0.129430593126432
P18206	3VF0-A	Vinculin	-31.9279	0.1302815648358468
P55084	5ZQZ-B	Trifunctional enzyme subunit beta, mitochondrial	-31.9245	0.1307482267410101
P59044	6NDJ-A	Maltose/maltodextrin-binding periplasmic protein, NACHT, LRR and PYD domains-containing protein 6 chimera	-31.9042	0.1335344728218359
Q5T0W9	5QHP-A	Protein FAM83B	-31.9007	0.1340148600771506
O60609	2GH0-A	GDNF family receptor alpha-3	-31.8931	0.1350579866886914
Q5JRX3	4L3T-A	Presequence protease, mitochondrial	-31.8857	0.1360736625999285
Q9BQ65	5V1M-A	U6 snRNA phosphodiesterase	-31.8814	0.1366638526564582
P68036	6DJX-C	Ubiquitin-conjugating enzyme E2 L3	-31.8786	0.1370481624607102
P29972	4CSK-A	AQUAPORIN-1	-31.8738	0.137706979267999
Q9UJV9	2P6N-A	ATP-dependent RNA helicase DDX41	-31.873	0.1378167820692136
Q96SW2-2	6BN8-B	Protein cereblon	-31.8685	0.1384344228260469
P26196	4CRW-B	Probable ATP-dependent RNA helicase DDX6	-31.8535	0.1404932253488248
P21579	2N1T-E	Synaptotagmin-1	-31.8532	0.1405344013992803
Q16836	1F14-B	3-HYDROXYACYL-COA DEHYDROGENASE	-31.8527	0.1406030281500399
P63092, P63096	6PB0-A	Guanine nucleotide-binding protein G(s) subunit alpha isoforms short,Guanine nucleotide-binding protein G(i) subunit alpha-1,Guanine nucleotide-binding protein G(s) subunit alpha isoforms short	-31.8488	0.1411383168059618
Q53H47	3K9J-B	Histone-lysine N-methyltransferase SETMAR	-31.8463	0.1414814505597583
O00182	2YY1-A	Galectin-9	-31.8433	0.1418932110643139
P29016, P29017, P61769	3OV6-A	Beta-2-microglobulin/T-cell surface glycoprotein CD1c/T-cell surface glycoprotein CD1b chimeric protein	-31.8407	0.1422500701682622
P00505		Aspartate aminotransferase, mitochondrial	-31.8324	0.1433892742308657
P19835	6H0T-A	BILE SALT ACTIVATED LIPASE	-31.8296	0.1437735840351177
P47900	4XNV-A	P2Y purinoceptor 1, Rubredoxin, P2Y purinoceptor 1	-31.8282	0.1439657389372436
Q86W47	6V35-E	Calcium-activated potassium channel subunit beta-4	-31.8254	0.1443500487414956
Q6ZMT1	6B27-A	SH3 and cysteine-rich domain-containing protein 2	-31.8085	0.1466696329171585
P29323	3ZFM-A	EPHRIN TYPE-B RECEPTOR 2	-31.7871	0.1496068578496549
Q9BXD5	6ARH-B	N-acetylneuraminate lyase	-31.7825	0.15023822395664
P55263	2I6B-A	Adenosine kinase	-31.7809	0.1504578295590697
Q99536		Synaptic vesicle membrane protein VAT-1 homolog	-31.7803	0.1505401816599806
P11597	4F2A-A	Cholesteryl ester transfer protein	-31.778	0.1508558647134734
P35219	2W2J-A	CARBONIC ANHYDRASE-RELATED PROTEIN	-31.7755	0.1511989984672694
O75914	6FD3-A	Serine/threonine-protein kinase PAK 3	-31.7622	0.1530244700374659
Q8NBZ7		UDP-glucuronic acid decarboxylase 1	-31.75	0.1546989627559918
P16455	1EH6-A	O6-ALKYLGUANINE-DNA ALKYLTRANSFERASE	-31.7446	0.1554401316641921
P0DMV8, Q13155	6K39-B	Heat shock 70 kDa protein 1A,Aminoacyl tRNA synthase complex-interacting multifunctional protein 2	-31.7359	0.1566342371274029
Q6PJF1	2DD8-H	IGG Heavy Chain	-31.7345	0.1568263920295289
Q9NYG8	4WFH-A	Potassium channel subfamily K member 4	-31.7255	0.1580616735431956
A0A0B4J2H0, P01704	5C6W-J	Protein IGHV1-69-2,Ig lambda chain V-II region NIG-84	-31.7194	0.1588989199024586
P01593	1AR2-A	BENCE-JONES PROTEIN REI (LIGHT CHAIN)	-31.719	0.1589538213030658
Q96RD7	6M66-F	Pannexin-1	-31.7112	0.1600243986149102
Q8WXF1	5IFN-A	Paraspeckle component 1	-31.7008	0.1614518350307029
Q9Y2M5	5YQ4-A	Kelch-like protein 20	-31.6975	0.161904771585714
P62330	2J5X-A	ADP-RIBOSYLATION FACTOR 6	-31.6818	0.1640596515595551
P35475	4OBR-A	Alpha-L-iduronidase	-31.6787	0.1644851374142625
P78325	4DD8-A	Disintegrin and metalloproteinase domain-containing protein 8	-31.6762	0.1648282711680585
P43003, Q15758	5MJU-A	Excitatory amino acid transporter 1,Neutral amino acid transporter B(0),Excitatory amino acid transporter 1	-31.668	0.1659537498805107
Q9GZQ8	1V49-A	Microtubule-associated proteins 1A/1B light chain 3B	-31.662	0.1667772708896218
P27695	2O3H-A	DNA-(apurinic or apyrimidinic site) lyase	-31.6507	0.1683282354567809
P43403	1U59-A	Tyrosine-protein kinase ZAP-70	-31.6455	0.1690419536646775
Q7RTP6	6ICI-A	[F-actin]-monooxygenase MICAL3	-31.6447	0.1691517564658921
P49768	5A63-B	Presenilin-1	-31.6428	0.1694125381187772
Q9UGP5	5CB1-A	DNA polymerase lambda	-31.6427	0.169426263468929
A8K008	6AL5-H	B43 HEAVY CHAIN	-31.6293	0.1712654603892773
O95167	5XTD-U	NADH dehydrogenase [ubiquinone] 1 alpha subcomplex subunit 3	-31.6281	0.1714301645910996
P14598	1NG2-A	NEUTROPHIL CYTOSOL FACTOR 1	-31.6234	0.1720752560482366
Q92598	6GFA-A	Heat shock protein 105 kDa	-31.6232	0.1721027067485403
P23297	2LP3-A	Protein S100-A1	-31.622	0.1722674109503626
O94766	1FGG-A	GLUCURONYLTRANSFERASE I	-31.6194	0.1726242700543109
P15907	6QVT-A	Beta-galactoside alpha-2,6-sialyltransferase 1	-31.616	0.1730909319594737
Q9UPN9	3U5O-A	E3 ubiquitin-protein ligase TRIM33	-31.6143	0.1733242629120552
P36980	3ZD1-A	COMPLEMENT FACTOR H-RELATED PROTEIN 2	-31.6032	0.1748477767789106
Q96B26	6D6R-C	Exosome complex component RRP43	-31.6018	0.1750399316810366
Q9Y6R0	3F0W-A	Numb-like protein	-31.6	0.1752869879837698
Q15910	5LS6-A	Histone-lysine N-methyltransferase EZH2	-31.5859	0.1772222623551814
Q9Y2Q3	3RPP-A	Glutathione S-transferase kappa 1	-31.584	0.1774830440080664
O75936	3N6W-A	Gamma-butyrobetaine dioxygenase	-31.5807	0.1779359805630775
P52735	2DLZ-A	Protein vav-2	-31.5702	0.179377142329022
P41250	2PME-A	Glycyl-tRNA synthetase	-31.5646	0.1801457619375259
P53667	3S95-A	LIM domain kinase 1	-31.5641	0.180214388688285
P63096	6PT0-A	Guanine nucleotide-binding protein G(i), alpha-1 subunit	-31.5639	0.1802418393885886
Q9Y243	2X18-A	RAC-GAMMA SERINE/THREONINE-PROTEIN KINASE	-31.556	0.1813261420505849
Q9NZC2	5UD8-A	Triggering receptor expressed on myeloid cells 2	-31.5467	0.1826025996147071
Q8NBQ5	1YB1-B	17-beta-hydroxysteroid dehydrogenase type XI	-31.5431	0.183096712220174
Q9H461	6NDZ-A	Frizzled-8	-31.5301	0.1848810077399146
P08574	5XTE-U	Cytochrome c1, heme protein, mitochondrial	-31.53	0.1848947330900664
P09913	4G1T-B	Interferon-induced protein with tetratricopeptide repeats 2	-31.5286	0.1850868879921924
Q9Y478	6C9F-B	5'-AMP-activated protein kinase subunit beta-1	-31.5277	0.1852104161435592
Q9NZ08	6Q4R-A	Endoplasmic reticulum aminopeptidase 1,Endoplasmic reticulum aminopeptidase 1	-31.5251	0.1855672752475075
Q71DI3	5BO0-A	Histone H3.2	-31.523	0.1858555076006962
P62308	5XJT-G	Small nuclear ribonucleoprotein G	-31.5156	0.1868711835119334
P01871	2AGJ-H	HEAVY CHAIN OF IG	-31.5137	0.1871319651648184
Q9UBX2	6A8R-B	Double homeobox protein 4	-31.5111	0.1874888242687667
P24752	2IB9-B	Acetyl-CoA acetyltransferase	-31.5101	0.1876260777702849
P61011	5L3Q-A	Signal recognition particle 54 kDa protein	-31.4994	0.1890946902365331
P28065	6AVO-F	Proteasome subunit beta type-9	-31.4889	0.1905358520024776
P15169	2NSM-A	Carboxypeptidase N catalytic chain	-31.4753	0.1924024996231295
P41208	2K2I-A	Centrin-2	-31.4647	0.1938573867392259
P49450, P68431	5Z23-E	Histone H3.1,Histone H3-like centromeric protein A,Histone H3.1	-31.4635	0.1940220909410482
P31994	3WJJ-C	Low affinity immunoglobulin gamma Fc region receptor II-b	-31.4609	0.1943789500449965
P00915	1CRM-A	CARBONIC ANHYDRASE I	-31.4597	0.1945436542468184
Q06481	5TPT-A	Amyloid-like protein 2	-31.4585	0.1947083584486407
O00214	5T7I-A	GALECTIN-8	-31.4514	0.1956828583094224
Q8IWV8	5UM3-A	E3 ubiquitin-protein ligase UBR2	-31.4502	0.1958475625112447
P40763	6NJS-A	Signal transducer and activator of transcription 3	-31.4482	0.1961220695142816
P0C1S8	5VDK-A	Wee1-like protein kinase 2	-31.4449	0.1965750060692926
Q9NZH8	4IZE-A	Interleukin-36 gamma	-31.4427	0.1968769637726337
P11413	2BH9-A	GLUCOSE-6-PHOSPHATE 1-DEHYDROGENASE	-31.4364	0.1977416608322003
P05089	3TF3-A	Arginase-1	-31.4342	0.1980436185355408
Q15738	6JKH-A	Sterol-4-alpha-carboxylate 3-dehydrogenase, decarboxylating	-31.4272	0.1990043930461706
P08151, P31947	5OM0-A	14-3-3 protein sigma,Zinc finger protein GLI1	-31.42	0.1999926182571036
Q9UBT6, Q9UBZ9	4BA9-D	DNA POLYMERASE KAPPA, DNA REPAIR PROTEIN REV1	-31.4179	0.2002808506102928
P07948	3A4O-X	Tyrosine-protein kinase Lyn	-31.4078	0.2016671109756296
Q96LB9	1SK4-A	Peptidoglycan recognition protein I-alpha	-31.3999	0.2027514136376263
P33764	3NSO-B	Protein S100-A3	-31.3989	0.2028886671391445
Q9Y6D6	3LTL-A	Brefeldin A-inhibited guanine nucleotide-exchange protein 1	-31.391	0.2039729698011413
P45985	3VUT-A	Dual specificity mitogen-activated protein kinase kinase 4	-31.3703	0.2068141172825744
Q9H1K0	1YZM-A	FYVE-finger-containing Rab5 effector protein rabenosyn-5	-31.3486	0.2097925182655262
P05019	6PYH-B	INSULIN-LIKE GROWTH FACTOR I	-31.3468	0.2100395745682594
P01861	1BBJ-H	IGG4-KAPPA B72.3 FAB (HEAVY CHAIN)	-31.3356	0.2115768137852672
Q6ZUM4	3PP2-A	Rho GTPase-activating protein 27	-31.322	0.2134434614059191
Q8N5Y2	3OB9-A	Male-specific lethal 3-like 1 (Drosophila), isoform CRA_c	-31.3183	0.2139512993615374
P00326	1U3W-A	Alcohol dehydrogenase gamma chain	-31.313	0.2146787429195858
P10599	3M9J-A	Thioredoxin	-31.311	0.2149532499226227
O75449	5ZQL-B	Katanin p60 ATPase-containing subunit A1	-31.3052	0.2157493202314302
Q8N4E7	5Z8S-A	Ferritin, mitochondrial	-31.2992	0.2165728412405414
O95154	2CLP-B	AFLATOXIN B1 ALDEHYDE REDUCTASE MEMBER 3	-31.2967	0.2169159749943374
P51668	4AP4-B	Ubiquitin-conjugating enzyme E2 D1	-31.2923	0.217519890401019
Q8WV41	4AKV-A	SORTING NEXIN-33	-31.292	0.2175610664514744
Q16667	1FPZ-A	CYCLIN-DEPENDENT KINASE INHIBITOR 3	-31.2899	0.2178492988046636
O95989	6PCL-A	Diphosphoinositol polyphosphate phosphohydrolase 1	-31.2877	0.2181512565080041
P03369	3GI0-A	COVALENT DIMER [L-ALA51,D-ALA51'] HIV-1 PROTEASE	-31.2874	0.2181924325584596
P49757	5NJJ-A	Protein numb homolog	-31.2864	0.2183296860599783
P45877	2ESL-A	Peptidyl-prolyl cis-trans isomerase C	-31.2851	0.2185081156119524
Q13509	5IJ9-B	Tubulin beta-3 chain	-31.2724	0.2202512350812375
P20020	6A69-A	Plasma membrane calcium-transporting ATPase 1	-31.2657	0.2211708335414119
P37023	3MY0-A	Serine/threonine-protein kinase receptor R3	-31.2617	0.2217198475474857
P08913	6KUY-A	Alpha2A adrenergic receptor	-31.2359	0.2252609878866635
A0A384E0N4	5NX9-B	Adenylosuccinate lyase	-31.2355	0.2253158892872713
P46934	5C91-A	E3 UBIQUITIN-PROTEIN LIGASE NEDD4	-31.2333	0.2256178469906118
A0A075B6T6, P01848	4ZDH-A	Alpha chain of A6 T-cell receptor,T-cell receptor alpha chain C region	-31.2327	0.2257001990915228
P00451	4KI5-M	Coagulation factor VIII	-31.2176	0.2277727269644525
Q9BX68	4INC-B	Histidine triad nucleotide-binding protein 2, mitochondrial	-31.2114	0.2286236986738673
Q9BYV9	3OHV-A	Transcription regulator protein BACH2	-31.2086	0.2290080084781192
Q2YDB4	2P5W-E	Hypothetical protein	-31.2058	0.2293923182823712
P78540	4IE3-A	Arginase II, mitochondrial precursor	-31.2037	0.2296805506355599
P19438	1NCF-A	TUMOR NECROSIS FACTOR RECEPTOR	-31.1993	0.2302844660422414
Q9ULC6	5HP5-A	Protein-arginine deiminase type-1	-31.1966	0.2306550504963415
P34896	1BJ4-A	Serine hydroxymethyltransferase, cytosolic	-31.1948	0.2309021067990748
P17655	1KFU-L	M-CALPAIN LARGE SUBUNIT	-31.1928	0.2311766138021122
P16410	5TRU-C	Cytotoxic T-lymphocyte protein 4	-31.1896	0.2316158250069714
Q9UL51	2MPF-A	Potassium/sodium hyperpolarization-activated cyclic nucleotide-gated channel 2	-31.1837	0.2324256206659302
Q14654	6C3P-D	ATP-sensitive inward rectifier potassium channel 11	-31.182	0.2326589516185122
P17252	3IW4-A	Protein kinase C alpha type	-31.1797	0.2329746346720045
P78368	2C47-A	CASEIN KINASE 1 GAMMA 2 ISOFORM	-31.1784	0.2331530642239787
O00194	2F7S-B	Ras-related protein Rab-27B	-31.1721	0.2340177612835453
Q16769	2ZEF-A	Glutaminyl-peptide cyclotransferase	-31.1518	0.2368040073643711
Q15399	2Z7X-B	Toll-like receptor 1,Variable lymphocyte receptor B	-31.1393	0.238519676133353
O95619	5VNB-A	YEATS domain-containing protein 4	-31.1377	0.2387392817357826
O60568	6FXK-A	Procollagen-lysine,2-oxoglutarate 5-dioxygenase 3	-31.1328	0.2394118238932233
O95166, Q99442	7BRT-B	Translocation protein SEC62,Gamma-aminobutyric acid receptor-associated protein	-31.1297	0.2398373097479307
Q9HA47	2UVQ-A	URIDINE-CYTIDINE KINASE 1	-31.1255	0.2404137744543086
Q6SZW1	6O0S-H	Sterile alpha and TIR motif-containing protein 1	-31.1234	0.2407020068074973
Q15118	2Q8F-A	[Pyruvate dehydrogenase [lipoamide]] kinase isozyme 1	-31.1021	0.2436255063898418
Q9NP55	4KEG-A	Maltose-binding periplasmic/Palate lung and nasal epithelium clone fusion protein	-31.0885	0.2454921540104938
Q9BZK7	4LG9-A	F-box-like/WD repeat-containing protein TBL1XR1	-31.0824	0.2463294003697567
P15153	2W2X-A	RAS-RELATED C3 BOTULINUM TOXIN SUBSTRATE 2	-31.0795	0.2467274355241605
K7N5N2	3PQY-D	T cell receptor alpha variable 21-DV12,T-cell receptor, sp3.4 alpha chain	-31.0787	0.246837238325375
P61077, Q99496	4R8P-L	E3 ubiquitin-protein ligase RING2, Ubiquitin-conjugating enzyme E2 D3	-31.0695	0.2480999705393454
P47929	4UW6-A	Galectin-7	-31.0589	0.2495548576554418
P01111	6WGH-A	GTPase NRas	-31.0529	0.250378378664553
P62195	5VHI-C	26S protease regulatory subunit 8	-31.0467	0.2512293503739677
Q7Z406	5JLH-F	Myosin-14,Alpha-actinin A	-31.0464	0.2512705264244237
P39748	6TNZ-H	Flap endonuclease-1	-31.0234	0.2544273569593496
B2RXH2	2W2I-A	2-OXOGLUTARATE OXYGENASE	-31.0018	0.2573920325921496
[truncated: 1,336 more rows]
