# Supplementary material for: Uncovering the molecular targets of phytocannabinoids: mechanistic insights from inverse molecular docking fingerprint approaches
Source: Front Pharmacol. 2025 Jun 27;16:1611461. doi: 10.3389/fphar.2025.1611461 (PMC12245788; doi:10.3389/fphar.2025.1611461)
Supplement: Supplementary file 2 [file DataSheet2.zip › CBN_Cannabinol_targets.csv]

Uniprot ID	PDB ID-Chain	Protein Name	Docking Score (arb. units)	Z-Score
P08631	2C0T-A	TYROSINE-PROTEIN KINASE HCK	-61.3929	-4.204310296418927
P01116	5V6V-A	GTPase KRas	-57.4027	-3.658493771269312
O75608	6QGN-A	Acyl-protein thioesterase 1	-53.7442	-3.158050245315757
P62333	5VFT-E	26S proteasome regulatory subunit 10B	-53.1634	-3.078603040211528
P12830	4ZT1-B	Cadherin-1	-53.027	-3.0599449844673523
Q16539	1WFC-A	Mitogen-activated protein kinase 14	-52.956	-3.0502329466533022
P00747	1BML-B	PLASMIN	-52.861	-3.037237966479573
P08709	5PAE-B	Coagulation factor VII heavy chain	-51.9798	-2.916699266173362
P09467	2Y5K-C	FRUCTOSE-1,6-BISPHOSPHATASE 1	-51.1388	-2.801659494319614
P39900	3F16-A	Macrophage metalloelastase	-51.1096	-2.7976652477820045
Q9NQR1	5TH7-A	N-lysine methyltransferase KMT5A	-51.0893	-2.7948884257027764
O94925	5I94-A	Glutaminase kidney isoform, mitochondrial	-51.0747	-2.792891302433971
P24941	4BGH-A	Cyclin-dependent kinase 2	-51.0189	-2.785258461447718
Q07343	3WD9-A	cAMP-specific 3',5'-cyclic phosphodiesterase 4B	-50.875	-2.765574486216143
P23458	6SM8-A	Tyrosine-protein kinase JAK1	-50.5893	-2.7264937932094657
P00746	6QMR-A	Complement factor D	-50.5851	-2.725919278296521
P11309	2BZJ-A	Serine/threonine-protein kinase pim-1	-50.5434	-2.720215165946579
P06737	3CEM-B	LIVER GLYCOGEN PHOSPHORYLASE	-50.2003	-2.673282769129669
P37231	6IJS-A	Peroxisome proliferator-activated receptor gamma	-50.1367	-2.6645829718765204
Q9NNX6	2IT6-A	mDC-SIGN1B type I isoform	-49.8499	-2.625351810678357
P03956	3AYK-A	COLLAGENASE	-49.8479	-2.6250782321483848
P03372	5UFX-A	Estrogen receptor	-49.8083	-2.6196613772549147
P00742	2D1J-A	Coagulation factor X, heavy chain	-49.7278	-2.6086498414234915
P45452	1FLS-A	COLLAGENASE-3	-49.3505	-2.5570392517440386
Q9Y5Y6	3P8F-A	ST14 protein	-49.1299	-2.52686353988799
P23443	4L43-A	RPS6KB1 protein	-48.8449	-2.487878599366804
P04629	6PL2-A	High affinity nerve growth factor receptor	-48.768	-2.477359504889332
P69905	3D17-C	Hemoglobin subunit alpha	-48.6464	-2.460725930266958
P00533	5YU9-A	Epidermal growth factor receptor	-48.6338	-2.459002385528128
O60760	1V40-A	Hematopoietic prostaglandin D synthase	-48.621	-2.457251482936299
Q03164	5F6L-A	Histone-lysine N-methyltransferase 2A	-48.3816	-2.4245041328985013
P14618	3G2G-D	Pyruvate kinase PKM	-48.0117	-2.37390578377995
Q06124	4GWF-A	Tyrosine-protein phosphatase non-receptor type 11	-47.9924	-2.371265750965709
P02768	5VNW-A	Serum albumin	-47.9523	-2.365780501439745
P28482	6OPI-A	Mitogen-activated protein kinase 1	-47.9498	-2.365438528277279
O94759	6PUU-B	Transient receptor potential cation channel subfamily M member 2	-47.4317	-2.2945680100877097
P29317	1MQB-A	Ephrin type-A receptor 2	-47.2833	-2.274268483163695
P28907	3OFS-A	ADP-ribosyl cyclase 1	-47.2628	-2.271464303231469
P01709	4UNT-A	IG LAMBDA CHAIN V-II REGION MGC	-47.2114	-2.264433335011157
P62993	3IN8-A	Growth factor receptor-bound protein 2	-47.0652	-2.2444347444701127
P68400	5N9L-A	Casein kinase II subunit alpha	-47.0259	-2.239058926356139
P55055	3KFC-B	Oxysterols receptor LXR-beta	-46.8838	-2.21962117180154
P98170	4EC4-A	Baculoviral IAP repeat-containing protein 4	-46.7001	-2.1944929838234977
P09874	4UXB-A	Poly [ADP-ribose] polymerase 1	-46.6894	-2.1930293386881408
O95149	3GJX-B	Snurportin-1	-46.6522	-2.187940778030639
P68871	3D7O-B	Hemoglobin subunit beta	-46.6405	-2.186340343630296
P29597	6VNV-A	Non-receptor tyrosine-protein kinase TYK2	-46.5528	-2.174343925090968
Q9Y698	6DM1-C	Glutamate receptor 2,Voltage-dependent calcium channel gamma-2 subunit	-46.5472	-2.173577905207043
P00749	1F5K-U	UROKINASE-TYPE PLASMINOGEN ACTIVATOR	-46.2188	-2.1286563105854373
P22303	6NTN-A	Acetylcholinesterase	-46.1862	-2.124196980546873
Q07912	4EWH-B	Activated CDC42 kinase 1	-46.1516	-2.119464071978336
P11172	2WNS-A	OROTATE PHOSPHORIBOSYLTRANSFERASE	-46.1466	-2.118780125653403
P10720	4HSV-B	Platelet factor 4 variant	-46.0131	-2.100518758777689
P43250	3NYO-A	G protein-coupled receptor kinase 6	-45.9525	-2.0922293293195
Q9Y6E0	4QMM-A	Serine/threonine-protein kinase 24 36 kDa subunit	-45.9523	-2.0922019714665026
O60674	5CF5-A	Tyrosine-protein kinase JAK2	-45.9232	-2.088221403855392
Q8WTS6	4E47-A	Histone-lysine N-methyltransferase SETD7	-45.9211	-2.08793414639892
Q03181	3SP9-A	Peroxisome proliferator-activated receptor delta	-45.8433	-2.0772919415829603
P00797	1RNE-A	Renin	-45.7905	-2.070069468391667
O14965	6GRA-A	Aurora kinase A	-45.772	-2.0675388669894144
Q86X55	6S70-C	Histone-arginine methyltransferase CARM1	-45.7623	-2.0662120111190445
P52333	7C3N-A	Tyrosine-protein kinase JAK3	-45.6874	-2.0559664951715457
P29016	5L2J-A	T-cell surface glycoprotein CD1b	-45.6123	-2.0456936213710506
P35030	5C67-A	PRSS3 protein	-45.5878	-2.0423422843788788
P61088	7BXG-B	Ubiquitin-conjugating enzyme E2 N	-45.5709	-2.040030545800605
P18031	2CNI-A	Tyrosine-protein phosphatase non-receptor type 1	-45.5583	-2.038307001061774
Q9NTG7	4BVG-A	NAD-DEPENDENT PROTEIN DEACETYLASE SIRTUIN-3, MITOCHONDRIAL	-45.5388	-2.0356396103945347
P16234	6JOI-A	Platelet-derived growth factor receptor alpha	-45.5218	-2.033314192889762
P55055, Q15596	5I4V-A	Oxysterols receptor LXR-beta,Nuclear receptor coactivator 2	-45.4851	-2.0282940268647534
Q99685	6BQ0-B	Monoglyceride lipase	-45.4188	-2.01922489859614
Q8N6T7	5MF6-A	NAD-dependent protein deacetylase sirtuin-6	-45.4098	-2.01799379521126
Q13133	5AVI-C	Oxysterols receptor LXR-alpha	-45.2942	-2.0021809561788064
P45983	3VUK-A	Mitogen-activated protein kinase 8	-45.2603	-1.9975438000957604
Q92731	2Z4B-B	Estrogen receptor beta	-45.2304	-1.9934538010726608
P15813	3VWJ-A	Antigen-presenting glycoprotein CD1d	-45.2174	-1.991675540627834
Q04771	6SRH-A	Activin receptor type-1	-45.1371	-1.980691362649408
P27708	5G1O-E	CAD PROTEIN	-45.0498	-1.9687496598160763
P56817	2VIZ-A	BETA-SECRETASE 1	-44.9816	-1.959420631943989
Q02750	3DV3-A	Dual specificity mitogen-activated protein kinase kinase 1	-44.8901	-1.9469044141977128
P14780	5I12-A	Matrix metalloproteinase-9 (MMP-9) (92 kDa type IV collagenase) (92 kDa gelatinase) (Gelatinase B) (GELB)	-44.8709	-1.9442780603099696
O75469	6HJ2-A	Nuclear receptor subfamily 1 group I member 2	-44.8364	-1.9395588306679312
P11362	5VND-A	Fibroblast growth factor receptor 1	-44.7928	-1.9335948187145149
O75385	6MNH-A	Serine/threonine-protein kinase ULK1	-44.7818	-1.9320901367996617
P15056	3TV6-A	B-RAF PROTO-ONCOGENE SERINE/THREONINE-PROTEIN KINASE	-44.7733	-1.930927428047276
Q9NXA8	6EQS-A	NAD-dependent protein deacylase sirtuin-5, mitochondrial	-44.7504	-1.927794953879082
P43405	4I0T-A	Tyrosine-protein kinase SYK	-44.6856	-1.9189310095079493
P51812	4NW6-A	Ribosomal protein S6 kinase alpha-3	-44.6609	-1.9155523146627795
P02794	3ES3-A	Ferritin heavy chain	-44.5849	-1.905156330523796
Q07869	2NPA-A	Peroxisome proliferator-activated receptor alpha	-44.5625	-1.902092250988096
O96017	2YIR-A	SERINE/THREONINE-PROTEIN KINASE CHK2	-44.5518	-1.900628605852739
P00519	2HIW-A	Tyrosine-protein kinase ABL1	-44.5496	-1.900327669469768
Q9H9B1	3MO0-A	Histone-lysine N-methyltransferase, H3 lysine-9 specific 5	-44.5164	-1.8957862658722124
P49759	6RAA-A	Dual specificity protein kinase CLK1	-44.512	-1.895184393106272
O95819	4U44-B	Mitogen-activated protein kinase kinase kinase kinase 4	-44.4099	-1.8812182091511376
O75311	5TIN-B	Glycine receptor subunit alpha-3,Glycine receptor subunit alpha-3	-44.3937	-1.8790022230583547
Q96RI1	6A5W-A	Bile acid receptor	-44.3434	-1.8721217230295275
P31749	4EJN-A	RAC-alpha serine/threonine-protein kinase	-44.2492	-1.859236174267788
P29373	3FEL-A	CELLULAR RETINOIC ACID BINDING PROTEIN-TYPE II	-44.2467	-1.8588942011053204
Q06187	4ZLY-A	Tyrosine-protein kinase BTK	-44.2314	-1.8568013253510256
P35557	5V4X-A	Glucokinase	-44.1192	-1.841453569819527
P07900	5XRB-A	Heat shock protein HSP 90-alpha	-44.1098	-1.8401677507286525
P03897	5XTC-j	NADH-ubiquinone oxidoreductase chain 3	-44.0925	-1.837801296444384
O60341	6NQU-A	Lysine-specific histone demethylase 1A	-44.081	-1.836228219897038
P28702	1H9U-A	RETINOID X RECEPTOR, BETA	-44.0463	-1.8314816324020025
P47985	5XTE-P	Cytochrome b-c1 complex subunit Rieske, mitochondrial	-44.0194	-1.8278020011738616
P36897	5QIL-A	TGF-beta receptor type-1	-44.0008	-1.8252577208451104
P08069	3NW7-A	Insulin-like growth factor 1 receptor	-43.9687	-1.82086678543904
A0A0B4J271, P01848	5C09-D	1E6 TCR Alpha Chain	-43.9645	-1.8202922705260964
O75762	6PQQ-B	Transient receptor potential cation channel subfamily A member 1	-43.9526	-1.8186644782727552
P01889	6MT5-A	HLA-B35 variant	-43.9064	-1.8123448142303733
Q05586	5TPA-B	Glutamate receptor ionotropic, NMDA 1	-43.8946	-1.8107307009035312
Q9NWZ3	5K75-A	Interleukin-1 receptor-associated kinase 4	-43.8741	-1.8079265209713056
Q9NYL2	5HES-A	Mitogen-activated protein kinase kinase kinase MLT	-43.8599	-1.805984113408496
Q13231	1LG1-A	Chitotriosidase-1	-43.8087	-1.798980503041181
P00352	5TEI-A	Retinal dehydrogenase 1	-43.7519	-1.7912108727899403
P11310		Acyl-CoA dehydrogenase, medium-chain specific, mitochondrial	-43.688	-1.782470038757296
Q96SB4	4WUA-A	serine-arginine (SR) protein kinase 1	-43.6857	-1.782155423447826
P03923	5XTC-m	NADH-ubiquinone oxidoreductase chain 6	-43.6737	-1.7805139522679865
P20160	1FY1-A	HEPARIN-BINDING PROTEIN	-43.6709	-1.7801309423260248
P00374	2W3B-A	Dihydrofolate reductase	-43.6648	-1.779296527809606
Q8IXJ6	5YQO-A	NAD-dependent protein deacetylase sirtuin-2	-43.5997	-1.7703915466589768
Q460N3	3GEY-A	Poly [ADP-ribose] polymerase 15	-43.4255	-1.7465628566983074
Q9GZZ1	6PW9-A	N-alpha-acetyltransferase 50	-43.4173	-1.7454411847254168
P15121	4JIR-A	Aldose reductase	-43.4022	-1.7433756668241194
Q13043	3COM-A	Serine/threonine-protein kinase 4	-43.3773	-1.7399696141259522
Q9HBH9	2AC3-A	MAP kinase-interacting serine/threonine-protein kinase 2	-43.3722	-1.7392719888745205
P62508	2P7Z-A	Estrogen-related receptor gamma	-43.3448	-1.735523963013887
P0DP23	4Q5U-A	Calmodulin	-43.3256	-1.7328976091261443
P29274	3VG9-A	Human A2a adenosine receptor T4L chimera	-43.3189	-1.7319811210507337
P20231	1A0L-D	TPSB2 protein	-43.2985	-1.7291906200450062
P23946	4AFZ-A	CHYMASE	-43.2836	-1.727152459996706
P00750	5BRR-E	Tissue-type plasminogen activator	-43.2469	-1.7221322939716963
Q9P1W9	2IWI-A	SERINE/THREONINE-PROTEIN KINASE PIM-2	-43.2138	-1.7176045693006396
Q9NT68	6VHH-A	Teneurin-2	-43.1474	-1.7085217621055278
Q9BXF3	5V84-C	Cat eye syndrome critical region protein 2	-43.1152	-1.704117147772959
Q9UBF8	6GL3-A	Phosphatidylinositol 4-kinase beta,Phosphatidylinositol 4-kinase beta	-43.0445	-1.6944461467384049
Q86UE8	5O0Y-A	Serine/threonine-protein kinase tousled-like 2	-43.0445	-1.6944461467384049
O14757	2GDO-A	Serine/threonine-protein kinase Chk1	-42.7717	-1.6571300352500549
P15559	1GG5-A	NAD(P)H DEHYDROGENASE [QUINONE] 1	-42.762	-1.6558031793796844
P52732	3ZCW-A	KINESIN-LIKE PROTEIN KIF11	-42.7577	-1.6552149855402418
Q13490	4EB9-A	Baculoviral IAP repeat-containing protein 2	-42.743	-1.653204183344939
P10721	6ITV-A	Mast/stem cell growth factor receptor Kit,Mast/stem cell growth factor receptor Kit	-42.7347	-1.652068832445549
P07949	2IVU-A	PROTO-ONCOGENE TYROSINE-PROTEIN KINASE RECEPTOR RET PRECURSOR	-42.7147	-1.6493330471458172
P53779	3CGO-A	Mitogen-activated protein kinase 10	-42.6998	-1.6472948870975168
P54619	6B1U-E	5'-AMP-activated protein kinase subunit gamma-1	-42.6715	-1.643423750898395
P02766	1G1O-D	TRANSTHYRETIN	-42.6509	-1.6406058920396709
Q9UHD2	6CQ0-A	Serine/threonine-protein kinase TBK1	-42.6386	-1.6389233840803348
P31645	5I71-A	Sodium-dependent serotonin transporter	-42.6356	-1.638513016285375
Q13627	6S1J-A	Dual specificity tyrosine-phosphorylation-regulated kinase 1A	-42.6241	-1.6369399397380289
Q9UKE5	5AX9-A	TRAF2 and NCK-interacting protein kinase	-42.5823	-1.631222148461588
Q13153	1F3M-C	SERINE/THREONINE-PROTEIN KINASE PAK-ALPHA	-42.5524	-1.6271321494384885
P04035	1DQ8-D	PROTEIN (HMG-COA REDUCTASE)	-42.4766	-1.6167635231525022
P01584	5R8D-A	Interleukin-1 beta	-42.4569	-1.6140687746322655
O75530	5U5K-A	Polycomb protein EED	-42.456	-1.6139456642937786
O15530	3H9O-A	3-phosphoinositide-dependent protein kinase 1	-42.4555	-1.6138772696612849
P49792	4LQW-A	E3 SUMO-protein ligase RanBP2	-42.4523	-1.6134395440133278
O75469, Q15788	6HTY-A	Nuclear receptor subfamily 1 group I member 2,Nuclear receptor coactivator 1	-42.433	-1.6107995111990858
Q99640	5VD3-A	Membrane-associated tyrosine- and threonine-specific cdc2-inhibitory kinase	-42.4317	-1.6106216851546031
P21673	2G3T-A	Diamine acetyltransferase 1	-42.3771	-1.6031529912863336
Q16552	5HI5-A	Interleukin-17A	-42.3761	-1.6030162020213472
Q9NRG4	6CBY-A	N-lysine methyltransferase SMYD2	-42.3427	-1.598447440570794
O75521	4U19-B	Enoyl-CoA delta isomerase 2	-42.2956	-1.592004666189924
Q8N5Z0	2QLR-C	Kynurenine/alpha-aminoadipate aminotransferase mitochondrial	-42.276	-1.5893235965961867
Q8NHX9	6NQ0-B	Two pore calcium channel protein 2	-42.2631	-1.5875590150778591
P36639	6IJY-A	7,8-dihydro-8-oxoguanine triphosphatase	-42.2487	-1.5855892496620514
P05106	4G1M-B	Integrin beta-3	-42.2403	-1.5844402198361636
P11802	2W99-B	CELL DIVISION PROTEIN KINASE 4	-42.2278	-1.582730354023831
Q9H7B4	6P7Z-A	Histone-lysine N-methyltransferase SMYD3	-42.2228	-1.582046407698898
P47871	5XF1-A	Glucagon receptor,Endolysin,Glucagon receptor	-42.2057	-1.5797073112676268
P06401	3D90-A	Progesterone receptor	-42.1653	-1.5741810249621675
P27338	3ZYX-B	Amine oxidase [flavin-containing] B	-42.162	-1.5737296203877114
Q08209	1MF8-A	SERINE/THREONINE PROTEIN PHOSPHATASE 2B CATALYTIC SUBUNIT, ALPHA ISOFORM	-42.1516	-1.572307012031851
Q07889	5WFR-N	Son of sevenless homolog 1	-42.1453	-1.5714452396624348
Q05209	5HDE-A	Tyrosine-protein phosphatase non-receptor type 12	-42.1358	-1.5701457416450624
P05230	1DJS-B	Heparin-binding growth factor 1	-42.1322	-1.5696533002911095
P49137	3R2B-A	MAP kinase-activated protein kinase 2	-42.1254	-1.568723133289201
Q05397	3BZ3-A	Focal adhesion kinase 1	-42.102	-1.5655222644885138
Q8TDX7	6S73-A	Serine/threonine-protein kinase Nek7	-42.0641	-1.5603379513455218
O96013	6WLX-A	Serine/threonine-protein kinase PAK 4	-42.0521	-1.5586964801656822
Q9H7Z6	2Y0M-A	histone acetyltransferase MYST1	-42.0484	-1.5581903598852314
Q16875	6ETJ-A	6-phosphofructo-2-kinase/fructose-2,6-bisphosphatase 3	-42.0271	-1.555276748541016
P28223	6A94-A	5-hydroxytryptamine receptor 2A,Soluble cytochrome b562	-42.0199	-1.5542918658331126
P00338	5W8L-C	L-lactate dehydrogenase A chain	-42.0096	-1.5528829364037502
O60259	5MS3-A	Kallikrein-8	-41.9945	-1.5508174185024526
P00751	3HRZ-D	Complement factor B	-41.9885	-1.549996682912533
P27986	3HIZ-B	Phosphatidylinositol 3-kinase regulatory subunit alpha	-41.9741	-1.5480269174967254
P21802	1DJS-A	PROTEIN (FIBROBLAST GROWTH FACTOR RECEPTOR 2)	-41.9675	-1.5471241083478138
P10635	3TBG-A	Cytochrome P450 2D6	-41.9252	-1.541337922438879
P00734	1P8V-C	thrombin	-41.9094	-1.5391766520520906
O00757	4HE2-A	Fructose-1,6-bisphosphatase isozyme 2	-41.8543	-1.5316395635513285
O00141	3HDN-A	Serine/threonine-protein kinase Sgk1	-41.8305	-1.5283839790446463
Q9UGN5	3KJD-A	POLY [ADP-RIBOSE] POLYMERASE 2	-41.8231	-1.527371738483745
Q9H2K2	4UVU-A	Tankyrase-2	-41.796	-1.523664749402608
P22894	1A86-A	MATRIX METALLO PROTEINASE-8 (MET80 FORM)	-41.7875	-1.522502040650222
Q99558	4IDT-B	Mitogen-activated protein kinase kinase kinase 14	-41.7696	-1.5200535128069608
P19525	2A1A-B	Interferon-induced, double-stranded RNA-activated protein kinase	-41.7657	-1.5195200346735138
Q04609	4W9Y-A	Glutamate carboxypeptidase II	-41.7367	-1.5155531459889011
Q7L8A9	6J7B-A	Tubulinyl-Tyr carboxypeptidase 1	-41.7128	-1.5122838825557214
O95749	2Q80-F	Geranylgeranyl pyrophosphate synthase	-41.6761	-1.507263716530712
P33981	5NAD-A	Dual specificity protein kinase TTK	-41.6627	-1.5054307403798917
Q9H8M2	6UZF-A	Bromodomain-containing protein 9	-41.651	-1.5038303059795484
P11021	6DFM-A	Endoplasmic reticulum chaperone BiP	-41.6403	-1.5023666608441917
Q16651	3GYL-B	Prostasin	-41.6399	-1.502311945138196
P07339	6QBH-B	Cathepsin D heavy chain	-41.6246	-1.5002190693839013
Q04446	5CLT-A	1,4-alpha-glucan-branching enzyme	-41.6144	-1.498823818881038
P30419	3IU2-A	Glycylpeptide N-tetradecanoyltransferase 1	-41.5982	-1.4966078327882542
P04049	6PTW-D	C-RAF1	-41.5908	-1.4955955922273536
Q08AH3	3GPC-A	Acyl-coenzyme A synthetase ACSM2A	-41.5898	-1.4954588029623663
P04439	5C0G-A	HLA class I histocompatibility antigen, A-2 alpha chain	-41.5764	-1.493625826811546
P10997	3G7V-B	Maltose-binding periplasmic protein, Islet amyloid polypeptide fusion protein	-41.573	-1.4931607433105916
Q99436	5LF0-V	Proteasome subunit beta type-7	-41.5601	-1.491396161792264
Q96KQ7	5VSC-B	Histone-lysine N-methyltransferase EHMT2	-41.5599	-1.4913688039392663
P00740	5JBA-S	Coagulation factor IX	-41.5593	-1.4912867303802748
P04271	3D10-B	Protein S100-B	-41.5542	-1.4905891051288434
P48730	5IH6-A	Casein kinase I isoform delta	-41.5525	-1.490356563378366
P24530	6K1Q-A	Endothelin B receptor,Endolysin,Endothelin B receptor	-41.5372	-1.4882636876240702
Q96T66	1NUT-B	FKSG76	-41.5186	-1.4857194072953193
Q9UM73	2XBA-A	ALK tyrosine kinase receptor	-41.4981	-1.4829152273630937
Q00535	3O0G-A	Cell division protein kinase 5	-41.4953	-1.482532217421131
P62937	1M63-G	PEPTIDYL-PROLYL CIS-TRANS ISOMERASE	-41.4312	-1.4737640255354882
Q04759	4Q9Z-A	HUMAN PROTEIN KINASE C THETA	-41.4127	-1.4712334241332363
P41240	1BYG-A	PROTEIN (C-TERMINAL SRC KINASE)	-41.4063	-1.470357972837322
P49760	6FYL-A	Dual specificity protein kinase CLK2	-41.3884	-1.4679094449940608
O43318, Q15750	5GJF-A	TAK1 kinase - TAB1 chimera fusion protein	-41.3709	-1.465515632856795
Q9NR97	4R09-B	Toll-like receptor 8	-41.3408	-1.4613982759806985
P49841	5KPK-A	Glycogen synthase kinase-3 beta	-41.3335	-1.460399714346296
P14324	3N3L-F	Farnesyl pyrophosphate synthase	-41.3026	-1.4561729260582088
P28072	5LE5-b	Proteasome subunit beta type-6	-41.3007	-1.4559130264547344
Q8TEK3	6TE6-A	Histone-lysine N-methyltransferase, H3 lysine-79 specific	-41.2802	-1.4531088465225088
P36871	5TR2-A	Phosphoglucomutase-1	-41.2395	-1.4475415234375533
P80188	4MVL-A	Neutrophil gelatinase-associated lipocalin	-41.231	-1.4463788146851673
P24158	1FUJ-C	PR3	-41.225	-1.4455580790952476
P53350	3KB7-A	Serine/threonine-protein kinase PLK1	-41.2202	-1.4449014906233113
Q14232	6O81-H	Translation initiation factor eIF-2B subunit alpha	-41.1895	-1.4407020601882226
P30405	3RCK-X	PEPTIDYL-PROLYL CIS-TRANS ISOMERASE	-41.1473	-1.434929553205787
P12931	2SRC-A	Proto-oncogene tyrosine-protein kinase Src	-41.1284	-1.4323442360975396
P49720	5LE5-W	Proteasome subunit beta type-3	-41.1194	-1.4311131327126598
Q9HD34	5WGB-B	LYR motif-containing protein 4	-41.1014	-1.4286509259429006
P49448	6G2U-C	Glutamate dehydrogenase 2, mitochondrial	-41.0659	-1.4237949070358755
P48735	4JA8-A	Isocitrate dehydrogenase [NADP], mitochondrial	-41.0516	-1.4218388205465673
P06239	3AC2-A	Proto-oncogene tyrosine-protein kinase LCK	-41.0415	-1.420457248970202
P49336	5HNB-A	Cyclin-dependent kinase 8	-41.0022	-1.4150814308562285
P29320	2GSF-A	Ephrin type-A receptor 3	-40.9737	-1.4111829368041096
P17612	3L9L-A	CAMP-DEPENDENT PROTEIN KINASE CATALYTIC SUBUNIT ALPHA	-40.9724	-1.4110051107596269
O15382	5I5Y-A	Branched-chain-amino-acid aminotransferase, mitochondrial	-40.9477	-1.407626415914457
Q6N089	2OQJ-B	Fab 2G12 heavy chain	-40.9366	-1.4061080550731055
P07711	1CJL-A	Cathepsin L	-40.9358	-1.4059986236611164
Q460N5	6FZM-A	Poly [ADP-ribose] polymerase 14	-40.9249	-1.4045076206727625
Q99986	6CMM-A	Serine/threonine-protein kinase VRK1	-40.9173	-1.4034680222588636
P03951	6TS6-A	Coagulation factor XI	-40.9145	-1.403085012316901
P25440	5HEN-A	Bromodomain-containing protein 2	-40.8968	-1.400663842326638
P25774	5QCE-A	Cathepsin S	-40.8942	-1.4003081902376726
Q96RU2	6HEK-C	Ubiquitin carboxyl-terminal hydrolase 28	-40.8879	-1.3994464178682575
P08758	1ANX-A	ANNEXIN V	-40.8872	-1.3993506653827663
Q14108	6I2K-E	Lysosome membrane protein 2	-40.8842	-1.3989402975878067
Q9UNN8	4V3E-B	ENDOTHELIAL PROTEIN C RECEPTOR	-40.8564	-1.3951375560211787
P54753	5L6P-A	Ephrin type-B receptor 3	-40.8501	-1.3942757836517623
P49761	6Z53-A	DUAL SPECIFICITY PROTEIN KINASE CLK3	-40.8496	-1.39420738901927
Q59H18	6B5J-A	Serine/threonine-protein kinase TNNI3K	-40.8386	-1.392702707104417
P22455	5NUD-A	Fibroblast growth factor receptor 4	-40.8329	-1.3919230082939933
Q13825	1HZD-D	Methylglutaconyl-CoA hydratase	-40.8093	-1.3886947816403088
P08397	5M6R-A	Porphobilinogen deaminase	-40.801	-1.38755943074092
P35968	3BE2-A	Vascular endothelial growth factor receptor 2	-40.7977	-1.387108026166464
P14061	3HB4-X	Estradiol 17-beta-dehydrogenase 1	-40.7676	-1.3829906692903668
Q13523	6CNH-A	Serine/threonine-protein kinase PRP4 homolog	-40.7504	-1.3806378939325967
Q15046	6CHD-A	Lysine--tRNA ligase	-40.749	-1.380446388961616
P08254	1UMT-A	Stromelysin-1	-40.7398	-1.3791879277237389
Q09472	6PF1-A	Histone acetyltransferase p300	-40.6876	-1.3720475280914377
P48736	3SD5-A	Phosphatidylinositol 4,5-bisphosphate 3-kinase catalytic subunit gamma isoform	-40.6531	-1.3673282984493988
Q6B0I6	5PIA-A	Lysine-specific demethylase 4D	-40.649	-1.3667674624629536
P41227	6C95-B	N-alpha-acetyltransferase 10	-40.6318	-1.3644146871051832
P04070	6M3C-A	Vitamin K-dependent protein C heavy chain	-40.6154	-1.3621713431594031
P53355	6QN4-A	Death-associated protein kinase 1	-40.6103	-1.3614737179079714
Q9Y271	6RZ5-A	Cysteinyl leukotriene receptor 1,Soluble cytochrome b562,Cysteinyl leukotriene receptor 1	-40.609	-1.3612958918634888
Q96GG9	4P5O-E	Lysozyme,DCN1-like protein 1 chimera	-40.6048	-1.3607213769505444
Q9Y5Z0	2EWY-A	BETA-SECRETASE 2	-40.5581	-1.35433331827567
P07333	3LCO-A	Macrophage colony-stimulating factor 1 receptor	-40.5575	-1.3542512447166772
O15294	4XIF-A	UDP-N-acetylglucosamine--peptide N-acetylglucosaminyltransferase 110 kDa subunit	-40.5467	-1.3527739206548222
P27361	4QTB-A	Mitogen-activated protein kinase 3	-40.5449	-1.352527699977846
Q9Y3C6	6ID1-S	Peptidyl-prolyl cis-trans isomerase-like 1	-40.4652	-1.3416255955584129
P08581	2G15-A	Hepatocyte growth factor receptor	-40.3836	-1.3304635915355043
Q13002	3QXM-A	Glutamate receptor ionotropic, kainate 2	-40.3777	-1.3296565348720826
P09211	3CSH-A	Glutathione S-transferase P	-40.3767	-1.3295197456070964
P30566	2VD6-C	ADENYLOSUCCINATE LYASE	-40.3726	-1.328958909620651
Q9UKK9	3L85-B	ADP-sugar pyrophosphatase	-40.353	-1.3262778400269135
Q07820	6QYL-A	Maltose/maltodextrin-binding periplasmic protein,Induced myeloid leukemia cell differentiation protein Mcl-1	-40.3476	-1.3255391779959858
P37268	3WCD-F	Squalene synthase	-40.3424	-1.324827873818055
Q86WV6	4F5Y-A	Stimulator of interferon genes protein	-40.3326	-1.3234873390211863
P23467	2H04-A	Receptor-type tyrosine-protein phosphatase beta	-40.3319	-1.323391586535695
Q9UKM7	5KK7-A	Endoplasmic reticulum mannosyl-oligosaccharide 1,2-alpha-mannosidase	-40.329	-1.3229948976672348
Q9Y697	5WGB-A	Cysteine desulfurase, mitochondrial	-40.3171	-1.3213671054138942
P41597	6GPX-A	C-C chemokine receptor type 2,Rubredoxin,C-C chemokine receptor type 2	-40.3018	-1.3192742296595985
Q16658	6I16-A	Fascin	-40.2999	-1.319014330056124
P10826	4JYH-B	Retinoic acid receptor beta	-40.2834	-1.3167573071838448
Q86W56	6HMM-A	Poly(ADP-ribose) glycohydrolase	-40.2779	-1.3160049662264186
Q99683	5VIO-A	Mitogen-activated protein kinase kinase kinase 5	-40.2629	-1.3139531272516192
Q9H3H5	5O5E-A	UDP-N-acetylglucosamine--dolichyl-phosphate N-acetylglucosaminephosphotransferase	-40.2616	-1.3137753012071365
Q00534	1BLX-A	Cell division protein kinase 6	-40.2589	-1.313405970191672
Q96RR4	6CMJ-A	Calcium/calmodulin-dependent protein kinase kinase 2	-40.2392	-1.3107112216714356
Q8NCC3	4X95-A	Group XV phospholipase A2	-40.2304	-1.3095074761395542
P04637	2J1X-A	Cellular tumor antigen p53	-40.23	-1.3094527604335586
Q9BVS4	6FDO-A	Serine/threonine-protein kinase RIO2	-40.2281	-1.3091928608300842
Q13224	5EWM-B	Glutamate receptor ionotropic, NMDA 2B	-40.225	-1.3087688141086262
Q9Y2G2	4IKM-A	Maltose-binding periplasmic protein, Caspase recruitment domain-containing protein 8	-40.1879	-1.3036939323776222
Q8N300	6J7B-B	Small vasohibin-binding protein	-40.1602	-1.2999048697374933
Q04760	1QIN-B	PROTEIN (LACTOYLGLUTATHIONE LYASE)	-40.1536	-1.2990020605885808
Q9BYP7	5O2C-A	Serine/threonine-protein kinase WNK3	-40.1242	-1.2949804561979747
Q9Y3Q4	3OTF-A	Potassium/sodium hyperpolarization-activated cyclic nucleotide-gated channel 4	-40.1214	-1.294597446256012
P30291	3BI6-A	Wee1-like protein kinase	-40.118	-1.2941323627550578
P30041		Peroxiredoxin-6	-40.0953	-1.291027246439861
Q8TF76	3IQ7-A	Serine/threonine-protein kinase haspin	-40.077	-1.2885240028906058
P35790	2CKP-A	CHOLINE KINASE ALPHA	-40.0686	-1.2873749730647188
O00238	3MDY-A	Bone morphogenetic protein receptor type-1B	-40.062	-1.2864721639158063
O00506	2XIK-A	SERINE/THREONINE PROTEIN KINASE 25	-40.0547	-1.285473602281404
P61769	3TZV-D	Beta-2-microglobulin	-40.0479	-1.284543435279495
O95470	4Q6R-B	Sphingosine-1-phosphate lyase 1	-40.0435	-1.2839415625135544
Q9BZ95	6G25-A	Histone-lysine N-methyltransferase NSD3	-40.0384	-1.2832439372621227
P55201	5MWH-A	Peregrin	-40.0123	-1.279673737445972
Q16548	3MQP-A	Bcl-2-related protein A1	-39.998	-1.2777176509566626
Q9NYY3	4I6F-A	Serine/threonine-protein kinase PLK2	-39.9967	-1.27753982491218
P25098	5WG3-A	Beta-adrenergic receptor kinase 1	-39.9886	-1.2764318318657883
O75874	5L57-A	Isocitrate dehydrogenase [NADP] cytoplasmic	-39.9626	-1.2728753109761368
O60885	5UEQ-A	Bromodomain-containing protein 4	-39.8868	-1.2625066846901507
P20701	3EOA-I	LEUKOCYTE ADHESION GLYCOPROTEIN	-39.8855	-1.262328858645668
P00480	1FVO-A	ORNITHINE TRANSCARBAMYLASE	-39.8783	-1.2613439759377647
P21917	5WIU-A	D(4) dopamine receptor, soluble cytochrome b562 chimera	-39.8629	-1.2592374212569708
P49354	1TN6-A	Protein farnesyltransferase alpha subunit	-39.8444	-1.256706819854718
P23141	5A7G-A	Liver carboxylesterase 1	-39.8437	-1.256611067369227
P02776	1F9S-C	PLATELET FACTOR 4	-39.827	-1.2543266866439504
P06493	6GU4-A	Cyclin-dependent kinase 1	-39.8265	-1.2542582920114578
O75164	5FY8-A	LYSINE-SPECIFIC DEMETHYLASE 4A	-39.8233	-1.2538205663635007
P28845	3CH6-A	Corticosteroid 11-beta-dehydrogenase isozyme 1	-39.8014	-1.2508248814602934
P19793	3NSP-B	Retinoid X receptor, alpha	-39.7894	-1.2491834102804538
Q9NZQ7	5J89-D	Programmed cell death 1 ligand 1	-39.7679	-1.246242441083241
O43324	5Y6L-B	Eukaryotic translation elongation factor 1 epsilon-1	-39.7679	-1.246242441083241
Q15759	3GC9-A	Mitogen-activated protein kinase 11	-39.7537	-1.2443000335204315
Q9BXW6	5ZM7-A	Oxysterol-binding protein-related protein 1	-39.7464	-1.2433014718860291
P36544	5AFK-B	ACETYLCHOLINE-BINDING PROTEIN, NEURONAL ACETYLCHOLINE RECEPTOR SUBUNIT ALPHA-7	-39.7338	-1.2415779271471978
Q9NWW6	2QL6-A	nicotinamide riboside kinase 1	-39.7331	-1.241482174661707
Q15274	2JBM-B	Nicotinate-nucleotide pyrophosphorylase [carboxylating]	-39.733	-1.2414684957352078
P25105	5ZKQ-A	Platelet-activating factor receptor,Endolysin,Endolysin,Platelet-activating factor receptor	-39.7296	-1.2410034122342537
P34913	4OD0-A	Bifunctional epoxide hydrolase 2	-39.7277	-1.240743512630779
Q7KZI7	5KZ8-A	Serine/threonine-protein kinase MARK2	-39.7237	-1.2401963555708329
O60218	5M2F-X	Aldo-keto reductase family 1 member B10	-39.7236	-1.2401826766443338
P09237	2Y6D-A	MATRILYSIN	-39.722	-1.2399638138203557
Q5TA50	4KF6-A	Glycolipid transfer protein domain-containing protein 1	-39.7155	-1.2390746835979425
Q13464	3NDM-B	Rho-associated protein kinase 1	-39.6976	-1.236626155754682
Q9Y5W5	2YGP-A	WNT INHIBITORY FACTOR 1	-39.6949	-1.2362568247392176
Q13131	4RER-A	5'-AMP-activated protein kinase catalytic subunit alpha-1	-39.6871	-1.2351898684723226
O94788	4X2Q-C	Retinal dehydrogenase 2	-39.6853	-1.2349436477953462
P54762	3ZFX-A	Ephrin type-B receptor 1	-39.6841	-1.2347795006773623
P04818	6PF5-A	Thymidylate synthase	-39.6746	-1.2334800026599892
P43681	5KXI-A	Neuronal acetylcholine receptor subunit alpha-4	-39.6695	-1.2327823774085578
Q13976	6C0T-A	cGMP-dependent protein kinase 1	-39.6584	-1.2312640165672064
P04150	4LSJ-A	Glucocorticoid receptor	-39.6537	-1.2306211070217692
Q9NZ08	6Q4R-A	Endoplasmic reticulum aminopeptidase 1,Endoplasmic reticulum aminopeptidase 1	-39.6485	-1.2299098028438389
Q15661	2ZEC-C	Tryptase beta 2	-39.6466	-1.229649903240364
P06213	2B4S-B	Insulin receptor	-39.6457	-1.229526792901876
Q6PHR2	6FDZ-U	Serine/threonine-protein kinase ULK3	-39.6164	-1.2255188674377682
P35354	5F19-A	Prostaglandin G/H synthase 2	-39.6134	-1.225108499642808
O43809	5R4S-A	Cleavage and polyadenylation specificity factor subunit 5	-39.6132	-1.2250811417898109
Q9UDX3	4TLG-A	SEC14-like protein 4	-39.6123	-1.2249580314513229
Q14680	4UMU-A	MATERNAL EMBRYONIC LEUCINE ZIPPER KINASE	-39.6066	-1.2241783326408997
Q13526	5B3Y-A	Peptidyl-prolyl cis-trans isomerase NIMA-interacting 1,Maltose-binding periplasmic protein	-39.6031	-1.223699570213446
P02461	6FZV-C	COLLAGEN ALPHA-1(III) CHAIN	-39.597	-1.222865155697028
Q12852	5VO1-A	Mitogen-activated protein kinase kinase kinase 12	-39.5914	-1.2220991358131028
Q9Y5P4	5ZYH-A	Goodpasture antigen binding protein	-39.5683	-1.2189393037919118
Q08345	4CKR-A	EPITHELIAL DISCOIDIN DOMAIN-CONTAINING RECEPTOR 1	-39.5469	-1.2160120135211985
P19784	5M56-A	Casein kinase II subunit alpha'	-39.5368	-1.214630441944833
Q9UBX1	1M6D-B	Cathepsin F	-39.5322	-1.2140012113258951
P31751	3E87-A	RAC-beta serine/threonine kinase	-39.4844	-1.2074626844595344
Q9Y5K2	6O21-A	Kallikrein-4	-39.4684	-1.2052740562197486
Q10588	1ISJ-A	bone marrow stromal cell antigen 1	-39.4412	-1.2015533882121123
P49327	3HHD-A	Fatty acid synthase	-39.4286	-1.1998298434732813
P00439	6HYC-D	Phenylalanine-4-hydroxylase	-39.4165	-1.1981746933669426
P13501	1U4P-A	C-C motif chemokine 5	-39.4084	-1.197066700320551
Q16644	3SHE-A	MAP kinase-activated protein kinase 3	-39.4079	-1.196998305688057
P08263	1GSF-A	Glutathione S-transferase A1	-39.3998	-1.195890312641666
O43175	6RIH-B	D-3-phosphoglycerate dehydrogenase	-39.3927	-1.1949191088602606
Q92831	5FE5-A	Histone acetyltransferase KAT2B	-39.3832	-1.1936196108428885
Q9Y4E8	6CPM-C	Ubiquitin carboxyl-terminal hydrolase 15	-39.3825	-1.1935238583573975
P78362	5MYV-A	SRSF protein kinase 2,SRSF protein kinase 2	-39.3747	-1.1924569020905014
P07550	6PS5-A	Beta-2 adrenergic receptor	-39.35	-1.1890782072453323
Q9Y6F1	4L7O-A	Poly [ADP-ribose] polymerase 3	-39.3445	-1.1883258662879057
P06276	6EZ2-A	Cholinesterase	-39.342	-1.1879838931254392
P42684	3GVU-A	Tyrosine-protein kinase ABL2	-39.3376	-1.1873820203594985
P53671	4TPT-A	LIM domain kinase 2	-39.326	-1.1857952648856536
P01764	3ZHD-A	MG8-4 SCAFFOLD ANTIBODY	-39.3224	-1.1853028235317018
P02008	1JEB-A	HEMOGLOBIN ZETA CHAIN	-39.3125	-1.183948609808334
O43781	5Y86-A	Dual specificity tyrosine-phosphorylation-regulated kinase 3	-39.3035	-1.1827175064234543
P09038	1CVS-A	FIBROBLAST GROWTH FACTOR 2	-39.3028	-1.1826217539379635
P54646	4ZHX-A	5'-AMP-activated protein kinase catalytic subunit alpha-2	-39.2642	-1.1773416883094805
P53634	3PDF-A	Dipeptidyl-peptidase 1	-39.263	-1.177177541191496
P06870	1SPJ-A	Kallikrein 1	-39.2451	-1.1747290133482358
P06756	4O02-A	Integrin alpha-V	-39.2402	-1.1740587459498015
Q96C86	5OSY-B	Scavenger mRNA-decapping enzyme DcpS	-39.2224	-1.1716238970330397
P52564	3ENM-A	Dual specificity mitogen-activated protein kinase kinase 6	-39.2161	-1.1707621246636233
P21397	2BXR-A	AMINE OXIDASE [FLAVIN-CONTAINING] A	-39.203	-1.1689701852922991
P08684	6DAJ-A	Cytochrome P450 3A4	-39.1944	-1.1677937976134145
P21554	6KQI-A	Cannabinoid receptor 1,Flavodoxin,Cannabinoid receptor 1	-39.1854	-1.1665626942285343
P23526	5W49-B	Adenosylhomocysteinase	-39.1804	-1.1658787479036012
P03952	6O1G-A	Plasma kallikrein	-39.1744	-1.1650580123136811
P02787	6D05-D	Serotransferrin	-39.1498	-1.161692996395011
P20807	6BKJ-A	Calpain-3	-39.1491	-1.1615972439095197
Q8WZ42	4JNW-A	Titin	-39.1415	-1.160557645495622
Q9H4A3	5WE8-A	Serine/threonine-protein kinase WNK1	-39.0939	-1.1540464764822582
P04278	6PYA-A	Sex hormone-binding globulin	-39.0923	-1.15382761365828
P08235	5MWY-A	MINERALOCORTICOID RECEPTOR	-39.0754	-1.1515158750800063
O60894	3N7R-D	Receptor activity-modifying protein 1	-39.0635	-1.1498880828266649
Q8IYT8	6QAU-A	Serine/threonine-protein kinase ULK2	-39.0559	-1.148848484412767
O00311	4F9C-A	Cell division cycle 7-related protein kinase,Cell division cycle 7-related protein kinase,Cell division cycle 7-related protein kinase	-39.0475	-1.1476994545868793
Q9P289	3GGF-A	Serine/threonine-protein kinase MST4	-39.042	-1.1469471136294531
O15527	1KO9-A	8-oxoguanine DNA glycosylase	-39.016	-1.1433905927398005
Q14397	4OP2-A	Glucokinase regulatory protein	-39.0104	-1.1426245728558753
O75084	5T44-A	Frizzled-7	-39.0053	-1.1419269476044438
P42345	5WBY-B	Serine/threonine-protein kinase mTOR	-38.9941	-1.1403949078365945
P50135	1JQE-A	Histamine N-Methyltransferase	-38.9939	-1.140367549983596
P30613	2VGI-B	Pyruvate kinase	-38.9904	-1.1398887875561434
P14416	6CM4-A	Endolysin,D(2) dopamine receptor,D(2) dopamine receptor	-38.9879	-1.139546814393677
P49863	1MZD-A	pro-granzyme K	-38.9512	-1.1345266483686678
P51449	3KYT-A	Nuclear receptor ROR-gamma	-38.9366	-1.1325295250998628
Q96LB8	2EAX-A	Peptidoglycan recognition protein-I-beta	-38.9282	-1.131380495273975
Q13356	1ZKC-A	Peptidyl-prolyl cis-trans isomerase like 2	-38.9243	-1.130847017140528
P22891	3H5C-B	Vitamin K-dependent protein Z	-38.9234	-1.1307239068020398
Q93009	6VN5-A	Ubiquitin carboxyl-terminal hydrolase 7	-38.9181	-1.129998923697611
Q8IVH8	5J5T-A	Mitogen-activated protein kinase kinase kinase kinase 3	-38.9099	-1.1288772517247203
Q16763	6QH3-B	Ubiquitin-conjugating enzyme E2 S	-38.9091	-1.1287678203127314
P42330	2F38-A	Aldo-keto reductase family 1 member C3	-38.9017	-1.1277555797518295
P30542	5UEN-B	Soluble cytochrome b562,Adenosine receptor A1	-38.8971	-1.1271263491328918
P08574	5XTE-U	Cytochrome c1, heme protein, mitochondrial	-38.8919	-1.126415044954961
Q86U44	6TTV-A	N6-adenosine-methyltransferase catalytic subunit	-38.8882	-1.1259089246745102
O43924	5ML3-B	Retinal rod rhodopsin-sensitive cGMP 3',5'-cyclic phosphodiesterase subunit delta	-38.846	-1.1201364176920747
P04181	6OIA-B	ORNITHINE AMINOTRANSFERASE	-38.845	-1.1199996284270883
Q92630	6K0J-A	Dual specificity tyrosine-phosphorylation-regulated kinase 2	-38.841	-1.119452471367142
Q9NQ88	3DCY-A	REGULATOR PROTEIN	-38.8273	-1.1175784584368256
P01008	2ANT-L	ANTITHROMBIN	-38.8161	-1.116046418668975
Q8N884	6EDC-A	Cyclic GMP-AMP synthase	-38.8084	-1.114993141328578
P23469	6D4F-A	Receptor-type tyrosine-protein phosphatase epsilon	-38.7896	-1.1124215031468296
P27037	3Q4T-A	Activin receptor type-2A	-38.7747	-1.1103833430985297
P69891	1I3E-A	HEMOGLOBIN GAMMA CHAINS	-38.7701	-1.1097541124795904
O95271	5EBT-A	TANKYRASE-1	-38.7584	-1.1081536780792474
P13995	6KG2-A	Bifunctional methylenetetrahydrofolate dehydrogenase/cyclohydrolase, mitochondrial	-38.7452	-1.1063480597814233
O15111	5TQW-A	Inhibitor of nuclear factor kappa-B kinase subunit alpha	-38.7223	-1.1032155856132295
P02042	1SHR-B	Hemoglobin delta chain	-38.6812	-1.0975935468222795
P04746	3OLI-A	Pancreatic alpha-amylase	-38.675	-1.0967454533793626
P28074	5M32-K	Proteasome subunit beta type-5	-38.6714	-1.0962530120254108
Q13467	5URY-B	Frizzled-5	-38.6681	-1.0958016074509556
Q04828	6A7A-A	Aldo-keto reductase family 1 member C1	-38.6678	-1.0957605706714593
Q9H2H8	1XYH-A	Peptidyl-prolyl cis-trans isomerase-like 3	-38.657	-1.0942832466096033
Q92830	6J3P-A	Histone acetyltransferase KAT2A	-38.6547	-1.0939686313001342
P10276	5K13-A	Retinoic acid receptor alpha	-38.6546	-1.093954952373636
Q9UIK4	6PAW-A	Death-associated protein kinase 2	-38.6543	-1.0939139155941398
Q9UBS5	6UO8-A	Gamma-aminobutyric acid type B receptor subunit 1	-38.6525	-1.0936676949171644
P35398	1S0X-A	Nuclear receptor ROR-alpha	-38.609	-1.0877173618902465
P31939	5UZ0-A	Bifunctional purine biosynthesis protein PURH	-38.6051	-1.0871838837567982
P54829	5OVR-A	Tyrosine-protein phosphatase non-receptor type 5	-38.6009	-1.0866093688438547
Q96P09	1XB1-E	Baculoviral IAP repeat-containing protein 8	-38.6008	-1.0865956899173557
Q86V25	6J4P-A	Tubulinyl-Tyr carboxypeptidase 2	-38.5852	-1.0844617773835643
Q9NWU1	2C9H-A	3-OXOACYL-[ACYL-CARRIER-PROTEIN] SYNTHASE	-38.5828	-1.0841334831475964
P62942	1EYM-A	Peptidyl-prolyl cis-trans isomerase FKBP1A	-38.5778	-1.0834495368226638
Q3ZCW2	3B9C-B	HSPC159	-38.5771	-1.083353784337173
P42574	1RHM-B	Procaspase-3	-38.5761	-1.0832169950721855
Q9BPX1	6GBT-A	17-beta-hydroxysteroid dehydrogenase 14	-38.5635	-1.0814934503333544
Q9H0J9	2PQF-A	Poly [ADP-ribose] polymerase 12	-38.5577	-1.0807000725964315
P43005	6S3Q-B	Excitatory amino acid transporter 3	-38.5504	-1.0797015109620305
P02753	5NUA-A	Plasma retinol-binding protein	-38.5263	-1.0764048896758522
P62820	3SFV-A	Ras-related protein Rab-1A	-38.477	-1.0696611789120114
Q9Y5S2	5OTE-A	Serine/threonine-protein kinase MRCK beta	-38.4742	-1.06927816897005
P43686	5VHM-D	26S proteasome regulatory subunit 6B	-38.4742	-1.06927816897005
P78417	5UEH-A	Glutathione S-transferase omega-1	-38.4723	-1.0690182693665744
O00222	6E5V-A	Metabotropic glutamate receptor 8	-38.4677	-1.0683890387476365
Q13126	5TC6-A	S-methyl-5'-thioadenosine phosphorylase	-38.4662	-1.0681838548501563
P15291	6FWT-A	Beta-1,4-galactosyltransferase 1	-38.4562	-1.0668159622002906
Q92772	4AAA-A	CYCLIN-DEPENDENT KINASE-LIKE 2	-38.4421	-1.0648872335639792
P52294	3TJ3-A	Importin subunit alpha-1	-38.3914	-1.0579520178291568
P50225	1Z28-A	Phenol-sulfating phenol sulfotransferase 1	-38.3798	-1.0563652623553128
P14902	6E43-A	Indoleamine 2,3-dioxygenase 1	-38.3593	-1.0535610824230863
P01857	3O11-H	Ig gamma-1 chain C region	-38.3564	-1.0531643935546255
P49368	6QB8-g	T-complex protein 1 subunit gamma	-38.3448	-1.0515776380807804
P49419	4ZUK-A	Alpha-aminoadipic semialdehyde dehydrogenase	-38.3368	-1.050483323960887
O43614	5WS3-A	Orexin receptor type 2,GlgA glycogen synthase,Orexin receptor type 2	-38.3296	-1.0494984412529835
Q16853	4BTY-B	MEMBRANE COPPER AMINE OXIDASE	-38.3281	-1.0492932573555038
A0A0K0K1A5, K7N5M4	5MEN-E	Protein TRBV6-5,Human nkt tcr beta chain	-38.3082	-1.0465711509822702
P01848	4Y4K-C	NKT15 alpha-chain	-38.2867	-1.0436301817850584
P39086	2ZNT-A	Glutamate receptor, ionotropic kainate 1	-38.2787	-1.042535867665165
P01112	5WDQ-A	Transforming protein p21/H-Ras-1	-38.2707	-1.0414415535452717
Q07817	3QKD-A	Bcl-2-like protein 1,APOPTOSIS REGULATOR BCL-XL	-38.2705	-1.0414141956922744
P62491	5FBQ-B	Ras-related protein Rab-11A	-38.2614	-1.0401694133808963
O94804	4USE-A	Serine/threonine-protein kinase 10	-38.2454	-1.03798078514111
P06865	2GK1-I	Beta-hexosaminidase subunit alpha	-38.241	-1.037378912375169
P22223	4ZMV-A	Cadherin-3	-38.2324	-1.036202524696284
O76074	1UHO-A	cGMP-specific 3',5'-cyclic phosphodiesterase	-38.2315	-1.036079414357796
O43293	3BQR-A	Death-associated protein kinase 3	-38.2281	-1.0356143308568415
Q01974	3ZZW-B	TYROSINE-PROTEIN KINASE TRANSMEMBRANE RECEPTOR ROR2	-38.2096	-1.0330837294545896
Q96KB5	5J0A-B	Lymphokine-activated killer T-cell-originated protein kinase	-38.2079	-1.0328511877041124
O14733	6QFR-A	Dual specificity mitogen-activated protein kinase kinase 7	-38.1969	-1.0313465057892592
Q15782	4AY1-A	CHITINASE-3-LIKE PROTEIN 2	-38.1951	-1.0311002851122828
Q15858	5EK0-A	Chimera of bacterial Ion transport protein and human Sodium channel protein type 9 subunit alpha	-38.1906	-1.030484733419844
P19801	3MPH-A	Amiloride-sensitive amine oxidase	-38.184	-1.0295819242709314
O14976	4Y8D-A	Cyclin-G-associated kinase	-38.1631	-1.0267230286327114
P08246	1PPF-E	HUMAN LEUKOCYTE ELASTASE	-38.1466	-1.0244660057604322
O14561	5XTC-X	Acyl carrier protein, mitochondrial	-38.1306	-1.0222773775206464
P55211	1JXQ-A	Caspase-9	-38.128	-1.021921725431681
P00367	1NR1-D	Glutamate dehydrogenase 1	-38.1211	-1.0209778795032731
P10827	2H79-A	THRA protein	-38.1209	-1.020950521650276
P12277	3DRE-B	Creatine kinase B-type	-38.113	-1.0198698864568816
Q13093	5YEA-A	Platelet-activating factor acetylhydrolase	-38.1067	-1.0190081140874656
P14920	4QFD-A	D-amino-acid oxidase	-38.0992	-1.017982194600067
P48740	3GOV-B	Mannan-binding lectin serine protease 3	-38.0936	-1.0172161747161417
P61964	3PSL-A	WD repeat-containing protein 5	-38.0622	-1.012920991795561
P51124	2ZGH-A	Granzyme M	-38.0616	-1.0128389182365691
P11216	5IKO-A	Glycogen phosphorylase, brain form	-38.061	-1.0127568446775774
Q8TEA8	2OKV-A	Probable D-tyrosyl-tRNA(Tyr) deacylase 1	-38.0446	-1.0105135007317971
P11586	1A4I-B	METHYLENETETRAHYDROFOLATE DEHYDROGENASE / CYCLOHYDROLASE	-38.0337	-1.009022497743443
P32298	4YHJ-A	G protein-coupled receptor kinase 4	-38.0277	-1.0082017621535233
P09455	5LJC-A	Retinol-binding protein 1	-38.0175	-1.0068065116506593
P48443	2GL8-D	Retinoic acid receptor RXR-gamma	-37.9928	-1.0034278168054902
P49427	4MDK-A	Ubiquitin-conjugating enzyme E2 R1	-37.9906	-1.0031268804225193
P51857	3UZZ-A	3-oxo-5-beta-steroid 4-dehydrogenase	-37.9832	-1.002114639861618
Q14914	1ZSV-A	NADP-dependent leukotriene B4 12-hydroxydehydrogenase	-37.9813	-1.0018547402581433
P23497	5PX5-A	Nuclear autoantigen Sp-100	-37.9738	-1.0008288207707436
P05107	3K6S-B	Integrin beta-2	-37.9725	-1.000650994726261
Q95460	5U72-A	Major histocompatibility complex class I-related gene protein	-37.9681	-1.0000491219603205
P16442	5M7A-A	ABO blood group (transferase A, alpha 1-3-N-acetylgalactosaminyltransferase transferase B, alpha 1-3-galactosyltransferase)	-37.9653	-0.9996661120183576
Q9P286	2F57-A	Serine/threonine-protein kinase PAK 7	-37.9622	-0.9992420652968996
A0FGR8	4NPJ-A	Extended synaptotagmin-2	-37.9518	-0.9978194569410382
P36222	1NWR-A	Chitinase-3 like protein 1	-37.9476	-0.9972449420280948
P43235	6QM0-A	Cathepsin K	-37.941	-0.9963421328791832
P49366	6PGR-B	Deoxyhypusine synthase	-37.9391	-0.9960822332757088
Q9UQB9	6GR8-A	Aurora kinase C	-37.9315	-0.99504263486181
P16581	4C16-A	HUMAN E-SELECTIN	-37.9059	-0.9915408296781528
P45984	3E7O-B	Mitogen-activated protein kinase 9	-37.9053	-0.99145875611916
Q15382	7BTC-A	GTP-binding protein Rheb	-37.9027	-0.9911031040301956
O43353	6ES0-A	RECEPTOR-INTERACTING SERINE/THREONINE-PROTEIN KINASE 2	-37.8951	-0.9900635056162967
Q92918	6NFY-A	Mitogen-activated protein kinase kinase kinase kinase 1	-37.8868	-0.988928154716908
O43613	6V9S-A	Orexin receptor type 1	-37.8861	-0.9888324022314172
P69892	4MQJ-B	Hemoglobin subunit gamma-2	-37.8861	-0.9888324022314172
O14732	2DDK-A	Inositol monophosphatase 2	-37.8813	-0.988175813759482
P19087	6N85-M	Maltose/maltodextrin-binding periplasmic protein,Guanine nucleotide-binding protein G(t) subunit alpha-2	-37.8779	-0.9877107302585266
P61626	1WQP-A	PROTEIN (LYSOZYME)	-37.8647	-0.9859051119607036
Q12830	5R4K-A	Nucleosome-remodeling factor subunit BPTF	-37.8393	-0.9824306646300436
Q86YV6	2X4F-A	MYOSIN LIGHT CHAIN KINASE FAMILY MEMBER 4	-37.8248	-0.980447220287738
P05121	1B3K-A	PLASMINOGEN ACTIVATOR INHIBITOR 1	-37.823	-0.9802009996107616
Q02763	3L8P-A	Angiopoietin-1 receptor	-37.8042	-0.9776293614290132
P15498	6NFA-A	Proto-oncogene vav	-37.8012	-0.9772189936340534
Q9UGM1	4UY2-A	NEURONAL ACETYLCHOLINE RECEPTOR SUBUNIT ALPHA-9	-37.7867	-0.9752355492917476
P00491	3D1V-A	PURINE NUCLEOSIDE PHOSPHORYLASE	-37.7769	-0.973895014494878
Q9NZD2	4GXG-A	Glycolipid transfer protein	-37.7744	-0.9735530413324116
Q92876	6QFH-A	Kallikrein-6	-37.7723	-0.97326578387594
Q9BZP6	3RM9-A	ACIDIC MAMMALIAN CHITINASE	-37.7623	-0.971897891226074
Q92871	6CFU-A	Phosphomannomutase 1	-37.7597	-0.9715422391371088
Q15475	4EGC-A	Maltose-binding periplasmic protein, Homeobox protein SIX1 chimera	-37.7561	-0.971049797783157
Q13451	3O5M-A	Peptidyl-prolyl cis-trans isomerase FKBP5	-37.747	-0.9698050154717784
P50750	3TN8-A	Cell division protein kinase 9	-37.7458	-0.9696408683537948
Q9HA72	6UIW-B	Calcium homeostasis modulator protein 2	-37.7262	-0.9669597987600564
Q6V1X1	6EOT-A	Dipeptidyl peptidase 8	-37.7238	-0.9666315045240884
P14735	6BF7-A	Insulin-degrading enzyme	-37.7212	-0.966275852435124
Q13324	3N96-A	Maltose binding protein-CRFR2 alpha	-37.7144	-0.9653456854332142
P56556	5XTD-E	NADH dehydrogenase [ubiquinone] 1 alpha subcomplex subunit 6	-37.687	-0.9615976595725808
Q10589	3MQ9-C	Bone marrow stromal antigen 2 fused to Maltose-binding periplasmic protein	-37.6736	-0.9597646834217604
P20618	5LF3-L	Proteasome subunit beta type-1	-37.6729	-0.9596689309362696
Q13427	2WFI-A	PEPTIDYL-PROLYL CIS-TRANS ISOMERASE G	-37.6621	-0.9581916068744144
P07814	5V58-A	Bifunctional glutamate/proline--tRNA ligase	-37.6467	-0.9560850521936206
Q14790	3KJQ-B	Caspase-8	-37.6422	-0.9554695005011808
P05156	5O32-J	Complement factor I	-37.6346	-0.954429902087282
Q6GMX8	2QAD-C	anti-HIV-1 antibody 412d light chain	-37.6337	-0.9543067917487938
P15374	6QML-A	Ubiquitin carboxyl-terminal hydrolase isozyme L3	-37.5782	-0.946714987542037
O43314	4NZO-A	Inositol hexakisphosphate and diphosphoinositol-pentakisphosphate kinase 2	-37.5717	-0.9458258573196237
Q8N5S9	6CD6-A	Calcium/calmodulin-dependent protein kinase kinase 1	-37.5695	-0.9455249209366527
P08913, P18089	6K42-R	Alpha-2A adrenergic receptor,Endolysin,Alpha-2B adrenergic receptor,Alpha-2B adrenergic receptor	-37.5575	-0.9438834497568132
P11766	1MC5-A	Alcohol dehydrogenase class III chi chain	-37.5569	-0.9438013761978216
P06734	4GKO-H	Low affinity immunoglobulin epsilon Fc receptor	-37.5544	-0.9434594030353552
P80192	4UY9-B	MITOGEN-ACTIVATED PROTEIN KINASE KINASE KINASE 9	-37.537	-0.9410792698245876
Q53GL7	5LX6-A	Poly [ADP-ribose] polymerase 10	-37.5247	-0.9393967618652528
P78527	5Y3R-C	DNA-dependent protein kinase catalytic subunit	-37.5166	-0.9382887688188604
Q13882	6CZ2-A	Protein-tyrosine kinase 6	-37.5088	-0.9372218125519652
Q9BPZ2	5LUG-C	Spindlin-like protein 2, isoform CRA_a	-37.4896	-0.9345954586642224
Q13546	4ITI-A	Receptor-interacting serine/threonine-protein kinase 1	-37.4807	-0.9333780342058408
P14174	4GRO-A	Macrophage migration inhibitory factor	-37.4727	-0.9322837200859484
P08238	6N8Y-A	Heat shock protein HSP 90-beta	-37.4689	-0.9317639208789986
P07288	2ZCL-P	Prostate-specific antigen	-37.4548	-0.9298351922426874
P08514	3T3M-A	INTEGRIN ALPHA-IIB	-37.4482	-0.928932383093776
P10828	6KKB-X	Thyroid hormone receptor beta	-37.4443	-0.9283989049603278
Q12923	1WCH-A	PROTEIN TYROSINE PHOSPHATASE, NON-RECEPTOR TYPE 13	-37.4428	-0.928193721062848
O95696	5PTH-A	Bromodomain-containing protein 1	-37.4387	-0.9276328850764026
Q9NS75	6RZ9-A	Cysteinyl leukotriene receptor 2,Soluble cytochrome b562,Cysteinyl leukotriene receptor 2	-37.4346	-0.9270720490899584
P48426	6OSP-A	PHOSPHATIDYLINOSITOL-5-PHOSPHATE 4-KINASE TYPE-2 ALPHA	-37.4242	-0.9256494407340968
Q9UIF9	5T8R-A	Bromodomain adjacent to zinc finger domain protein 2A	-37.4005	-0.9224075351539142
Q9P2J5	6LPF-A	Leucine--tRNA ligase, cytoplasmic	-37.3928	-0.9213542578135172
O94768	6Y6H-A	Serine/threonine-protein kinase 17B	-37.3558	-0.9162930550090124
Q01469	4LKP-A	Fatty acid-binding protein, epidermal	-37.3488	-0.9153355301541052
Q9UBN7	5EDU-B	Maltose-binding periplasmic protein, Histone deacetylase 6 chimera	-37.3477	-0.9151850619626208
P05543	2XN6-B	Thyroxine-binding globulin	-37.3452	-0.9148430888001536
Q8NET8	6MHV-D	Transient receptor potential cation channel subfamily V member 3	-37.3407	-0.914227537107714
Q8WWQ0	5RKS-A	PH-interacting protein	-37.3357	-0.9135435907827814
P36888	6JQR-A	Receptor-type tyrosine-protein kinase FLT3	-37.3349	-0.9134341593707912
P28161	1HNA-A	GLUTATHIONE S-TRANSFERASE MU 2	-37.3153	-0.910753089777054
Q9BV20	4LDR-A	Methylthioribose-1-phosphate isomerase	-37.3132	-0.9104658323205824
P14868	4J15-A	Aspartate--tRNA ligase, cytoplasmic	-37.3131	-0.9104521533940833
Q8IVW4	3ZDU-A	CYCLIN-DEPENDENT KINASE-LIKE 3	-37.3005	-0.9087286086552518
P34897	6QVG-A	Serine hydroxymethyltransferase, mitochondrial	-37.2975	-0.908318240860292
P21860	6OP9-A	Receptor tyrosine-protein kinase erbB-3	-37.2879	-0.9070050639164206
Q9NYV4	4UN0-C	Cyclin-dependent kinase 12	-37.2842	-0.9064989436359696
Q07812	4ZII-A	Apoptosis regulator BAX	-37.2783	-0.9056918869725492
P12643	3BMP-A	bone morphogenetic protein 2	-37.2745	-0.9051720877656002
Q9NPB1	1Z4K-A	5'(3')-deoxyribonucleotidase, mitochondrial	-37.2713	-0.904734362117642
P43490	5WI0-A	Nicotinamide phosphoribosyltransferase	-37.2684	-0.9043376732491814
P37840	3Q25-A	Maltose-binding periplasmic protein/alpha-synuclein chimeric protein	-37.2628	-0.903571653365256
Q9Y230	6H7X-A	RuvB-like 2	-37.2532	-0.9022584764213848
P63316	2JT3-A	Troponin C	-37.2196	-0.8976623571178343
Q13188	6AO5-A	Serine/threonine-protein kinase 3	-37.2113	-0.8965270062184455
Q9UQM7	6VZK-A	Calcium/calmodulin-dependent protein kinase type II subunit alpha	-37.205	-0.8956652338490293
P42858	3IOW-C	Maltose-binding periplasmic protein,Huntingtin fusion protein	-37.2046	-0.8956105181430348
O15392	2RAX-A	Baculoviral IAP repeat-containing protein 5	-37.2017	-0.895213829274574
P28070	5LF3-M	Proteasome subunit beta type-4	-37.1747	-0.8915205191199351
Q92633	4Z35-A	Lysophosphatidic acid receptor 1,Soluble cytochrome b562	-37.1692	-0.8907681781625081
P07477	1TRN-B	Trypsin-1	-37.1615	-0.8897149008221111
Q93038	5YGS-A	Human TNRSF25 death domain	-37.131	-0.8855428282400196
P02100	1A9W-E	HEMOGLOBIN (BETA CHAIN)	-37.1275	-0.8850640658125661
P78356	3X08-A	Phosphatidylinositol 5-phosphate 4-kinase type-2 beta	-37.123	-0.8844485141201263
P42336	5SXK-A	Phosphatidylinositol 4,5-bisphosphate 3-kinase catalytic subunit alpha isoform	-37.1228	-0.884421156267129
P54252	4YS9-B	Maltose-binding periplasmic protein, Ataxin-3 chimera	-37.1157	-0.8834499524857239
P41218	5WPZ-A	MNDA PYD domain with MBP tag	-37.1096	-0.8826155379693059
P12724	4OXF-A	Eosinophil cationic protein	-37.1051	-0.8819999862768662
P63104	1IB1-B	14-3-3 ZETA ISOFORM	-37.1001	-0.8813160399519326
P01619	4OB5-L	4E10 antibody germline precursor 7 light chain Fv	-37.0983	-0.8810698192749573
Q96CA5	1OY7-A	Baculoviral IAP repeat-containing protein 7	-37.096	-0.8807552039654873
O15264	5EKN-A	Mitogen-activated protein kinase 13	-37.0822	-0.8788675121086725
P07332	6JMF-A	Proto-oncogene tyrosine-protein kinase Fes/Fps	-37.0652	-0.8765420946038995
P60880	3ZUR-A	BOTULINUM NEUROTOXIN TYPE A, SYNAPTOSOMAL-ASSOCIATED PROTEIN	-37.062	-0.8761043689559425
Q16602	3N7R-A	Calcitonin gene-related peptide type 1 receptor	-37.0482	-0.8742166770991275
P17948	3HNG-A	Vascular endothelial growth factor receptor 1	-37.0409	-0.873218115464725
Q08881	4PPB-A	Tyrosine-protein kinase ITK/TSK	-37.0255	-0.8711115607839311
P05413	4WBK-A	MUSCLE FATTY ACID BINDING PROTEIN	-37.0237	-0.8708653401069548
P49789	5FIT-A	FRAGILE HISTIDINE TRIAD PROTEIN	-37.0184	-0.870140357002526
Q9BYE9	5CZR-A	Cadherin-related family member 2	-37.0072	-0.8686083172346756
O75306	5XTD-Q	NADH dehydrogenase [ubiquinone] iron-sulfur protein 2, mitochondrial	-36.9991	-0.867500324188284
P06280	3LX9-A	Alpha-galactosidase A	-36.9956	-0.8670215617608314
Q9GZZ9	3H8V-A	Ubiquitin-like modifier-activating enzyme 5	-36.9941	-0.8668163778633515
Q92793	3P1F-A	CREB-binding protein	-36.9768	-0.8644499235790822
P60568	1PW6-A	Interleukin-2	-36.9637	-0.8626579842077583
A0A0B4J2E0, A0A5B9	5C09-E	1E6 TCR Beta Chain	-36.9441	-0.8599769146140199
P20132	4H27-A	L-serine dehydratase/L-threonine deaminase	-36.9381	-0.8591561790241001
Q9HA47	2UVQ-A	URIDINE-CYTIDINE KINASE 1	-36.9203	-0.8567213301073381
O43451	3L4W-A	Maltase-glucoamylase, intestinal	-36.9169	-0.8562562466063838
P68363	5N5N-J	Tubulin alpha-1B chain	-36.8897	-0.8525355785987475
Q9BYF1	6ACG-D	Angiotensin-converting enzyme 2	-36.885	-0.8518926690533105
Q8IU60	5QOL-A	DCP2 (NUDT20)	-36.8796	-0.8511540070223835
Q15418	4NIF-D	Ribosomal protein S6 kinase alpha-1	-36.8684	-0.849621967254533
Q8NB78	6R25-K	Lysine-specific histone demethylase 1B	-36.868	-0.8495672515485385
P61073	3OE9-A	C-X-C chemokine receptor type 4, Lysozyme Chimera	-36.866	-0.849293673018565
Q13569	1WYW-A	G/T mismatch-specific thymine DNA glycosylase	-36.8649	-0.8491432048270795
P20718	3TK9-A	Granzyme H	-36.8615	-0.8486781213261251
Q9UMZ3	4IKC-A	Phosphotidylinositol phosphatase PTPRQ	-36.8512	-0.8472691918967628
Q9UJ71	3P7G-A	C-type lectin domain family 4 member K	-36.8472	-0.8467220348368166
Q13635	6OEV-A	Protein patched homolog 1	-36.8445	-0.8463527038213521
Q16611	5VWY-A	Bcl-2 homologous antagonist/killer	-36.8423	-0.8460517674383823
P05546	1JMJ-A	HEPARIN COFACTOR II	-36.8386	-0.8455456471579315
Q96R05	6E6K-A	Retinoid-binding protein 7	-36.8361	-0.8452036739954653
Q9BV79	2VCY-B	TRANS-2-ENOYL-COA REDUCTASE	-36.8227	-0.8433706978446439
Q03111	6T1L-A	Protein ENL	-36.8014	-0.8404570865004294
P55072	6G2Z-A	Transitional endoplasmic reticulum ATPase	-36.7938	-0.8394174880865305
Q9C0B1	4CXX-A	Alpha-ketoglutarate-dependent dioxygenase FTO	-36.7855	-0.8382821371871418
P03367	3UFN-A	HIV-1 protease	-36.7764	-0.837037354875764
Q8NBL1	5UB5-A	Protein O-glucosyltransferase 1	-36.7704	-0.8362166192858442
P56373	5SVK-A	P2X purinoceptor 3	-36.7704	-0.8362166192858442
Q6XQN6	4YUB-A	Nicotinate phosphoribosyltransferase	-36.7524	-0.833754412516085
P12955	2IW2-B	XAA-PRO DIPEPTIDASE	-36.7457	-0.8328379244406743
Q96EB6	4ZZI-A	NAD-dependent protein deacetylase sirtuin-1	-36.7457	-0.8328379244406743
P52895	1IHI-A	Aldo-keto reductase family 1 member C2	-36.745	-0.8327421719551834
P15090	5HZ8-A	Fatty acid-binding protein, adipocyte	-36.7402	-0.8320855834832482
Q15678	2BZL-A	Tyrosine-protein phosphatase non-receptor type 14	-36.7315	-0.830895516877864
P05091	3INJ-D	Aldehyde dehydrogenase	-36.7277	-0.830375717670915
P22607	6PNX-B	Fibroblast growth factor receptor 3	-36.7274	-0.8303346808914196
P35610	6P2J-B	Sterol O-acyltransferase 1	-36.7268	-0.8302526073324269
Q15120	1Y8P-A	[Pyruvate dehydrogenase [lipoamide]] kinase isozyme 3	-36.7231	-0.8297464870519771
P09012	1VC5-A	U1 small nuclear ribonucleoprotein A	-36.7208	-0.8294318717425071
Q96EK6	2O28-B	Glucosamine 6-phosphate N-acetyltransferase	-36.712	-0.8282281262106257
Q9Y6M4	2IZT-A	Casein kinase I isoform gamma-3	-36.7054	-0.8273253170617132
Q06210	2V4M-B	Glucosamine--fructose-6-phosphate aminotransferase [isomerizing] 1	-36.7047	-0.8272295645762233
P40337	4W9L-C	Von Hippel-Lindau disease tumor suppressor	-36.7034	-0.8270517385317406
P35520	1JBQ-A	CYSTATHIONINE BETA-SYNTHASE	-36.7019	-0.8268465546342607
Q8NFU5	6M8E-A	Inositol polyphosphate multikinase,Inositol polyphosphate multikinase	-36.6996	-0.8265319393247907
O75582	3KN6-A	RIBOSOMAL PROTEIN S6 KINASE ALPHA 5	-36.6905	-0.8252871570134129
Q09328	5ZIB-A	Alpha-1,6-mannosylglycoprotein 6-beta-N-acetylglucosaminyltransferase A	-36.6898	-0.8251914045279221
Q6P4G7	4L9L-A	Human MAIT TCR alpha chain	-36.6814	-0.8240423747020341
P26358	4YOC-A	DNA (cytosine-5)-methyltransferase 1	-36.6814	-0.8240423747020341
P11474	2PJL-B	Steroid hormone receptor ERR1	-36.676	-0.8233037126711071
Q96BR1	6EDX-A	Serine/threonine-protein kinase Sgk3	-36.6345	-0.8176269581741625
Q9UMX1	4BL8-A	MALTOSE-BINDING PERIPLASMIC PROTEIN, SUPPRESSOR OF FUSED HOMOLOG	-36.6159	-0.8150826778454114
P35367	3RZE-A	Histamine H1 receptor, Lysozyme chimera	-36.6129	-0.8146723100504516
Q15208	6BXI-A	Serine/threonine-protein kinase 38	-36.6111	-0.8144260893734753
P41180	5K5T-A	Extracellular calcium-sensing receptor	-36.6099	-0.8142619422554916
Q9NZJ5	4X7J-A	Eukaryotic translation initiation factor 2-alpha kinase 3,Eukaryotic translation initiation factor 2-alpha kinase 3	-36.5921	-0.8118270933387296
P42262	3UA8-A	Glutamate receptor 2	-36.5919	-0.8117997354857324
Q99720	6DK1-C	Sigma non-opioid intracellular receptor 1	-36.586	-0.8109926788223107
P08236	1BHG-B	Beta-glucuronidase	-36.578	-0.8098983647024184
A0A0K0K1A5	5E9D-E	A6-TCR Vbeta	-36.5725	-0.8091460237449913
Q13164	6HKM-A	MITOGEN-ACTIVATED PROTEIN KINASE 7	-36.5307	-0.8034282324685512
Q9H2K8	6BDN-A	Serine/threonine-protein kinase TAO3	-36.5296	-0.8032777642770659
P51531	2DAT-A	Possible global transcription activator SNF2L2	-36.5288	-0.8031683328650758
P08913	6KUY-A	Alpha2A adrenergic receptor	-36.5273	-0.8029631489675959
C1K0Y1	6JTP-A	HLA class I antigen	-36.525	-0.8026485336581269
Q6UWY2	4Q7X-A	Serine protease 57	-36.5219	-0.8022244869366688
O14949	5XTE-N	Cytochrome b-c1 complex subunit 8	-36.5151	-0.8012943199347591
Q96LA8	5WCF-A	Protein arginine N-methyltransferase 6	-36.5149	-0.8012669620817618
P16083	3OX2-A	NRH dehydrogenase [quinone] 2	-36.5088	-0.8004325475653439
P54760	2VWU-A	Ephrin type-B receptor 4	-36.5083	-0.8003641529328502
P53396	6UUW-B	ATP-citrate synthase	-36.5039	-0.7997622801669095
Q92784	2KWO-A	Zinc finger protein DPF3	-36.5005	-0.7992971966659552
S6C4S0	6MYY-D	Fab F045-092 heavy chain	-36.4828	-0.7968760266756914
P20142	1HTR-B	GASTRICSIN	-36.4822	-0.7967939531166995
Q9NWM8	4DIP-A	Peptidyl-prolyl cis-trans isomerase FKBP14	-36.4682	-0.7948789034068874
P03886	5XTC-s	NADH-ubiquinone oxidoreductase chain 1	-36.4621	-0.7940444888904685
P51813	3SXS-A	Cytoplasmic tyrosine-protein kinase BMX	-36.4551	-0.7930869640355624
Q7Z3Y4	5VL7-L	Fab33 light chain	-36.4427	-0.7913907771497284
P29466	1BMQ-B	Caspase-1	-36.4326	-0.7900092055733634
P10415	2O21-A	Apoptosis regulator Bcl-2	-36.4294	-0.7895714799254062
P42575	1PYO-C	Caspase-2	-36.406	-0.786370611124719
P30711	2C3Q-A	GLUTATHIONE S-TRANSFERASE THETA 1	-36.387	-0.7837716150899734
P41594	6N4Y-A	Metabotropic glutamate receptor 5,Endolysin,Metabotropic glutamate receptor 5	-36.3827	-0.7831834212505309
P00505	5AX8-C	Aspartate aminotransferase, mitochondrial	-36.3787	-0.7826362641905846
P40261	6CHH-D	NNMT protein	-36.3779	-0.7825268327785947
Q9UDR5	5O1N-A	Alpha-aminoadipic semialdehyde synthase, mitochondrial	-36.3666	-0.780981114084246
O75636	2J5Z-B	FICOLIN-3	-36.3626	-0.7804339570242999
Q2M1P5	2XT3-A	KINESIN-LIKE PROTEIN KIF7	-36.36	-0.7800783049353345
P12004	6EHT-A	Proliferating cell nuclear antigen	-36.3588	-0.779914157817351
P23381	2QUJ-A	Tryptophan--tRNA ligase, cytoplasmic	-36.357	-0.7796679371403746
Q92769	4LXZ-A	Histone deacetylase 2	-36.3499	-0.7786967333589694
Q9NPI1	6PPA-A	Bromodomain-containing protein 7	-36.3457	-0.778122218446026
Q9UMR7	5B1W-A	C-type lectin domain family 4 member A	-36.3172	-0.7742237243939071
Q8IU85	6QP5-A	Calcium/calmodulin-dependent protein kinase type 1D	-36.3039	-0.7724044271695849
P27487	5Y7H-B	Dipeptidyl peptidase 4 (Dipeptidyl peptidase IV) (DPP IV)	-36.3014	-0.7720624540071187
O75460	6HX1-A	Serine/threonine-protein kinase/endoribonuclease IRE1	-36.2875	-0.7701610832238047
O43598	4P5E-A	2'-deoxynucleoside 5'-phosphate N-hydrolase 1	-36.2815	-0.7693403476338849
Q9H2X6	6P5S-A	Homeodomain-interacting protein kinase 2	-36.2815	-0.7693403476338849
O14920	4KIK-B	Inhibitor of nuclear factor kappa-B kinase subunit beta	-36.2764	-0.7686427223824533
Q9UK32	6G78-A	Ribosomal protein S6 kinase alpha-6	-36.2709	-0.7678903814250263
M4Q8P8	6P8M-C	Gp120	-36.2646	-0.7670286090556111
O95243	4E9G-A	Methyl-CpG-binding domain protein 4	-36.2463	-0.7645253655063554
Q96H15	5DZN-A	T-cell immunoglobulin and mucin domain-containing protein 4	-36.2388	-0.7634994460189557
Q9Y5Y4	6D26-A	Prostaglandin D2 receptor 2, Endolysin chimera	-36.2349	-0.7629659678855086
P43354	6DDA-B	Nuclear receptor subfamily 4 group A member 2	-36.2339	-0.7628291786205214
Q03431	3C4M-A	Fusion protein of Maltose-binding periplasmic protein and Parathyroid hormone/parathyroid hormone-related peptide receptor	-36.2311	-0.7624461686785587
P50120	4ZJ0-A	Retinol-binding protein 2	-36.2271	-0.7618990116186126
P08922	3ZBF-A	PROTO-ONCOGENE TYROSINE-PROTEIN KINASE ROS	-36.2133	-0.7600113197617968
P00734, P07204	5TO3-B	Prothrombin,Thrombomodulin	-36.201	-0.7583288118024618
Q8N5Y8	6HXR-B	Mono [ADP-ribose] polymerase PARP16	-36.2	-0.7581920225374755
P60891	4F8E-B	Ribose-phosphate pyrophosphokinase I	-36.1869	-0.7564000831661506
Q9UBP0	3VFD-A	Spastin	-36.1862	-0.7563043306806597
P11473	3A2I-A	Vitamin D3 receptor	-36.1732	-0.7545260702358338
P09210	2WJU-B	GLUTATHIONE S-TRANSFERASE A2	-36.1724	-0.7544166388238448
P17813	5HZW-A	Maltose-binding periplasmic protein,Endoglin	-36.1695	-0.7540199499553831
P49862	2QXH-A	Kallikrein-7	-36.1673	-0.7537190135724122
P63244	5A2Q-g	RIBOSOMAL PROTEIN RACK1	-36.1548	-0.7520091477600801
P49888	1HY3-A	ESTROGEN SULFOTRANSFERASE	-36.1478	-0.751051622905173
Q02790	4DRJ-A	Peptidyl-prolyl cis-trans isomerase FKBP4	-36.1416	-0.750203529462256
P30556	4YAY-A	Soluble cytochrome b562,Type-1 angiotensin II receptor	-36.1372	-0.7496016566963153
Q16827	2G59-A	Receptor-type tyrosine-protein phosphatase O	-36.1363	-0.7494785463578272
Q9NZL9	2YDX-B	Methionine adenosyltransferase 2 subunit beta	-36.1339	-0.749150252121859
P02647	6CLZ-C	APOLIPOPROTEIN A-I	-36.1313	-0.7487946000328947
Q6PL18	6HI3-A	ATPase family AAA domain-containing protein 2	-36.1285	-0.748411590090932
P0DUB6	1XV8-A	Alpha-amylase	-36.0961	-0.7439796179053652
O60502	5M7U-B	Protein O-GlcNAcase	-36.096	-0.7439659389788661
Q9ULY5	3WH3-A	C-type lectin domain family 4 member E	-36.0894	-0.7430631298299545
S6BAN1	5WHJ-H	DX-2507 Fab heavy chain	-36.0878	-0.7428442670059764
P50052	5UNF-A	Chimera protein of Type-2 angiotensin II receptor and Soluble cytochrome b562	-36.0678	-0.7401084817062435
P0C024	5T3P-B	Peroxisomal coenzyme A diphosphatase NUDT7	-36.0659	-0.7398485821027692
Q86TU7	6OX3-A	Histone-lysine N-methyltransferase setd3	-36.0645	-0.7396570771317883
P31153	6FBP-B	S-adenosylmethionine synthase isoform type-2	-36.0616	-0.7392603882633265
Q15059	5A7C-A	Bromodomain-containing protein 3	-36.0514	-0.7378651377604634
O14744	6RLQ-A	Protein arginine N-methyltransferase 5	-36.0503	-0.7377146695689779
P55212	3V6L-B	Caspase-6	-36.0478	-0.7373726964065117
P28062	5L5E-K	Proteasome subunit beta type-8,Proteasome subunit beta type-5	-36.0443	-0.7368939339790582
P16109	1G1R-A	P-SELECTIN	-36.0437	-0.7368118604200664
P49591	4L87-A	Serine--tRNA ligase, cytoplasmic	-36.0342	-0.7355123624026931
P07858	3CBJ-A	Cathepsin B	-36.0234	-0.7340350383408382
Q14831	3MQ4-A	Metabotropic glutamate receptor 7	-36.021	-0.73370674410487
Q14012	4FG9-A	Calcium/calmodulin-dependent protein kinase type 1	-36.0173	-0.7332006238244193
P30519	5UC8-A	Heme oxygenase 2	-36.0171	-0.733173265971422
P41743	3ZH8-A	Protein kinase C iota type	-36.0169	-0.7331459081184247
A0A173ADK6	6J1V-A	HLA-A*3003	-36.0138	-0.7327218613969667
O00482	4DOS-A	FTZ-F1 related protein	-36.0119	-0.7324619617934913
O00187	1Q3X-A	Mannan-binding lectin serine protease 2	-35.9967	-0.7303827649656947
Q9BY41	1VKG-A	Histone deacetylase 8	-35.975	-0.7274144379154855
P46531	3NBN-B	Neurogenic locus notch homolog protein 1	-35.97	-0.7267304915905521
P55210	3R5K-A	Caspase-7	-35.9554	-0.7247333683217472
Q96BP3	2A2N-A	peptidylprolyl isomerase domain and WD repeat containing 1	-35.9383	-0.7223942718904761
P27448	2QNJ-B	MAP/microtubule affinity-regulating kinase 3	-35.938	-0.7223532351109807
Q8TCD5	4YIH-A	5'(3')-deoxyribonucleotidase, cytosolic type	-35.9311	-0.7214093891825728
P54687	2COI-A	branched chain aminotransferase 1, cytosolic	-35.931	-0.7213957102560736
Q05315	5XRG-A	Galectin-10	-35.9301	-0.7212725999175865
Q01973	6TU9-A	Inactive tyrosine-protein kinase transmembrane receptor ROR1	-35.9203	-0.7199320651207168
P25189	3OAI-A	Maltose-binding periplasmic protein, Myelin protein P0	-35.9155	-0.7192754766487816
Q7Z3C6	6WR4-C	Autophagy-related protein 9A	-35.9112	-0.718687282809339
Q9H1P3	5ZM8-A	Oxysterol-binding protein-related protein 2	-35.91	-0.7185231356913545
Q7Z434	2VGQ-A	Sugar ABC transporter substrate-binding protein,Mitochondrial antiviral-signaling protein	-35.9013	-0.7173330690859713
P51648	4QGK-A	Fatty aldehyde dehydrogenase	-35.8953	-0.7165123334960515
Q9Y2R2	2QCT-A	Tyrosine-protein phosphatase non-receptor type 22	-35.8943	-0.7163755442310652
P22557	5QQV-A	5-aminolevulinate synthase, erythroid-specific, mitochondrial	-35.8809	-0.7145425680802439
P41143	6PT3-A	Delta opioid receptor	-35.8722	-0.7133525014748606
Q8N6N7	3EPY-B	Acyl-CoA-binding domain-containing protein 7	-35.8622	-0.7119846088249947
Q7L266	4O0C-B	L-asparaginase	-35.8558	-0.7111091575290803
Q9Y2M5	5YQ4-A	Kelch-like protein 20	-35.8555	-0.711068120749584
Q15303	3BBT-B	Receptor tyrosine-protein kinase erbB-4	-35.8531	-0.7107398265136159
Q9BZX2	6N55-H	Uridine-cytidine kinase 2	-35.849	-0.7101789905271706
P51617	6BFN-A	Interleukin-1 receptor-associated kinase 1	-35.8441	-0.7095087231287363
O60894, Q16602	6D1U-A	Maltose-binding periplasmic protein,Receptor activity-modifying protein 1,Calcitonin gene-related peptide type 1 receptor	-35.8278	-0.7072790581094551
Q9NSY1	5IKW-A	BMP-2-inducible protein kinase	-35.8255	-0.7069644427999852
P10253	5KZW-A	Lysosomal alpha-glucosidase	-35.8229	-0.7066087907110199
P46976	3Q4S-A	Glycogenin-1	-35.8184	-0.70599323901858
P08172	6OIK-R	Muscarinic acetylcholine receptor M2,Apo-cytochrome b562,Muscarinic acetylcholine receptor M2	-35.8054	-0.7042149785737543
Q96QU1	6EB5-B	Protocadherin-15	-35.8052	-0.7041876207207569
Q9UHI6	3B7G-A	Probable ATP-dependent RNA helicase DDX20	-35.8048	-0.7041329050147624
Q00987	1Z1M-A	E3 ubiquitin-protein ligase Mdm2	-35.8043	-0.7040645103822688
P06126	1ONQ-A	T-cell surface glycoprotein CD1a	-35.8033	-0.7039277211172825
O00206	3ULA-A	Toll-like receptor 4, Variable lymphocyte receptor B	-35.7961	-0.7029428384093792
P46926	1NE7-E	Glucosamine-6-phosphate isomerase	-35.7908	-0.7022178553049493
Q9UNA0	3HY9-A	A disintegrin and metalloproteinase with thrombospondin motifs 5	-35.7891	-0.7019853135544721
P23470	2PBN-A	Receptor-type tyrosine-protein phosphatase gamma	-35.7876	-0.7017801296569922
Q9BY49	1YXM-C	peroxisomal trans 2-enoyl CoA reductase	-35.7873	-0.7017390928774968
P51449, Q15596	5VB6-A	Nuclear receptor ROR-gamma, SRC2 chimera	-35.7846	-0.7013697618620324
P53602	3D4J-B	Diphosphomevalonate decarboxylase	-35.7837	-0.7012466515235452
P14210	1SI5-H	Hepatocyte growth factor	-35.7809	-0.7008636415815825
O00408	1Z1L-A	cGMP-dependent 3',5'-cyclic phosphodiesterase	-35.7768	-0.7003028055951372
O14727	5JUY-D	Apoptotic protease-activating factor 1	-35.7618	-0.6982509666203378
P41595	6DRY-A	5HT2B receptor, BRIL chimera	-35.7604	-0.6980594616493561
O75173	2RJP-A	ADAMTS-4	-35.759	-0.6978679566783752
Q9Y466	4XAJ-A	Maltose-binding periplasmic protein,Nuclear receptor subfamily 2 group E member 1	-35.7581	-0.697744846339887
O75151	3PUS-A	PHD finger protein 2	-35.7524	-0.6969651475294637
Q00536	3MTL-A	Cell division protein kinase 16	-35.7509	-0.6967599636319837
P49748	3B96-A	Very long-chain specific acyl-CoA dehydrogenase	-35.7507	-0.6967326057789864
Q8N608	4WJL-A	Inactive dipeptidyl peptidase 10	-35.7464	-0.6961444119395439
P04406	6YNF-H	Glyceraldehyde-3-phosphate dehydrogenase	-35.7436	-0.6957614019975813
P09668	6CZS-A	Pro-cathepsin H	-35.7354	-0.6946397300246907
P07333, P11362	3KRJ-A	Macrophage colony-stimulating factor 1 receptor, Basic fibroblast growth factor receptor 1	-35.7312	-0.6940652151117472
P61224	3CF6-R	Ras-related protein Rap-1b	-35.7293	-0.6938053155082727
P28335	6BQH-A	5-hydroxytryptamine receptor 2C,Soluble cytochrome b562	-35.7213	-0.6927110013883795
P32297	5TVC-B	Soluble acetylcholine receptor,Neuronal acetylcholine receptor subunit alpha-3 chimera	-35.7204	-0.6925878910498913
P09871	1ELV-A	Complement C1s subcomponent	-35.7187	-0.6923553492994141
P16070	4PZ3-B	CD44 antigen	-35.714	-0.691712439753977
P49773	5ED6-B	Histidine triad nucleotide-binding protein 1	-35.7134	-0.6916303661949852
P41279	5IU2-A	Mitogen-activated protein kinase kinase kinase 8	-35.6944	-0.6890313701602396
Q9H1D0	6E2F-B	Transient receptor potential cation channel subfamily V member 6	-35.6873	-0.6880601663788345
P14091	1TZS-A	Cathepsin E	-35.6821	-0.6873488622009037
P54578	6IIN-A	Ubiquitin carboxyl-terminal hydrolase 14	-35.674	-0.6862408691545122
P16615	7BT2-A	Sarcoplasmic/endoplasmic reticulum calcium ATPase 2	-35.6661	-0.685160233961118
Q6L8Q7	4Z2B-A	2',5'-phosphodiesterase 12	-35.6563	-0.6838196991642493
P30876	6O9L-B	DNA-directed RNA polymerase II subunit RPB2	-35.6522	-0.683258863177804
O43791	4J8Z-A	Speckle-type POZ protein	-35.6431	-0.6820140808664253
Q8TAX9	5TIB-A	Sugar ABC transporter substrate-binding protein,Gasdermin-B	-35.6422	-0.6818909705279381
Q9NWT6	5JWL-A	FIH	-35.6407	-0.6816857866304582
P07550, P63092	6E67-A	Beta-2 adrenergic receptor,Endolysin,Guanine nucleotide-binding protein G(s) subunit alpha isoforms short,Beta-2 adrenergic receptor chimera	-35.6383	-0.6813574923944901
P48729	6GZD-A	Casein kinase I isoform alpha	-35.6349	-0.6808924088935356
Q9Y6Y9	3ULA-D	Lymphocyte antigen 96	-35.6102	-0.6775137140483658
P29350	4GRY-A	Tyrosine-protein phosphatase, non-receptor type 6	-35.599	-0.6759816742805153
Q9BXD5	6ARH-B	N-acetylneuraminate lyase	-35.596	-0.6755713064855554
Q9H4Y5	3Q19-A	Glutathione S-transferase omega-2	-35.5886	-0.6745590659246549
P05981	1O5F-H	Serine protease hepsin	-35.576	-0.6728355211858236
Q96EF0	4Y7I-B	Myotubularin-related protein 8	-35.576	-0.6728355211858236
Q9GZX7	5W0U-B	Maltose-binding periplasmic protein,Single-stranded DNA cytosine deaminase	-35.5379	-0.6676238501898333
O95822	4F0X-D	Malonyl-CoA decarboxylase, mitochondrial	-35.5304	-0.6665979307024336
P21589	4H2B-A	5'-nucleotidase	-35.5207	-0.665271074832063
Q6UX04	6FF4-s	Peptidyl-prolyl cis-trans isomerase CWC27 homolog	-35.5173	-0.6648059913311086
P63279	2XWU-A	SUMO-conjugating enzyme UBC9	-35.5046	-0.6630687676657792
Q8NB16	5KNJ-A	Mixed lineage kinase domain-like protein	-35.49	-0.6610716443969743
Q9NQU5	4KS7-A	Serine/threonine-protein kinase PAK 6	-35.4869	-0.6606475976755153
Q99835	5L7I-A	Smoothened homolog	-35.4604	-0.65702268215337
P46063	2WWY-B	ATP-DEPENDENT DNA HELICASE Q1	-35.4599	-0.6569542875208764
O00204	1Q20-A	sulfotransferase family, cytosolic, 2B, member 1 isoform b	-35.4593	-0.6568722139618846
Q9HAU4	2KXQ-A	E3 ubiquitin-protein ligase SMURF2	-35.4553	-0.6563250569019384
P07148	3VG3-A	Fatty acid-binding protein, liver	-35.4523	-0.6559146891069785
Q9UKU7		Acyl-CoA dehydrogenase family member 8, mitochondrial	-35.4459	-0.6550392378110642
P09488	1XWK-A	Glutathione S-transferase Mu 1	-35.4449	-0.6549024485460769
P37173	5E8V-A	TGF-beta receptor type-2	-35.4261	-0.6523308103643286
Q9H227	2JFE-X	CYTOSOLIC BETA-GLUCOSIDASE	-35.4239	-0.6520298739813588
P05067	3UMI-A	Amyloid beta (A4) protein (Peptidase nexin-II, Alzheimer disease), isoform CRA_b	-35.4236	-0.6519888372018624
Q5JP69	2ODP-A	Complement C2	-35.4225	-0.651838369010377
P34947	4TNB-A	G protein-coupled receptor kinase 5	-35.418	-0.6512228173179372
P07911	4WRN-A	Maltose-binding periplasmic protein,Uromodulin	-35.4131	-0.6505525499195028
Q6NS95	5WHK-L	DX-2507 Fab light chain	-35.3755	-0.6454092735560062
O60551	6PAU-A	Glycylpeptide N-tetradecanoyltransferase 2	-35.3729	-0.6450536214670408
Q13075	2VM5-A	BACULOVIRAL IAP REPEAT-CONTAINING PROTEIN 1	-35.3643	-0.6438772337881558
P18669	5ZRM-B	Phosphoglycerate mutase 1	-35.3589	-0.6431385717572278
Q9BYW2	5LT8-A	Histone-lysine N-methyltransferase SETD2	-35.3576	-0.6429607457127451
P45877	2ESL-A	Peptidyl-prolyl cis-trans isomerase C	-35.3546	-0.6425503779177851
O95931	6V2R-A	Chromobox protein homolog 7	-35.3528	-0.6423041572408098
Q9UIQ6	4Z7I-A	Leucyl-cystinyl aminopeptidase	-35.3483	-0.64168860554837
O00629	5XZX-A	Importin subunit alpha-3	-35.3465	-0.6414423848713937
P53041	3H64-A	Serine/threonine-protein phosphatase 5	-35.33	-0.6391853619991144
Q8IWV8	3NY3-A	E3 ubiquitin-protein ligase UBR2	-35.3287	-0.6390075359546317
P00156	5XTE-V	Cytochrome b	-35.3276	-0.6388570677631463
Q9UNP9	3UCH-A	Peptidyl-prolyl cis-trans isomerase E	-35.322	-0.638091047879222
Q14832	6B7H-A	Metabotropic glutamate receptor 3	-35.3172	-0.6374344594072858
O15540	5URA-A	FATTY ACID-BINDING PROTEIN, BRAIN	-35.3147	-0.6370924862448195
P24666	3N8I-A	Low molecular weight phosphotyrosine protein phosphatase	-35.3102	-0.6364769345523797
Q13555	2V7O-A	CALCIUM/CALMODULIN-DEPENDENT PROTEIN KINASE TYPE II GAMMA CHAIN	-35.2972	-0.634698674107553
P0DJD7	3UTL-A	PEPSIN 3A	-35.2664	-0.6304855647459651
O14939	6OHO-A	Phospholipase D2	-35.2594	-0.6295280398910591
Q14994	1XV9-B	Orphan nuclear receptor NR1I3	-35.2556	-0.6290082406841101
P09960	5NID-A	Leukotriene A-4 hydrolase	-35.2551	-0.6289398460516165
O00329	6G6W-A	Phosphatidylinositol 4,5-bisphosphate 3-kinase catalytic subunit delta isoform	-35.2466	-0.6277771372992305
P50213	6L59-A	Isocitrate dehydrogenase [NAD] subunit alpha, mitochondrial	-35.2449	-0.6275445955487533
P78536	3L0T-A	ADAM 17	-35.2388	-0.6267101810323344
P10144	1FQ3-B	GRANZYME B	-35.2374	-0.6265186760613536
P01850	1ZGL-P	T-CELL RECEPTOR, SP3.4 BETA CHAIN	-35.236	-0.6263271710903718
Q86Y39	5XTC-V	NADH dehydrogenase [ubiquinone] 1 alpha subcomplex subunit 11	-35.2283	-0.6252738937499749
Q02127	6IDJ-A	Dihydroorotate dehydrogenase (quinone), mitochondrial	-35.2208	-0.6242479742625752
Q6P2P2	6PDM-A	Protein arginine N-methyltransferase 9	-35.2193	-0.6240427903650952
A6NHC0, P17655	2NQA-A	Calpain-8	-35.1873	-0.6196655338855238
Q14997	6KWX-A	Proteasome activator complex subunit 4	-35.1871	-0.6196381760325266
Q99895	4H4F-A	Chymotrypsin-C	-35.1868	-0.6195971392530302
Q12866	5TC0-A	Tyrosine-protein kinase Mer	-35.1824	-0.6189952664870895
O60684	4UAD-A	Importin subunit alpha-7	-35.1804	-0.6187216879571159
Q9Y2Z4	3ZXI-B	Tyrosyl-tRNA synthetase	-35.1749	-0.6179693469996898
Q05066, Q8N884	6EDB-A	Sex-determining region Y protein,Cyclic GMP-AMP synthase	-35.1625	-0.6162731601138557
P05164	6AZP-A	Myeloperoxidase	-35.1605	-0.6159995815838821
Q9H2G2	2J51-A	STE20-LIKE SERINE/THREONINE-PROTEIN KINASE	-35.1594	-0.6158491133923967
Q13501	6MIU-A	Sequestosome-1, Arg-Glu peptide chimera	-35.1518	-0.6148095149784989
Q16512	4OTD-A	Serine/threonine-protein kinase N1	-35.1496	-0.6145085785955281
Q13011		DELTA(3,5)-DELTA(2,4)-DIENOYL-COA ISOMERASE	-35.1436	-0.6136878430056083
Q8NEZ4	5F59-A	Histone-lysine N-methyltransferase 2C	-35.1361	-0.6126619235182086
P0AEX9	4XHS-B	MBP tagged hMNDA-PYD	-35.1303	-0.6118685457812861
P02743	2A3W-A	Serum amyloid P-component	-35.1282	-0.6115812883248144
P19429, P63316	6MV3-A	Troponin C, slow skeletal and cardiac muscles,Troponin I, cardiac muscle chimera	-35.1256	-0.611225636235849
P03915	5XTC-l	NADH-ubiquinone oxidoreductase chain 5	-35.1182	-0.6102133956749485
O76039	4BGQ-A	CYCLIN-DEPENDENT KINASE-LIKE 5	-35.1173	-0.6100902853364603
P51684	6WWZ-R	C-C chemokine receptor type 6,C-C chemokine receptor type 6	-35.1011	-0.6078742992436773
Q6P5S8	2NXY-C	ANTIBODY 17B, LIGHT CHAIN	-35.0968	-0.6072861054042348
P22234	6YB8-B	Multifunctional protein ADE2	-35.0967	-0.6072724264777356
Q04724	1GXR-B	TRANSDUCIN-LIKE ENHANCER PROTEIN 1	-35.0961	-0.6071903529187439
P00748	6GT6-B	Coagulation factor XII	-35.0937	-0.6068620586827758
Q9Y2J8	4N28-A	Protein-arginine deiminase type-2	-35.0877	-0.606041323092856
Q9UM07	5N0Z-A	Protein-arginine deiminase type-4	-35.0871	-0.6059592495338643
Q8IX04	3DL2-B	UBIQUITIN-CONJUGATING ENZYME E2-LIKE ISOFORM A	-35.086	-0.6058087813423788
O43776	5XIX-D	Asparagine--tRNA ligase, cytoplasmic	-35.081	-0.6051248350174463
P01344	5L3M-A	Insulin-like growth factor II	-35.0713	-0.6037979791470758
Q8N8U2	6V2D-A	Chromodomain Y-like protein 2	-35.0698	-0.6035927952495959
P59046	5H7N-A	NLRP12-PYD with MBP tag	-35.0692	-0.603510721690604
Q9Y2Q0	6K7M-A	Phospholipid-transporting ATPase	-35.0655	-0.6030046014101533
Q53Z42	6TRN-A	MHC class I antigen	-35.0565	-0.6017734980252737
P00441	3GZQ-A	Superoxide dismutase [Cu-Zn]	-35.0498	-0.600857009949863
Q96EY8	2IDX-B	Cob(I)yrinic acid a,c-diamide adenosyltransferase, mitochondrial	-35.0496	-0.6008296520968657
P01024	2ICE-A	COMPLEMENT C3 BETA CHAIN	-35.0402	-0.5995438330059916
P09382	3T2T-A	Galectin-1	-35.0227	-0.5971500208687259
P02689	6EW5-A	Myelin P2 protein	-35.0212	-0.596944836971246
P51955	2XNO-A	SERINE/THREONINE-PROTEIN KINASE NEK2	-35.0204	-0.596835405559257
P08311	1T32-A	cathepsin G	-35.0183	-0.5965481481027852
P0CG30	2LJR-A	GLUTATHIONE S-TRANSFERASE	-35.0083	-0.5951802554529183
P51787	6V01-A	Potassium voltage-gated channel subfamily KQT member 1	-34.9999	-0.5940312256270305
Q16820	4GWN-A	Meprin A subunit beta	-34.9846	-0.5919383498727356
O15164	3O33-A	Transcription intermediary factor 1-alpha	-34.9836	-0.5918015606077494
P12883	4PA0-A	Myosin-7,Green fluorescent protein	-34.9834	-0.5917742027547521
P41222	4ORS-A	Prostaglandin-H2 D-isomerase	-34.9827	-0.5916784502692611
Q9H6E5	5WU6-A	Speckle targeted PIP5K1A-regulated poly(A) polymerase	-34.9786	-0.5911176142828158
O00522	6OQ3-A	Krev interaction trapped protein 1	-34.9777	-0.5909945039443277
P42226	4Y5W-C	Signal transducer and activator of transcription 6	-34.9728	-0.5903242365458934
Q9ULV1	5CL1-C	Frizzled-4/Rubredoxin chimeric protein	-34.9684	-0.5897223637799527
P62207	1S70-A	Serine/threonine protein phosphatase PP1-beta (or delta) catalytic subunit	-34.956	-0.5880261768941186
Q04756	2WUB-C	Hepatocyte growth factor activator	-34.9534	-0.5876705248051532
P62136	3E7B-A	Serine/threonine-protein phosphatase PP1-alpha catalytic subunit	-34.953	-0.5876158090991588
O43715	4XZV-A	Maltose-binding periplasmic protein,TP53-regulated inhibitor of apoptosis 1	-34.9447	-0.586480458199769
Q8N2I9	5L2Q-A	Serine/threonine-protein kinase 40	-34.9382	-0.5855913279773566
Q9NTW7	1X5W-A	Zinc finger protein 64, isoforms 1	-34.917	-0.5826913955596402
Q9NRD5	2GZV-A	PRKCA-binding protein	-34.8971	-0.5799692891864064
Q9UKV8	4F3T-A	Protein argonaute-2	-34.8842	-0.5782047076680789
P12268	6I0O-B	Inosine-5'-monophosphate dehydrogenase 2	-34.8742	-0.5768368150182128
P12544	1OP8-A	Granzyme A	-34.8737	-0.5767684203857192
Q6IQ55	6U0K-B	Tau-tubulin kinase 2	-34.8685	-0.5760571162077885
Q96MU7	6SYZ-A	YTHDC1	-34.8685	-0.5760571162077885
P49356	2H6I-B	Protein farnesyltransferase beta subunit	-34.8521	-0.5738137722620082
Q9UPN9	3U5M-A	E3 ubiquitin-protein ligase TRIM33	-34.8501	-0.5735401937320347
P29034	4DUQ-B	Protein S100-A2	-34.8455	-0.5729109631130967
Q13085	2YL2-A	ACETYL-COA CARBOXYLASE 1	-34.8438	-0.5726784213626196
P08183	6QEX-A	Multidrug resistance protein 1	-34.8338	-0.5713105287127527
O43741	2F15-A	5'-AMP-activated protein kinase, beta-2 subunit	-34.8334	-0.5712558130067581
S6B291	5VQM-H	10-1074 Heavy Chain,10-1074 Heavy Chain	-34.8291	-0.5706676191673156
P35247	2RIA-A	Pulmonary surfactant-associated protein D	-34.8262	-0.5702709302988548
P21730	6C1Q-B	Soluble cytochrome b562, C5a anaphylatoxin chemotactic receptor 1 chimera	-34.8206	-0.5695049104149296
Q8NBP7	3P5B-A	Proprotein convertase subtilisin/kexin type 9	-34.8165	-0.5689440744284843
P20248	4CFN-D	CYCLIN A2	-34.8131	-0.5684789909275298
O14649	6RV3-A	Potassium channel subfamily K member 3	-34.8124	-0.568383238442039
Q9Y600	2JIS-A	CYSTEINE SULFINIC ACID DECARBOXYLASE	-34.8084	-0.5678360813820927
O60573	2JGB-A	EUKARYOTIC TRANSLATION INITIATION FACTOR 4E TYPE 2	-34.792	-0.5655927374363126
P01308	2LWZ-A	INSULIN	-34.7842	-0.5645257811694164
P61160	6YW6-B	Actin-related protein 2	-34.7813	-0.5641290923009558
Q13557	5VLO-A	Calcium/calmodulin-dependent protein kinase type II subunit delta	-34.7791	-0.5638281559179849
P08253	1EAK-A	72 kDa type IV collagenase	-34.776	-0.5634041091965268
P48449	1W6K-A	LANOSTEROL SYNTHASE	-34.7729	-0.5629800624750678
P55064	5DYE-A	Aquaporin-5	-34.7696	-0.5625286579006116
Q13867	1CB5-A	BLEOMYCIN HYDROLASE	-34.7678	-0.5622824372236362
Q16531	4E54-A	DNA damage-binding protein 1	-34.7632	-0.5616532066046973
P17050	4DO5-A	Alpha-N-acetylgalactosaminidase	-34.7508	-0.5599570197188632
S6B2B6	6UDK-O	10-1074 Fab Heavy Chain	-34.7384	-0.5582608328330292
P06732	1I0E-A	CREATINE KINASE,M CHAIN	-34.7382	-0.558233474980032
Q12931	4Z1H-A	Heat shock protein 75 kDa, mitochondrial	-34.7332	-0.5575495286550985
Q9BYV9	3OHV-A	Transcription regulator protein BACH2	-34.7287	-0.5569339769626597
Q08623	3L5K-A	Haloacid dehalogenase-like hydrolase domain-containing protein 1A	-34.7287	-0.5569339769626597
P30307	3OP3-A	M-phase inducer phosphatase 3	-34.7274	-0.556756150918177
P07738	1T8P-B	Bisphosphoglycerate mutase	-34.7222	-0.5560448467402462
Q15181	6C45-B	Inorganic pyrophosphatase	-34.7196	-0.555689194651281
P01031	5HCE-A	Complement C5	-34.7136	-0.5548684590613612
P15812, P61769	3S6C-A	Beta-2-microglobulin, T-cell surface glycoprotein CD1e, membrane-associated	-34.7048	-0.5536647135294788
P03950	1H0D-C	Angiogenin	-34.7034	-0.5534732085584979
Q5T1C6	4AE8-A	Thioesterase superfamily member 4	-34.6979	-0.5527208676010709
P15531	5UI4-B	Nucleoside diphosphate kinase A	-34.6925	-0.5519822055701439
P10147	1B50-A	C-C motif chemokine 3	-34.6904	-0.5516949481136711
Q9H2X3	1SL6-A	C-type lectin DC-SIGNR	-34.6796	-0.5502176240518162
P21549	1J04-A	Serine-pyruvate aminotransferase	-34.6784	-0.5500534769338327
P52735	2DLZ-A	Protein vav-2	-34.6718	-0.54915066778492
Q96JM7	4FL6-B	Lethal(3)malignant brain tumor-like protein 3	-34.6664	-0.5484120057539931
P16591	6KC4-A	Tyrosine-protein kinase Fer	-34.6548	-0.5468252502801481
P63098	4F0Z-B	Calcineurin subunit B type 1	-34.6528	-0.5465516717501745
P14410	3LPO-A	Sucrase-isomaltase	-34.6467	-0.5457172572337566
P35270	6I6F-B	Sepiapterin reductase	-34.6467	-0.5457172572337566
P62837	5D1K-A	Ubiquitin-conjugating enzyme E2 D2	-34.6406	-0.5448828427173378
O75604	5XU8-A	Ubiquitin carboxyl-terminal hydrolase 2	-34.6333	-0.5438842810829353
Q8N4P3	3NR1-A	Guanosine-3',5'-bis(diphosphate) 3'-pyrophosphohydrolase MESH1	-34.6183	-0.5418324421081359
O95747		Serine/threonine-protein kinase OSR1	-34.6157	-0.5414767900191706
P83916	3F2U-A	Chromobox protein homolog 1	-34.6156	-0.5414631110926724
P34998	3EHS-A	fusion protein of CRFR1 extracellular domain and MBP	-34.5913	-0.538139131953497
Q9UL52	2OQ5-A	Transmembrane protease, serine 11E	-34.5823	-0.5369080285686174
P49638	1OIZ-A	Alpha-tocopherol transfer protein	-34.5757	-0.5360052194197058
P25103	6HLL-A	Substance-P receptor,Substance-P receptor	-34.5614	-0.5340491329303974
P30838	4H80-B	Aldehyde dehydrogenase, dimeric NADP-preferring	-34.5494	-0.5324076617505578
P00918	4PQ7-A	CARBONIC ANHYDRASE II	-34.5372	-0.530738832717721
P11021, Q13501	5YPH-A	78 kDa glucose-regulated protein,Sequestosome-1	-34.5364	-0.530629401305732
P07998	2E0J-A	Ribonuclease pancreatic	-34.5341	-0.530314785996263
P13631	1FCZ-A	RETINOIC ACID RECEPTOR GAMMA-2	-34.5304	-0.5298086657158122
O15350	4G82-B	Tumor protein p73	-34.5243	-0.5289742511993933
Q9HBL8	2WM3-A	HSCARG protein	-34.5212	-0.5285502044779353
Q13332	2FH7-A	Receptor-type tyrosine-protein phosphatase S	-34.5154	-0.5277568267410129
O96028	6UE6-A	Histone-lysine N-methyltransferase NSD2	-34.5095	-0.5269497700775921
P07384	1ZCM-A	Calpain 1, large [catalytic] subunit	-34.4955	-0.5250347203677791
P28222	4IAQ-A	5-hydroxytryptamine receptor 1B,OB-1 fused 5-HT1b receptor,5-hydroxytryptamine receptor 1B	-34.4856	-0.5236805066444112
P62873	5UZ7-B	Guanine nucleotide-binding protein G(I)/G(S)/G(T) subunit beta-1	-34.4853	-0.5236394698649158
P09958	6EQX-A	Furin	-34.4847	-0.5235573963059231
Q9Y3Z3	4RXO-B	DEOXYNUCLEOSIDE TRIPHOSPHATE TRIPHOSPHOHYDROLASE SAMHD1	-34.4811	-0.5230649549519715
K7N5M3	4ZAK-C	Protein Trav11,Va14Ja18/Vb8.2,Human nkt tcr alpha chain	-34.4523	-0.5191254241203572
P47895	6S6W-B	Aldehyde dehydrogenase family 1 member A3	-34.45	-0.5188108088108883
P04183	1W4R-D	THYMIDINE KINASE	-34.4422	-0.5177438525439921
Q13509	5IJ9-B	Tubulin beta-3 chain	-34.4418	-0.5176891368379977
P00736	1MD7-A	C1R COMPLEMENT SERINE PROTEASE	-34.4392	-0.5173334847490323
Q9NP55	4KEG-A	Maltose-binding periplasmic/Palate lung and nasal epithelium clone fusion protein	-34.4341	-0.5166358594976007
P00709	1B9O-A	PROTEIN (ALPHA-LACTALBUMIN)	-34.4252	-0.5154184350392191
P31749, Q16513	6CCY-A	RAC-alpha serine/threonine-protein kinase,PIFtide	-34.4243	-0.515295324700732
P12429	1AII-A	ANNEXIN III	-34.4181	-0.514447231257815
Q8WVM7	5QSY-A	Cohesin subunit SA-1	-34.4165	-0.5142283684338359
P54646, Q13131	5EZV-A	5'-AMP-activated protein kinase catalytic subunit alpha-2/alpha-1 RIM SWAP chimera	-34.4102	-0.5133665960644207
Q9Y251	5E9C-B	Heparanase	-34.3953	-0.5113284360161195
P13928	1W3W-A	ANNEXIN A8	-34.3807	-0.5093313127473146
P18825	6KUW-A	Alpha-2C adrenergic receptor	-34.3724	-0.5081959618479259
P07741	1ORE-A	Adenine phosphoribosyltransferase	-34.3713	-0.5080454936564405
Q9NR22	4X41-A	Protein arginine N-methyltransferase 8	-34.3635	-0.5069785373895453
Q13614	1ZVR-A	Myotubularin-related protein 2	-34.3558	-0.5059252600491484
Q9Y6M9	5XTD-p	NADH dehydrogenase [ubiquinone] 1 beta subcomplex subunit 9	-34.3508	-0.505241313724215
P09543	1WOJ-A	2',3'-cyclic-nucleotide 3'-phosphodiesterase	-34.3507	-0.5052276347977168
P50991	6QB8-D	T-complex protein 1 subunit delta	-34.3376	-0.5034356954263919
P27707	5MQT-B	Deoxycytidine kinase	-34.3363	-0.5032578693819092
P09471	6FUF-B	Guanine nucleotide-binding protein G(o) subunit alpha	-34.3323	-0.5027107123219621
P43220	5VEX-A	Glucagon-like peptide 1 receptor, Endolysin chimera	-34.3169	-0.5006041576411681
P60709	6ANU-F	Actin, cytoplasmic 1	-34.316	-0.500481047302681
P23919	1E9D-A	THYMIDYLATE KINASE	-34.3033	-0.4987438236373505
P21964	4XUE-B	Catechol O-methyltransferase	-34.3022	-0.4985933554458651
O95363	3HFV-A	Phenylalanyl-tRNA synthetase, mitochondrial	-34.2982	-0.4980461983859189
Q16566	2W4O-A	CALCIUM/CALMODULIN-DEPENDENT PROTEIN KINASE TYPE IV	-34.2906	-0.49700659997202
Q9NRF2	5W3R-A	SH2B adapter protein 1	-34.2801	-0.4955703126896605
P09622	6I4P-A	Dihydrolipoyl dehydrogenase, mitochondrial	-34.2793	-0.4954608812776714
O75626	3DAL-B	PR domain zinc finger protein 1	-34.265	-0.4935047947883629
P14550	2ALR-A	ALDEHYDE REDUCTASE	-34.261	-0.4929576377284168
F6IQS1	6TDR-A	MHC class I antigen	-34.2595	-0.4927524538309368
Q96J94	3O3I-X	Piwi-like protein 1	-34.2591	-0.4926977381249413
Q9H488	5UX6-A	GDP-fucose protein O-fucosyltransferase 1	-34.2473	-0.4910836247981001
P20020	6A69-A	Plasma membrane calcium-transporting ATPase 1	-34.2416	-0.4903039259876757
Q9UDY8	6H4A-A	Mucosa-associated lymphoid tissue lymphoma translocation protein 1	-34.2407	-0.4901808156491876
P31946	6GNJ-A	14-3-3 protein beta/alpha	-34.2343	-0.4893053643532732
P30043	6OPL-A	BILIVERDIN IX BETA REDUCTASE	-34.2337	-0.4892232907942815
O95831	1M6I-A	Programmed cell death protein 8	-34.2283	-0.4884846287633535
Q9UGL1	5LWB-A	LYSINE-SPECIFIC DEMETHYLASE 5B	-34.219	-0.4872124885989785
O60741	5U6P-A	Potassium/sodium hyperpolarization-activated cyclic nucleotide-gated channel 11	-34.215	-0.4866653315390323
P26010	3V4V-B	Integrin beta-7	-34.2114	-0.4861728901850796
O95661, Q96HU8	6NAZ-A	GTP-binding protein Di-Ras2,GTP-binding protein Di-Ras3,GTP-binding protein Di-Ras2	-34.1884	-0.4830267370903879
Q9Y265	5OAF-C	RuvB-like 1	-34.1778	-0.4815767708815292
P05451	1QDD-A	LITHOSTATHINE	-34.1737	-0.4810159348950839
Q9UMR2	6B4J-F	ATP-dependent RNA helicase DDX19B	-34.1733	-0.4809612191890894
P19174	4FBN-A	1-phosphatidylinositol 4,5-bisphosphate phosphodiesterase gamma-1	-34.1663	-0.4800036943341833
P26927	2ASU-B	Hepatocyte growth factor-like protein	-34.1659	-0.4799489786281888
Q9Y2Q3	3RPP-A	Glutathione S-transferase kappa 1	-34.1565	-0.4786631595373146
P05771	2I0E-A	Protein Kinase C-beta II	-34.1498	-0.4777466714619039
Q9BVA1	6E7C-B	Tubulin beta-2B chain	-34.1407	-0.4765018891505262
P13236	2FIN-B	Small inducible cytokine A4	-34.1208	-0.4737797827772925
P21695	6E8Y-A	Glycerol-3-phosphate dehydrogenase [NAD(+)], cytoplasmic	-34.1159	-0.4731095153788581
O75787	3LBS-B	Maltose-binding periplasmic protein, Renin receptor	-34.1149	-0.4729727261138708
P78324	2JJS-A	Tyrosine-protein phosphatase non-receptor type substrate 1	-34.1146	-0.4729316893343754
Q96DE0	3COU-A	Nucleoside diphosphate-linked moiety X motif 16	-34.1139	-0.4728359368488845
Q16773	1W7L-A	Kynurenine--oxoglutarate transaminase 1	-34.0916	-0.4697855362396827
Q86U86	3TLP-A	Protein polybromo-1	-34.0763	-0.4676926604853879
O76074, P51160	3JWQ-A	cGMP-specific 3',5'-cyclic phosphodiesterase catalytic domain, Cone cGMP-specific 3',5'-cyclic phosphodiesterase subunit alpha chimera	-34.0753	-0.4675558712204006
Q86TI2	6EOR-B	Dipeptidyl peptidase 9	-34.0722	-0.4671318244989426
Q96PY6	4B9D-A	SERINE/THREONINE-PROTEIN KINASE NEK1	-34.0719	-0.4670907877194462
P10275	4OIU-A	Androgen receptor	-34.0536	-0.4645875441701915
O14684	5T36-A	Prostaglandin E synthase	-34.0351	-0.4620569427679386
O95711	3B2D-D	Lymphocyte antigen 86	-34.0337	-0.4618654377969578
Q9HAZ1	6FYV-A	Dual specificity protein kinase CLK4	-34.0335	-0.4618380799439596
P00915	1AZM-A	CARBONIC ANHYDRASE I	-34.0318	-0.4616055381934824
P02788	1VFD-A	Lactotransferrin	-34.0316	-0.4615781803404851
P20936	6PXB-F	Ras GTPase-activating protein 1	-34.0275	-0.4610173443540408
P61158	6UHC-A	Actin-related protein 3	-34.0261	-0.460825839383059
P11712	5X23-A	Cytochrome P450 2C9	-34.0194	-0.4599093513076483
Q8WXH5	2IZV-A	SUPPRESSOR OF CYTOKINE SIGNALING 4	-34.0155	-0.4593758731742012
Q9NPD3	2NN6-B	Exosome complex component RRP41	-34.0029	-0.457652328435369
Q01484	4D8O-A	Ankyrin-2	-33.9985	-0.4570504556694283
Q15047	5QT1-A	Histone-lysine N-methyltransferase SETDB1	-33.9948	-0.4565443353889775
O75116	4WOT-A	Rho-associated protein kinase 2	-33.9641	-0.4523449049538888
P16233	1LPB-B	LIPASE	-33.9638	-0.4523038681743924
O00763	3FF6-A	Acetyl-CoA carboxylase 2	-33.96	-0.4517840689674435
Q9HCE5	5IL1-B	METTL14	-33.9578	-0.4514831325844726
P10415, Q07817	6O0P-A	Apoptosis regulator Bcl-2,Bcl-2-like protein 1,Apoptosis regulator Bcl-2,Bcl-2-like protein 1	-33.9546	-0.4510454069365155
O14558, P31947	5OK9-B	14-3-3 protein sigma,Heat shock protein beta-6	-33.9297	-0.4476393542383483
P0C0L4	5JPN-B	Complement C4-A	-33.9289	-0.4475299228263593
P02452	5K31-D	Collagen alpha-1(I) chain	-33.9248	-0.446969086839914
Q9UBC3	3FLG-A	DNA (cytosine-5)-methyltransferase 3B	-33.918	-0.4460389198380052
O60895, Q16602	4RWF-A	Maltose transporter subunit, Receptor activity-modifying protein 2, Calcitonin gene-related peptide type 1 receptor fusion protein	-33.9179	-0.446025240911507
Q13255	3KS9-A	Soluble cytochrome b562, Metabotropic glutamate receptor 1	-33.917	-0.4459021305730189
Q8TCD0	3MNW-A	8ANC195 Fab light chain	-33.911	-0.4450813949830991
P03891	5XTD-i	NADH-ubiquinone oxidoreductase chain 2	-33.9048	-0.4442333015401821
P01011	6HGE-A	ANTICHYMOTRYPSIN	-33.8957	-0.4429885192288033
P06899	6O1D-H	Histone H2B type 1-J	-33.8855	-0.4415932687259402
P49642	4RR2-A	DNA primase small subunit	-33.8769	-0.440416881047055
P04626	3PP0-A	Receptor tyrosine-protein kinase erbB-2	-33.8752	-0.4401843392965778
P17213	1EWF-A	BACTERICIDAL/PERMEABILITY-INCREASING PROTEIN	-33.8381	-0.4351094575655738
Q15022, Q15910	5WG6-A	Histone-lysine N-methyltransferase EZH2,Polycomb protein SUZ12 (E.C.2.1.1.43) chimera	-33.8242	-0.4332080867822598
H7C535, P07355	6TWQ-B	Membrane-associated guanylate kinase, WW and PDZ domain-containing protein 1,Annexin A2	-33.8218	-0.4328797925462928
Q9HBA0	4DX1-A	Transient receptor potential cation channel subfamily V member 4	-33.8176	-0.4323052776333483
O14556	5C7L-O	Glyceraldehyde-3-phosphate dehydrogenase, testis-specific	-33.8123	-0.4315802945289195
O00560	1W9E-A	Syntenin-1	-33.788	-0.428256315389744
P20292	2Q7M-C	Arachidonate 5-lipoxygenase-activating protein	-33.7856	-0.4279280211537769
Q9ULU4	4COS-A	PROTEIN KINASE C-BINDING PROTEIN 1	-33.7828	-0.4275450112118143
Q9NUT2	5OCH-A	ATP-binding cassette sub-family B member 8, mitochondrial	-33.7805	-0.4272303959023453
P34972	5ZTY-A	G protein coupled receptor,T4 lysozyme,G protein coupled receptor	-33.7461	-0.4225248451868049
P10109	3NA1-C	Adrenodoxin	-33.7391	-0.4215673203318988
P04062	2V3D-A	Glucosylceramidase	-33.7391	-0.4215673203318988
Q06278	4UHX-A	ALDEHYDE OXIDASE	-33.7132	-0.4180244783687453
P51512	1RM8-A	Matrix metalloproteinase-16	-33.7115	-0.4177919366182681
P26045	2B49-A	Tyrosine-protein phosphatase non-receptor type 3	-33.7076	-0.41725845848482
Q01813	4WL0-D	ATP-dependent 6-phosphofructokinase, platelet type	-33.6967	-0.415767455496466
P00390	3DJJ-A	PROTEIN (GLUTATHIONE REDUCTASE)	-33.6859	-0.41429013143461
P54756	2R2P-A	Ephrin type-A receptor 5	-33.6818	-0.4137292954481657
P41586	3N94-A	Fusion protein of Maltose-binding periplasmic protein and pituitary adenylate cyclase 1 Receptor-short	-33.677	-0.4130727069762295
Q96HY7	6U3J-A	2-oxoglutarate dehydrogenase E1 component DHKTD1, mitochondrial	-33.6678	-0.4118142457383526
O15118	6W5V-A	Niemann-Pick C1 protein	-33.6665	-0.4116364196938699
P51659	1S9C-A	Peroxisomal multifunctional enzyme type 2	-33.6432	-0.4084492298196818
Q9UI95	6BI7-A	Mitotic spindle assembly checkpoint protein MAD2B	-33.6432	-0.4084492298196818
P63000	5QQH-A	Ras-related C3 botulinum toxin substrate 1	-33.6423	-0.4083261194811936
Q9P2K8	6N3N-A	eIF-2-alpha kinase GCN2,eIF-2-alpha kinase GCN2	-33.6358	-0.4074369892587812
P15735	2Y7J-B	PHOSPHORYLASE B KINASE GAMMA CATALYTIC CHAIN, TESTIS/LIVER ISOFORM	-33.6264	-0.4061511701679061
P07686	5BRO-A	Beta-hexosaminidase subunit beta	-33.6176	-0.4049474246360247
Q15485	2J3F-A	Ficolin-2	-33.6009	-0.4026630439107481
Q14318	3EY6-A	FK506-binding protein 8	-33.5955	-0.4019243818798201
Q9C000	4IFP-A	Maltose-binding periplasmic protein,NACHT, LRR and PYD domains-containing protein 1	-33.5831	-0.400228194993986
P21453	3V2Y-A	Sphingosine 1-phosphate receptor 1, Lysozyme chimera (E.C.3.2.1.17)	-33.5746	-0.3990654862415991
P04075	1ALD-A	FRUCTOSE-BISPHOSPHATE ALDOLASE	-33.5417	-0.3945651194235395
P15309	1ND6-B	PROTEIN (ACID PHOSPHATASE)	-33.5377	-0.3940179623635933
Q14289	5TO8-A	Protein-tyrosine kinase 2-beta	-33.5365	-0.3938538152456088
P23415	4X5T-E	Proton-gated ion channel,GLRA1 protein,GLRA1 protein	-33.5347	-0.3936075945686335
Q9NPJ3	3F5O-D	Thioesterase superfamily member 2	-33.5016	-0.3890798698975766
Q96L34	5ES1-A	MAP/microtubule affinity-regulating kinase 4	-33.4874	-0.3871374623347662
P41145	6B73-A	Kappa opioid receptor	-33.4728	-0.3851403390659614
Q86VU5	2AVD-B	Catechol-O-methyltransferase	-33.4708	-0.3848667605359878
Q13285	1YOW-A	Steroidogenic factor 1	-33.4589	-0.3832389682826474
O43173	5BO6-B	Sia-alpha-2,3-Gal-beta-1,4-GlcNAc-R:alpha 2,8-sialyltransferase	-33.4585	-0.3831842525766529
P11142	5AQF-A	HEAT SHOCK COGNATE 71 KDA PROTEIN	-33.4288	-0.3791216114065505
O00451	5MR4-C	GDNF family receptor alpha-2	-33.4178	-0.3776169294916973
P17931	6EOG-A	Galectin-3	-33.3996	-0.3751273648689407
O75899	4MR8-B	Gamma-aminobutyric acid type B receptor subunit 2	-33.3925	-0.3741561610875356
Q92729	6SUB-A	Receptor-type tyrosine-protein phosphatase U	-33.3837	-0.3729524155556531
P51532	3UVD-A	Transcription activator BRG1	-33.3831	-0.3728703419966614
O14936	3MFS-A	Peripheral plasma membrane protein CASK	-33.3735	-0.3715571650527899
Q9BUL8	3L8J-A	Programmed cell death protein 10	-33.3587	-0.3695326839309878
P08100	6CMO-R	chimera protein of Soluble cytochrome b562 and Rhodopsin	-33.3526	-0.3686982694145699
O43683	6F7B-A	Mitotic checkpoint serine/threonine-protein kinase BUB1	-33.3523	-0.3686572326350735
P60174	4ZVJ-A	Triosephosphate isomerase	-33.3477	-0.3680280020161356
P17252	3IW4-A	Protein kinase C alpha type	-33.3368	-0.3665369990277805
Q99828	6OD0-A	Calcium and integrin-binding protein 1	-33.3258	-0.3650323171129283
P29401	3MOS-A	Transketolase	-33.3175	-0.3638969662135395
P62826	3GJX-C	GTP-binding nuclear protein Ran	-33.3056	-0.3622691739601981
P08185	2VDY-A	CORTICOSTEROID-BINDING GLOBULIN	-33.2978	-0.3612022176933031
Q9NPD8	5NGZ-A	Ubiquitin-conjugating enzyme E2 T	-33.2911	-0.3602857296178924
P11926	1D7K-A	Ornithine decarboxylase	-33.2874	-0.3597796093374416
Q15831	2WTK-F	SERINE/THREONINE-PROTEIN KINASE 11	-33.2739	-0.3579329542601221
Q9UPP1	3K3N-A	PHD finger protein 8	-33.2717	-0.3576320178771523
P06312	1LVE-A	IMMUNOGLOBULIN LIGHT CHAIN VARIABLE DOMAIN	-33.27	-0.3573994761266751
P52888	1S4B-P	Thimet oligopeptidase	-33.2629	-0.3564282723452699
Q96LI5	3NGN-A	CCR4-NOT transcription complex subunit 6-like	-33.2606	-0.3561136570358
P17693	6AEE-A	HLA class I histocompatibility antigen, alpha chain G	-33.2459	-0.3541028548404969
Q9NZH6	5HN1-A	Interleukin-37	-33.2425	-0.3536377713395425
P10632	2NNI-A	Cytochrome P450 2C8	-33.236	-0.3527486411171291
P24468	3CJW-A	COUP transcription factor 2	-33.2217	-0.3507925546278206
O60911	3H6S-A	CATHEPSIN V	-33.2143	-0.34978031406692
P02708	4ZJS-E	Acetylcholine receptor subunit alpha,Soluble acetylcholine receptor,Acetylcholine receptor subunit alpha,Soluble acetylcholine receptor	-33.2051	-0.3485218528290432
Q16288	3V5Q-A	NT-3 growth factor receptor	-33.2015	-0.3480294114750915
P58154	4HQP-A	Alpha7 nicotinic receptor chimera	-33.201	-0.3479610168425979
O15075	5JZJ-A	Serine/threonine-protein kinase DCLK1	-33.195	-0.3471402812526781
Q15080	1H6H-A	NEUTROPHIL CYTOSOL FACTOR 4	-33.193	-0.3468667027227045
P50336	3NKS-A	Protoporphyrinogen oxidase	-33.1858	-0.3458818200148012
Q12834	4N14-A	Cell division cycle protein 20 homolog	-33.1685	-0.3435153657305328
H0Y4R8	5PWC-A	Nuclear autoantigen Sp-100	-33.1681	-0.3434606500245383
P27694	4LUO-A	Replication protein A 70 kDa DNA-binding subunit	-33.1636	-0.3428450983320985
Q9UI32	4BQM-A	GLUTAMINASE LIVER ISOFORM, MITOCHONDRIAL	-33.159	-0.3422158677131595
Q15691	5JX1-A	Microtubule-associated protein RP/EB family member 1	-33.1515	-0.3411899482257599
O76083	3QI3-B	High affinity cGMP-specific 3',5'-cyclic phosphodiesterase 9A	-33.1481	-0.3407248647248054
S6C4R2	4OGY-H	DX-2930 HEAVY CHAIN	-33.134	-0.3387961360884942
P29972	1FQY-A	AQUAPORIN-1	-33.1148	-0.3361697822007514
Q12913	2CFV-A	HUMAN PROTEIN TYROSINE PHOSPHATASE RECEPTOR TYPE J	-33.112	-0.3357867722587888
P14867	6I53-D	Gamma-aminobutyric acid receptor subunit alpha-1,Gamma-aminobutyric acid receptor subunit alpha-1	-33.1065	-0.3350344313013617
Q9UIF8	6FI1-A	Bromodomain adjacent to zinc finger domain protein 2B	-33.1006	-0.334227374637941
Q14781	2D9U-A	Chromobox protein homolog 2 (isoform 2)	-33.0971	-0.3337486122104875
P00326	1U3W-A	Alcohol dehydrogenase gamma chain	-33.0943	-0.3333656022685249
P46934	5C91-A	E3 UBIQUITIN-PROTEIN LIGASE NEDD4	-33.0937	-0.3332835287095331
O60880	1KA7-A	SH2 DOMAIN PROTEIN 1A	-33.0924	-0.3331057026650504
P19883	3HH2-C	Follistatin	-33.0913	-0.332955234473565
Q6P179	5CU5-A	Endoplasmic reticulum aminopeptidase 2	-33.0872	-0.3323943984871207
Q9BYE2	6KD5-B	Transmembrane protease serine 13	-33.086	-0.3322302513691361
P62195	5GJQ-J	26S protease regulatory subunit 8	-33.0773	-0.3310401847637529
P26885	2PBC-A	Peptidyl-prolyl cis-trans isomerase FKBP2	-33.0728	-0.3304246330713131
B4E3L4	6SW3-A	cDNA FLJ57039, highly similar to CREB-binding protein	-33.0481	-0.3270459382261431
P49450	6SE0-A	Histone H3-like centromeric protein A	-33.0447	-0.3265808547251887
P01721	1CD0-B	PROTEIN (JTO, A VARIABLE DOMAIN FROM LAMBDA-6 TYPE IMMUNOGLOBULIN LIGHT CHAIN)	-33.0436	-0.3264303865337033
Q9Y3Q0	3FEC-A	Glutamate carboxypeptidase III	-33.0232	-0.3236398855279769
P51449, Q15788	6U25-A	Nuclear receptor ROR-gamma, Steroid receptor coactivator 1 fusion	-33.0173	-0.3228328288645553
O75907	6VP0-E	Diacylglycerol O-acyltransferase 1	-33.0154	-0.3225729292610808
P17787	5KXI-B	Neuronal acetylcholine receptor subunit beta-2	-33.0136	-0.3223267085841045
Q9NZH8, Q9UBH0	4P0J-A	Interleukin-36 receptor antagonist/Interleukin-36 gamma chimera protein	-33.011	-0.3219710564951401
P30926	6PV7-E	Fusion protein of Neuronal acetylcholine receptor subunit beta-4 and Soluble cytochrome b562	-33.0088	-0.3216701201121693
O43463	3MTS-A	Histone-lysine N-methyltransferase SUV39H1	-33.0022	-0.3207673109632578
Q5SQI0	4IF5-A	Alpha-tubulin N-acetyltransferase 1	-33.0005	-0.3205347692127805
Q9H5I1	2R3A-A	Histone-lysine N-methyltransferase SUV39H2	-32.9828	-0.3181135992225167
Q16832	6FER-A	Discoidin domain-containing receptor 2	-32.9694	-0.3162806230716963
P49336-2	5IDN-A	Cyclin-dependent kinase 8	-32.964	-0.3155419610407683
O75581	5AIR-A	Low-density lipoprotein receptor-related protein 6,Glycogen synthase kinase-3 beta	-32.9603	-0.3150358407603176
P07306	5JQ1-A	Asialoglycoprotein receptor 1	-32.958	-0.3147212254508486
Q96AT9	3QC3-A	D-ribulose-5-phosphate-3-epimerase	-32.9529	-0.314023600199417
P63146	2YBF-A	UBIQUITIN-CONJUGATING ENZYME E2 B	-32.9525	-0.3139688844934225
Q9Y223	4ZHT-B	Bifunctional UDP-N-acetylglucosamine 2-epimerase/N-acetylmannosamine kinase	-32.9504	-0.3136816270369508
P84074	5G58-A	Neuron-specific calcium-binding protein hippocalcin	-32.9489	-0.3134764431394708
P12532	1QK1-E	CREATINE KINASE, UBIQUITOUS MITOCHONDRIAL	-32.9487	-0.3134490852864736
P41182	5MWD-A	B-cell lymphoma 6 protein	-32.9405	-0.312327413313583
P53370	3H95-A	Nucleoside diphosphate-linked moiety X motif 6	-32.9405	-0.312327413313583
O14862	3VD8-A	Maltose-binding periplasmic protein, Interferon-inducible protein AIM2	-32.9259	-0.3103302900447781
P62191	5LN3-I	26S proteasome regulatory subunit 4	-32.918	-0.3092496548513839
Q712K3	6NYO-A	Ubiquitin-conjugating enzyme E2 R2	-32.9133	-0.3086067453059468
P31947	5LTW-B	14-3-3 protein sigma	-32.909	-0.3080185514665042
Q6PYX1	1CE1-H	Hepatitis B virus receptor binding protein	-32.8983	-0.3065549063311474
O95278	4RKK-C	Laforin	-32.8977	-0.3064728327721556
Q86W47	6V35-E	Calcium-activated potassium channel subunit beta-4	-32.8938	-0.3059393546387076
V9HW68	6U1N-H	Fab30 heavy chain	-32.8917	-0.3056520971822358
Q9Y2N7	4WN5-B	Hypoxia-inducible factor 3-alpha	-32.8879	-0.3051322979752869
Q96LB9	1SK3-A	Peptidoglycan recognition protein I-alpha	-32.8816	-0.3042705256058708
P28472	6HUG-B	GAMMA-AMINOBUTYRIC ACID RECEPTOR SUBUNIT BETA-3	-32.8813	-0.3042294888263754
P15144	4FYR-A	Aminopeptidase N	-32.8807	-0.3041474152673826
P21675	6P3A-A	Transcription initiation factor TFIID subunit 1	-32.8673	-0.3023144391165623
P30520	2V40-A	ADENYLOSUCCINATE SYNTHETASE ISOZYME 2	-32.8563	-0.3008097572017091
Q9Y663	1T8U-B	heparan sulfate D-glucosaminyl 3-O-sulfotransferase 3A1	-32.8515	-0.3001531687297739
P07327	1U3T-A	Alcohol dehydrogenase alpha chain	-32.8502	-0.2999753426852912
P22102	1RBQ-A	PHOSPHORIBOSYLGLYCINAMIDE FORMYLTRANSFERASE	-32.8489	-0.2997975166408085
P17516	2FVL-A	Aldo-keto reductase family 1, member C4	-32.8472	-0.2995649748903313
Q8N8N7	2W4Q-A	PROSTAGLANDIN REDUCTASE 2	-32.8351	-0.2979098247839926
Q9UHP3	5O71-A	Ubiquitin carboxyl-terminal hydrolase 25	-32.8343	-0.2978003933720036
Q9NZU7	3OX5-A	Calcium-binding protein 1	-32.8318	-0.2974584202095374
Q9BW62	6B5C-A	Katanin p60 ATPase-containing subunit A-like 1	-32.8284	-0.2969933367085829
Q99549	6V2S-A	M-phase phosphoprotein 8	-32.8247	-0.2964872164281322
P35236	2A3K-A	Tyrosine-protein phosphatase non-receptor type 7	-32.8239	-0.2963777850161431
Q15223	3SKU-D	Poliovirus receptor-related protein 1	-32.8237	-0.2963504271631459
P01042	4ECC-A	chimeric protein between GSHKT10 and domain 5 of kininogen-1	-32.8161	-0.2953108287492471
P08754	2V4Z-A	GUANINE NUCLEOTIDE-BINDING PROTEIN G(K) SUBUNIT ALPHA	-32.8151	-0.2951740394842608
P13569	5TFI-A	Cystic fibrosis transmembrane conductance regulator	-32.8084	-0.2942575514088501
Q16790	5DVX-A	CARBONIC ANHYDRASE IX	-32.7988	-0.2929443744649787
P54577	1Q11-A	Tyrosine--tRNA ligase, cytoplasmic	-32.7892	-0.2916311975211073
O15066	3B6U-B	Kinesin-like protein KIF3B	-32.7877	-0.2914260136236273
Q9BZR6	1OZN-A	Reticulon 4 receptor	-32.77	-0.2890048436333644
O95848	3Q91-B	Uridine diphosphate glucose pyrophosphatase	-32.7697	-0.2889638068538681
Q09013	2VD5-A	DMPK PROTEIN	-32.7676	-0.2886765493973963
Q02078	3KOV-B	Myocyte-specific enhancer factor 2A	-32.7635	-0.288115713410951
Q13237	5JIZ-A	cGMP-dependent protein kinase 2	-32.7587	-0.2874591249390149
Q00532	4AGU-A	CYCLIN-DEPENDENT KINASE-LIKE 1	-32.7475	-0.2859270851711653
Q6PJP8	5Q2S-A	DCLRE1A	-32.7473	-0.2858997273181681
P78325	4DD8-A	Disintegrin and metalloproteinase domain-containing protein 8	-32.7451	-0.2855987909351972
O15151	3LBJ-E	Mdm4 protein	-32.7439	-0.2854346438172127
P29074	2I75-A	Tyrosine-protein phosphatase non-receptor type 4	-32.7256	-0.282931400267958
Q96GD4	4AF3-A	AURORA KINASE B	-32.7241	-0.2827262163704781
Q2M2I8	5TE0-A	AP2-associated protein kinase 1	-32.7234	-0.2826304638849872
P49662	6KMZ-a	Caspase-4	-32.7221	-0.2824526378405045
Q8IWV7	3NY1-A	E3 ubiquitin-protein ligase UBR1	-32.7208	-0.2822748117960218
P51649	2W8R-A	SUCCINIC SEMIALDEHYDE DEHYDROGENASE MITOCHONDRIAL	-32.7107	-0.2808932402196578
P61981	6BYL-D	14-3-3 protein gamma	-32.7099	-0.2807838088076677
Q8IWA4	5YEW-A	Mitofusin-1,Mitofusin-1 fusion protein	-32.7086	-0.280605982763185
Q5VTE6	6RW0-A	Protein angel homolog 2	-32.7033	-0.2798809996587562
Q99497	6AFL-A	Protein/nucleic acid deglycase DJ-1	-32.6996	-0.2793748793783054
Q93088	4M3P-C	Betaine--homocysteine S-methyltransferase 1	-32.6973	-0.2790602640688364
O00214	2YXS-A	GALECTIN-8	-32.6972	-0.2790465851423383
Q96BI3	6IDF-C	Gamma-secretase subunit APH-1A	-32.688	-0.2777881239044614
Q05048	6B3X-A	Cleavage stimulation factor subunit 1	-32.6846	-0.2773230404035069
P45974	6NFT-A	Ubiquitin carboxyl-terminal hydrolase 5	-32.6819	-0.2769537093880425
P30038	4OE5-A	Delta-1-pyrroline-5-carboxylate dehydrogenase, mitochondrial	-32.6807	-0.2767895622700589
P29016, P29017, P61769	4ONO-A	Beta-2-microglobulin/T-cell surface glycoprotein CD1c/T-cell surface glycoprotein CD1b chimeric protein	-32.6789	-0.2765433415930826
Q05086	4GIZ-A	Maltose-binding periplasmic protein, UBIQUITIN LIGASE EA6P: chimeric protein	-32.6734	-0.2757910006356565
P30988	6PGQ-A	Maltodextrin-binding protein,Calcitonin receptor	-32.6683	-0.2750933753842249
Q8N0W4	2XB6-A	Neuroligin-4, X-linked	-32.66	-0.2739580244848352
Q6PJ56	4MNG-E	TRA@ protein,TRA@ protein, Ti antigen CD3-associated protein gamma chain V-J-C region	-32.6561	-0.2734245463513881
P0DMV8	5BN8-A	Heat shock 70kDa protein 1A variant	-32.654	-0.2731372888949164
Q15554	5WQD-A	Telomeric repeat-binding factor 2	-32.6526	-0.2729457839239346
O15379	4A69-A	HISTONE DEACETYLASE 3,	-32.6476	-0.2722618375990012
P24928	5IYA-A	DNA-directed RNA polymerase II subunit RPB1	-32.6459	-0.272029295848524
Q6ZMT4	3KVA-A	JmjC domain-containing histone demethylation protein 1D	-32.6418	-0.2714684598620796
P42568	5YYF-A	Protein AF-9	-32.6388	-0.2710580920671198
P20151	4NFF-A	Kallikrein-2	-32.6387	-0.2710444131406206
P24864	1W98-B	G1/S-SPECIFIC CYCLIN E1	-32.6358	-0.2706477242721599
P01871	2AGJ-H	HEAVY CHAIN OF IG	-32.6311	-0.2700048147267228
Q9Y6N5	6MP5-A	Sulfide:quinone oxidoreductase, mitochondrial	-32.6216	-0.2687053167093495
Q9BVG8	5WDE-A	Kinesin-like protein KIFC3	-32.6142	-0.2676930761484479
P02774	1MA9-A	Vitamin D-binding protein	-32.607	-0.2667081934405446
Q96PD4	5N92-F	Interleukin-17F	-32.6054	-0.2664893306165665
P43378	4GE6-A	Tyrosine-protein phosphatase non-receptor type 9	-32.6032	-0.2661883942335957
O60701	6C4K-A	UDP-glucose 6-dehydrogenase	-32.5981	-0.2654907689821641
P48775	6VBN-D	Tryptophan 2,3-dioxygenase	-32.5981	-0.2654907689821641
P00492	3GGC-A	Hypoxanthine-guanine phosphoribosyltransferase	-32.595	-0.2650667222607051
Q9Y2K7	2YU2-A	JmjC domain-containing histone demethylation protein 1A	-32.591	-0.264519565200759
P38919	2XB2-X	Eukaryotic initiation factor 4A-III	-32.5795	-0.2629464886534131
P57768	5GW0-A	Sorting nexin-16	-32.5783	-0.2627823415354285
Q16620	4AT4-A	BDNF/NT-3 GROWTH FACTORS RECEPTOR	-32.5656	-0.2610451178700991
Q15369	6I5N-C	Transcription elongation factor B polypeptide 1	-32.5633	-0.2607305025606291
O75936	3N6W-A	Gamma-butyrobetaine dioxygenase	-32.5625	-0.2606210711486401
P10114	2RAP-A	RAP2A	-32.5619	-0.2605389975896483
P43652	5OKL-A	Afamin	-32.5579	-0.2599918405297011
Q9Y5X0	4ON3-A	Sorting nexin-10	-32.5562	-0.2597592987792239
P53667	3S95-A	LIM domain kinase 1	-32.5464	-0.2584187639823553
P06241	2DQ7-X	Proto-oncogene tyrosine-protein kinase Fyn	-32.5419	-0.2578032122899155
Q15375	2REI-A	Ephrin type-A receptor 7	-32.532	-0.2564489985665477
P10619	4CI9-A	HUMAN PROTECTIVE PROTEIN	-32.5141	-0.2540004707232875
Q15286	3TW8-B	Ras-related protein Rab-35	-32.5076	-0.2531113405008741
P49189		4-trimethylaminobutyraldehyde dehydrogenase	-32.48	-0.2493359567872434
Q5R3K3	6YTV-C	Calcium homeostasis modulator protein 6	-32.4677	-0.2476534488279085
Q9H3D4	3QYM-D	Tumor protein 63	-32.4666	-0.247502980636423
Q15262	2C7S-A	RECEPTOR-TYPE TYROSINE-PROTEIN PHOSPHATASE KAPPA	-32.4656	-0.2473661913714367
P0CG48	3Q3F-A	Ribonuclease/Ubiquitin chimeric protein	-32.4639	-0.2471336496209595
Q9NVR0	3I3N-A	Kelch-like protein 11	-32.4616	-0.2468190343114896
Q9GZL7	6N31-A	Ribosome biogenesis protein WDR12	-32.4615	-0.2468053553849914
P29965	3LKJ-C	CD40 ligand	-32.4607	-0.2466959239730024
O00625	4HLT-A	Pirin	-32.4604	-0.246654887193506
P01772	2IG2-H	IGG1-LAMBDA KOL FAB (HEAVY CHAIN)	-32.4577	-0.2462855561780425
Q96T88	3DWH-A	E3 ubiquitin-protein ligase UHRF1	-32.4554	-0.2459709408685726
Q92542	5FN5-A	Nicastrin	-32.4536	-0.2457247201915972
P17980	5T0G-F	26S proteasome regulatory subunit 6A	-32.4526	-0.2455879309266099
P0DOX5	6UGW-A	Fab H11-E heavy chain	-32.4469	-0.2448082321161866
O75533	5ZYA-C	Splicing factor 3B subunit 1	-32.4461	-0.2446988007041975
Q09428	6C3O-G	ATP-binding cassette sub-family C member 8	-32.4445	-0.2444799378802185
Q06520	1J99-A	HYDROXYSTEROID SULFOTRANSFERASE	-32.4433	-0.2443157907622349
Q6GMX6	1BEY-H	ABT-007 FAB FRAGMENT	-32.44	-0.2438643861877786
Q15738	6JKH-A	Sterol-4-alpha-carboxylate 3-dehydrogenase, decarboxylating	-32.4369	-0.2434403394663206
P40306	6AVO-B	Proteasome subunit beta type-10,Proteasome subunit beta type-2	-32.4351	-0.2431941187893443
Q8N136	5NNZ-A	Dynein assembly factor with WDR repeat domains 1	-32.4349	-0.243166760936347
Q8WU08	4FR4-A	Serine/threonine-protein kinase 32A	-32.429	-0.2423597042729264
Q9Y5X1	2RAJ-A	Sorting nexin-9	-32.4242	-0.2417031158009902
P12018	2H32-A	VpreB protein	-32.4184	-0.2409097380640677
O14842	5TZR-A	Free fatty acid receptor 1,Endolysin,Free fatty acid receptor 1	-32.3962	-0.237873016381365
P42658	1XFD-A	Dipeptidyl aminopeptidase-like protein 6	-32.3941	-0.2375857589248932
P21359	2E2X-B	Neurofibromin	-32.3851	-0.2363546555400136
P01834	4XXD-A	Antibody Fab 8ANC195 light chain	-32.3776	-0.2353287360526139
Q13105	3M52-A	Miz-1 protein	-32.3685	-0.2340839537412352
P23219	6Y3C-A	Prostaglandin G/H synthase 1	-32.3679	-0.2340018801822434
O00255	6WNH-A	Menin	-32.3651	-0.2336188702402808
Q14145	3ZGD-A	Kelch-like ECH-associated protein 1	-32.365	-0.2336051913137826
Q9H6P5	2A8M-A	Threonine aspartase 1	-32.3644	-0.2335231177547908
P14555	1AYP-A	PHOSPHOLIPASE A2	-32.3625	-0.2332632181513154
P32929	3ELP-A	Cystathionine gamma-lyase	-32.3598	-0.2328938871358519
P16278	3WF3-D	Beta-galactosidase	-32.3469	-0.2311293056175242
P45985	3VUT-A	Dual specificity mitogen-activated protein kinase kinase 4	-32.3405	-0.23025385432161
P55084	5ZQZ-B	Trifunctional enzyme subunit beta, mitochondrial	-32.3405	-0.23025385432161
Q9Y6K1	4U7T-C	DNA (cytosine-5)-methyltransferase 3A	-32.3302	-0.2288449248922476
P08603	5NBQ-D	Complement factor H	-32.3132	-0.2265195073874756
P04156	4DGI-A	Major prion protein	-32.3041	-0.2252747250760969
O15178	5QRG-A	T-box transcription factor T	-32.3014	-0.2249053940606334
P19835	6H0T-A	BILE SALT ACTIVATED LIPASE	-32.3007	-0.2248096415751425
P06744	1IRI-A	autocrine motility factor	-32.2958	-0.2241393741767081
P35658	5DIS-D	Maltose-binding periplasmic protein,Nuclear pore complex protein Nup214	-32.2947	-0.2239889059852227
P00451, P01857	5K8D-B	Coagulation factor VIII,Ig gamma-1 chain C region	-32.2893	-0.2232502439542947
P49902	6FXH-A	CYTOSOLIC PURINE 5'-NUCLEOTIDASE	-32.2874	-0.2229903443508203
Q14332	6C0B-B	Frizzled-2	-32.2768	-0.2215403781419626
Q15109	3O3U-N	Maltose-binding periplasmic protein, Advanced glycosylation end product-specific receptor	-32.2742	-0.2211847260529972
P43403	1U59-A	Tyrosine-protein kinase ZAP-70	-32.2709	-0.2207333214785409
Q9UBE0	6CWZ-C	SUMO-activating enzyme subunit 1	-32.2609	-0.219365428828675
Q07654	6V1C-A	Trefoil factor 3	-32.2606	-0.2193243920491786
Q9H477	5BYF-A	Ribokinase	-32.2531	-0.2182984725617799
Q96PN6	4OYP-A	Adenylate cyclase type 10	-32.2502	-0.2179017836933182
P40763	6TLC-B	Signal transducer and activator of transcription 3	-32.246	-0.2173272687803747
P33316	5H4J-A	dUTP pyrophosphatase	-32.2448	-0.2171631216623902
P52789	5HG1-A	Hexokinase-2	-32.2444	-0.2171084059563957
P55899	6QIO-B	IgG receptor FcRn large subunit p51	-32.2433	-0.2169579377649102
Q93091	6MV6-A	Ribonuclease K6	-32.2428	-0.2168895431324176
P01138	1SG1-A	Beta-nerve growth factor	-32.2175	-0.2134287747282559
P84077	1RE0-A	ADP-ribosylation factor 1	-32.2016	-0.2112538254149683
O75832	1QYM-A	26S proteasome non-ATPase regulatory subunit 10	-32.1877	-0.2093524546316543
P51151	1WMS-A	Ras-related protein Rab-9A	-32.1794	-0.2082171037322656
Q9Y286	1O7V-A	SIALIC ACID BINDING IG-LIKE LECTIN 7	-32.1687	-0.2067534585969087
Q13489	3M0A-D	BACULOVIRAL IAP REPEAT-CONTAINING PROTEIN 3	-32.1654	-0.2063020540224525
P18564	4UM8-B	INTEGRIN BETA-6	-32.158	-0.2052898134615519
P01009	6I3Z-A	Alpha-1-antitrypsin	-32.1529	-0.2045921882101203
P18433	6UZT-A	Receptor-type tyrosine-protein phosphatase alpha	-32.1432	-0.2032653323397498
Q8NEB9	4UWK-A	Phosphatidylinositol 3-kinase catalytic subunit type 3	-32.1353	-0.2021846971463556
Q9NRN7	2BYD-A	L-AMINOADIPATE-SEMIALDEHYDE DEHYDROGENASE-PHOSPHOPANTETHEINYL TRANSFERASE	-32.1315	-0.2016648979394066
Q6GMX0	1BEY-L	CAMPATH-1H ANTIBODY	-32.1037	-0.1978621563727787
Q16740	1TG6-G	Putative ATP-dependent Clp protease proteolytic subunit	-32.0923	-0.1963027587519309
P51570	6Q3W-A	Galactokinase	-32.0812	-0.1947843979105796
A0A384E0N4	5NX8-B	Adenylosuccinate lyase	-32.077	-0.1942098829976352
P33176	6OJQ-K	Kinesin-like protein	-32.076	-0.1940730937326489
Q9BUB5	2HW6-A	MAP kinase interacting serine/threonine kinase 1	-32.0754	-0.1939910201736571
P17540	4Z9M-A	Creatine kinase S-type, mitochondrial	-32.0749	-0.1939226255411634
P08912	6OL9-A	Muscarinic acetylcholine receptor M5, T4 Lysozyme fusion	-32.0582	-0.1916382448158868
P09936	3IRT-A	Ubiquitin carboxyl-terminal hydrolase isozyme L1	-32.058	-0.1916108869628896
P23258	3CB2-A	tubulin gamma-1 chain	-32.0513	-0.1906943988874789
P02730	4YZF-B	Band 3 anion transport protein	-32.0374	-0.1887930281041649
Q6P988	4UZ7-A	Protein notum homolog	-32.0305	-0.187849182175758
Q86SF2	6IWR-B	N-acetylgalactosaminyltransferase 7	-32.0246	-0.1870421255123364
O43447	1QOI-A	SNUCYP-20	-32.0192	-0.1863034634814084
P82980	6E5W-A	Retinol-binding protein 5	-32.0115	-0.1852501861410115
Q9Y5W9, Q9Y5X0	6KOK-A	Sorting nexin-11,Uncharacterized protein SNX10	-32.0102	-0.1850723600965288
P52292	4WV6-A	Importin subunit alpha-1	-32.0092	-0.1849355708315425
P07954	5UPP-B	Fumarate hydratase	-32.0082	-0.1847987815665562
Q9UBG0	5E4L-A	C-type mannose receptor 2	-31.9981	-0.1834172099901911
P17655	1KFU-L	M-CALPAIN LARGE SUBUNIT	-31.9981	-0.1834172099901911
P28562	6APX-A	Maltose-binding periplasmic protein,Dual specificity protein phosphatase 1	-31.9857	-0.1817210231043571
Q00610	6QNP-A	Clathrin heavy chain 1	-31.9759	-0.1803804883074879
Q03013	4GTU-A	GLUTATHIONE S-TRANSFERASE	-31.9689	-0.1794229634525818
Q5T0W9	5QHQ-A	Protein FAM83B	-31.9651	-0.1789031642456324
Q9UIF7	3N5N-X	A/G-specific adenine DNA glycosylase	-31.9611	-0.1783560071856858
Q9UMY4	2CSK-A	Sorting nexin 12	-31.9604	-0.1782602547001953
Q13472	4CGY-A	DNA TOPOISOMERASE 3-ALPHA	-31.9526	-0.1771932984332997
P07948	5XY1-A	Tyrosine-protein kinase Lyn	-31.9521	-0.1771249038008066
P10321	6JTO-A	HLA class I histocompatibility antigen, Cw-6 alpha chain	-31.9515	-0.1770428302418144
P01594	2Q20-A	Vk1 O18/O8 germline light chain variable domain	-31.9469	-0.1764135996228759
P11229	6WJC-A	Muscarinic acetylcholine receptor M1	-31.9435	-0.1759485161219215
O75191	4BC5-A	XYLULOSE KINASE	-31.9416	-0.175688616518447
P37023	3MY0-A	Serine/threonine-protein kinase receptor R3	-31.9351	-0.1747994862960336
P32119	5B8B-F	Peroxiredoxin-2	-31.9295	-0.1740334664121089
Q15910	4MI0-A	Histone-lysine N-methyltransferase EZH2	-31.9237	-0.1732400886751864
P13612	3V4V-A	Integrin alpha-4	-31.9202	-0.1727613262477333
P01375	5MU8-A	Tumor necrosis factor	-31.9201	-0.1727476473212347
Q96C45	6TSZ-U	Serine/threonine-protein kinase ULK4	-31.9198	-0.1727066105417384
Q14451	5TYI-A	Growth factor receptor-bound protein 7	-31.9169	-0.1723099216732771
A8K008	6AL5-H	B43 HEAVY CHAIN	-31.9128	-0.1717490856868323
P12821	3NXQ-A	ANGIOTENSIN-CONVERTING ENZYME	-31.9111	-0.1715165439363551
P53582	4U75-A	Methionine aminopeptidase 1	-31.9047	-0.1706410926404403
P25311	6R2U-A	Zinc-alpha-2-glycoprotein	-31.897	-0.1695878153000434
Q9H0U4	5O74-B	Ras-related protein Rab-1B	-31.8938	-0.1691500896520862
Q6P6C2	4NRM-A	RNA demethylase ALKBH5	-31.8917	-0.1688628321956145
O00571	6CZ5-A	ATP-dependent RNA helicase DDX3X	-31.89	-0.1686302904451373
Q9Y2T5	6LI0-A	Chimera of G-protein coupled receptor 52 and Flavodoxin	-31.8898	-0.16860293259214
P50613	1UA2-A	Cell division protein kinase 7	-31.8859	-0.168069454458692
P11226	1HUP-A	MANNOSE-BINDING PROTEIN	-31.8711	-0.1660449733368899
O95154	2CLP-B	AFLATOXIN B1 ALDEHYDE REDUCTASE MEMBER 3	-31.8651	-0.1652242377469706
G1RH57	5X8S-A	Nuclear receptor ROR-gamma	-31.8488	-0.1629945727276885
Q9Y6F7	2FW2-A	Testis-specific chromodomain protein Y 2	-31.8476	-0.1628304256097045
Q9BQA1	4X63-B	Methylosome protein 50	-31.8407	-0.1618865796812965
P23471	5H08-A	Receptor-type tyrosine-protein phosphatase zeta	-31.832	-0.1606965130759133
Q8NI22	4YGD-B	Multiple coagulation factor deficiency protein 2	-31.8237	-0.1595611621765241
Q9HAB8	1P9O-B	Phosphopantothenoylcysteine synthetase	-31.8168	-0.1586173162481166
P51681	6AKX-A	C-C chemokine receptor type 5,Rubredoxin,C-C chemokine receptor type 5	-31.8161	-0.1585215637626257
P49915	2VXO-B	GMP SYNTHASE [GLUTAMINE-HYDROLYZING]	-31.8101	-0.157700828172706
P35228	4CX7-C	NITRIC OXIDE SYNTHASE, INDUCIBLE	-31.807	-0.1572767814512475
A0A5A3, A0A5B9	4UDU-B	PROTEIN TRBV7-9, T-CELL RECEPTOR BETA-2 CHAIN C REGION	-31.7891	-0.1548282536079873
P61077	3L1Z-A	Ubiquitin-conjugating enzyme E2 D3	-31.7881	-0.1546914643430005
P15169	2NSM-A	Carboxypeptidase N catalytic chain	-31.7853	-0.1543084544010379
P11217	1Z8D-A	Glycogen phosphorylase, muscle form	-31.7853	-0.1543084544010379
Q99952	2OC3-A	Tyrosine-protein phosphatase non-receptor type 18	-31.7587	-0.150669859952394
Q6PJF2	3EYF-A	8f9 Fab	-31.745	-0.1487958470220773
Q0KKI6	5VZX-L	Crenezumab Fab light chain	-31.7433	-0.1485633052716001
P61024	1DKS-A	CYCLIN DEPENDENT KINASE SUBUNIT, TYPE 1	-31.7424	-0.1484401949331119
P42224	1BF5-A	SIGNAL TRANSDUCER AND ACTIVATOR OF TRANSCRIPTION 1-ALPHA/BETA	-31.7356	-0.1475100279312031
P26196	4CRW-B	Probable ATP-dependent RNA helicase DDX6	-31.7339	-0.1472774861807254
Q58F21	4KCX-B	Bromodomain testis-specific protein	-31.7277	-0.1464293927378084
Q9BRQ3	5R55-A	Uridine diphosphate glucose pyrophosphatase NUDT22	-31.7252	-0.1460874195753422
Q96DC9	5QIP-A	Ubiquitin thioesterase OTUB2	-31.7224	-0.1457044096333795
P15692	5T89-W	Vascular endothelial growth factor A	-31.7136	-0.1445006641014972
P48147	3DDU-A	Prolyl endopeptidase	-31.7126	-0.1443638748365104
P20138	5J06-D	Myeloid cell surface antigen CD33	-31.7104	-0.14406293845354
A2NUW5, K7N5M4	4NDM-A	T-cell gamma protein,T-cell receptor beta-2 chain C region	-31.707	-0.1435978549525856
Q16850	6Q2T-A	Lanosterol 14-alpha demethylase	-31.6888	-0.1411082903298291
Q92506	2PD6-D	Estradiol 17-beta-dehydrogenase 8	-31.6674	-0.1381810000591154
Q12879	6IRG-D	Glutamate receptor ionotropic, NMDA 2A	-31.6487	-0.1356230408038657
Q16513	4CRS-A	SERINE/THREONINE-PROTEIN KINASE N2	-31.6442	-0.1350074891114259
P08173	6KP6-A	Muscarinic acetylcholine receptor M4,GlgA glycogen synthase,Muscarinic acetylcholine receptor M4	-31.6406	-0.1345150477574737
Q16772	1TDI-B	GLUTATHIONE S-TRANSFERASE A3	-31.6297	-0.1330240447691197
P47989	2CKJ-A	Xanthine dehydrogenase/oxidase	-31.6262	-0.1325452823416666
O00257	3I8Z-A	E3 SUMO-protein ligase CBX4	-31.6039	-0.1294948817324648
Q96JA3	5KDI-A	Pleckstrin homology domain-containing family A member 8	-31.582	-0.126499196829258
Q58EU4	1NGZ-A	Germline Metal Chelatase Catalytic Antibody, Light chain	-31.5718	-0.1251039463263943
Q16881	2ZZ0-A	Thioredoxin reductase 1, cytoplasmic	-31.5574	-0.1231341809105871
P10153	1HI3-A	EOSINOPHIL-DERIVED NEUROTOXIN	-31.5554	-0.1228606023806136
Q8N4T8	4CQL-F	CARBONYL REDUCTASE FAMILY MEMBER 4	-31.5501	-0.1221356192761847
A2NUT2	6VTT-L	A17 ANTIBODY FAB FRAGMENT LAMBDA LIGHT CHAIN	-31.5497	-0.1220809035701902
P51965	6FGA-K	Ubiquitin-conjugating enzyme E2 E1	-31.5476	-0.121793646113718
P29375	6DQ5-A	Linked KDM5A Jmj Domain	-31.5332	-0.1198238806979108
Q02153	5MNW-A	Guanylate cyclase soluble subunit beta-1	-31.5329	-0.1197828439184149
Q8N2U3	6HAR-A	PRSS3 protein	-31.5205	-0.1180866570325804
Q07075	4KXD-A	Glutamyl aminopeptidase	-31.5164	-0.1175258210461356
O00300	3URF-Z	Tumor necrosis factor receptor superfamily member 11B	-31.5109	-0.116773480088709
P49674	4HOK-A	Casein kinase I isoform epsilon	-31.5104	-0.1167050854562158
Q9BU19	6H0G-C	Zinc finger protein 692	-31.5076	-0.1163220755142532
Q16854	2OCP-B	Deoxyguanosine kinase	-31.4914	-0.1141060894214698
P52298	1N52-B	20 KDA NUCLEAR CAP BINDING PROTEIN	-31.4855	-0.1132990327580487
P19367	1QHA-B	PROTEIN (HEXOKINASE)	-31.4805	-0.1126150864331157
P01903	4X5W-A	HLA class II histocompatibility antigen, DR alpha chain	-31.4464	-0.1079505724970721
Q71DI3	6T7C-E	Histone H3.2	-31.4441	-0.1076359571876026
P11166	5EQG-A	Solute carrier family 2, facilitated glucose transporter member 1	-31.4407	-0.1071708736866482
O14522	2OOQ-A	Receptor-type tyrosine-protein phosphatase T	-31.4296	-0.1056525128452968
Q6FI13	6SEG-G	Histone H2A type 2-A	-31.4243	-0.1049275297408675
P23284	3ICI-A	PEPTIDYL-PROLYL CIS-TRANS ISOMERASE B	-31.423	-0.1047497036963848
O95167	5XTC-U	NADH dehydrogenase [ubiquinone] 1 alpha subcomplex subunit 3	-31.4055	-0.1023558915591192
P28702, Q15596	5I4V-B	Retinoic acid receptor RXR-beta,Nuclear receptor coactivator 2	-31.4	-0.1016035506016926
Q6ICR9	4I0P-A	HLA-DMA protein	-31.3969	-0.1011795038802341
Q56H30	3BXN-A	HLA-B*1402 extracellular domain	-31.3938	-0.1007554571587756
Q9BX68	5KM8-B	Histidine triad nucleotide-binding protein 2, mitochondrial	-31.3934	-0.100700741452781
P22748	1ZNC-A	CARBONIC ANHYDRASE IV	-31.3915	-0.1004408418493066
P24723	3TXO-A	Protein kinase C eta type	-31.3883	-0.1000031162013494
Q9NP87	6IPN-A	DNA-directed DNA/RNA polymerase mu	-31.3855	-0.0996201062593868
Q9UQ80	3J2I-A	Proliferation-associated protein 2G4	-31.385	-0.0995517116268937
P31025	4QAF-B	Lipocalin-1	-31.3849	-0.0995380327003945
Q8NHY6	2EMJ-A	Zinc finger protein 28 homolog	-31.3447	-0.0940391042479325
P34925	6TUA-A	Tyrosine-protein kinase RYK	-31.3353	-0.0927532851570584
Q14117	2VR2-A	DIHYDROPYRIMIDINASE	-31.3337	-0.0925344223330798
Q9NR30	6L5L-A	Nucleolar RNA helicase 2	-31.3301	-0.0920419809791282
P47870	6D6T-A	Gamma-aminobutyric acid receptor subunit beta-2,Gamma-aminobutyric acid receptor subunit beta-2	-31.3267	-0.0915768974781733
O75914	6FD3-A	Serine/threonine-protein kinase PAK 3	-31.3263	-0.0915221817721787
Q99714	1SO8-A	3-hydroxyacyl-CoA dehydrogenase type II	-31.3173	-0.0902910783872991
A0JD37		T CELL RECEPTOR	-31.316	-0.0901132523428164
P78330	1NNL-A	L-3-phosphoserine phosphatase	-31.3129	-0.0896892056213579
P68431	5Y0C-A	Histone H3.1	-31.3048	-0.0885812125749664
P06746	7ICK-A	PROTEIN (DNA POLYMERASE BETA (E.C.2.7.7.7))	-31.3027	-0.0882939551184947
Q00266	6SW6-B	S-adenosylmethionine synthase isoform type-1	-31.299	-0.0877878348380439
P35499	6AGF-A	Sodium channel protein type 4 subunit alpha	-31.2936	-0.0870491728071164
P49770	6K72-C	Translation initiation factor eIF-2B subunit beta	-31.282	-0.0854624173332714
Q96SW2	4TZ4-C	Protein cereblon	-31.2803	-0.0852298755827943
Q9Y616	6ZIW-I	Interleukin-1 receptor-associated kinase 3	-31.2589	-0.0823025853120806
Q9NRC8	5IQZ-A	SIRT7 protein	-31.2584	-0.0822341906795874
A0A580, A0A5B9	5KS9-H	Bel602 beta TRBV9*01	-31.2542	-0.0816596757666435
P06730	5GW6-A	EUKARYOTIC TRANSLATION INITIATION FACTOR 4E	-31.2501	-0.0810988397801982
Q9BTU6	5EUT-A	Phosphatidylinositol 4-kinase type 2-alpha,Endolysin,Phosphatidylinositol 4-kinase type 2-alpha	-31.2488	-0.0809210137357155
P02741	1B09-A	C-Reactive Protein	-31.2485	-0.0808799769562196
Q8N355	4HK0-B	10-1074 Fab Light Chain	-31.2474	-0.0807295087647342
Q05823	4G8L-A	2-5A-dependent ribonuclease	-31.2416	-0.0799361310278117
P06702	5I8N-A	Protein S100-A9	-31.2355	-0.0791017165113933
P60484	5BZX-A	Phosphatidylinositol 3,4,5-trisphosphate 3-phosphatase and dual-specificity protein phosphatase PTEN	-31.2332	-0.0787871012019243
Q8WXG8	5HYD-A	Protein S100-Z	-31.2248	-0.0776380713760365
Q6P2Q9	4JKD-A	Pre-mRNA-processing-splicing factor 8	-31.2237	-0.0774876031845516
O95445	2WEX-A	APOLIPOPROTEIN M	-31.2217	-0.077214024654578
Q8TBC4	2NVU-B	Maltose binding protein/NEDD8-activating enzyme E1 catalytic subunit chimera	-31.208	-0.0753400117242613
P03369	3GI0-A	COVALENT DIMER [L-ALA51,D-ALA51'] HIV-1 PROTEASE	-31.2038	-0.0747654968113178
P14927	5XTE-F	Cytochrome b-c1 complex subunit 7	-31.2035	-0.0747244600318214
Q92963	4KLZ-A	GTP-binding protein Rit1	-31.1957	-0.0736575037649258
Q00604	5CL1-A	Maltose-binding periplasmic protein,Norrin	-31.1918	-0.0731240256314783
Q96LR5	6W9A-A	Ubiquitin-conjugating enzyme E2 E2	-31.1901	-0.0728914838810011
P08219	6HUO-D	Gamma-aminobutyric acid receptor subunit alpha-1,Gamma-aminobutyric acid receptor subunit alpha-1	-31.1897	-0.0728367681750061
O15131	4U2X-D	Importin subunit alpha-6	-31.1896	-0.0728230892485075
P15289	1N2L-A	ARYLSULFATASE A	-31.1858	-0.0723032900415585
Q6PI48	4AH6-A	ASPARTATE--TRNA LIGASE, MITOCHONDRIAL	-31.183	-0.0719202800995959
P28347	6IM5-A	Transcriptional enhancer factor TEF-1	-31.1695	-0.0700736250222765
P49757	5NJK-A	Protein numb homolog	-31.1676	-0.069813725418802
P07437	6I2I-B	Tubulin beta chain	-31.1625	-0.0691161001673704
P17987	6NRD-A	T-complex protein 1 subunit alpha	-31.1384	-0.0658194788811927
P04180	4XX1-A	Phosphatidylcholine-sterol acyltransferase	-31.1246	-0.0639317870243774
Q9Y337	6QFE-A	Kallikrein-5	-31.1176	-0.0629742621694708
Q13637	5OEC-B	Ras-related protein Rab-32	-31.1117	-0.0621672055060497
Q96HS1	5MUF-A	Serine/threonine-protein phosphatase PGAM5, mitochondrial	-31.109	-0.0617978744905862
Q92835	2YSX-A	Signaling inositol polyphosphate phosphatase SHIP II	-31.1081	-0.061674764152098
O43252	2PEZ-B	Bifunctional 3'-phosphoadenosine 5'-phosphosulfate synthetase 1 (PAPS synthetase 1) (PAPSS 1) (Sulfurylase kinase 1) (SK1) (SK 1)	-31.1075	-0.0615926905931063
P49450, P68431	5Z23-E	Histone H3.1,Histone H3-like centromeric protein A,Histone H3.1	-31.1051	-0.0612643963571382
A0A578, A0A5B9	5BRZ-E	Protein TRBV5-1,Human nkt tcr beta chain	-31.1018	-0.0608129917826824
Q9UDW1	5XTE-D	Cytochrome b-c1 complex subunit 9	-31.1005	-0.0606351657381997
O14641	3CBZ-A	Dishevelled-2	-31.0816	-0.0580498486299528
Q5TCY1	4BTJ-A	TAU-TUBULIN KINASE 1	-31.0712	-0.0566272402740918
A1L3X0	6Y7F-B	Elongation of very long chain fatty acids protein 7	-31.0688	-0.0562989460381237
Q15758	6RVY-A	Neutral amino acid transporter B(0)	-31.0676	-0.0561347989201397
P51668	2YHO-B	Ubiquitin-conjugating enzyme E2 D1	-31.0641	-0.0556560364926866
P55087	3GD8-A	Aquaporin-4	-31.0568	-0.0546574748582842
O60603	2Z7X-A	Toll-like receptor 2,Variable lymphocyte receptor B	-31.0375	-0.0520174420440427
Q9BWP8	4YLI-B	Collectin-11	-31.0353	-0.0517165056610719
Q9HD40	3HL2-B	O-phosphoseryl-tRNA(Sec) selenium transferase	-31.0179	-0.0493363724503049
P52179	2R15-A	Myomesin-1	-30.9972	-0.0465048346650816
Q9NRH2	5YKS-A	SNF-related serine/threonine-protein kinase	-30.9969	-0.0464637978855857
Q9UKF6	6M8Q-A	Cleavage and polyadenylation specificity factor subunit 3	-30.9882	-0.045273731280202
O00481	4N7U-A	Butyrophilin subfamily 3 member A1	-30.9848	-0.0448086477792476
Q15119	2BU5-A	[Pyruvate dehydrogenase [lipoamide]] kinase isozyme 2, mitochondrial	-30.9825	-0.0444940324697786
Q9Y468	2RJF-A	Lethal(3)malignant brain tumor-like protein	-30.9744	-0.0433860394233866
Q7RTV0	5ZYA-D	PHD finger-like domain-containing protein 5A	-30.9635	-0.0418950364350325
P20061	4KKJ-A	Transcobalamin-1	-30.9539	-0.0405818594911611
Q12888	4X34-A	Tumor suppressor p53-binding protein 1	-30.9495	-0.0399799867252199
Q9BXB1	4KT1-A	Leucine-rich repeat-containing G-protein coupled receptor 4	-30.945	-0.0393644350327801
P63208	1FS2-B	SKP1	-30.9387	-0.0385026626633644
Q9Y617	3E77-B	Phosphoserine aminotransferase	-30.9243	-0.0365328972475568
O75340	2ZRS-A	Programmed cell death protein 6	-30.9147	-0.0352197203036854
P49768	5FN2-B	Presenilin-1	-30.9026	-0.0335645701973473
P47897	4YE8-A	Glutamine--tRNA ligase	-30.894	-0.0323881825184622
P10301	2FN4-A	Ras-related protein R-Ras	-30.8881	-0.0315811258550415
P22314	6DC6-A	Ubiquitin-like modifier-activating enzyme 1	-30.8804	-0.0305278485146445
O43660	6ID1-T	Pleiotropic regulator 1	-30.8731	-0.0295292868802421
B2RXH2	2W2I-A	2-OXOGLUTARATE OXYGENASE	-30.8725	-0.0294472133212498
Q9UBR2	1DEU-A	PROCATHEPSIN X	-30.8702	-0.0291325980117809
Q14416	5KZN-A	Metabotropic glutamate receptor 2	-30.86	-0.0277373475089172
Q99593	2X6V-B	T-box transcription factor TBX5	-30.8484	-0.0261505920350727
Q9NZH8	4IZE-A	Interleukin-36 gamma	-30.8456	-0.02576758209311
Q9H0M0	1ND7-A	WW domain-containing protein 1	-30.8446	-0.0256307928281233
Q6MZV7	6CHF-B	Uncharacterized protein DKFZp686C11235	-30.8398	-0.0249742043561875
P54652	4FSV-A	Heat shock-related 70 kDa protein 2	-30.8356	-0.0243996894432436
P13051	3FCF-A	Uracil-DNA glycosylase	-30.8249	-0.0229360443078868
P35998	5M32-c	26S protease regulatory subunit 7	-30.8139	-0.021431362393034
P0DOY2	1LIL-A	FAB FRAGMENT MOR03268 LIGHT CHAIN	-30.8112	-0.0210620313775701
O75643	5URJ-A	U5 small nuclear ribonucleoprotein 200 kDa helicase	-30.8014	-0.0197214965807014
Q08174	6VFP-A	Protocadherin-1	-30.7959	-0.0189691556232748
P61086	3K9P-A	Ubiquitin-conjugating enzyme E2 K	-30.7934	-0.018627182460808
P04632	1KFU-S	Calpain small subunit 1	-30.7843	-0.0173824001494303
Q13162	3TJG-B	Peroxiredoxin-4	-30.7824	-0.0171225005459553
O43240	5LPF-A	Kallikrein-10	-30.778	-0.0165206277800141
P54274	5WIR-B	Telomeric repeat-binding factor 1	-30.7773	-0.0164248752945237
Q9H251	5VVM-A	Cadherin-23	-30.7714	-0.0156178186311026
Q9GZS3	6GMH-W	WD repeat-containing protein 61	-30.7617	-0.0142909627607325
P01593	1AR2-A	BENCE-JONES PROTEIN REI (LIGHT CHAIN)	-30.7571	-0.0136617321417941
P06396	6H1F-B	Gelsolin	-30.7566	-0.0135933375093004
P09917	6N2W-A	Arachidonate 5-lipoxygenase	-30.7487	-0.0125127023159062
P20591	4P4T-A	Interferon-induced GTP-binding protein Mx1	-30.7436	-0.0118150770644746
Q13342	6G8R-B	Nuclear body protein SP140	-30.7435	-0.011801398137976
P62068	6JLQ-A	Ubiquitin carboxyl-terminal hydrolase 46	-30.7397	-0.0112815989310266
Q7Z4H3	4L7E-B	HD domain-containing protein 2	-30.7363	-0.0108165154300722
Q6PIK1	1MCL-A	IMMUNOGLOBULIN LAMBDA DIMER MCG (LIGHT CHAIN)	-30.7361	-0.0107891575770749
P63104, Q15831	4ZDR-B	14-3-3 protein zeta/delta,GGSGGS linker,Serine/threonine-protein kinase STK11	-30.7336	-0.0104471844146082
Q9UKL6	1LN1-A	Phosphatidylcholine transfer protein	-30.7206	-0.0086689239697824
Q6PIF6	5MV7-A	Unconventional myosin-VIIb	-30.7178	-0.0082859140278198
O75475	5N88-E	PC4 and SFRS1-interacting protein	-30.7039	-0.0063845432445058
P0CG05	3TWC-L	10E8-S74W Light Chain	-30.7031	-0.0062751118325162
O14815	2P0R-A	Calpain-9	-30.7025	-0.0061930382735245
P62834	1GUA-A	Ras-related protein Rap-1A	-30.7005	-0.0059194597435514
P31151	2WOR-A	PROTEIN S100-A7	-30.691	-0.0046199617261781
Q9BYT8	5LUZ-A	Neurolysin, mitochondrial	-30.6888	-0.0043190253432077
P55011	6PZT-B	Solute carrier family 12 member 2	-30.677	-0.0027049120163655
P07947	2HDA-A	Proto-oncogene tyrosine-protein kinase Yes	-30.6747	-0.0023902967068965
P20036	4P57-A	HLA class II histocompatibility antigen, DP alpha 1 chain	-30.6632	-0.0008172201595501
P13500	1DOM-A	Small inducible cytokine A2	-30.6559	0.0001813414748522
Q99584	2LE9-C	Protein S100-A13	-30.6552	0.0002770939603426
Q9UPN3		Microtubule-actin cross-linking factor 1, isoforms 1/2/3/5	-30.6485	0.0011935820357533
Q13393	6OHR-A	Phospholipase D1, chimeric constuct	-30.6456	0.001590270904214
Q9Y4B6	5AJA-A	Protein VPRBP	-30.6439	0.0018228126546917
O00154	2QQ2-C	Cytosolic acyl coenzyme A thioester hydrolase	-30.6383	0.0025888325386165
P08243	6GQ3-A	Asparagine synthetase [glutamine-hydrolyzing]	-30.6347	0.0030812738925686
Q15750	2POM-A	Mitogen-activated protein kinase kinase kinase 7-interacting protein 1	-30.6323	0.0034095681285362
P07333, Q02763	3BEA-A	Macrophage colony-stimulating factor 1 receptor	-30.6202	0.0050647182348744
P06703	4YBH-B	Protein S100-A6	-30.6167	0.0055434806623274
Q9Y5X4	4LOG-A	Maltose ABC transporter periplasmic protein and NR2E3 protein chimeric construct	-30.6067	0.0069113733121938
F6IQY1	6ID4-A	MHC class I antigen	-30.6037	0.0073217411071537
P35408	5YHL-A	Prostaglandin E2 receptor EP4 subtype	-30.6024	0.0074995671516364
Q16836	1F14-B	3-HYDROXYACYL-COA DEHYDROGENASE	-30.587	0.0096061218324303
O76054	4OMK-A	SEC14-like protein 2	-30.5791	0.0106867570258245
P28068	4I0P-B	PROTEIN (CLASS II HISTOCOMPATIBILITY ANTIGEN, M BETA CHAIN)	-30.5782	0.0108098673643127
P10586	6KR4-A	RECEPTOR-TYPE TYROSINE-PROTEIN PHOSPHATASE F	-30.5648	0.012642843515133
O15217	3IK7-B	Glutathione S-transferase A4	-30.5577	0.0136140472965382
P05019	1PMX-A	INSULIN-LIKE GROWTH FACTOR I	-30.5566	0.0137645154880236
P01127	3MJG-B	Platelet-derived growth factor subunit B	-30.5424	0.0157069230508335
P40939	6DV2-G	Trifunctional enzyme subunit alpha, mitochondrial	-30.5372	0.0164182272287642
P34896	1BJ4-A	Serine hydroxymethyltransferase, cytosolic	-30.5352	0.0166918057587373
Q8WTT0	4ZET-A	C-type lectin domain family 4 member C	-30.5227	0.01840167157107
Q9BXR0	6H45-A	Queuine tRNA-ribosyltransferase catalytic subunit 1	-30.5162	0.0192908017934829
P08579	1A9N-B	SPLICEOSOMAL U2B''	-30.5157	0.0193591964259765
Q8WXI8	3WHD-A	C-type lectin domain family 4 member D	-30.5152	0.0194275910584697
Q99808	6OB7-A	Equilibrative nucleoside transporter 1	-30.5011	0.0213563196947809
P63261		Actin, cytoplasmic 2	-30.4997	0.0215478246657622
P31327	6UEL-A	Carbamoyl-phosphate synthase [ammonia], mitochondrial	-30.4942	0.0223001656231888
P48039	6PS8-A	chimera protein of Melatonin receptor type 1A and GlgA glycogen synthase	-30.4841	0.0236817371995534
Q13535	5YZ0-A	Serine/threonine-protein kinase ATR	-30.4827	0.0238732421705347
P07355, Q96QZ7	6TWY-A	Membrane-associated guanylate kinase, WW and PDZ domain-containing protein 1,Annexin A2	-30.4818	0.0239963525090229
O95045	3P0E-B	Uridine phosphorylase 2	-30.4786	0.02443407815698
Q9Y3B8	6RCI-B	Oligoribonuclease, mitochondrial	-30.4758	0.0248170880989426
P01877	6UEA-J	Immunoglobulin heavy constant alpha 2	-30.4692	0.0257198972478542
P61006	4LHY-A	Ras-related protein Rab-8A	-30.4682	0.025856686512841
Q99523	5MRH-A	Sortilin	-30.4671	0.0260071547043264
Q9HC52	5EQ0-A	Chromobox protein homolog 8	-30.4639	0.0264448803522835
Q9UHE8	6Y9B-C	Metalloreductase STEAP1	-30.4629	0.0265816696172698
O60462	5DQ0-A	Neuropilin-2	-30.4614	0.0267868535147498
P26447	3KO0-A	Protein S100-A4	-30.4583	0.0272109002362083
Q9Y233	4HEU-A	cAMP and cAMP-inhibited cGMP 3',5'-cyclic phosphodiesterase 10A	-30.453	0.0279358833406376
P15907	4JS2-A	Beta-galactoside alpha-2,6-sialyltransferase 1	-30.4417	0.0294816020349862
Q86Y07	6NCG-A	Serine/threonine-protein kinase VRK2	-30.434	0.0305348793753832
P41235	4IQR-B	HEPATOCYTE NUCLEAR FACTOR 4-ALPHA	-30.4324	0.0307537421993618
Q13564	1R4N-A	amyloid beta precursor protein-binding protein 1	-30.4257	0.0316702302747724
Q5SRE7	3OBZ-A	Phytanoyl-CoA dioxygenase domain-containing protein 1	-30.4216	0.0322310662612172
P13747	5W1W-A	MHC class I antigen	-30.4142	0.0332433068221183
Q15645	5WC2-A	Pachytene checkpoint protein 2 homolog	-30.4134	0.0333527382341078
Q14653	6SJA-A	Maltose/maltodextrin-binding periplasmic protein,Interferon regulatory factor 3	-30.4123	0.0335032064255933
P09238	1Q3A-A	Stromelysin-2	-30.4094	0.033899895294054
Q15125	6OHU-B	3-beta-hydroxysteroid-Delta(8),Delta(7)-isomerase	-30.4021	0.0348984569284565
Q12959	1PDR-A	Disks large homolog 1	-30.3905	0.0364852124023014
P07355	2HYV-A	Annexin A2	-30.3854	0.0371828376537331
Q13432	4GOK-G	Protein unc-119 homolog A	-30.3834	0.0374564161837061
Q709F0	2WBI-A	ACYL-COA DEHYDROGENASE FAMILY MEMBER 11	-30.3804	0.037866783978666
Q676U5	5NUV-A	Autophagy-related protein 16-1	-30.3797	0.0379625364641569
P61586	6R3V-B	Transforming protein RhoA	-30.3733	0.0388379877600712
P0DOY3	4O5L-L	Fab F045-092 light chain	-30.3723	0.038974777025058
Q9BRJ7	3KVH-A	Protein syndesmos	-30.3603	0.0406162482048975
O95866	6R0X-F	Megakaryocyte and platelet inhibitory receptor G6b	-30.3579	0.0409445424408651
P17612, P25685	6BYR-C	DnaJ homolog subfamily B member 1,cAMP-dependent protein kinase catalytic subunit alpha chimera	-30.3575	0.0409992581468596
P00558	5M6Z-A	Phosphoglycerate kinase 1	-30.3547	0.0413822680888223
P30305	4WH7-A	M-phase inducer phosphatase 2	-30.3542	0.0414506627213159
O75970	2OPG-A	Multiple PDZ domain protein	-30.3444	0.0427911975181846
P05062	1QO5-B	FRUCTOSE-BISPHOSPHATE ALDOLASE B	-30.3343	0.0441727690945496
P19099	6XZ9-B	Cytochrome P450 11B2, mitochondrial	-30.3306	0.0446788893749999
Q9NRS6	6ECM-A	Sorting nexin-15	-30.3252	0.0454175514059279
P17174	3II0-A	Aspartate aminotransferase, cytoplasmic	-30.3183	0.0463613973343353
Q86Z14	6NFJ-A	Beta-klotho	-30.318	0.0464024341138312
P53778	6UNA-A	Mitogen-activated protein kinase 12	-30.3156	0.0467307283497993
P18507	6HUK-C	Gamma-aminobutyric acid receptor subunit gamma-2	-30.3116	0.047277885409746
P26641	5JPO-D	Elongation factor 1-gamma	-30.2992	0.04897407229558
P62304	5XJT-E	Small nuclear ribonucleoprotein E	-30.2896	0.0502872492394514
P61916	5KWY-D	Epididymal secretory protein E1	-30.2871	0.0506292224019182
P28472, P31644	5O8F-B	Human GABAA receptor chimera beta3-alpha5,Gamma-aminobutyric acid receptor subunit beta-3,Gamma-aminobutyric acid receptor subunit alpha-5	-30.2788	0.0517645733013069
P29016, P29017	5C9J-A	T-cell surface glycoprotein CD1c,T-cell surface glycoprotein CD1b	-30.2719	0.0527084192297148
P11233	1UAD-A	RAS-RELATED PROTEIN RAL-A	-30.27	0.0529683188331893
Q13563	6WB8-D	Polycystin-2	-30.2673	0.0533376498486533
P36873	5INB-A	SERINE/THREONINE PROTEIN PHOSPHATASE 1 GAMMA (PP1-GAMMA) CATALYTIC SUBUNIT	-30.2594	0.0544182850420475
P02679	2FFD-C	Fibrinogen, gamma polypeptide	-30.258	0.0546097900130288
Q9GZU1	6E7P-D	Mucolipin-1	-30.2477	0.0560187194423911
P22033	3BIC-A	Methylmalonyl-CoA mutase, mitochondrial precursor	-30.2474	0.056059756221887
A0A0B4J2H0	5CBE-A	3b4 heavy chain	-30.244	0.0565248397228414
Q9UL25	1YZU-A	Ras-related protein Rab-21	-30.2367	0.0575234013572439
P68106	4IQ2-A	Peptidyl-prolyl cis-trans isomerase FKBP1B	-30.234	0.0578927323727074
P06858	6OB0-A	Lipoprotein lipase	-30.2332	0.0580021637846969
P12883, Q15691	6PFP-A	Myosin, heavy polypeptide 7, cardiac muscle, beta variant	-30.2317	0.0582073476821768
P53999	2PHE-B	TRANSCRIPTIONAL COACTIVATOR PC4	-30.2222	0.0595068456995496
Q9NR71	4WGK-A	Neutral ceramidase	-30.2205	0.0597393874500268
P09913	4G1T-B	Interferon-induced protein with tetratricopeptide repeats 2	-30.2176	0.0601360763184881
P07451	1Z97-A	Carbonic anhydrase 3	-30.2027	0.0621742363667888
Q6VAB6	5KKR-B	Kinase suppressor of Ras 2	-30.1959	0.0631044033686976
Q6NYC1	3LDB-A	Bifunctional arginine demethylase and lysyl-hydroxylase JMJD6	-30.195	0.0632275137071858
P01111	6WGH-A	GTPase NRas	-30.1928	0.0635284500901566
P29323	3ZFM-A	EPHRIN TYPE-B RECEPTOR 2	-30.1912	0.0637473129141352
Q8TD43	5WP6-D	Transient receptor potential cation channel subfamily M member 4	-30.1892	0.0640208914441083
P08567	1X05-A	Pleckstrin	-30.1869	0.0643355067535773
O94923	6I01-B	D-glucuronyl C5-epimerase	-30.1781	0.0655392522854597
O94762	5LB5-A	ATP-dependent DNA helicase Q5	-30.1716	0.0664283825078726
Q15233	3SDE-B	Non-POU domain-containing octamer-binding protein	-30.1674	0.0670028974208165
Q02195	1QQL-A	FIBROBLAST GROWTH FACTOR 7/1 CHIMERA	-30.1631	0.0675910912602591
Q9UL19	2MY9-A	Retinoic acid receptor responder protein 3	-30.1577	0.068329753291187
P27695	4QHD-A	DNA-(apurinic or apyrimidinic site) lyase	-30.1531	0.0689589839101255
P19793, Q15788	4J5X-D	Retinoic acid receptor RXR-alpha, Nuclear receptor coactivator 1	-30.1529	0.0689863417631228
P29475	6AV0-B	Nitric oxide synthase, brain	-30.1482	0.0696292513085598
Q15822	5FJV-E	NEURONAL ACETYLCHOLINE RECEPTOR SUBUNIT ALPHA-2	-30.1441	0.0701900872950046
Q9UL18	4KRE-A	Eukaryotic translation initiation factor 2C 1	-30.1429	0.0703542344129887
D3YTB3	3PL6-D	MBP peptide / T-cell receptor beta chain chimera	-30.1428	0.0703679133394873
Q92947	1SIQ-A	Glutaryl-CoA dehydrogenase	-30.1306	0.0720367423723241
Q8N4J0	5YF2-B	Carnosine N-methyltransferase	-30.1204	0.0734319928751878
P55263	2I6B-A	Adenosine kinase	-30.1194	0.0735687821401746
P17706	1L8K-A	T-cell protein-tyrosine phosphatase	-30.1172	0.0738697185231449
P28827	1RPM-A	RECEPTOR PROTEIN TYROSINE PHOSPHATASE MU	-30.1137	0.074348480950598
A0A5B9	4P4K-D	TCR Beta Chain-TRBV7-8	-30.1037	0.0757163736004644
Q6PIL8	3EYQ-C	2897 light chain	-30.0994	0.0763045674399069
Q9BZ11	1R55-A	ADAM 33	-30.0985	0.0764276777783946
Q14126	6QNU-D	Desmoglein-2	-30.0928	0.0772073765888185
P07902	6GQD-A	Galactose-1-phosphate uridylyltransferase	-30.0916	0.0773715237068025
P29474	1M9R-B	Nitric oxide synthase, endothelial	-30.0907	0.0774946340452907
P25929	5ZBQ-A	Neuropeptide Y receptor type 1,T4 Lysozyme	-30.0845	0.0783427274882077
P0C1S8	5VDK-A	Wee1-like protein kinase 2	-30.0825	0.0786163060181808
O00487	5L4K-V	26S proteasome non-ATPase regulatory subunit 14	-30.0801	0.0789446002541484
P62308	5XJU-G	Small nuclear ribonucleoprotein G	-30.0783	0.0791908209311247
O14786	6FMC-A	Neuropilin-1	-30.0721	0.0800389143740417
P0DOX8	1MCE-A	Immunoglobulin lambda-1 light chain	-30.0685	0.0805313557279934
Q9UBZ9	4EXT-A	DNA repair protein REV1	-30.067	0.0807365396254733
Q9Y3E1	6IIS-A	Hepatoma-derived growth factor-related protein 3	-30.0667	0.0807775764049692
Q0Z7S8	4A60-A	FATTY ACID-BINDING PROTEIN 9 TESTIS LIPID-BINDING PROTEIN, TLBP, TESTIS-TYPE FATTY ACID-BINDING PROTEIN, T-FABP	-30.0656	0.0809280445964547
Q2TU34	5ZWK-B	Fructose-1,6-bisphosphatase 1	-30.0636	0.0812016231264277
Q13402	5MV9-A	Unconventional myosin-VIIa	-30.0584	0.0819129273043585
Q6VVX0	3CZH-A	Cytochrome P450 2R1	-30.0557	0.082282258319822
Q00688	5D75-A	Peptidyl-prolyl cis-trans isomerase FKBP3	-30.0527	0.0826926261147818
Q96BD5	2YQL-A	PHD finger protein 21A	-30.051	0.0829251678652595
O00762	1I7K-A	UBIQUITIN-CONJUGATING ENZYME E2 H10	-30.044	0.0838826927201656
Q6GMX4	5W6G-L	IGL@ protein	-30.0375	0.0847718229425785
P30153	1B3U-A	Serine/threonine-protein phosphatase 2A 65 kDa regulatory subunit A alpha isoform	-30.0366	0.0848949332810667
P62745	6SGE-A	Rho-related GTP-binding protein RhoB	-30.0353	0.0850727593255493
Q15907	4OJK-A	Ras-related protein Rab-11B	-30.0316	0.0855788796059996
Q2YD82	4OZH-G	T-cell receptor, s16, alpha chain	-30.03	0.0857977424299782
P00451	3CDZ-B	Coagulation factor VIII	-30.0255	0.086413294122418
Q14807	6NJE-A	Kinesin-like protein KIF22	-30.0164	0.0876580764337963
O14646	2B2Y-A	Chromodomain-helicase-DNA-binding protein 1	-30.0155	0.0877811867722845
Q9Y217	2YF0-A	MYOTUBULARIN-RELATED PROTEIN 6	-30.0069	0.0889575744511691
Q9UHV8	5Y03-A	Galactoside-binding soluble lectin 13	-29.9929	0.0908726241609822
Q6PJF1	2DD8-H	IGG Heavy Chain	-29.9921	0.0909820555729712
P32321	2W4L-F	DEOXYCYTIDYLATE DEAMINASE	-29.9892	0.0913787444414325
P28065	6E5B-b	Proteasome subunit beta type-9	-29.9889	0.0914197812209284
Q96MU8	5FWS-A	KREMEN PROTEIN 1	-29.9807	0.092541453193819
P78352	6QJN-A	Disks large homolog 4	-29.9624	0.0950446967430741
P36980	3ZD1-A	COMPLEMENT FACTOR H-RELATED PROTEIN 2	-29.9536	0.096248442274956
P07602	4V2O-A	SAPOSIN-B	-29.9479	0.0970281410853799
P12081	5W6M-B	Histidine--tRNA ligase, cytoplasmic	-29.9479	0.0970281410853799
O00764		Pyridoxal kinase	-29.9323	0.0991620536191711
P49588	5V59-A	Alanine--tRNA ligase, cytoplasmic	-29.925	0.1001606152535735
Q01650	6IRT-B	Large neutral amino acids transporter small subunit 1	-29.9232	0.1004068359305493
Q8N5Y2	3OB9-A	Male-specific lethal 3-like 1 (Drosophila), isoform CRA_c	-29.9224	0.1005162673425389
P19440	4ZCG-A	Gamma-glutamyltranspeptidase 1	-29.9211	0.1006940933870215
Q13418	6MIB-A	Integrin-linked protein kinase	-29.92	0.1008445615785065
Q6NS87	2PYE-E	T-Cell Receptor, Beta Chain	-29.9142	0.101637939315429
Q96MK3	5YH3-A	Pseudokinase FAM20A	-29.907	0.1026228220233328
O75449	5ZQL-B	Katanin p60 ATPase-containing subunit A1	-29.9005	0.1035119522457457
Q9H0U3	6S7T-H	Magnesium transporter protein 1	-29.8918	0.1047020188511294
P36955	1IMV-A	PIGMENT EPITHELIUM-DERIVED FACTOR	-29.8788	0.1064802792959557
P09601	1S8C-A	Heme oxygenase 1	-29.8757	0.1069043260174143
O00159	4BYF-C	UNCONVENTIONAL MYOSIN-IC	-29.8614	0.1088604125067227
Q504Y3	4Z0R-A	Zinc finger CW-type PWWP domain protein 2	-29.8582	0.1092981381546799
Q06481	5TPT-A	Amyloid-like protein 2	-29.8355	0.1124032544698762
P09972	1XFB-D	Aldolase C	-29.8257	0.1137437892667449
Q9Y5K6	2J6F-A	CD2-ASSOCIATED PROTEIN	-29.8245	0.113907936384729
P31994	3WJJ-C	Low affinity immunoglobulin gamma Fc region receptor II-b	-29.8168	0.1149612137251259
P12318	3RY6-C	Low affinity immunoglobulin gamma Fc region receptor II-a	-29.8158	0.1150980029901127
O00429	4H1V-A	Dynamin-1-like protein	-29.8063	0.1163975010074855
Q13554	3BHH-A	Calcium/calmodulin-dependent protein kinase type II beta chain	-29.7984	0.1174781362008797
P20062	5NO0-A	Transcobalamin-2	-29.7914	0.1184356610557863
Q9H9S5	6L7U-C	Fukutin-related protein	-29.7885	0.1188323499242475
P30740	4GA7-A	Leukocyte elastase inhibitor	-29.7697	0.1214039881059959
P31321	4DIN-B	cAMP-dependent protein kinase type I-beta regulatory subunit	-29.7652	0.1220195397984357
P11388	1ZXN-B	DNA topoisomerase II, alpha isozyme	-29.7481	0.1243586362297068
Q8WXF1	5IFN-A	Paraspeckle component 1	-29.7381	0.1257265288795732
O95985	5GVE-A	DNA topoisomerase 3-beta-1	-29.7358	0.1260411441890422
P07360	2OVE-A	Complement component 8, gamma polypeptide	-29.7275	0.1271764950884314
Q8IVV7	6WZX-A	Glucose-induced degradation protein 4 homolog	-29.7176	0.1285307088117988
Q8IZX4	5IGL-A	Transcription initiation factor TFIID subunit 1-like	-29.716	0.1287495716357773
P23246	6NCQ-A	Splicing factor, proline- and glutamine-rich	-29.7109	0.1294471968872094
P17301	1V7P-C	INTEGRIN	-29.6957	0.1315263937150061
P53621	6PBG-A	Coatomer subunit alpha	-29.6951	0.1316084672739979
P05187	1ZEF-A	Alkaline phosphatase, placental type	-29.6938	0.1317862933184805
Q9HD26	4E35-A	Golgi-associated PDZ and coiled-coil motif-containing protein	-29.6743	0.1344536839857197
Q9HBH1	3G5K-C	Peptide deformylase, mitochondrial	-29.6637	0.1359036501945779
O14520	6KXW-D	Aquaporin-7	-29.6598	0.1364371283280255
Q99489	6RKF-A	D-aspartate oxidase	-29.6534	0.1373125796239398
Q9Y3R4	2F26-A	Sialidase 2	-29.6365	0.1396243182022136
P05109	4GGF-K	Protein S100-A8	-29.6323	0.1401988331151576
A0A140T913	6VR5-A	MHC class I antigen	-29.6209	0.1417582307360053
Q5VYX0	3QJ4-A	Renalase	-29.6138	0.14272943451741
Q9Y657	6I8L-B	Spindlin-1	-29.6102	0.1432218758713621
Q15399	2Z7X-B	Toll-like receptor 1,Variable lymphocyte receptor B	-29.6082	0.1434954544013352
P30086	1BD9-A	PHOSPHATIDYLETHANOLAMINE BINDING PROTEIN	-29.5885	0.1461902029215717
Q53H47	3K9J-B	Histone-lysine N-methyltransferase SETMAR	-29.5842	0.1467783967610143
P08240	5L3Q-B	Signal recognition particle receptor subunit alpha	-29.5827	0.1469835806584942
Q9ULC6	5HP5-A	Protein-arginine deiminase type-1	-29.578	0.1476264902039313
Q02080	6WC5-B	Myocyte-specific enhancer factor 2B	-29.5683	0.1489533460743013
Q6XZF7	4CC7-A	DYNAMIN-BINDING PROTEIN	-29.5612	0.1499245498557065
Q9HAN9	1KKU-A	NICOTINAMIDE MONONUCLEOTIDE ADENYLYL TRANSFERASE	-29.5517	0.1512240478730793
P11215	1M1U-A	CD11B	-29.547	0.1518669574185164
Q9NUW8	6MZ0-A	Tyrosyl-DNA phosphodiesterase 1	-29.546	0.1520037466835032
P31644	6A96-A	Gamma-aminobutyric acid receptor subunit alpha-5,Gamma-aminobutyric acid receptor subunit alpha-5	-29.5384	0.1530433450974015
Q15717	6GD1-A	Thioredoxin 1,ELAV-like protein 1	-29.5376	0.1531527765093905
Q99418	4JMO-A	Cytohesin-2	-29.5185	0.1557654514706352
P51970	5XTC-u	NADH dehydrogenase [ubiquinone] 1 alpha subcomplex subunit 8	-29.5057	0.1575163540624638
O00194	2F7S-B	Ras-related protein Rab-27B	-29.4979	0.1585833103293594
P01704	5CBA-B	3b4 light chain	-29.4959	0.158856888859333
O43497	6KZP-A	Voltage-dependent T-type calcium channel subunit alpha-1G,Voltage-dependent T-type calcium channel subunit alpha-1G	-29.4956	0.1588979256388289
O14792	1ZRH-A	Heparan sulfate glucosamine 3-O-sulfotransferase 1	-29.4904	0.1596092298167591
P00325	3HUD-A	ALCOHOL DEHYDROGENASE	-29.4897	0.15970498230225
P52565	2JHY-A	RHO GDP-DISSOCIATION INHIBITOR 1	-29.4892	0.1597733769347431
P50583	4ICK-A	Bis(5'-nucleosyl)-tetraphosphatase	-29.4746	0.161770500203548
O75594	1YCK-A	Peptidoglycan recognition protein	-29.472	0.1621261522925129
O14782	3B6V-A	Kinesin-like protein KIF3C	-29.4694	0.1624818043814782
Q9UI10	6O81-F	Translation initiation factor eIF-2B subunit delta	-29.4693	0.1624954833079769
Q9ULI0	3LXJ-A	ATPase family AAA domain-containing protein 2B	-29.462	0.1634940449423793
P26639	4TTV-A	Threonine--tRNA ligase, cytoplasmic	-29.4521	0.1648482586657466
P41146	4EA3-B	Fusion protein of Nociceptin receptor and cytochrome b562	-29.4226	0.1688835419828523
O14786, P15692	4DEQ-B	Neuropilin-1, Vascular endothelial growth factor A	-29.421	0.1691024048068308
P62070	2ERY-A	Ras-related protein R-Ras2	-29.4182	0.1694854147487935
Q9BZF1	5U78-A	Oxysterol-binding protein-related protein 8	-29.4175	0.1695811672342839
P62253	6D68-A	Ubiquitin-conjugating enzyme E2 G1	-29.406	0.1711542437816302
Q92600	4CT7-B	CELL DIFFERENTIATION PROTEIN RCD1 HOMOLOG	-29.403	0.1715646115765901
P36507		Dual specificity mitogen-activated protein kinase kinase 2	-29.3991	0.1720980897100377
K7N5M4	6U07-B	T-cell receptor beta chain V region C5,Human nkt tcr beta chain	-29.3895	0.1734112666539091
P08476	1S4Y-D	Inhibin beta A chain	-29.3883	0.1735754137718931
Q9H9E1	3V2X-A	Ankyrin repeat family A protein 2	-29.3704	0.1760239416151538
Q6N095	6V8X-K	VRC01 Fab Heavy Chain	-29.3689	0.1762291255126337
P06681	2I6Q-A	Complement C2a fragment	-29.3665	0.1765574197486018
Q10471	2FFU-A	Polypeptide N-acetylgalactosaminyltransferase 2	-29.3633	0.176995145396559
P16410	5TRU-C	Cytotoxic T-lymphocyte protein 4	-29.358	0.1777201285009878
Q9Y255	6I3V-B	PRELI domain-containing protein 1, mitochondrial	-29.3575	0.177788523133481
Q16698		2,4-DIENOYL-COA REDUCTASE, MITOCHONDRIAL PRECURSOR	-29.3551	0.1781168173694491
P0DP58	2L03-A	Ly-6/neurotoxin-like protein 1	-29.3466	0.1792795261218356
Q9Y6R1	6CAA-B	Electrogenic sodium bicarbonate cotransporter 1	-29.3424	0.179854041034779
Q9H4B4	4B6L-A	SERINE/THREONINE-PROTEIN KINASE PLK3	-29.3412	0.180018188152763
Q9BW19	5WDH-A	Kinesin-like protein KIFC1	-29.3378	0.1804832716537175
P24752	2IB9-B	Acetyl-CoA acetyltransferase	-29.3337	0.1810441076401628
Q5JRX3	4NGE-A	Presequence protease, mitochondrial	-29.3304	0.1814955122146185
P61823	1GV7-A	ANGIOGENIN	-29.3282	0.1817964485975894
Q13572	2QB5-A	Inositol-tetrakisphosphate 1-kinase	-29.319	0.1830549098354663
Q92796	1UM7-A	synapse-associated protein 102	-29.2699	0.1897712627463093
Q9NX74	6EZB-A	tRNA-dihydrouridine(20) synthase [NAD(P)+]-like	-29.2694	0.1898396573788024
Q5NV67	4Y5X-K	diabody 310 VH domain	-29.2644	0.1905236037037359
Q09028	2XU7-A	Histone-binding protein RBBP4	-29.2586	0.1913169814406579
L0R8F8	5OOL-v	MIEF1 upstream open reading frame protein	-29.2581	0.1913853760731515
P00488	5MHN-A	Coagulation factor XIII A chain	-29.2524	0.1921650748835749
P57789	4XDK-B	Potassium channel subfamily K member 10	-29.2511	0.1923429009280576
Q6P589	3F4M-A	Tumor necrosis factor, alpha-induced protein 8-like protein 2	-29.2481	0.1927532687230174
Q96SW2-2	6BN8-B	Protein cereblon	-29.2324	0.1949008601833078
Q16659	2I6L-A	Mitogen-activated protein kinase 6	-29.2274	0.1955848065082407
Q16654	2ZDY-A	[Pyruvate dehydrogenase [lipoamide]] kinase isozyme 4	-29.2224	0.1962687528331737
Q9ULD4	3PFS-A	Bromodomain and PHD finger-containing protein 3	-29.2183	0.196829588819619
P40926		Malate dehydrogenase, mitochondrial	-29.2163	0.1971031673495921
Q9H999	6B3V-A	Pantothenate kinase 3	-29.2154	0.1972262776880802
P48061	2NWG-B	Stromal cell-derived factor 1	-29.2116	0.1977460768950292
Q8TCU6	4YON-A	Phosphatidylinositol 3,4,5-trisphosphate-dependent Rac exchanger 1 protein	-29.1883	0.2009332667692173
P14151	5VC1-A	L-selectin	-29.1864	0.2011931663726922
Q02108	3UVJ-A	Guanylate cyclase soluble subunit alpha-3	-29.1705	0.2033681156859793
P22695		Cytochrome b-c1 complex subunit 2, mitochondrial	-29.1696	0.2034912260244675
P52790	3HM8-A	Hexokinase-3	-29.1692	0.203545941730462
P40198	6AW1-A	Carcinoembryonic antigen-related cell adhesion molecule 3	-29.1681	0.2036964099219474
O15119		T-BOX TRANSCRIPTION FACTOR TBX3	-29.1659	0.2039973463049178
P16333	5QU2-A	Cytoplasmic protein NCK1	-29.1622	0.2045034665853685
P05231	4NI7-A	Interleukin-6	-29.1613	0.2046265769238562
P05093	4NKW-A	Steroid 17-alpha-hydroxylase/17,20 lyase	-29.1573	0.2051737339838029
P08473	1R1H-A	NEPRILYSIN	-29.1481	0.2064321952216798
Q9UGP5	5CB1-A	DNA polymerase lambda	-29.1398	0.2075675461210685
Q05BQ5, Q9H2F5	6NFX-A	MBT domain-containing protein 1,Enhancer of polycomb homolog 1	-29.135	0.2082241345930042
Q5GJ75	4Q9V-A	Tumor necrosis factor alpha-induced protein 8-like protein 3	-29.1308	0.2087986495059482
A0A0M3KKW6	4R7D-A	Fab Hu 15C1 Heavy chain	-29.1236	0.209783532213852
P98073	4DGJ-A	Enteropeptidase catalytic light chain	-29.1197	0.2103170103472995
P28331	5XTB-M	NADH-ubiquinone oxidoreductase 75 kDa subunit, mitochondrial	-29.1136	0.2111514248637179
Q9H3R0	4XDO-A	LYSINE-SPECIFIC DEMETHYLASE 4C	-29.1122	0.2113429298346992
P78368	2C47-A	CASEIN KINASE 1 GAMMA 2 ISOFORM	-29.1109	0.2115207558791819
O14607	5FY7-A	HISTONE DEMETHYLASE UTY	-29.1083	0.2118764079681473
Q9BV86	2EX4-B	adrenal gland protein AD-003	-29.0919	0.214119751913928
P35475	6I6X-A	Alpha-L-iduronidase	-29.0906	0.2142975779584106
P52566	1DS6-B	RHO GDP-DISSOCIATION INHIBITOR 2	-29.0893	0.2144754040028928
Q9ULW8	6CE1-A	Protein-arginine deiminase type-3	-29.0867	0.2148310560918582
P02671	1FZD-C	FIBRINOGEN-420	-29.0736	0.2166229954631831
P17707		S-adenosylmethionine decarboxylase beta chain	-29.0723	0.2168008215076658
P14598	1NG2-A	NEUTROPHIL CYTOSOL FACTOR 1	-29.0668	0.2175531624650919
P61201	6R7H-B	COP9 signalosome complex subunit 2,Endolysin	-29.066	0.2176625938770815
Q9Y478	6C9G-B	5'-AMP-activated protein kinase subunit beta-1	-29.0641	0.2179224934805559
Q96FE5	2ID5-C	Leucine rich repeat neuronal 6A	-29.0609	0.2183602191285131
P20815	6MJM-A	Cytochrome P450 3A5	-29.055	0.2191672757919342
P26368	5W0G-A	Splicing factor U2AF 65 kDa subunit	-29.0506	0.2197691485578754
Q99250	6J8E-A	Sodium channel protein type 2 subunit alpha	-29.0491	0.2199743324553553
P01854	1FP5-A	Ig epsilon chain C region	-29.0419	0.2209592151632591
Q92466	3EI4-B	DNA damage-binding protein 2	-29.0415	0.2210139308692537
Q15029	6ICZ-C	116 kDa U5 small nuclear ribonucleoprotein component	-29.0374	0.2215747668556985
O15247	2PER-A	Chloride intracellular channel protein 2	-29.034	0.2220398503566533
Q9NYG8	4WFH-A	Potassium channel subfamily K member 4	-29.0272	0.2229700173585621
P22830	2HRE-B	Ferrochelatase	-29.0206	0.2238728265074737
P34059	4FDJ-B	N-acetylgalactosamine-6-sulfatase	-29.0179	0.2242421575229377
O60678	2FYT-A	PRMT3 protein	-29.0162	0.2244746992734149
P47929	3ZXE-A	Galectin-7	-29.0146	0.2246935620973935
Q7Z699	6V65-A	Sprouty-related, EVH1 domain-containing protein 1	-28.9885	0.2282637619135447
Q15172	6NTS-B	Serine/threonine-protein phosphatase 2A 56 kDa regulatory subunit alpha isoform	-28.9866	0.2285236615170192
Q9UNQ0	6VXF-B	Broad substrate specificity ATP-binding cassette transporter ABCG2	-28.9849	0.2287562032674963
Q13362	5JJA-A	Serine/threonine-protein phosphatase 2A 56 kDa regulatory subunit gamma isoform	-28.9776	0.2297547649018988
P84243	6A5O-a	Histone H3.3	-28.9731	0.2303703165943386
P52209	4GWG-A	6-phosphogluconate dehydrogenase, decarboxylating	-28.9547	0.2328872390700924
P54278	1H7U-A	MISMATCH REPAIR ENDONUCLEASE PMS2	-28.9477	0.2338447639249985
O00444	4YUR-A	Serine/threonine-protein kinase PLK4	-28.9458	0.2341046635284734
P62330	6BBQ-A	ADP-RIBOSYLATION FACTOR 6	-28.9457	0.2341183424549721
P02675	1FZE-B	FIBRINOGEN BETA CHAIN	-28.9401	0.2348843623388968
Q99832	6NR8-G	T-complex protein 1 subunit eta	-28.9358	0.2354725561783394
Q93096	5BX1-A	Tyrosine Phosphatase	-28.9324	0.2359376396792938
Q01970	4QJ3-B	1-phosphatidylinositol 4,5-bisphosphate phosphodiesterase beta-3	-28.9213	0.2374560005206456
Q9UQQ1	4TWE-A	N-acetylated-alpha-linked acidic dipeptidase-like protein	-28.9179	0.2379210840216
P52732, Q15691	5JV3-B	Chimera protein of Kinesin-like protein KIF11 and Microtubule-associated protein RP/EB family member 1	-28.917	0.2380441943600877
P41250	2Q5H-A	Glycyl-tRNA synthetase	-28.9159	0.2381946625515731
O43318	2EVA-A	TAK1 kinase - TAB1 chimera fusion protein	-28.9044	0.2397677390989195
Q9Y6X9	5OFA-B	MORC family CW-type zinc finger protein 2	-28.9009	0.2402465015263725
P11413	6E08-L	GLUCOSE-6-PHOSPHATE 1-DEHYDROGENASE	-28.8855	0.2423530562071664
Q9NW15	6R7X-B	Anoctamin-10	-28.8729	0.2440766009459977
P08107	4PO2-A	Heat shock 70 kDa protein 1A/1B	-28.8693	0.2445690422999498
Q8NBZ7		UDP-glucuronic acid decarboxylase 1	-28.8675	0.2448152629769257
O00478	5ZZ3-A	Butyrophilin subfamily 3 member A3	-28.8671	0.2448699786829202
O14508	4JGH-A	Suppressor of cytokine signaling 2	-28.8637	0.2453350621838746
Q9Y2W6	6B57-A	Tudor and KH domain-containing protein	-28.8602	0.2458138246113281
O75390	5UZQ-A	Citrate synthase, mitochondrial	-28.8586	0.2460326874353067
O15554	6CNM-A	Intermediate conductance calcium-activated potassium channel protein 4	-28.8542	0.2466345602012479
Q9NSI6	3Q2E-A	Bromodomain and WD repeat-containing protein 1	-28.8497	0.2472501118936877
O15016	6IEU-A	Tripartite motif-containing protein 66	-28.8403	0.2485359309845619
P27348	5IQP-A	14-3-3 protein theta	-28.835	0.2492609140889907
Q15562	6UYB-A	Transcriptional enhancer factor TEF-4	-28.8322	0.2496439240309534
P50053	3NC9-B	Ketohexokinase	-28.8267	0.2503962649883799
Q7RTP6	6ICI-A	[F-actin]-monooxygenase MICAL3	-28.8129	0.2522839568451953
O43157	2REX-A	Plexin-B1	-28.8111	0.2525301775221711
Q13325	4J0U-A	Interferon-induced protein with tetratricopeptide repeats 5	-28.802	0.2537749598335494
P10809		60 kDa heat shock protein, mitochondrial	-28.793	0.255006063218429
P05089	4GSZ-A	Arginase-1	-28.7916	0.2551975681894103
P14635	2B9R-A	G2/mitotic-specific cyclin-B1	-28.7596	0.2595748246689823
P22681	1B47-A	E3 ubiquitin-protein ligase CBL	-28.7503	0.2608469648333578
P57105	2JIN-A	SYNAPTOJANIN-2 BINDING PROTEIN	-28.7469	0.2613120483343122
P08518	3J0K-B	DNA-directed RNA polymerase II 140 kDa polypeptide	-28.7468	0.2613257272608108
P30281		CCND3 protein	-28.7393	0.2623516467482105
P41182, Q13105	4U2M-A	Zinc finger and BTB domain-containing protein 17,B-cell lymphoma 6 protein	-28.7338	0.2631039877056371
Q7Z406	5JLH-F	Myosin-14,Alpha-actinin A	-28.7302	0.2635964290595888
Q8N423	4LLA-A	Leukocyte immunoglobulin-like receptor subfamily B member 2	-28.7257	0.2642119807520286
P0CG04	2IG2-L	IGG1-LAMBDA KOL FAB (LIGHT CHAIN)	-28.723	0.2645813117674926
P05162	5DG1-A	Galectin-2	-28.7223	0.264677064252983
Q15116	5GGR-Y	Programmed cell death protein 1	-28.7217	0.2647591378119753
Q92843	2Y6W-A	BCL-2-LIKE PROTEIN 2	-28.7112	0.2661954250943343
Q96I25	5LSO-A	Splicing factor 45	-28.7111	0.2662091040208335
[truncated: 1,310 more rows]
