# Supplementary material for: Uncovering the molecular targets of phytocannabinoids: mechanistic insights from inverse molecular docking fingerprint approaches
Source: Front Pharmacol. 2025 Jun 27;16:1611461. doi: 10.3389/fphar.2025.1611461 (PMC12245788; doi:10.3389/fphar.2025.1611461)
Supplement: Supplementary file 2 [file DataSheet2.zip › THCA_Tetrahydrocannabinolic_acid_targets.csv]

Uniprot ID	PDB ID-Chain	Protein Name	Docking Score (arb. units)	Z-Score
P08631	2C0T-A	TYROSINE-PROTEIN KINASE HCK	-111.168	-5.55842663134395
P01116	5V6V-A	GTPase KRas	-89.037	-3.6196285619269153
P03956	2AYK-A	COLLAGENASE	-82.3625	-3.03490542631063
P12830	4ZT1-B	Cadherin-1	-81.929	-2.996928427390912
P00742	2D1J-A	Coagulation factor X, heavy chain	-81.6428	-2.971855723605852
P00746	5NAW-A	Complement factor D	-81.168	-2.930260616138535
Q07343	3WD9-A	cAMP-specific 3',5'-cyclic phosphodiesterase 4B	-81.023	-2.917557813731708
Q9H9B1	3MO0-A	Histone-lysine N-methyltransferase, H3 lysine-9 specific 5	-80.6745	-2.887027285188405
Q8IXJ6	5YQO-A	NAD-dependent protein deacetylase sirtuin-2	-80.4657	-2.8687352497225755
P68400	4UB7-A	Casein kinase II subunit alpha	-79.9459	-2.8231978932324493
P07900	4XIT-A	Heat shock protein HSP 90-alpha	-79.2321	-2.760665063177329
P04629	5KMJ-A	High affinity nerve growth factor receptor	-78.5368	-2.6997529354982515
P14618	4QG8-D	Pyruvate kinase PKM	-78.3989	-2.6876721323816906
Q92794	2RC4-A	Histone acetyltransferase MYST3	-78.2277	-2.672674064988252
P56817	2IRZ-A	BETA-SECRETASE 1	-77.5604	-2.6142148922567
P37231	3H0A-D	Peroxisome proliferator-activated receptor gamma	-76.4832	-2.5198462112040567
P00374	4QJC-A	Dihydrofolate reductase	-75.739	-2.454650172920195
O60894	3N7R-D	Receptor activity-modifying protein 1	-75.2879	-2.4151313166048887
P62937	2X2D-C	PEPTIDYL-PROLYL CIS-TRANS ISOMERASE	-74.7724	-2.3699706639102764
Q86X55	6S7A-C	Histone-arginine methyltransferase CARM1	-74.7113	-2.3646179657926405
P24941	4ACM-A	Cyclin-dependent kinase 2	-74.6424	-2.358581944511052
P09467	2Y5L-D	FRUCTOSE-1,6-BISPHOSPHATASE 1	-74.5983	-2.3547185404687
O94925	5HL1-C	Glutaminase kidney isoform, mitochondrial	-74.3126	-2.329689639450561
P14920	3G3E-B	D-amino-acid oxidase	-74.2944	-2.3280952187346693
Q8N6T7	5MFZ-A	NAD-dependent protein deacetylase sirtuin-6	-74.142	-2.314744135377426
P02768	4LB9-A	Serum albumin	-74.1127	-2.312177293235909
P28845	3D4N-A	Corticosteroid 11-beta-dehydrogenase isozyme 1	-74.0503	-2.306710707924281
Q96KQ7	5TTF-A	Histone-lysine N-methyltransferase EHMT2	-73.5959	-2.266902753347304
P06737	3CEJ-A	LIVER GLYCOGEN PHOSPHORYLASE	-73.515	-2.259815465659633
Q16552	5HI3-B	Interleukin-17A	-73.4932	-2.257905665021917
Q99685	4UUQ-A	Monoglyceride lipase	-73.3955	-2.249346604365732
O14744	6CKC-A	Protein arginine N-methyltransferase 5	-73.1756	-2.230082147474276
Q9HD34	5USR-B	LYR motif-containing protein 4	-73.1379	-2.2267794188485013
P09874	5WRQ-A	Poly [ADP-ribose] polymerase 1	-72.9735	-2.2123770690851754
P05543	4YIA-A	Thyroxine-binding globulin	-72.7795	-2.19538159552018
Q96RI1	3OMM-A	Bile acid receptor	-72.6743	-2.186165493360193
Q8N6N7	3EPY-B	Acyl-CoA-binding domain-containing protein 7	-72.6141	-2.180891640223014
Q8N5Z0	4GDY-A	Kynurenine/alpha-aminoadipate aminotransferase mitochondrial	-72.332	-2.156178119126699
Q9NYA1	4V24-A	Sphingosine kinase 1	-72.2541	-2.149353648040549
Q9NWZ3	6F3E-A	Interleukin-1 receptor-associated kinase 4	-72.2458	-2.148626522109676
Q9H2K2	6KRO-A	Tankyrase-2	-72.2178	-2.1461735671621507
P03372	1XP1-A	Estrogen receptor	-71.8774	-2.116352643442953
Q460N5	5O2D-A	Poly [ADP-ribose] polymerase 14	-71.8722	-2.1158970946669853
P30613	4IP7-B	Pyruvate kinase	-71.6607	-2.097368524259787
O43924	5ML4-B	Retinal rod rhodopsin-sensitive cGMP 3',5'-cyclic phosphodiesterase subunit delta	-71.3658	-2.0715336523303165
Q9NXA8	4HDA-A	NAD-dependent protein deacylase sirtuin-5, mitochondrial	-71.3193	-2.0674599950067485
P55055	5JY3-B	Oxysterols receptor LXR-beta	-71.2636	-2.0625803667718503
P35557	4ISE-A	Glucokinase	-71.2137	-2.058208850633226
P42262	3UA8-A	Glutamate receptor 2	-71.1652	-2.053959982241977
Q13188	4LGD-A	Serine/threonine-protein kinase 3	-71.1328	-2.051121562945556
P14061	3HB4-X	Estradiol 17-beta-dehydrogenase 1	-71.0679	-2.045435963799327
P04271	3CZT-X	Protein S100-B	-71.0647	-2.045155626091039
Q06210	2ZJ4-A	Glucosamine--fructose-6-phosphate aminotransferase [isomerizing] 1	-70.8368	-2.0251903249288614
P39900	3F16-A	Macrophage metalloelastase	-70.7917	-2.02123931535267
P07949	6NE7-A	PROTO-ONCOGENE TYROSINE-PROTEIN KINASE RECEPTOR RET PRECURSOR	-70.7497	-2.0175598829313826
Q9UKM7	5KK7-A	Endoplasmic reticulum mannosyl-oligosaccharide 1,2-alpha-mannosidase	-70.7202	-2.014975519683097
Q9Y5W5	2YGP-A	WNT INHIBITORY FACTOR 1	-70.7073	-2.0138454082965587
P10275	4OED-A	Androgen receptor	-70.4743	-1.9934333189117963
Q16539	1M7Q-A	Mitogen-activated protein kinase 14	-70.4647	-1.99259230578693
Q9UGN5	4ZZX-A	POLY [ADP-RIBOSE] POLYMERASE 2	-70.4285	-1.989420985461916
P49354	2H6G-A	Protein farnesyltransferase alpha subunit	-70.1258	-1.9629027903684928
P36897	5QIL-A	TGF-beta receptor type-1	-69.9691	-1.949175003215737
O14965	6HJK-A	Aurora kinase A	-69.8064	-1.9349215828599395
P20231	2FPZ-B	TPSB2 protein	-69.7426	-1.929332349800936
O00204	1Q22-A	sulfotransferase family, cytosolic, 2B, member 1 isoform b	-69.6802	-1.923865764489309
O15118	5JNX-A	Niemann-Pick C1 protein	-69.6479	-1.921036105746272
P11309	4DTK-A	Serine/threonine-protein kinase pim-1	-69.6406	-1.9203965853492384
Q05586	5I2N-B	Glutamate receptor ionotropic, NMDA 1	-69.546	-1.9121091018479568
P02794	3ES3-A	Ferritin heavy chain	-69.5329	-1.9109614693546504
P23458	6HZU-A	Tyrosine-protein kinase JAK1	-69.3509	-1.895017262195737
P36871	5TR2-A	Phosphoglucomutase-1	-69.3159	-1.8919510685113312
Q86W56	6OA0-A	Poly(ADP-ribose) glycohydrolase	-69.2944	-1.8900675495337669
P03367	3UFN-A	HIV-1 protease	-69.2075	-1.8824546286430552
Q04771	6GI6-A	Activin receptor type-1	-69.1514	-1.877539958194621
Q02763	2P4I-A	Angiopoietin-1 receptor	-69.1065	-1.873606469725197
Q13231	1LG2-A	Chitotriosidase-1	-69.0764	-1.8709695431566085
P48730	5IH6-A	Casein kinase I isoform delta	-69.0594	-1.8694802490813245
P23946	4AFZ-A	CHYMASE	-69.0531	-1.868928334218132
Q6IQ55	6U0K-B	Tau-tubulin kinase 2	-69.0496	-1.8686217148496909
P11172	2WNS-A	OROTATE PHOSPHORIBOSYLTRANSFERASE	-69.0217	-1.8661775204555493
P28702	1H9U-A	RETINOID X RECEPTOR, BETA	-69.0016	-1.8644166492253624
P07550	3D4S-A	Beta-2 adrenergic receptor	-68.9967	-1.8639873821095456
Q14108	5UPH-A	Lysosome membrane protein 2	-68.8289	-1.849287173531164
Q96RR4	6CMJ-A	Calcium/calmodulin-dependent protein kinase kinase 2	-68.821	-1.8485950898138257
P29016	5L2K-A	T-cell surface glycoprotein CD1b	-68.7734	-1.8444250664030328
P34913	4Y2X-A	Bifunctional epoxide hydrolase 2	-68.7394	-1.8414464782524675
P21673	2B58-A	Diamine acetyltransferase 1	-68.7222	-1.839939663070416
Q9BXF3	5V84-C	Cat eye syndrome critical region protein 2	-68.7202	-1.839764452002736
Q9Y5Y6	3NPS-A	ST14 protein	-68.7081	-1.8387044250432696
Q9GZZ1	6WF5-A	N-alpha-acetyltransferase 50	-68.5757	-1.8271054523628287
P33981	3VQU-A	Dual specificity protein kinase TTK	-68.5477	-1.824652497415305
P45452	1XUC-A	COLLAGENASE-3	-68.4755	-1.8183273778720432
O95149	3NBZ-B	Snurportin-1	-68.4681	-1.8176790969216268
O94759	6PUO-B	Transient receptor potential cation channel subfamily M member 2	-68.4483	-1.815944507351591
P00352	5TEI-A	Retinal dehydrogenase 1	-68.4415	-1.8153487897214773
Q96RU2	6H4H-A	Ubiquitin carboxyl-terminal hydrolase 28	-68.3424	-1.8066670813179155
Q9NYY3	4I6H-A	Serine/threonine-protein kinase PLK2	-68.3097	-1.803802380361342
P29373	1BM5-A	CELLULAR RETINOIC ACID BINDING PROTEIN-TYPE II	-68.2893	-1.8020152274710013
P40261	6PVE-A	NNMT protein	-68.2571	-1.7991943292813477
Q53GL7	6FXI-A	Poly [ADP-ribose] polymerase 10	-68.1626	-1.7909156063334508
O15382	5BWU-B	Branched-chain-amino-acid aminotransferase, mitochondrial	-68.1445	-1.789329946170943
P51812	4NW5-A	Ribosomal protein S6 kinase alpha-3	-68.0996	-1.7853964577015191
P22455	4QRC-A	Fibroblast growth factor receptor 4	-68.0651	-1.7823740667840335
P31751	3E87-A	RAC-beta serine/threonine kinase	-68.0338	-1.7796320135748358
P15813	3HUJ-A	Antigen-presenting glycoprotein CD1d	-67.9766	-1.774620977039178
P27338	3ZYX-B	Amine oxidase [flavin-containing] B	-67.9593	-1.7731054013037422
Q14397	4PX3-A	Glucokinase regulatory protein	-67.9398	-1.7713970933938592
P28482	5BVE-A	Mitogen-activated protein kinase 1	-67.912	-1.7689616595531024
Q00534	4AUA-A	Cell division protein kinase 6	-67.887	-1.7667715212070974
P54619	6C9J-C	5'-AMP-activated protein kinase subunit gamma-1	-67.8441	-1.7630132438053534
Q99640	3P1A-A	Membrane-associated tyrosine- and threonine-specific cdc2-inhibitory kinase	-67.8358	-1.7622861178744806
P28072	5LF7-b	Proteasome subunit beta type-6	-67.8335	-1.7620846251466478
P02787	3V83-A	Serotransferrin	-67.7877	-1.7580722916967677
P31645	6DZZ-A	Sodium-dependent serotonin transporter	-67.7073	-1.7510288067760171
Q95460	6PUI-A	Major histocompatibility complex class I-related gene protein	-67.6605	-1.7469288677922965
Q86WV6	4LOI-B	Stimulator of interferon genes protein	-67.6271	-1.7440028429620342
Q99436	4R67-W	Proteasome subunit beta type-7	-67.6068	-1.7422244506250792
O95819	4U44-B	Mitogen-activated protein kinase kinase kinase kinase 4	-67.5515	-1.737379864603717
O43353	4C8B-A	RECEPTOR-INTERACTING SERINE/THREONINE-PROTEIN KINASE 2	-67.4022	-1.7243003584013772
Q9H7B4	3OXL-A	Histone-lysine N-methyltransferase SMYD3	-67.3937	-1.723555711363736
Q03181	5U3Z-A	Peroxisome proliferator-activated receptor delta	-67.3689	-1.7213830941244994
Q6PHR2	6FDZ-U	Serine/threonine-protein kinase ULK3	-67.3539	-1.7200690111168966
P12931	4K11-A	Proto-oncogene tyrosine-protein kinase Src	-67.3358	-1.7184833509543904
P08254	2JT5-A	Stromelysin-1	-67.306	-1.7158727060459522
Q9NTG7	4JT9-A	NAD-DEPENDENT PROTEIN DEACETYLASE SIRTUIN-3, MITOCHONDRIAL	-67.2795	-1.7135511593991877
P53779	4U79-A	Mitogen-activated protein kinase 10	-67.2198	-1.7083211090289294
P00797	1RNE-A	Renin	-67.2146	-1.7078655602529602
P02766	1G1O-D	TRANSTHYRETIN	-67.2112	-1.7075677014379038
P49327	3HHD-A	Fatty acid synthase	-67.1117	-1.6988509508208052
P01889	5WMN-A	HLA-B35 variant	-67.0406	-1.6926221973647684
Q9NZQ7	5N2D-C	Programmed cell death 1 ligand 1	-67.008	-1.689766256961578
Q13882	6CZ2-A	Protein-tyrosine kinase 6	-66.9371	-1.68355502461231
P03923	5XTC-m	NADH-ubiquinone oxidoreductase chain 6	-66.9213	-1.6821708571776353
P00749	4FUC-A	UROKINASE-TYPE PLASMINOGEN ACTIVATOR	-66.8997	-1.6802785776466866
P00491	3D1V-A	PURINE NUCLEOSIDE PHOSPHORYLASE	-66.898	-1.6801296482391583
Q9BV79	2VCY-B	TRANS-2-ENOYL-COA REDUCTASE	-66.8907	-1.679490127842125
Q9UMR2	6B4I-F	ATP-dependent RNA helicase DDX19B	-66.8381	-1.6748820767621315
Q00987	3VBG-B	E3 ubiquitin-protein ligase Mdm2	-66.8089	-1.672323995173998
P31749	4EJN-A	RAC-alpha serine/threonine-protein kinase	-66.8051	-1.6719910941454057
P52333	7C3N-A	Tyrosine-protein kinase JAK3	-66.7274	-1.6651841441660242
P01848	2PO6-C	NKT15 alpha-chain	-66.7054	-1.6632568224215398
P29466	1RWM-A	Caspase-1	-66.6955	-1.662389527636522
Q07869	3SP6-A	Peroxisome proliferator-activated receptor alpha	-66.6728	-1.6604008820183498
P45983	3VUG-A	Mitogen-activated protein kinase 8	-66.6554	-1.658876545729531
Q16875	6HVH-A	6-phosphofructo-2-kinase/fructose-2,6-bisphosphatase 3	-66.593	-1.653409960417904
O60218	4GQG-A	Aldo-keto reductase family 1 member B10	-66.584	-1.6526215106133424
P03897	5XTC-j	NADH-ubiquinone oxidoreductase chain 3	-66.5535	-1.6499495418312164
P00740	5JBB-S	Coagulation factor IX	-66.515	-1.6465767287783697
P21453	3V2Y-A	Sphingosine 1-phosphate receptor 1, Lysozyme chimera (E.C.3.2.1.17)	-66.5064	-1.645823321187344
P53671	5NXD-A	LIM domain kinase 2	-66.4979	-1.6450786741497023
Q9Y6E0	4QMO-A	Serine/threonine-protein kinase 24 36 kDa subunit	-66.4899	-1.6443778298789815
O60760	3EE2-A	Hematopoietic prostaglandin D synthase	-66.4051	-1.6369488806093342
Q8N8N7	2W4Q-A	PROSTAGLANDIN REDUCTASE 2	-66.4036	-1.636817472308573
P35398	1N83-A	Nuclear receptor ROR-alpha	-66.3827	-1.6349865166513138
Q96SB4	4WUA-A	serine-arginine (SR) protein kinase 1	-66.366	-1.6335235042361826
P49841	5K5N-A	Glycogen synthase kinase-3 beta	-66.361	-1.6330854765669822
Q9UBS5	6UO9-A	Gamma-aminobutyric acid type B receptor subunit 1	-66.3094	-1.6285650310208282
P00338	5W8L-C	L-lactate dehydrogenase A chain	-66.3058	-1.6282496510990043
Q9NQR1	5T5G-A	N-lysine methyltransferase KMT5A	-66.2685	-1.6249819646867654
O76039	4BGQ-A	CYCLIN-DEPENDENT KINASE-LIKE 5	-66.2679	-1.6249294013664608
Q8WTS6	1N6C-A	Histone-lysine N-methyltransferase SETD7	-66.1883	-1.6179560008727825
O75626	3DAL-B	PR domain zinc finger protein 1	-66.158	-1.6153015531974253
Q7Z3C6	6WR4-C	Autophagy-related protein 9A	-66.1511	-1.614697075013928
P54578	6IIN-A	Ubiquitin carboxyl-terminal hydrolase 14	-66.1378	-1.6135319214138537
P51648	4QGK-A	Fatty aldehyde dehydrogenase	-66.1281	-1.612682147735604
P29597	6VNY-A	Non-receptor tyrosine-protein kinase TYK2	-66.1179	-1.6117885712904343
P00519	6NPE-B	Tyrosine-protein kinase ABL1	-66.1089	-1.611000121485873
Q13627	6S17-A	Dual specificity tyrosine-phosphorylation-regulated kinase 1A	-66.1049	-1.6106496993505115
Q15562	5DQE-A	Transcriptional enhancer factor TEF-4	-66.0755	-1.6080740966556109
P19793	3DZY-A	Retinoid X receptor, alpha	-66.0593	-1.606654887007399
P48736	6FH5-A	Phosphatidylinositol 4,5-bisphosphate 3-kinase catalytic subunit gamma isoform	-66.0481	-1.6056737050283898
P62508	6A6K-A	Estrogen-related receptor gamma	-66.0083	-1.6021870047815507
P52888	1S4B-P	Thimet oligopeptidase	-66.0075	-1.6021169203544774
P49336	5HBE-A	Cyclin-dependent kinase 8	-65.9803	-1.5997340498340251
Q92630	6K0J-A	Dual specificity tyrosine-phosphorylation-regulated kinase 2	-65.9753	-1.5992960221648245
P22223	4ZMQ-B	Cadherin-3	-65.9612	-1.5980607841376782
Q9NS75	6RZ7-A	Cysteinyl leukotriene receptor 2,Soluble cytochrome b562,Cysteinyl leukotriene receptor 2	-65.9281	-1.5951610409675678
Q13635	6RTW-A	Protein patched homolog 1	-65.9272	-1.5950821959871115
Q8IYT8	6QAU-A	Serine/threonine-protein kinase ULK2	-65.9239	-1.5947930977254392
Q9Y6M4	6GRO-A	Casein kinase I isoform gamma-3	-65.902	-1.592874536534339
P01031	5HCE-A	Complement C5	-65.8726	-1.5902989338394382
P68871	4MQI-B	Hemoglobin subunit beta	-65.8638	-1.5895280051416438
P69905	4NI1-A	Hemoglobin subunit alpha	-65.8202	-1.585708403866212
P46063	2WWY-B	ATP-DEPENDENT DNA HELICASE Q1	-65.8115	-1.5849462357218025
P78362	5MYV-A	SRSF protein kinase 2,SRSF protein kinase 2	-65.7886	-1.582940068996863
O00506	4NZW-B	SERINE/THREONINE PROTEIN KINASE 25	-65.7796	-1.582151619192301
P03951	1ZHM-A	Coagulation factor XI	-65.7514	-1.5796811431380082
P23415	4X5T-E	Proton-gated ion channel,GLRA1 protein,GLRA1 protein	-65.6993	-1.575116894824934
Q13043	3COM-A	Serine/threonine-protein kinase 4	-65.6561	-1.5713323357630382
P34972	6KPF-R	G protein coupled receptor,T4 lysozyme,G protein coupled receptor	-65.6551	-1.5712447302291987
Q15274	4KWV-A	Nicotinate-nucleotide pyrophosphorylase [carboxylating]	-65.6431	-1.5701934638231163
Q9Y698	6DM1-C	Glutamate receptor 2,Voltage-dependent calcium channel gamma-2 subunit	-65.5988	-1.566312538673996
Q7L266	4O0E-A	L-asparaginase	-65.5967	-1.5661285670529317
Q8N4T8	4CQL-F	CARBONYL REDUCTASE FAMILY MEMBER 4	-65.5489	-1.5619410225353716
Q99683	5V19-A	Mitogen-activated protein kinase kinase kinase 5	-65.5448	-1.561581839846626
O15151	3EQY-A	Mdm4 protein	-65.4846	-1.5563079867094476
P10644	5KJX-A	cAMP-dependent protein kinase type I-alpha regulatory subunit	-65.4087	-1.5496587266909776
P28223	6A93-A	5-hydroxytryptamine receptor 2A,Soluble cytochrome b562	-65.3733	-1.5465574907930355
Q13126	3OZD-A	S-methyl-5'-thioadenosine phosphorylase	-65.3269	-1.5424925940228509
O75874	5L57-A	Isocitrate dehydrogenase [NADP] cytoplasmic	-65.3199	-1.5418793552859702
P19784	5M56-A	Casein kinase II subunit alpha'	-65.284	-1.538734316621108
Q08881	4HCT-A	Tyrosine-protein kinase ITK/TSK	-65.2514	-1.5358783762179178
P15121	5OU0-A	Aldose reductase	-65.2427	-1.535116208073508
Q9UDY8	6YN9-A	Mucosa-associated lymphoid tissue lymphoma translocation protein 1	-65.2411	-1.534976039219364
P51449	5C4S-A	Nuclear receptor ROR-gamma	-65.2087	-1.5321376199229413
Q13464	3NCZ-B	Rho-associated protein kinase 1	-65.2037	-1.5316995922537406
P04181	2BYJ-A	ORNITHINE AMINOTRANSFERASE	-65.1962	-1.53104255074994
P08238	6N8Y-A	Heat shock protein HSP 90-beta	-65.1946	-1.5309023818957948
Q10589	3MQ9-C	Bone marrow stromal antigen 2 fused to Maltose-binding periplasmic protein	-65.1223	-1.52456850179915
P00747	6D3X-A	PLASMIN	-65.0952	-1.522194391832082
Q9NNX6	2IT5-A	mDC-SIGN1B type I isoform	-65.0612	-1.519215803681515
Q86U44	6TTT-A	N6-adenosine-methyltransferase catalytic subunit	-65.0541	-1.5185938043912504
O60674	3RVG-A	Tyrosine-protein kinase JAK2	-65.0194	-1.515553892366996
P15559	1H69-B	NAD(P)H DEHYDROGENASE [QUINONE] 1	-65.0143	-1.5151071041444113
Q13490	4LGU-A	Baculoviral IAP repeat-containing protein 2	-65.0103	-1.51475668200905
Q9BYP7	5O2C-A	Serine/threonine-protein kinase WNK3	-65.0092	-1.5146603159218264
O60502	6PM9-B	Protein O-GlcNAcase	-64.9966	-1.5135564861954396
Q9Y697	5USR-A	Cysteine desulfurase, mitochondrial	-64.9864	-1.51266290975027
P16070	4PZ4-A	CD44 antigen	-64.983	-1.5123650509352136
Q9Y6M9	5XTD-p	NADH dehydrogenase [ubiquinone] 1 beta subcomplex subunit 9	-64.975	-1.5116642066644912
P00734	1JWT-A	thrombin	-64.9237	-1.5071700427784902
O75762	6PQQ-B	Transient receptor potential cation channel subfamily A member 1	-64.9007	-1.5051551155001663
P50120	5FAZ-A	Retinol-binding protein 2	-64.8683	-1.5023166962037449
O75469, Q15788	3CTB-A	Nuclear receptor subfamily 1 group I member 2,Nuclear receptor coactivator 1	-64.8588	-1.501484443632263
Q13224	5EWJ-B	Glutamate receptor ionotropic, NMDA 2B	-64.8447	-1.5002492056051164
Q9UBF8	5FBR-A	Phosphatidylinositol 4-kinase beta,Phosphatidylinositol 4-kinase beta	-64.807	-1.4969464769793417
P08758	1HVD-A	ANNEXIN V	-64.7799	-1.494572367012272
Q09472	5KJ2-A	Histone acetyltransferase p300	-64.7761	-1.4942394659836795
Q93038	5YGS-A	Human TNRSF25 death domain	-64.7692	-1.4936349878001822
P10827	2H77-A	THRA protein	-64.7681	-1.4935386217129587
Q86YV6	2X4F-A	MYOSIN LIGHT CHAIN KINASE FAMILY MEMBER 4	-64.7171	-1.4890707394871092
Q9HA47	2UVQ-A	URIDINE-CYTIDINE KINASE 1	-64.7038	-1.4879055858870347
O60341	2DW4-A	Lysine-specific histone demethylase 1A	-64.7004	-1.4876077270719783
P15056	4MNF-B	B-RAF PROTO-ONCOGENE SERINE/THREONINE-PROTEIN KINASE	-64.6877	-1.4864951367922083
Q8IVW4	3ZDU-A	CYCLIN-DEPENDENT KINASE-LIKE 3	-64.6867	-1.4864075312583678
Q8TEK3	5MVS-B	Histone-lysine N-methyltransferase, H3 lysine-79 specific	-64.66	-1.4840684635048345
P0DP23	4OVN-A	Calmodulin	-64.6342	-1.4818082407317588
Q9Y5P4	3H3T-A	Goodpasture antigen binding protein	-64.6274	-1.4812125231016444
P23443	3WF6-A	RPS6KB1 protein	-64.6063	-1.4793640463376174
P52895	4L1W-A	Aldo-keto reductase family 1 member C2	-64.5855	-1.477541851233741
P42336	5ITD-A	Phosphatidylinositol 4,5-bisphosphate 3-kinase catalytic subunit alpha isoform	-64.5607	-1.4753692339945046
O75469	6S41-A	Nuclear receptor subfamily 1 group I member 2	-64.5395	-1.473511996677093
P11473	5V39-A	Vitamin D3 receptor	-64.5249	-1.4722329558830267
P30419	5O9T-A	Glycylpeptide N-tetradecanoyltransferase 1	-64.5226	-1.4720314631551938
P10828	1Y0X-X	Thyroid hormone receptor beta	-64.5166	-1.4715058299521526
O15530	3ORZ-A	3-phosphoinositide-dependent protein kinase 1	-64.4883	-1.4690265933444755
P46926	1NE7-E	Glucosamine-6-phosphate isomerase	-64.4864	-1.4688601428301795
P08235	1YA3-A	MINERALOCORTICOID RECEPTOR	-64.471	-1.467511017609041
P49137	3R2B-A	MAP kinase-activated protein kinase 2	-64.4673	-1.4671868771338314
Q05048	6B3X-A	Cleavage stimulation factor subunit 1	-64.4529	-1.4659253574465334
Q8TF76	4OUC-A	Serine/threonine-protein kinase haspin	-64.4047	-1.461702770715437
O14757	5OQ7-A	Serine/threonine-protein kinase Chk1	-64.3498	-1.456893226907611
P69891	1I3E-A	HEMOGLOBIN GAMMA CHAINS	-64.2779	-1.450594389024502
P49720	4R67-X	Proteasome subunit beta type-3	-64.2465	-1.44784357526192
Q7L8A9	6J7B-A	Tubulinyl-Tyr carboxypeptidase 1	-64.2349	-1.4468273510693737
P11802	2W99-B	CELL DIVISION PROTEIN KINASE 4	-64.2088	-1.4445408466361451
P04150	4LSJ-A	Glucocorticoid receptor	-64.1895	-1.4428500598330294
P16234	6JOI-A	Platelet-derived growth factor receptor alpha	-64.1492	-1.43931955681927
P42858	3IOT-A	Maltose-binding periplasmic protein,Huntingtin fusion protein	-64.1426	-1.4387413602959256
P00533	5ZWJ-A	Epidermal growth factor receptor	-64.1379	-1.438329614286877
P07339	4OD9-C	Cathepsin D heavy chain	-64.1154	-1.436358489775472
Q00535	3O0G-A	Cell division protein kinase 5	-64.0773	-1.433020718936161
Q9NYL2	5HES-A	Mitogen-activated protein kinase kinase kinase MLT	-64.0683	-1.4322322691315994
P17612	3L9M-A	CAMP-DEPENDENT PROTEIN KINASE CATALYTIC SUBUNIT ALPHA	-64.0456	-1.4302436235134273
O43781	5Y86-A	Dual specificity tyrosine-phosphorylation-regulated kinase 3	-64.0189	-1.4279045557598953
P43235	3KW9-A	Cathepsin K	-64.0155	-1.4276066969448389
P28074	5L5Z-K	Proteasome subunit beta type-5	-63.9696	-1.423585602941574
P27487	3CCC-A	Dipeptidyl peptidase 4 (Dipeptidyl peptidase IV) (DPP IV)	-63.9329	-1.4203704798496393
P51124	2ZKS-A	Granzyme M	-63.9276	-1.4199061705202864
P06126	6NUX-A	T-cell surface glycoprotein CD1a	-63.8767	-1.4154470488478217
P14902	6E43-A	Indoleamine 2,3-dioxygenase 1	-63.8398	-1.4122144046491183
P63244	5A2Q-g	RIBOSOMAL PROTEIN RACK1	-63.7957	-1.4083510006067663
P61769	5U72-H	Beta-2-microglobulin	-63.7912	-1.4079567757044862
P0DUB6	1Q4N-X	Alpha-amylase	-63.7099	-1.400834445803279
O43318, Q15750	5GJF-A	TAK1 kinase - TAB1 chimera fusion protein	-63.7081	-1.4006767558423672
Q93009	5UQX-A	Ubiquitin carboxyl-terminal hydrolase 7	-63.6212	-1.3930638349516555
Q92831	6J3O-A	Histone acetyltransferase KAT2B	-63.6105	-1.3921264557395656
Q16831	3EUF-A	Uridine phosphorylase 1	-63.5971	-1.3909525415861068
P41595	6DRY-A	5HT2B receptor, BRIL chimera	-63.5841	-1.3898136696461845
P29317	1MQB-A	Ephrin type-A receptor 2	-63.5822	-1.3896472191318885
O00757	5ET6-B	Fructose-1,6-bisphosphatase isozyme 2	-63.5698	-1.38856091051227
O75311	5TIN-B	Glycine receptor subunit alpha-3,Glycine receptor subunit alpha-3	-63.5684	-1.3884382627648937
P13501	1U4P-A	C-C motif chemokine 5	-63.5556	-1.3873169119317392
Q10588	1ISJ-A	bone marrow stromal cell antigen 1	-63.5187	-1.384084267733037
Q9NZD2	3S0I-A	Glycolipid transfer protein	-63.4513	-1.378179654752209
P43405	3TUD-A	Tyrosine-protein kinase SYK	-63.4376	-1.3769794589385984
P84077	1RE0-A	ADP-ribosylation factor 1	-63.4124	-1.3747717994858255
P47985	5XTE-P	Cytochrome b-c1 complex subunit Rieske, mitochondrial	-63.3675	-1.3708383110164015
Q9BV20	4LDQ-A	Methylthioribose-1-phosphate isomerase	-63.3578	-1.3699885373381515
Q02750	3E8N-A	Dual specificity mitogen-activated protein kinase kinase 1	-63.3563	-1.369857129037391
P15090	5D47-A	Fatty acid-binding protein, adipocyte	-63.3487	-1.369191326980206
P18031	5KA1-A	Tyrosine-protein phosphatase non-receptor type 1	-63.3443	-1.368805862631309
P23381	5UJJ-B	Tryptophan--tRNA ligase, cytoplasmic	-63.333	-1.367815920098915
Q9HBH9	6CKI-A	MAP kinase-interacting serine/threonine-protein kinase 2	-63.3123	-1.3660024855484236
Q9H7Z6	6OWI-A	histone acetyltransferase MYST1	-63.2852	-1.363628375581355
P21802	1DJS-A	PROTEIN (FIBROBLAST GROWTH FACTOR RECEPTOR 2)	-63.2729	-1.3625508275151204
P45877	2ESL-A	Peptidyl-prolyl cis-trans isomerase C	-63.2561	-1.3610790545466056
P22303	6CQT-A	Acetylcholinesterase	-63.2546	-1.3609476462458454
P53350	5TA6-A	Serine/threonine-protein kinase PLK1	-63.1915	-1.3554197370605294
O95271	6QXU-A	TANKYRASE-1	-63.1863	-1.354964188284561
P25774	1NPZ-A	Cathepsin S	-63.1788	-1.3543071467807597
Q13237	5JIZ-A	cGMP-dependent protein kinase 2	-63.1766	-1.354114414606311
P14735	6BF7-A	Insulin-degrading enzyme	-63.1763	-1.3540881329461587
P43005	6S3Q-B	Excitatory amino acid transporter 3	-63.1542	-1.3521520506482914
P49789	4FIT-A	FRAGILE HISTIDINE TRIAD PROTEIN	-63.1098	-1.348262364945787
O00482	6VIF-A	FTZ-F1 related protein	-63.1054	-1.3478769005968905
Q16772	2VCV-B	GLUTATHIONE S-TRANSFERASE A3	-63.0955	-1.3470096058118726
P08709	5PAW-B	Coagulation factor VII heavy chain	-63.084	-1.3460021421727106
O14561	5XTC-X	Acyl carrier protein, mitochondrial	-63.0495	-1.3429797512552242
Q99986	6CQH-A	Serine/threonine-protein kinase VRK1	-63.0476	-1.342813300740928
Q8NET8	6UW9-A	Transient receptor potential cation channel subfamily V member 3	-63.0358	-1.341779555441614
P49759	6TW2-E	Dual specificity protein kinase CLK1	-63.0249	-1.3408246551227558
P34897	6QVG-A	Serine hydroxymethyltransferase, mitochondrial	-63.0227	-1.3406319229483072
Q03164	6KIV-K	Histone-lysine N-methyltransferase 2A	-63.0089	-1.3394229665813124
P20618	5LF7-Z	Proteasome subunit beta type-1	-62.9987	-1.3385293901361428
P09936	4JKJ-A	Ubiquitin carboxyl-terminal hydrolase isozyme L1	-62.9546	-1.3346659860937908
P29274	6MH8-A	Human A2a adenosine receptor T4L chimera	-62.9145	-1.3311530041867994
P02689	6XVS-A	Myelin P2 protein	-62.8873	-1.328770133666347
P50750	6CYT-A	Cell division protein kinase 9	-62.8702	-1.3272720790376795
Q9UM73	6E0R-A	ALK tyrosine kinase receptor	-62.8674	-1.3270267835429277
Q08209	1M63-E	SERINE/THREONINE PROTEIN PHOSPHATASE 2B CATALYTIC SUBUNIT, ALPHA ISOFORM	-62.865	-1.326816530261711
Q86V25	6J4P-A	Tubulinyl-Tyr carboxypeptidase 2	-62.8536	-1.3258178271759329
P36639	6GLE-A	7,8-dihydro-8-oxoguanine triphosphatase	-62.845	-1.325064419584907
P24468	3CJW-A	COUP transcription factor 2	-62.8425	-1.3248454057503067
P07332	6JMF-A	Proto-oncogene tyrosine-protein kinase Fes/Fps	-62.8216	-1.3230144500930467
P04035	2Q6B-B	PROTEIN (HMG-COA REDUCTASE)	-62.7922	-1.3204388473981457
Q86TU7	6MBL-A	Histone-lysine N-methyltransferase setd3	-62.7819	-1.3195365103995915
Q8NBL1	5L0R-A	Protein O-glucosyltransferase 1	-62.7517	-1.3168908232776182
P06401	1A28-A	Progesterone receptor	-62.7434	-1.316163697346745
O75907	6VP0-E	Diacylglycerol O-acyltransferase 1	-62.7427	-1.3161023734730566
P54753	5L6P-A	Ephrin type-B receptor 3	-62.7416	-1.3160060073858324
Q92731	1X7J-B	Estrogen receptor beta	-62.7316	-1.3151299520474309
Q59H18	6B5J-A	Serine/threonine-protein kinase TNNI3K	-62.7293	-1.3149284593195985
O14732	2DDK-A	Inositol monophosphatase 2	-62.6863	-1.311161421364471
P08263	1GSE-A	Glutathione S-transferase A1	-62.6826	-1.310837280889262
Q13546	4ITI-A	Receptor-interacting serine/threonine-protein kinase 1	-62.6713	-1.309847338356868
P41227	6C95-B	N-alpha-acetyltransferase 10	-62.6691	-1.3096546061824197
Q9NZH8, Q9UBH0	4P0J-A	Interleukin-36 receptor antagonist/Interleukin-36 gamma chimera protein	-62.6681	-1.3095670006485796
Q9NZJ5	4X7J-A	Eukaryotic translation initiation factor 2-alpha kinase 3,Eukaryotic translation initiation factor 2-alpha kinase 3	-62.6265	-1.3059226104408277
P10721	6MOB-A	Mast/stem cell growth factor receptor Kit,Mast/stem cell growth factor receptor Kit	-62.6185	-1.305221766170106
P0CG30	1LJR-A	GLUTATHIONE S-TRANSFERASE	-62.6155	-1.3049589495685856
O60885	5T35-A	Bromodomain-containing protein 4	-62.6037	-1.303925204269272
O15264	5EKN-A	Mitogen-activated protein kinase 13	-62.6034	-1.3038989226091195
Q9UKE5	5AX9-A	TRAF2 and NCK-interacting protein kinase	-62.6014	-1.303723711541439
Q07912	1U4D-A	Activated CDC42 kinase 1	-62.5191	-1.2965137761063923
P04278	6PYF-A	Sex hormone-binding globulin	-62.4949	-1.2943937221874602
P00439	6HYC-D	Phenylalanine-4-hydroxylase	-62.4497	-1.2904339520578838
P60568	1M48-A	Interleukin-2	-62.4412	-1.2896893050202425
Q06187	6X3N-A	Tyrosine-protein kinase BTK	-62.4307	-1.2887694469149205
Q9Y6F1	3C49-A	Poly [ADP-ribose] polymerase 3	-62.4202	-1.2878495888095989
Q8NEZ4	5F59-A	Histone-lysine N-methyltransferase 2C	-62.4065	-1.286649392995988
P14324	4NFI-F	Farnesyl pyrophosphate synthase	-62.4053	-1.2865442663553794
P28907	3OFS-A	ADP-ribosyl cyclase 1	-62.3715	-1.2835831993115816
P43250	3NYN-A	G protein-coupled receptor kinase 6	-62.3674	-1.2832240166228372
P02042	1SHR-B	Hemoglobin delta chain	-62.3618	-1.2827334256333325
P35610	6P2J-B	Sterol O-acyltransferase 1	-62.3274	-1.2797197952692294
Q9UMX1	4BL8-A	MALTOSE-BINDING PERIPLASMIC PROTEIN, SUPPRESSOR OF FUSED HOMOLOG	-62.3244	-1.279456978667709
O95711	3B2D-D	Lymphocyte antigen 86	-62.3141	-1.2785546416691556
P09960	2VJ8-A	Leukotriene A-4 hydrolase	-62.2941	-1.276802530992352
P69892	4MQJ-B	Hemoglobin subunit gamma-2	-62.2832	-1.2758476306734938
Q96EK6	3CXQ-A	Glucosamine 6-phosphate N-acetyltransferase	-62.2823	-1.2757687856930375
P19801	3MPH-A	Amiloride-sensitive amine oxidase	-62.258	-1.2736399712207214
Q01484	4D8O-A	Ankyrin-2	-62.2475	-1.2727201131153996
P42574	2CDR-A	Procaspase-3	-62.2355	-1.2716688467093171
Q9UI95	6BI7-A	Mitotic spindle assembly checkpoint protein MAD2B	-62.2275	-1.2709680024385956
P0CG29	4MPF-A	Glutathione S-transferase theta-2	-62.2042	-1.2689267935001196
P28222	5V54-B	5-hydroxytryptamine receptor 1B,OB-1 fused 5-HT1b receptor,5-hydroxytryptamine receptor 1B	-62.1875	-1.2674637810849885
P06734	2H2T-B	Low affinity immunoglobulin epsilon Fc receptor	-62.1612	-1.2651597555449918
P62873	5UZ7-B	Guanine nucleotide-binding protein G(I)/G(S)/G(T) subunit beta-1	-62.1513	-1.264292460759974
P37173	5QIN-A	TGF-beta receptor type-2	-62.1375	-1.2630835043929798
Q14680	4D2V-B	MATERNAL EMBRYONIC LEUCINE ZIPPER KINASE	-62.1141	-1.2610335349011192
O15294	4XIF-A	UDP-N-acetylglucosamine--peptide N-acetylglucosaminyltransferase 110 kDa subunit	-62.1124	-1.260884605493591
P21549	4I8A-A	Serine-pyruvate aminotransferase	-62.1037	-1.2601224373491815
P05156	5O32-J	Complement factor I	-62.0809	-1.2581250311776253
O43175	6RIH-B	D-3-phosphoglycerate dehydrogenase	-62.0579	-1.2561101038993008
Q06124	4OHD-A	Tyrosine-protein phosphatase non-receptor type 11	-62.0472	-1.2551727246872109
P21397	2BXR-A	AMINE OXIDASE [FLAVIN-CONTAINING] A	-62.0349	-1.254095176620977
P03886	5XTD-s	NADH-ubiquinone oxidoreductase chain 1	-62.0225	-1.253008868001359
P11362	6MZQ-A	Fibroblast growth factor receptor 1	-62.0159	-1.2524306714780138
P07148	6MP4-F	Fatty acid-binding protein, liver	-62.0043	-1.2514144472854676
P01112	4Q21-A	Transforming protein p21/H-Ras-1	-62.0031	-1.2513093206448596
P54646	3AQV-A	5'-AMP-activated protein kinase catalytic subunit alpha-2	-61.9953	-1.2506259974809055
P20701	1ZOO-A	LEUKOCYTE ADHESION GLYCOPROTEIN	-61.9807	-1.2493469566868391
P05413	3WXQ-A	MUSCLE FATTY ACID BINDING PROTEIN	-61.9796	-1.2492505905996147
Q99720	6DJZ-B	Sigma non-opioid intracellular receptor 1	-61.9523	-1.2468589595257782
O00206	3ULA-A	Toll-like receptor 4, Variable lymphocyte receptor B	-61.8945	-1.2417953596698157
P24666	5KQL-A	Low molecular weight phosphotyrosine protein phosphatase	-61.8851	-1.240971867651718
O76054	4OMJ-A	SEC14-like protein 2	-61.8809	-1.2406039244095888
P22102	1MEN-A	PHOSPHORIBOSYLGLYCINAMIDE FORMYLTRANSFERASE	-61.8803	-1.2405513610892849
P98170	5C3K-A	Baculoviral IAP repeat-containing protein 4	-61.8594	-1.238720405432025
O94804	5AJQ-A	Serine/threonine-protein kinase 10	-61.8582	-1.2386152787914169
P04062	2NT1-A	Glucosylceramidase	-61.851	-1.2379845189477676
P42345	5GPG-B	Serine/threonine-protein kinase mTOR	-61.8074	-1.234164917672336
P05121	1B3K-A	PLASMINOGEN ACTIVATOR INHIBITOR 1	-61.8	-1.2335166367219184
P49638	1OIZ-A	Alpha-tocopherol transfer protein	-61.781	-1.231852131578955
O75460	6HV0-A	Serine/threonine-protein kinase/endoribonuclease IRE1	-61.7748	-1.231308977269146
O14733	6QFT-A	Dual specificity mitogen-activated protein kinase kinase 7	-61.7747	-1.2313002167157625
P21554	5XRA-A	Cannabinoid receptor 1,Flavodoxin,Cannabinoid receptor 1	-61.7667	-1.2305993724450406
P08397	5M6R-A	Porphobilinogen deaminase	-61.7326	-1.22761202374109
Q9UPN9	3U5M-A	E3 ubiquitin-protein ligase TRIM33	-61.7193	-1.2264468701410156
O00451	6Q2O-D	GDNF family receptor alpha-2	-61.6922	-1.2240727601739472
Q9NZL9	2YDY-A	Methionine adenosyltransferase 2 subunit beta	-61.6487	-1.220261919451899
Q9NT68	6VHH-A	Teneurin-2	-61.6474	-1.2201480322579068
P37268	3WEK-A	Squalene synthase	-61.629	-1.2185360904352476
P08069	4D2R-A	Insulin-like growth factor 1 receptor	-61.6253	-1.2182119499600392
Q6B0I6	3DXT-A	Lysine-specific demethylase 4D	-61.6156	-1.2173621762817892
Q9H3H5	5O5E-A	UDP-N-acetylglucosamine--dolichyl-phosphate N-acetylglucosaminephosphotransferase	-61.6076	-1.2166613320110675
P04180	4XX1-A	Phosphatidylcholine-sterol acyltransferase	-61.6015	-1.216126938254643
P49366	6XXL-B	Deoxyhypusine synthase	-61.5731	-1.2136389410935813
P12724	2KB5-A	Eosinophil cationic protein	-61.5638	-1.212824209628868
P37023	3MY0-A	Serine/threonine-protein kinase receptor R3	-61.4859	-1.205999738542718
Q9UQB9	6GR8-A	Aurora kinase C	-61.4698	-1.204589289447891
Q9Y3Q4	4KL1-A	Potassium/sodium hyperpolarization-activated cyclic nucleotide-gated channel 4	-61.4535	-1.2031613192462958
P24158	1FUJ-C	PR3	-61.4519	-1.203021150392152
O60551	6PAU-A	Glycylpeptide N-tetradecanoyltransferase 2	-61.4261	-1.200760927619075
P21359	2E2X-B	Neurofibromin	-61.3578	-1.1947774696577904
Q15661	4MPW-A	Tryptase beta 2	-61.3573	-1.1947336668908708
Q9HAB8	1P9O-B	Phosphopantothenoylcysteine synthetase	-61.3474	-1.193866372105853
P48740	4KKD-A	Mannan-binding lectin serine protease 3	-61.3376	-1.1930078378742193
P49427	4MDK-A	Ubiquitin-conjugating enzyme E2 R1	-61.3303	-1.192368317477186
P02776	1F9Q-C	PLATELET FACTOR 4	-61.3081	-1.190423474625934
P63316	2JT3-A	Troponin C	-61.2733	-1.1873748020482957
Q09328	5ZIB-A	Alpha-1,6-mannosylglycoprotein 6-beta-N-acetylglucosaminyltransferase A	-61.2709	-1.1871645487670788
P06312	1LVE-A	IMMUNOGLOBULIN LIGHT CHAIN VARIABLE DOMAIN	-61.2593	-1.1861483245745332
P49760	3NR9-A	Dual specificity protein kinase CLK2	-61.2485	-1.185202184809059
P04818	3GH0-A	Thymidylate synthase	-61.2306	-1.18363404575332
P08311	1T32-A	cathepsin G	-61.2227	-1.182941962035983
P16083	4QOE-B	NRH dehydrogenase [quinone] 2	-61.2158	-1.1823374838524852
Q9UGM1	4UY2-A	NEURONAL ACETYLCHOLINE RECEPTOR SUBUNIT ALPHA-9	-61.2158	-1.1823374838524852
Q9H2X3	1SL6-A	C-type lectin DC-SIGNR	-61.1857	-1.1797005572838954
P49915	2VXO-B	GMP SYNTHASE [GLUTAMINE-HYDROLYZING]	-61.1646	-1.1778520805198678
P39086	2ZNU-A	Glutamate receptor, ionotropic kainate 1	-61.137	-1.1754341677858788
P10144	1IAU-A	GRANZYME B	-61.0845	-1.1708348772592694
P09237	1MMQ-A	MATRILYSIN	-61.0837	-1.1707647928321974
Q8NCC3	4X90-A	Group XV phospholipase A2	-61.0645	-1.169082766582466
Q96BI3	5FN4-C	Gamma-secretase subunit APH-1A	-61.0592	-1.1686184572531126
P07288	2ZCL-P	Prostate-specific antigen	-61.0482	-1.167654796380871
Q14232	6O81-H	Translation initiation factor eIF-2B subunit alpha	-61.0399	-1.1669276704499976
P08913, P18089	6K42-R	Alpha-2A adrenergic receptor,Endolysin,Alpha-2B adrenergic receptor,Alpha-2B adrenergic receptor	-60.9947	-1.1629679003204214
P09455	5HBS-A	Retinol-binding protein 1	-60.9894	-1.1625035909910686
Q16773	1W7L-A	Kynurenine--oxoglutarate transaminase 1	-60.9513	-1.1591658201517576
Q13825	1HZD-D	Methylglutaconyl-CoA hydratase	-60.8857	-1.1534188971318415
Q13133	5AVI-C	Oxysterols receptor LXR-alpha	-60.8843	-1.1532962493844656
P21917	5WIU-A	D(4) dopamine receptor, soluble cytochrome b562 chimera	-60.8827	-1.153156080530321
G1RH57	5X8W-A	Nuclear receptor ROR-gamma	-60.8773	-1.1526830106475838
O15111	5TQY-A	Inhibitor of nuclear factor kappa-B kinase subunit alpha	-60.8771	-1.152665489540816
P35968	3DTW-A	Vascular endothelial growth factor receptor 2	-60.8749	-1.1524727573663671
O75608	6QGO-B	Acyl-protein thioesterase 1	-60.8694	-1.1519909269302464
O95749	2Q80-F	Geranylgeranyl pyrophosphate synthase	-60.8285	-1.148407860596183
P49674	4HOK-A	Casein kinase I isoform epsilon	-60.8234	-1.1479610723735982
P06493	6GU6-A	Cyclin-dependent kinase 1	-60.822	-1.1478384246262223
Q9BXW6	5ZM7-A	Oxysterol-binding protein-related protein 1	-60.7903	-1.1450613292034886
Q12834	6Q6H-R	Cell division cycle protein 20 homolog	-60.7671	-1.1430288808183962
P50440	9JDW-A	PROTEIN (L-ARGININE:GLYCINE AMIDINOTRANSFERASE)	-60.7541	-1.1418900088784738
O75306	5XTD-Q	NADH dehydrogenase [ubiquinone] iron-sulfur protein 2, mitochondrial	-60.7073	-1.137790069894753
P41180	5K5T-A	Extracellular calcium-sensing receptor	-60.7012	-1.137255676138328
Q12830	5H6Y-A	Nucleosome-remodeling factor subunit BPTF	-60.6957	-1.1367738457022074
O96017	2XM8-A	SERINE/THREONINE-PROTEIN KINASE CHK2	-60.6882	-1.136116804198406
Q8WWQ0	5RJL-A	PH-interacting protein	-60.6798	-1.1353809177141485
Q9NR97	5AWD-A	Toll-like receptor 8	-60.6694	-1.1344698201622108
Q5T1C6	4GAH-B	Thioesterase superfamily member 4	-60.6658	-1.1341544402403856
P01584	3O4O-A	Interleukin-1 beta	-60.65	-1.1327702728057107
Q05397	3BZ3-A	Focal adhesion kinase 1	-60.6474	-1.1325424984177264
Q96C86	1XML-A	Scavenger mRNA-decapping enzyme DcpS	-60.6417	-1.1320431468748375
P17787	5KXI-B	Neuronal acetylcholine receptor subunit beta-2	-60.6385	-1.131762809166549
O43809	5R65-A	Cleavage and polyadenylation specificity factor subunit 5	-60.6324	-1.1312284154101235
O75521	4U19-B	Enoyl-CoA delta isomerase 2	-60.5378	-1.1229409319088426
Q6P988	6R8P-A	Protein notum homolog	-60.5178	-1.1211888212320391
P28062	5L5V-Y	Proteasome subunit beta type-8,Proteasome subunit beta type-5	-60.5161	-1.121039891824511
Q15303	3BBT-B	Receptor tyrosine-protein kinase erbB-4	-60.5083	-1.1203565686605572
Q92793	5W0E-A	CREB-binding protein	-60.503	-1.1198922593312044
P56373	5SVK-A	P2X purinoceptor 3	-60.4949	-1.119182654507099
P52298	1N52-B	20 KDA NUCLEAR CAP BINDING PROTEIN	-60.4706	-1.1170538400347825
Q9UNA0	3HY9-A	A disintegrin and metalloproteinase with thrombospondin motifs 5	-60.4624	-1.116335474657293
Q6P179	5CU5-A	Endoplasmic reticulum aminopeptidase 2	-60.461	-1.1162128269099167
P55201	5O5F-A	Peregrin	-60.4597	-1.1160989397159244
Q15120	1Y8O-A	[Pyruvate dehydrogenase [lipoamide]] kinase isozyme 3	-60.4267	-1.1132079570991984
P78356	3X08-A	Phosphatidylinositol 5-phosphate 4-kinase type-2 beta	-60.4193	-1.1125596761487813
P22894	1KBC-A	MATRIX METALLO PROTEINASE-8 (MET80 FORM)	-60.4072	-1.1114996491893154
P15498	6NEW-A	Proto-oncogene vav	-60.3629	-1.1076187240401951
Q8N300	6J7B-B	Small vasohibin-binding protein	-60.3421	-1.1057965289363196
Q9H4A3	5WE8-A	Serine/threonine-protein kinase WNK1	-60.3337	-1.105060642452062
P00367	1NR1-D	Glutamate dehydrogenase 1	-60.3301	-1.1047452625302374
P07711	2NQD-B	Cathepsin L	-60.3105	-1.1030281940669695
P14780	2OVX-A	Matrix metalloproteinase-9 (MMP-9) (92 kDa type IV collagenase) (92 kDa gelatinase) (Gelatinase B) (GELB)	-60.3077	-1.102782898572217
Q92542	5FN4-A	Nicastrin	-60.306	-1.1026339691646887
P51531	2DAT-A	Possible global transcription activator SNF2L2	-60.3017	-1.1022572653691758
O60741	5U6P-A	Potassium/sodium hyperpolarization-activated cyclic nucleotide-gated channel 11	-60.2894	-1.1011797173029418
P10826	5UAN-B	Retinoic acid receptor beta	-60.2767	-1.1000671270231714
Q9UDX3	4TLG-A	SEC14-like protein 4	-60.2717	-1.099629099353971
Q9ULV1	5BPQ-A	Frizzled-4/Rubredoxin chimeric protein	-60.2558	-1.098236171365912
Q15782	4P8V-A	CHITINASE-3-LIKE PROTEIN 2	-60.2262	-1.0956430475642425
P37840	3Q28-A	Maltose-binding periplasmic protein/alpha-synuclein chimeric protein	-60.1875	-1.0922527134046276
P04626	3RCD-A	Receptor tyrosine-protein kinase erbB-2	-60.1779	-1.091411700279762
P35790	5EQP-B	CHOLINE KINASE ALPHA	-60.1684	-1.09057944770828
P08581	2WKM-A	Hepatocyte growth factor receptor	-60.1117	-1.0856122139395417
Q16644	3SHE-A	MAP kinase-activated protein kinase 3	-60.0825	-1.083054132351409
P36544	5AFH-A	ACETYLCHOLINE-BINDING PROTEIN, NEURONAL ACETYLCHOLINE RECEPTOR SUBUNIT ALPHA-7	-60.0763	-1.0825109780415998
O00255	6BY8-A	Menin	-60.064	-1.0814334299753652
P03891	5XTD-i	NADH-ubiquinone oxidoreductase chain 2	-60.0523	-1.0804084452294354
O95822	4F0X-D	Malonyl-CoA decarboxylase, mitochondrial	-60.047	-1.079944135900082
Q9NRG4	5ARG-A	N-lysine methyltransferase SMYD2	-60.0254	-1.078051856369134
Q13976	6BDL-A	cGMP-dependent protein kinase 1	-60.0123	-1.0769042238758282
P01008	2GD4-I	ANTITHROMBIN	-60.0056	-1.0763172667990988
P51857	3CAS-A	3-oxo-5-beta-steroid 4-dehydrogenase	-59.9939	-1.0752922820531683
P62993	3IN8-A	Growth factor receptor-bound protein 2	-59.9861	-1.0746089588892151
P23284	1CYN-A	PEPTIDYL-PROLYL CIS-TRANS ISOMERASE B	-59.9737	-1.073522650269597
O14949	5XTE-N	Cytochrome b-c1 complex subunit 8	-59.9604	-1.0723574966695224
P08253	1QIB-A	72 kDa type IV collagenase	-59.9443	-1.0709470475746954
Q16602	3N7S-A	Calcitonin gene-related peptide type 1 receptor	-59.9441	-1.0709295264679275
P40306	6AVO-B	Proteasome subunit beta type-10,Proteasome subunit beta type-2	-59.939	-1.0704827382453426
Q9Y223	3EO3-B	Bifunctional UDP-N-acetylglucosamine 2-epimerase/N-acetylmannosamine kinase	-59.9366	-1.070272484964126
P45984	3NPC-A	Mitogen-activated protein kinase 9	-59.9096	-1.067907135550441
P06239	1QPJ-A	Proto-oncogene tyrosine-protein kinase LCK	-59.8687	-1.0643240692163778
P23467	2I4H-A	Receptor-type tyrosine-protein phosphatase beta	-59.8669	-1.0641663792554656
P35270	6I6P-B	Sepiapterin reductase	-59.8614	-1.063684548819345
P30542	5N2S-A	Soluble cytochrome b562,Adenosine receptor A1	-59.8558	-1.0631939578298395
Q9P2J5	6LPF-A	Leucine--tRNA ligase, cytoplasmic	-59.8377	-1.0616082976673322
P49419	4ZUK-A	Alpha-aminoadipic semialdehyde dehydrogenase	-59.8219	-1.0602241302326574
P49761	6Z53-A	DUAL SPECIFICITY PROTEIN KINASE CLK3	-59.8162	-1.0597247786897686
P23470	3QCH-A	Receptor-type tyrosine-protein phosphatase gamma	-59.8065	-1.0588750050115188
P41235	4B7W-B	HEPATOCYTE NUCLEAR FACTOR 4-ALPHA	-59.7936	-1.0577448936249805
O15540	1FDQ-A	FATTY ACID-BINDING PROTEIN, BRAIN	-59.7924	-1.0576397669843722
P27037	3Q4T-A	Activin receptor type-2A	-59.7689	-1.055581036939128
Q96T66	1NUT-B	FKSG76	-59.7678	-1.055484670851904
P50336	3NKS-A	Protoporphyrinogen oxidase	-59.7652	-1.0552568964639193
P11586	1DIG-B	METHYLENETETRAHYDROFOLATE DEHYDROGENASE / CYCLOHYDROLASE	-59.7647	-1.055213093696999
Q6P2P2	6PDM-A	Protein arginine N-methyltransferase 9	-59.7306	-1.0522257449930492
P40337	6HAX-B	Von Hippel-Lindau disease tumor suppressor	-59.722	-1.0514723374020236
Q9H8M2	4Z6I-A	Bromodomain-containing protein 9	-59.71	-1.0504210709959414
Q16658	6I10-A	Fascin	-59.694	-1.0490193824544989
Q13153	5DFP-A	SERINE/THREONINE-PROTEIN KINASE PAK-ALPHA	-59.6815	-1.0479243132814962
Q16763	6QHK-A	Ubiquitin-conjugating enzyme E2 S	-59.6727	-1.0471533845837024
P52294	3TJ3-A	Importin subunit alpha-1	-59.6657	-1.046540145846821
A8K008	4O5L-H	B43 HEAVY CHAIN	-59.6632	-1.0463211320122212
Q96CA5	3F7H-A	Baculoviral IAP repeat-containing protein 7	-59.5974	-1.040556687885537
Q07011	6MHR-F	Tumor necrosis factor receptor superfamily member 9	-59.5968	-1.0405041245652331
Q9BYE2	6KD5-B	Transmembrane protease serine 13	-59.5781	-1.0388659010824215
Q13572	2QB5-A	Inositol-tetrakisphosphate 1-kinase	-59.571	-1.038243901792156
Q08345	5BVO-A	EPITHELIAL DISCOIDIN DOMAIN-CONTAINING RECEPTOR 1	-59.5566	-1.0369823821048578
P52732	2XAE-A	KINESIN-LIKE PROTEIN KIF11	-59.5253	-1.03424032889566
Q16548	3MQP-A	Bcl-2-related protein A1	-59.5094	-1.032847400907601
P51449, Q15788	6P9F-A	Nuclear receptor ROR-gamma, Steroid receptor coactivator 1 fusion	-59.4933	-1.031436951812774
P19652	3APX-A	Alpha-1-acid glycoprotein 2	-59.4905	-1.0311916563180217
P25105	5ZKQ-A	Platelet-activating factor receptor,Endolysin,Endolysin,Platelet-activating factor receptor	-59.4857	-1.030771149755589
P29375	6DQ4-A	Linked KDM5A Jmj Domain	-59.4599	-1.028510926982512
P05091	1NZX-B	Aldehyde dehydrogenase	-59.4485	-1.0275122238967342
Q9UHD2	6CQ5-A	Serine/threonine-protein kinase TBK1	-59.4452	-1.0272231256350617
Q07889	6CUR-B	Son of sevenless homolog 1	-59.4419	-1.026934027373389
P10147	4RA8-A	C-C motif chemokine 3	-59.4298	-1.0258740004139228
P00736	1MD8-A	C1R COMPLEMENT SERINE PROTEASE	-59.4194	-1.024962902861985
Q01469	4LKP-A	Fatty acid-binding protein, epidermal	-59.4177	-1.0248139734544568
Q99835	5L7D-A	Smoothened homolog	-59.414	-1.024489832979248
P11926	5BWA-A	Ornithine decarboxylase	-59.4115	-1.0242708191446472
Q9Y5K2	6NVB-A	Kallikrein-4	-59.4023	-1.0234648482333175
Q14914	1ZSV-A	NADP-dependent leukotriene B4 12-hydroxydehydrogenase	-59.396	-1.0229129333701248
P53602	3D4J-B	Diphosphomevalonate decarboxylase	-59.3858	-1.0220193569249552
P05106	4G1M-B	Integrin beta-3	-59.381	-1.021598850362522
P04439	5EU4-A	HLA class I histocompatibility antigen, A-2 alpha chain	-59.353	-1.019145895414997
Q9NZU7	3OX5-A	Calcium-binding protein 1	-59.3271	-1.0168769120885364
P41145	6B73-A	Kappa opioid receptor	-59.3063	-1.0150547169846604
Q8IU85	6T6F-A	Calcium/calmodulin-dependent protein kinase type 1D	-59.3059	-1.0150196747711244
Q13569	1WYW-A	G/T mismatch-specific thymine DNA glycosylase	-59.3028	-1.0147480976162195
P55055, Q15596	5I4V-A	Oxysterols receptor LXR-beta,Nuclear receptor coactivator 2	-59.2937	-1.0139508872582743
P08574	5XTE-U	Cytochrome c1, heme protein, mitochondrial	-59.2809	-1.01282953642512
P50225	1Z28-A	Phenol-sulfating phenol sulfotransferase 1	-59.2487	-1.010008638235466
Q460N3	3BLJ-A	Poly [ADP-ribose] polymerase 15	-59.2303	-1.0083966964128066
Q16584	6AQB-B	Chimera protein of MLK3-SH3 and MIP (E.C.2.7.11.25)	-59.2243	-1.0078710632097656
P60891	2HCR-A	Ribose-phosphate pyrophosphokinase I	-59.2183	-1.0073454300067244
Q15554	5WQD-A	Telomeric repeat-binding factor 2	-59.2012	-1.0058473753780577
P06276	2J4C-A	Cholinesterase	-59.1832	-1.0042704757689342
P54760	3ZEW-A	Ephrin type-B receptor 4	-59.1784	-1.0038499692065015
P02788	1B0L-A	Lactotransferrin	-59.1495	-1.0013181692785205
P30711	2C3T-B	GLUTATHIONE S-TRANSFERASE THETA 1	-59.131	-0.9996974669024769
P30556	4YAY-A	Soluble cytochrome b562,Type-1 angiotensin II receptor	-59.1206	-0.9987863693505392
P07333	4HW7-A	Macrophage colony-stimulating factor 1 receptor	-59.062	-0.993652685067504
P49368	6NR8-K	T-complex protein 1 subunit gamma	-59.0543	-0.9929781224569348
Q9Y6Y9	3ULA-D	Lymphocyte antigen 96	-59.0535	-0.9929080380298628
Q9BPX1	5O72-A	17-beta-hydroxysteroid dehydrogenase 14	-59.0494	-0.992548855341118
P78536	2OI0-A	ADAM 17	-59.0323	-0.9910508007124508
Q12931	7C04-A	Heat shock protein 75 kDa, mitochondrial	-59.0188	-0.9898681260056084
P05107	5E6U-B	Integrin beta-2	-59.0052	-0.9886766907453822
P51813	3SXS-A	Cytoplasmic tyrosine-protein kinase BMX	-58.9969	-0.9879495648145082
O75385	6MNH-A	Serine/threonine-protein kinase ULK1	-58.9933	-0.9876341848926836
P35030	5C67-A	PRSS3 protein	-58.9752	-0.9860485247301768
P11310		Acyl-CoA dehydrogenase, medium-chain specific, mitochondrial	-58.9701	-0.985601736507592
Q9Y5S2	4UAL-A	Serine/threonine-protein kinase MRCK beta	-58.9616	-0.98485708946995
Q9NZ08	6Q4R-A	Endoplasmic reticulum aminopeptidase 1,Endoplasmic reticulum aminopeptidase 1	-58.9584	-0.9845767517616614
O94768	3LM5-A	Serine/threonine-protein kinase 17B	-58.9313	-0.9822026417945928
P0DJD7	3UTL-A	PEPSIN 3A	-58.9164	-0.9808973193403744
P51449, Q15596	5VQK-A	Nuclear receptor ROR-gamma, SRC2 chimera	-58.8832	-0.9779888156168802
Q9UJ71	3P7H-A	C-type lectin domain family 4 member K	-58.8794	-0.9776559145882872
P08100	6CMO-R	chimera protein of Soluble cytochrome b562 and Rhodopsin	-58.8417	-0.9743531859625127
Q96EB6	4ZZI-A	NAD-dependent protein deacetylase sirtuin-1	-58.8381	-0.9740378060406876
Q9UGL1	5FZB-A	LYSINE-SPECIFIC DEMETHYLASE 5B	-58.8258	-0.9729602579744536
O00522	4HDQ-A	Krev interaction trapped protein 1	-58.7834	-0.96924578333963
P30566	2VD6-C	ADENYLOSUCCINATE LYASE	-58.7707	-0.9681331930598596
Q04724	5MWJ-A	TRANSDUCIN-LIKE ENHANCER PROTEIN 1	-58.7668	-0.9677915314778832
P06865	2GJX-A	Beta-hexosaminidase subunit alpha	-58.7532	-0.9666000962176564
P25098	5WG3-A	Beta-adrenergic receptor kinase 1	-58.7045	-0.96233370671964
Q9Y2Q0	6K7M-A	Phospholipid-transporting ATPase	-58.7038	-0.9622723828459516
O14727	3J2T-D	Apoptotic protease-activating factor 1	-58.66	-0.9584352604637516
Q5TA50	4K84-A	Glycolipid transfer protein domain-containing protein 1	-58.6565	-0.9581286410953112
Q9BVG8	5WDE-A	Kinesin-like protein KIFC3	-58.5899	-0.9522941125415552
O60825	5HTK-A	6-phosphofructo-2-kinase/fructose-2,6-bisphosphatase 2	-58.5717	-0.9506996918256638
P28161	2GTU-B	GLUTATHIONE S-TRANSFERASE MU 2	-58.5601	-0.9496834676331176
P49888	1HY3-A	ESTROGEN SULFOTRANSFERASE	-58.5123	-0.9454959231155574
Q10471	4D11-A	Polypeptide N-acetylgalactosaminyltransferase 2	-58.4878	-0.9433495875364728
P03905	5XTD-r	NADH-ubiquinone oxidoreductase chain 4	-58.4658	-0.9414222657919888
P51659	1S9C-A	Peroxisomal multifunctional enzyme type 2	-58.4465	-0.9397314789888732
P53355	4UV0-A	Death-associated protein kinase 1	-58.4093	-0.9364725531300186
Q9UKL6	1LN1-A	Phosphatidylcholine transfer protein	-58.399	-0.9355702161314648
F6IQS1	6TDQ-A	MHC class I antigen	-58.3635	-0.9324602196801384
P08912	6OL9-A	Muscarinic acetylcholine receptor M5, T4 Lysozyme fusion	-58.3584	-0.9320134314575536
Q13131	4RER-A	5'-AMP-activated protein kinase catalytic subunit alpha-1	-58.3337	-0.9298495747717008
Q9BZP6	2YBU-A	ACIDIC MAMMALIAN CHITINASE	-58.3268	-0.9292450965882036
P48426	6OSP-A	PHOSPHATIDYLINOSITOL-5-PHOSPHATE 4-KINASE TYPE-2 ALPHA	-58.2939	-0.9263628745248618
P58154	4HQP-A	Alpha7 nicotinic receptor chimera	-58.268	-0.9240938911984012
P56556	5XTB-E	NADH dehydrogenase [ubiquinone] 1 alpha subcomplex subunit 6	-58.259	-0.9233054413938394
Q14145	4IFN-X	Kelch-like ECH-associated protein 1	-58.2475	-0.9222979777546776
Q9NWW6	2QL6-A	nicotinamide riboside kinase 1	-58.2392	-0.9215708518238036
P04637	5O1B-A	Cellular tumor antigen p53	-58.2369	-0.9213693590959712
P49863	1MZD-A	pro-granzyme K	-58.2327	-0.9210014158538428
O60894, Q16602	5V6Y-A	Maltose-binding periplasmic protein,Receptor activity-modifying protein 1,Calcitonin gene-related peptide type 1 receptor	-58.2075	-0.9187937564010704
P15291	6FWU-A	Beta-1,4-galactosyltransferase 1	-58.1963	-0.91781257442206
O14976	4C59-A	Cyclin-G-associated kinase	-58.1903	-0.917286941219019
Q07820	5MES-A	Maltose/maltodextrin-binding periplasmic protein,Induced myeloid leukemia cell differentiation protein Mcl-1	-58.1707	-0.9155698727557512
Q9NPB1	1MH9-A	5'(3')-deoxyribonucleotidase, mitochondrial	-58.1585	-0.914501085242901
O43293	5A6N-B	Death-associated protein kinase 3	-58.152	-0.91393164927294
Q16288	4YMJ-A	NT-3 growth factor receptor	-58.1515	-0.9138878465060198
Q9H1D0	6BO8-D	Transient receptor potential cation channel subfamily V member 6	-58.1461	-0.9134147766232829
P55210	4JJ8-A	Caspase-7	-58.1432	-0.9131607205751464
P54646, Q13131	5EZV-A	5'-AMP-activated protein kinase catalytic subunit alpha-2/alpha-1 RIM SWAP chimera	-58.131	-0.9120919330622964
P23919	1E9D-A	THYMIDYLATE KINASE	-58.1257	-0.9116276237329436
P07741	1ORE-A	Adenine phosphoribosyltransferase	-58.1161	-0.910786610608078
P08514	2VDQ-A	INTEGRIN ALPHA-IIB	-58.0773	-0.9073875158950788
Q00688	2MPH-A	Peptidyl-prolyl cis-trans isomerase FKBP3	-58.0574	-0.9056441657716592
Q9BXR0	6H42-A	Queuine tRNA-ribosyltransferase catalytic subunit 1	-58.0398	-0.9041023083760718
P00750	5BRR-E	Tissue-type plasminogen activator	-58.0067	-0.901202565205962
P27707	4Q1F-A	Deoxycytidine kinase	-58.004	-0.9009660302645932
Q9P289	3GGF-A	Serine/threonine-protein kinase MST4	-57.992	-0.899914763858511
Q13432	4GOK-G	Protein unc-119 homolog A	-57.9906	-0.899792116111135
P42330	4ZFC-A	Aldo-keto reductase family 1 member C3	-57.9739	-0.8983291036960039
O94788	4X2Q-C	Retinal dehydrogenase 2	-57.9684	-0.8978472732598831
Q04756	2R0L-A	Hepatocyte growth factor activator	-57.9434	-0.8956571349138781
Q9GZL7	6N31-A	Ribosome biogenesis protein WDR12	-57.9313	-0.8945971079544123
P0DMV8	4WV5-A	Heat shock 70kDa protein 1A variant	-57.9083	-0.8925821806760879
P0AEX9	5WQ6-A	MBP tagged hMNDA-PYD	-57.8916	-0.8911191682609568
P08246	1PPF-E	HUMAN LEUKOCYTE ELASTASE	-57.8776	-0.8898926907871947
Q8N884	6MJU-A	Cyclic GMP-AMP synthase	-57.8717	-0.8893758181375372
P61073	3OE9-A	C-X-C chemokine receptor type 4, Lysozyme Chimera	-57.8714	-0.8893495364773856
P31939	1PL0-A	Bifunctional purine biosynthesis protein PURH	-57.8704	-0.889261930943545
P30405	2Z6W-A	PEPTIDYL-PROLYL CIS-TRANS ISOMERASE	-57.8451	-0.8870455109373889
P01308	1XDA-B	INSULIN	-57.8358	-0.8862307794726749
Q9BVS4	6FDO-A	Serine/threonine-protein kinase RIO2	-57.828	-0.8855474563087219
P11216	5IKO-A	Glycogen phosphorylase, brain form	-57.8024	-0.8833047546424129
Q04760	1QIN-B	PROTEIN (LACTOYLGLUTATHIONE LYASE)	-57.8017	-0.8832434307687246
Q9BZX2	6N54-A	Uridine-cytidine kinase 2	-57.7852	-0.8817979394603621
P29016, P29017	5C9J-A	T-cell surface glycoprotein CD1c,T-cell surface glycoprotein CD1b	-57.7821	-0.8815263623054573
Q9P1W9	2IWI-A	SERINE/THREONINE-PROTEIN KINASE PIM-2	-57.7621	-0.8797742516286534
Q9UIK4	6PAW-A	Death-associated protein kinase 2	-57.7565	-0.8792836606391489
Q9H2X6	6P5S-A	Homeodomain-interacting protein kinase 2	-57.7514	-0.8788368724165635
P20718	3TK9-A	Granzyme H	-57.7219	-0.8762525091682782
O76074	3LFV-B	cGMP-specific 3',5'-cyclic phosphodiesterase	-57.6928	-0.8737031881335291
P50991	6NRA-D	T-complex protein 1 subunit delta	-57.6778	-0.8723891051259263
P41279	4Y83-A	Mitogen-activated protein kinase kinase kinase 8	-57.6742	-0.8720737252041018
Q15759	3GC8-A	Mitogen-activated protein kinase 11	-57.6554	-0.8704267411679064
Q06520	2QP4-A	HYDROXYSTEROID SULFOTRANSFERASE	-57.6528	-0.8701989667799219
P16233	1LPB-B	LIPASE	-57.6355	-0.8686833910444869
Q969R5	3CEY-A	Lethal(3)malignant brain tumor-like 2 protein	-57.6045	-0.8659676194954414
Q15109	3O3U-N	Maltose-binding periplasmic protein, Advanced glycosylation end product-specific receptor	-57.593	-0.8649601558562795
P18669	5ZS8-B	Phosphoglycerate mutase 1	-57.5703	-0.8629715102381074
P50052	5UNF-A	Chimera protein of Type-2 angiotensin II receptor and Soluble cytochrome b562	-57.567	-0.8626824119764345
O75604	5XU8-A	Ubiquitin carboxyl-terminal hydrolase 2	-57.5633	-0.8623582715012257
P17706	1L8K-A	T-cell protein-tyrosine phosphatase	-57.5453	-0.8607813718921024
H0Y4R8	5PWC-A	Nuclear autoantigen Sp-100	-57.5433	-0.8606061608244224
Q16740	1TG6-G	Putative ATP-dependent Clp protease proteolytic subunit	-57.5335	-0.8597476265927881
Q15125	6OHU-B	3-beta-hydroxysteroid-Delta(8),Delta(7)-isomerase	-57.5265	-0.859134387855907
A0A0B4J271, P01848	5C09-D	1E6 TCR Alpha Chain	-57.4983	-0.8566639118016142
P19429, P63316	6MV3-A	Troponin C, slow skeletal and cardiac muscles,Troponin I, cardiac muscle chimera	-57.4923	-0.856138278598573
P62333	5VHQ-E	26S proteasome regulatory subunit 10B	-57.4687	-0.8540707879999446
P05230	1DJS-B	Heparin-binding growth factor 1	-57.4628	-0.8535539153502878
P08172	6OIK-R	Muscarinic acetylcholine receptor M2,Apo-cytochrome b562,Muscarinic acetylcholine receptor M2	-57.4325	-0.85089946767493
P09038	1CVS-A	FIBROBLAST GROWTH FACTOR 2	-57.4267	-0.8503913555786569
Q9UI32	4BQM-A	GLUTAMINASE LIVER ISOFORM, MITOCHONDRIAL	-57.419	-0.8497167929680876
P27708	5G1O-E	CAD PROTEIN	-57.4029	-0.8483063438732611
P36222	1NWU-A	Chitinase-3 like protein 1	-57.3864	-0.8468608525648981
P50213	6L59-A	Isocitrate dehydrogenase [NAD] subunit alpha, mitochondrial	-57.3802	-0.846317698255089
Q9NPJ3	3F5O-D	Thioesterase superfamily member 2	-57.3413	-0.8429098429887054
P04406	6ADE-A	Glyceraldehyde-3-phosphate dehydrogenase	-57.3299	-0.8419111399029279
P62942	3FAP-A	Peptidyl-prolyl cis-trans isomerase FKBP1A	-57.3296	-0.8418848582427756
Q9UNN8	4V3D-D	ENDOTHELIAL PROTEIN C RECEPTOR	-57.3126	-0.8403955641674928
P41240	3D7U-A	PROTEIN (C-TERMINAL SRC KINASE)	-57.2949	-0.8388449462185212
P04746	3OLE-A	Pancreatic alpha-amylase	-57.2795	-0.8374958209973825
P19099	6XZ8-A	Cytochrome P450 11B2, mitochondrial	-57.2726	-0.8368913428138851
P49356	2H6H-B	Protein farnesyltransferase beta subunit	-57.2717	-0.8368124978334294
P32298	4YHJ-A	G protein-coupled receptor kinase 4	-57.259	-0.835699907553659
Q9Y6D6	3LTL-A	Brefeldin A-inhibited guanine nucleotide-exchange protein 1	-57.257	-0.8355246964859784
P21730	6C1Q-B	Soluble cytochrome b562, C5a anaphylatoxin chemotactic receptor 1 chimera	-57.2555	-0.8353932881852181
P23141	1YA4-C	Liver carboxylesterase 1	-57.2514	-0.8350341054964733
Q99593	5BQD-B	T-box transcription factor TBX5	-57.2497	-0.834885176088945
Q7RTP6	6ICI-A	[F-actin]-monooxygenase MICAL3	-57.2432	-0.8343157401189842
Q6V1X1	6HP8-A	Dipeptidyl peptidase 8	-57.2295	-0.8331155443053737
Q96LI5	5DV2-A	CCR4-NOT transcription complex subunit 6-like	-57.223	-0.8325461083354123
Q04759	4Q9Z-A	HUMAN PROTEIN KINASE C THETA	-57.2066	-0.8311093775804336
Q9Y617	3E77-B	Phosphoserine aminotransferase	-57.1848	-0.8291995769427177
P48735	5I96-A	Isocitrate dehydrogenase [NADP], mitochondrial	-57.1833	-0.8290681686419574
P09871	4J1Y-A	Complement C1s subcomponent	-57.1749	-0.8283322821576998
Q9UHL4	3N0T-B	Dipeptidyl peptidase 2	-57.1554	-0.8266239742478162
P22314	6DC6-A	Ubiquitin-like modifier-activating enzyme 1	-57.1389	-0.8251784829394532
Q15022, Q15910	5WG6-A	Histone-lysine N-methyltransferase EZH2,Polycomb protein SUZ12 (E.C.2.1.1.43) chimera	-57.1301	-0.8244075542416596
Q13451	4JFI-A	Peptidyl-prolyl cis-trans isomerase FKBP5	-57.1062	-0.8223137819828794
P17948	3HNG-A	Vascular endothelial growth factor receptor 1	-57.095	-0.8213326000038692
Q13285	1YOW-A	Steroidogenic factor 1	-57.0944	-0.8212800366835652
O15527	1KO9-A	8-oxoguanine DNA glycosylase	-57.0772	-0.8197732215015139
P06213	2Z8C-A	Insulin receptor	-57.0719	-0.8193089121721611
P80188	1NGL-A	Neutrophil gelatinase-associated lipocalin	-57.0655	-0.818748236755584
Q14416	5KZQ-A	Metabotropic glutamate receptor 2	-57.0601	-0.8182751668728468
O95696	3RCW-A	Bromodomain-containing protein 1	-57.0581	-0.8180999558051669
Q02153	5MNW-A	Guanylate cyclase soluble subunit beta-1	-57.0577	-0.8180649135916302
P21964	4PYJ-A	Catechol O-methyltransferase	-57.04	-0.8165142956426593
P55072	6G30-A	Transitional endoplasmic reticulum ATPase	-57.0095	-0.8138423268605341
Q5JP69	2ODP-A	Complement C2	-56.997	-0.8127472576875316
Q15369	3ZNG-B	Transcription elongation factor B polypeptide 1	-56.956	-0.8091554308000845
P25440	6DDI-B	Bromodomain-containing protein 2	-56.9304	-0.8069127291337754
P53634	2DJG-C	Dipeptidyl-peptidase 1	-56.8924	-0.8035837188478488
Q16651	3E0P-B	Prostasin	-56.8855	-0.8029792406643516
Q96DE0	3COU-A	Nucleoside diphosphate-linked moiety X motif 16	-56.8817	-0.8026463396357589
Q9Y5Z0	3ZKI-A	BETA-SECRETASE 2	-56.8811	-0.802593776315455
P25189	3OAI-A	Maltose-binding periplasmic protein, Myelin protein P0	-56.8687	-0.8015074676958361
P48443	2GL8-D	Retinoic acid receptor RXR-gamma	-56.8467	-0.7995801459513523
P10276	5K13-A	Retinoic acid receptor alpha	-56.8448	-0.7994136954370561
P41222	4ORX-A	Prostaglandin-H2 D-isomerase	-56.8316	-0.7982573023903659
P49336-2	5IDN-A	Cyclin-dependent kinase 8	-56.8247	-0.7976528242068684
Q05209	5HDE-A	Tyrosine-protein phosphatase non-receptor type 12	-56.8139	-0.7967066844413943
Q13526	5B3Y-A	Peptidyl-prolyl cis-trans isomerase NIMA-interacting 1,Maltose-binding periplasmic protein	-56.7854	-0.7942099267269497
O75530	5H14-A	Polycomb protein EED	-56.7775	-0.7935178430096123
Q9H2K8	6BDN-A	Serine/threonine-protein kinase TAO3	-56.7593	-0.7919234222937209
P49675	3P0L-A	Steroidogenic acute regulatory protein, mitochondrial	-56.7482	-0.7909510008680944
Q6L8Q7	4Z2B-A	2',5'-phosphodiesterase 12	-56.747	-0.7908458742274864
Q14289	3FZR-A	Protein-tyrosine kinase 2-beta	-56.7195	-0.7884367220468812
P21675	6FIC-T	Transcription initiation factor TFIID subunit 1	-56.6861	-0.7855106972166198
P30519	5UCA-A	Heme oxygenase 2	-56.6813	-0.7850901906541866
P61916	6W5V-D	Epididymal secretory protein E1	-56.6797	-0.784950021800042
O75582	1VZO-A	RIBOSOMAL PROTEIN S6 KINASE ALPHA 5	-56.6592	-0.7831541083563185
O96007	4AP8-D	Molybdopterin synthase catalytic subunit	-56.6543	-0.7827248412405017
P43115	6M9T-A	Prostaglandin E2 receptor EP3 subtype,Soluble cytochrome b562	-56.628	-0.780420815700505
Q96J94	3O3I-X	Piwi-like protein 1	-56.6279	-0.7804120551471206
P09913	4G1T-B	Interferon-induced protein with tetratricopeptide repeats 2	-56.6177	-0.7795184787019511
P25103	6HLL-A	Substance-P receptor,Substance-P receptor	-56.616	-0.7793695492944228
O43314	5DGH-A	Inositol hexakisphosphate and diphosphoinositol-pentakisphosphate kinase 2	-56.613	-0.7791067326929022
P31153	5A19-A	S-adenosylmethionine synthase isoform type-2	-56.599	-0.7778802552191395
P45974	2G43-A	Ubiquitin carboxyl-terminal hydrolase 5	-56.578	-0.7760405390084962
Q9H0J9	2PQF-A	Poly [ADP-ribose] polymerase 12	-56.5699	-0.7753309341843903
Q99895	4H4F-A	Chymotrypsin-C	-56.5411	-0.7728078948097933
P09211	17GS-A	Glutathione S-transferase P	-56.5346	-0.7722384588398319
O96013	4FII-A	Serine/threonine-protein kinase PAK 4	-56.5342	-0.7722034166262959
P61088	6KL4-B	Ubiquitin-conjugating enzyme E2 N	-56.5225	-0.771178431880366
P51970	5XTC-u	NADH dehydrogenase [ubiquinone] 1 alpha subcomplex subunit 8	-56.5175	-0.7707404042111649
Q12879	6IRH-B	Glutamate receptor ionotropic, NMDA 2A	-56.504	-0.7695577295043224
P21695	6PYP-A	Glycerol-3-phosphate dehydrogenase [NAD(+)], cytoplasmic	-56.4985	-0.7690758990682016
P11712	5XXI-A	Cytochrome P450 2C9	-56.4826	-0.7676829710801426
Q9H1P3	5ZM8-A	Oxysterol-binding protein-related protein 2	-56.4676	-0.7663688880725398
P02775	1F9P-A	CONNECTIVE TISSUE ACTIVATING PEPTIDE-III	-56.4578	-0.7655103538409062
P09238	1Q3A-A	Stromelysin-2	-56.4545	-0.7652212555792339
Q9HD40	3HL2-B	O-phosphoseryl-tRNA(Sec) selenium transferase	-56.4477	-0.7646255379491202
O00571	6CZ5-A	ATP-dependent RNA helicase DDX3X	-56.4459	-0.7644678479882083
P31327	6UEL-A	Carbamoyl-phosphate synthase [ammonia], mitochondrial	-56.4225	-0.7624178784963479
P20807	6BDT-A	Calpain-3	-56.4192	-0.762128780234675
Q9BY49	1YXM-C	peroxisomal trans 2-enoyl CoA reductase	-56.4189	-0.7621024985745233
O00311	4F9B-A	Cell division cycle 7-related protein kinase,Cell division cycle 7-related protein kinase,Cell division cycle 7-related protein kinase	-56.4039	-0.7607884155669206
Q709F0	2WBI-A	ACYL-COA DEHYDROGENASE FAMILY MEMBER 11	-56.3994	-0.7603941906646398
Q9Y2Z4		Tyrosyl-tRNA synthetase	-56.3818	-0.7588523332690524
Q15418	4NIF-D	Ribosomal protein S6 kinase alpha-1	-56.3589	-0.7568461665441123
P04049	1GUA-B	C-RAF1	-56.3201	-0.7534470718311131
Q8IU60	5QOL-A	DCP2 (NUDT20)	-56.3073	-0.7523257209979589
P41743	6ILZ-A	Protein kinase C iota type	-56.2521	-0.747489895529981
O60895, Q16602	4RWF-A	Maltose transporter subunit, Receptor activity-modifying protein 2, Calcitonin gene-related peptide type 1 receptor fusion protein	-56.2206	-0.7447303212140153
Q8TDX7	6S73-A	Serine/threonine-protein kinase Nek7	-56.2093	-0.7437403786816214
Q15561	6GE4-A	Transcriptional enhancer factor TEF-3	-56.1773	-0.7409370015987359
P48729	5FQD-C	Casein kinase I isoform alpha	-56.1747	-0.7407092272107513
P23471	5AWX-A	Receptor-type tyrosine-protein phosphatase zeta	-56.1555	-0.73902720096102
P00734, P07204	5TO3-B	Prothrombin,Thrombomodulin	-56.1477	-0.7383438777970663
Q8TCD5	2I7D-A	5'(3')-deoxyribonucleotidase, cytosolic type	-56.1318	-0.7369509498090073
Q92871	6CFU-A	Phosphomannomutase 1	-56.1012	-0.7342702204734978
P54829	5OVR-A	Tyrosine-protein phosphatase non-receptor type 5	-56.0791	-0.7323341381756296
P03952	6I44-A	Plasma kallikrein	-56.0758	-0.7320450399139574
Q92830	1F68-A	Histone acetyltransferase KAT2A	-56.0698	-0.7315194067109163
Q96P09	1XB1-E	Baculoviral IAP repeat-containing protein 8	-56.0697	-0.731510646157532
Q6NS95	5WHJ-L	DX-2507 Fab light chain	-56.0675	-0.7313179139830841
Q8NB78	6R25-K	Lysine-specific histone demethylase 1B	-56.0622	-0.7308536046537306
P33176	2P4N-K	Kinesin-like protein	-56.0562	-0.7303279714506895
O00300	3URF-Z	Tumor necrosis factor receptor superfamily member 11B	-56.0515	-0.7299162254416407
O43324	5Y6L-B	Eukaryotic translation elongation factor 1 epsilon-1	-56.0306	-0.7280852697843812
Q16820	4GWN-A	Meprin A subunit beta	-56.0257	-0.7276560026685643
P15907	6QVT-A	Beta-galactoside alpha-2,6-sialyltransferase 1	-56.0158	-0.7267887078835463
P0DOY2	2JB6-A	FAB FRAGMENT MOR03268 LIGHT CHAIN	-56.0062	-0.7259476947586807
Q9NZH6	5HN1-A	Interleukin-37	-55.9944	-0.7249139494593665
Q96MU7	6YNP-A	YTHDC1	-55.9916	-0.724668653964614
P47895	6S6W-B	Aldehyde dehydrogenase family 1 member A3	-55.9915	-0.7246598934112303
P01709	3MCG-2	IG LAMBDA CHAIN V-II REGION MGC	-55.9906	-0.724581048430774
P78417	4YQV-A	Glutathione S-transferase omega-1	-55.9829	-0.7239064858202047
P29320	2QOB-A	Ephrin type-A receptor 3	-55.9483	-0.7208753343493346
P20292	2Q7M-C	Arachidonate 5-lipoxygenase-activating protein	-55.9361	-0.7198065468364844
P57768	5GW0-A	Sorting nexin-16	-55.9252	-0.7188516465176259
P49588	5V59-A	Alanine--tRNA ligase, cytoplasmic	-55.9178	-0.7182033655672088
Q8TCD0	3MNV-A	8ANC195 Fab light chain	-55.914	-0.7178704645386162
Q9NRF2	5W3R-A	SH2B adapter protein 1	-55.9112	-0.7176251690438636
Q07817	2M03-A	Bcl-2-like protein 1,APOPTOSIS REGULATOR BCL-XL	-55.9106	-0.7175726057235597
Q99828	6OD0-A	Calcium and integrin-binding protein 1	-55.906	-0.7171696202678945
P14091	1TZS-A	Cathepsin E	-55.893	-0.7160307483279724
P08684	5A1R-A	Cytochrome P450 3A4	-55.8927	-0.71600446666782
Q15910	4MI0-A	Histone-lysine N-methyltransferase EZH2	-55.8891	-0.7156890867459955
Q8NEB9	6I3U-A	Phosphatidylinositol 3-kinase catalytic subunit type 3	-55.8771	-0.7146378203399133
Q14790	3KJQ-B	Caspase-8	-55.8666	-0.7137179622345914
Q6PL18	5QXU-A	ATPase family AAA domain-containing protein 2	-55.8664	-0.7137004411278234
P63098	4F0Z-B	Calcineurin subunit B type 1	-55.8613	-0.7132536529052386
O14920	4KIK-B	Inhibitor of nuclear factor kappa-B kinase subunit beta	-55.8594	-0.7130872023909424
P23497	5PYA-A	Nuclear autoantigen Sp-100	-55.8128	-0.7090047845139901
Q92633	4Z35-A	Lysophosphatidic acid receptor 1,Soluble cytochrome b562	-55.8002	-0.7079009547876033
Q16853	4BTY-B	MEMBRANE COPPER AMINE OXIDASE	-55.7958	-0.7075154904387068
Q13164	4B99-A	MITOGEN-ACTIVATED PROTEIN KINASE 7	-55.7916	-0.7071475471965782
O95045	3P0F-A	Uridine phosphorylase 2	-55.7874	-0.706779603954449
C1K0Y1	6ULI-A	HLA class I antigen	-55.7797	-0.7061050413438797
O95486	2NUT-B	Protein transport protein Sec24A	-55.7764	-0.7058159430822075
P48449	1W6K-A	LANOSTEROL SYNTHASE	-55.7539	-0.7038448185708034
Q9UBC3	6KDT-D	DNA (cytosine-5)-methyltransferase 3B	-55.7207	-0.7009363148473093
O00763	3JRX-A	Acetyl-CoA carboxylase 2	-55.6937	-0.6985709654336243
P18507	6HUJ-C	Gamma-aminobutyric acid receptor subunit gamma-2	-55.668	-0.6963195032139317
P01764	3UPC-A	MG8-4 SCAFFOLD ANTIBODY	-55.6655	-0.6961004893793314
P09622	6I4R-B	Dihydrolipoyl dehydrogenase, mitochondrial	-55.6603	-0.6956449406033622
Q9Y663	1T8T-B	heparan sulfate D-glucosaminyl 3-O-sulfotransferase 3A1	-55.6498	-0.6947250824980403
P00441	5J0F-A	Superoxide dismutase [Cu-Zn]	-55.6459	-0.6943834209160635
Q92918	6CQF-A	Mitogen-activated protein kinase kinase kinase kinase 1	-55.6426	-0.6940943226543913
O43598	4P5E-A	2'-deoxynucleoside 5'-phosphate N-hydrolase 1	-55.6319	-0.6931569434423014
P16442	4KC2-A	ABO blood group (transferase A, alpha 1-3-N-acetylgalactosaminyltransferase transferase B, alpha 1-3-galactosyltransferase)	-55.6306	-0.6930430562483091
P01850	4L4T-H	T-CELL RECEPTOR, SP3.4 BETA CHAIN	-55.6273	-0.6927539579866362
Q8TAX9	5TJ2-A	Sugar ABC transporter substrate-binding protein,Gasdermin-B	-55.6055	-0.6908441573489204
Q6ZMT4	3KV5-A	JmjC domain-containing histone demethylation protein 1D	-55.5579	-0.6866741339381275
P01011	6HGE-A	ANTICHYMOTRYPSIN	-55.5353	-0.6846942488733397
Q9H2G2	2J51-A	STE20-LIKE SERINE/THREONINE-PROTEIN KINASE	-55.5324	-0.6844401928252035
P23526	5W49-B	Adenosylhomocysteinase	-55.5099	-0.6824690683137994
O14939	6OHP-A	Phospholipase D2	-55.499	-0.6815141679949415
P43686	5VHM-D	26S proteasome regulatory subunit 6B	-55.477	-0.679586846250457
P35520	1M54-B	CYSTATHIONINE BETA-SYNTHASE	-55.467	-0.6787107909120553
Q15691	3TQ7-A	Microtubule-associated protein RP/EB family member 1	-55.4636	-0.6784129320969988
Q9BZR6	1OZN-A	Reticulon 4 receptor	-55.4591	-0.6780187071947179
P36888	6JQR-A	Receptor-type tyrosine-protein kinase FLT3	-55.455	-0.6776595245059731
Q13614	1ZVR-A	Myotubularin-related protein 2	-55.447	-0.6769586802352521
Q9BYF1	6ACG-D	Angiotensin-converting enzyme 2	-55.4468	-0.6769411591284841
Q07812	4ZII-A	Apoptosis regulator BAX	-55.4431	-0.6766170186532752
Q03111	6HT1-A	Protein ENL	-55.4413	-0.6764593286923627
O43715	4XZS-A	Maltose-binding periplasmic protein,TP53-regulated inhibitor of apoptosis 1	-55.4207	-0.6746546546952548
P08754	2V4Z-A	GUANINE NUCLEOTIDE-BINDING PROTEIN G(K) SUBUNIT ALPHA	-55.4073	-0.6734807405417966
P49591	4L87-A	Serine--tRNA ligase, cytoplasmic	-55.3887	-0.6718512776123693
P13928	1W3W-A	ANNEXIN A8	-55.3628	-0.6695822942859087
Q86W47	6V35-E	Calcium-activated potassium channel subunit beta-4	-55.353	-0.668723760054275
P49748	3B96-A	Very long-chain specific acyl-CoA dehydrogenase	-55.3514	-0.6685835912001304
Q9Y2Q3	3RPP-A	Glutathione S-transferase kappa 1	-55.3225	-0.6660517912721492
Q16620	4AT4-A	BDNF/NT-3 GROWTH FACTORS RECEPTOR	-55.3173	-0.6655962424961807
Q9UDX4	4UYB-A	SEC14-LIKE PROTEIN 3	-55.3171	-0.6655787213894127
Q96PY6	4B9D-A	SERINE/THREONINE-PROTEIN KINASE NEK1	-55.3118	-0.6651144120600593
Q9UL19	2MY9-A	Retinoic acid receptor responder protein 3	-55.3042	-0.6644486100028741
P46531	2F8X-K	Neurogenic locus notch homolog protein 1	-55.3008	-0.6641507511878176
P43490	4O0Z-B	Nicotinamide phosphoribosyltransferase	-55.2956	-0.6636952024118485
P60709	6ANU-F	Actin, cytoplasmic 1	-55.2875	-0.6629855975877431
Q8TEA8	2OKV-A	Probable D-tyrosyl-tRNA(Tyr) deacylase 1	-55.276	-0.6619781339485813
P07911	4WRN-A	Maltose-binding periplasmic protein,Uromodulin	-55.2564	-0.6602610654853134
P01834	5C7K-F	Antibody Fab 8ANC195 light chain	-55.2483	-0.659551460661208
Q9Y5Y4	6D27-A	Prostaglandin D2 receptor 2, Endolysin chimera	-55.2393	-0.6587630108566463
Q02790	4DRJ-A	Peptidyl-prolyl cis-trans isomerase FKBP4	-55.2392	-0.6587542503032621
Q9Y6R1	6CAA-B	Electrogenic sodium bicarbonate cotransporter 1	-55.195	-0.6548820857075264
Q9NPI1	5MQ1-A	Bromodomain-containing protein 7	-55.1822	-0.6537607348743721
Q93096	1XM2-A	Tyrosine Phosphatase	-55.1758	-0.6532000594577951
O95831	1M6I-A	Programmed cell death protein 8	-55.1524	-0.6511500899659347
P13995	6KG2-A	Bifunctional methylenetetrahydrofolate dehydrogenase/cyclohydrolase, mitochondrial	-55.1486	-0.6508171889373421
Q7Z434	2VGQ-A	Sugar ABC transporter substrate-binding protein,Mitochondrial antiviral-signaling protein	-55.1196	-0.6482766284559766
P01042	4ECC-A	chimeric protein between GSHKT10 and domain 5 of kininogen-1	-55.1171	-0.6480576146213763
O15164	4ZQL-A	Transcription intermediary factor 1-alpha	-55.1037	-0.6468837004679182
P31947	5N5W-A	14-3-3 protein sigma	-55.1011	-0.6466559260799336
P05981	5CE1-A	Serine protease hepsin	-55.0709	-0.6440102389579601
O43613	6TQ6-A	Orexin receptor type 1	-55.0697	-0.6439051123173515
Q96HN2		Adenosylhomocysteinase 3	-55.0641	-0.643414521327847
P01594	2Q20-A	Vk1 O18/O8 germline light chain variable domain	-55.0529	-0.6424333393488367
Q8IVH8	5J5T-A	Mitogen-activated protein kinase kinase kinase kinase 3	-55.0451	-0.6417500161848831
O75899	4MR8-B	Gamma-aminobutyric acid type B receptor subunit 2	-54.9925	-0.6371419651048897
Q9NYV4	6B3E-A	Cyclin-dependent kinase 12	-54.9869	-0.6366513741153846
P00480	1FVO-A	ORNITHINE TRANSCARBAMYLASE	-54.9561	-0.6339531236731072
P49792	4LQW-A	E3 SUMO-protein ligase RanBP2	-54.9535	-0.6337253492851226
P62837	5D1K-A	Ubiquitin-conjugating enzyme E2 D2	-54.946	-0.6330683077813212
P22681	2Y1M-A	E3 ubiquitin-protein ligase CBL	-54.9427	-0.6327792095196489
P08185	4C49-A	CORTICOSTEROID-BINDING GLOBULIN	-54.9355	-0.6321484496759993
P41586	3N94-A	Fusion protein of Maltose-binding periplasmic protein and pituitary adenylate cyclase 1 Receptor-short	-54.9217	-0.6309394933090051
Q96GD4	4AF3-A	AURORA KINASE B	-54.9192	-0.6307204794744042
P35462	3PBL-A	D(3) dopamine receptor, Lysozyme chimera	-54.9117	-0.6300634379706035
P18825	6KUW-A	Alpha-2C adrenergic receptor	-54.8851	-0.6277331307704546
Q96GG9	5V83-A	Lysozyme,DCN1-like protein 1 chimera	-54.8587	-0.6254203446770735
O95154	2CLP-B	AFLATOXIN B1 ALDEHYDE REDUCTASE MEMBER 3	-54.8587	-0.6254203446770735
P61964	6UFX-A	WD repeat-containing protein 5	-54.8461	-0.6243165149506873
Q9UIF8	6FI1-A	Bromodomain adjacent to zinc finger domain protein 2B	-54.844	-0.6241325433296231
Q9NWU1	2IWZ-A	3-OXOACYL-[ACYL-CARRIER-PROTEIN] SYNTHASE	-54.8271	-0.6226520098077241
P32297	6PV8-A	Soluble acetylcholine receptor,Neuronal acetylcholine receptor subunit alpha-3 chimera	-54.8236	-0.6223453904392832
P35998	5GJQ-H	26S protease regulatory subunit 7	-54.7919	-0.6195682950165494
P09012	3UCU-P	U1 small nuclear ribonucleoprotein A	-54.7743	-0.6180264376209621
P29350	2B3O-A	Tyrosine-protein phosphatase, non-receptor type 6	-54.7727	-0.6178862687668182
P54252	4YS9-B	Maltose-binding periplasmic protein, Ataxin-3 chimera	-54.7676	-0.6174394805442334
P53396	6UUW-B	ATP-citrate synthase	-54.7583	-0.6166247490795194
P07384	1ZCM-A	Calpain 1, large [catalytic] subunit	-54.7519	-0.6160640736629422
Q9UKK9	5QJ8-B	ADP-sugar pyrophosphatase	-54.7493	-0.6158362992749578
Q8WZ42	4JNW-A	Titin	-54.7434	-0.6153194266253009
Q9BPZ2	5LUG-C	Spindlin-like protein 2, isoform CRA_a	-54.7249	-0.6136987242492573
Q9Y4E8	6GH9-A	Ubiquitin carboxyl-terminal hydrolase 15	-54.7124	-0.6126036550762555
P19087	6N84-A	Maltose/maltodextrin-binding periplasmic protein,Guanine nucleotide-binding protein G(t) subunit alpha-2	-54.709	-0.6123057962611989
P57789		Potassium channel subfamily K member 10	-54.7024	-0.6117275997378532
Q16512	4OTD-A	Serine/threonine-protein kinase N1	-54.6975	-0.6112983326220364
Q9UBP0	5Z6Q-A	Spastin	-54.6683	-0.6087402510339035
Q8NFU5	6M8B-A	Inositol polyphosphate multikinase,Inositol polyphosphate multikinase	-54.6671	-0.6086351243932948
P13569	2BBT-A	Cystic fibrosis transmembrane conductance regulator	-54.6657	-0.6085124766459189
P51570	6Q91-A	Galactokinase	-54.6622	-0.608205857277478
P01903	4E41-A	HLA class II histocompatibility antigen, DR alpha chain	-54.6543	-0.6075137735601407
Q8TC59	3O7X-A	Piwi-like protein 2	-54.6114	-0.6037554961583973
P10997	3G7W-A	Maltose-binding periplasmic protein, Islet amyloid polypeptide fusion protein	-54.5928	-0.6021260332289694
P49773	5KM0-A	Histidine triad nucleotide-binding protein 1	-54.583	-0.6012674989973358
P25311	1ZAG-A	Zinc-alpha-2-glycoprotein	-54.5568	-0.5989722340107234
P07814	4K88-A	Bifunctional glutamate/proline--tRNA ligase	-54.5431	-0.5977720381971129
P13747	6GH4-A	MHC class I antigen	-54.5357	-0.5971237572466952
Q9H4Y5	3Q18-A	Glutathione S-transferase omega-2	-54.5224	-0.5959586036466207
P04070	3F6U-H	Vitamin K-dependent protein C heavy chain	-54.5196	-0.5957133081518682
P22891	3H5C-B	Vitamin K-dependent protein Z	-54.5045	-0.5943904645908817
P22607	6PNX-B	Fibroblast growth factor receptor 3	-54.4712	-0.591473200314004
Q14997	6KWY-c	Proteasome activator complex subunit 4	-54.4652	-0.5909475671109629
P60880	3ZUR-A	BOTULINUM NEUROTOXIN TYPE A, SYNAPTOSOMAL-ASSOCIATED PROTEIN	-54.4453	-0.5892042169875433
P0CG48	3Q3F-A	Ribonuclease/Ubiquitin chimeric protein	-54.4396	-0.5887048654446538
Q9BX68	5KM9-B	Histidine triad nucleotide-binding protein 2, mitochondrial	-54.4389	-0.5886435415709655
P00492	3GGC-A	Hypoxanthine-guanine phosphoribosyltransferase	-54.4356	-0.5883544433092933
Q15046	6ILH-A	Lysine--tRNA ligase	-54.4332	-0.5881441900280767
P51787	6V01-A	Potassium voltage-gated channel subfamily KQT member 1	-54.4188	-0.586882670340778
P20248	2C5O-B	CYCLIN A2	-54.4068	-0.5858314039346958
P62136	3E7A-A	Serine/threonine-protein phosphatase PP1-alpha catalytic subunit	-54.3531	-0.5811269867674782
Q9GZZ9	5IAA-A	Ubiquitin-like modifier-activating enzyme 5	-54.3162	-0.5778943425687759
O00764		Pyridoxal kinase	-54.2994	-0.5764225696002605
Q9UHP3	5O71-A	Ubiquitin carboxyl-terminal hydrolase 25	-54.2937	-0.5759232180573718
P61626	1CKD-A	PROTEIN (LYSOZYME)	-54.2608	-0.57304099599403
P26358	4YOC-A	DNA (cytosine-5)-methyltransferase 1	-54.2602	-0.5729884326737253
P32322	2GR9-A	Pyrroline-5-carboxylate reductase 1, mitochondrial	-54.2335	-0.5706493649201927
P78527	5Y3R-C	DNA-dependent protein kinase catalytic subunit	-54.217	-0.5692038736118297
P78330	1L8O-A	L-3-phosphoserine phosphatase	-54.2037	-0.5680387200117553
O60911	1FH0-A	CATHEPSIN V	-54.196	-0.5673641574011858
Q01973	6TU9-A	Inactive tyrosine-protein kinase transmembrane receptor ROR1	-54.1859	-0.5664793415093999
Q8N608	4WJL-A	Inactive dipeptidyl peptidase 10	-54.1782	-0.5658047788988305
Q9Y657	5JSJ-A	Spindlin-1	-54.1759	-0.5656032861709983
S6C4S0	4O5I-O	Fab F045-092 heavy chain	-54.1685	-0.5649550052205812
P12955	2IW2-B	XAA-PRO DIPEPTIDASE	-54.1682	-0.5649287235604289
O43741	2F15-A	5'-AMP-activated protein kinase, beta-2 subunit	-54.1673	-0.5648498785799726
P17540	4Z9M-A	Creatine kinase S-type, mitochondrial	-54.1496	-0.5632992606310016
Q9NSY1	5I3R-A	BMP-2-inducible protein kinase	-54.1062	-0.5594971804623379
Q8N4P3	5VXA-A	Guanosine-3',5'-bis(diphosphate) 3'-pyrophosphohydrolase MESH1	-54.0982	-0.5587963361916163
P14555	1POD-A	PHOSPHOLIPASE A2	-54.0814	-0.5573245632231015
Q9H2H8	2OJU-B	Peptidyl-prolyl cis-trans isomerase-like 3	-54.0799	-0.5571931549223412
P43681	6CNJ-D	Neuronal acetylcholine receptor subunit alpha-4	-54.0752	-0.5567814089132924
O00187	4FXG-J	Mannan-binding lectin serine protease 2	-54.0423	-0.55389918684995
Q04828	6A7A-A	Aldo-keto reductase family 1 member C1	-54.0282	-0.5526639488228036
O43639	4E6R-B	Cytoplasmic protein NCK2	-54.0104	-0.5511045703204482
P14550	2ALR-A	ALDEHYDE REDUCTASE	-53.9759	-0.5480821794029626
Q9Y5X1	3DYU-A	Sorting nexin-9	-53.9576	-0.5464789981336869
P28335	6BQG-A	5-hydroxytryptamine receptor 2C,Soluble cytochrome b562	-53.9469	-0.545541618921597
Q13308	6VG3-A	Inactive tyrosine-protein kinase 7	-53.9452	-0.5453926895140687
P82251	6LI9-B	b(0,+)-type amino acid transporter 1	-53.9352	-0.5445166341756671
Q15233	3SDE-B	Non-POU domain-containing octamer-binding protein	-53.9285	-0.5439296770989377
Q53Z42	6TRN-A	MHC class I antigen	-53.9259	-0.5437019027109531
P35408	5YWY-A	Prostaglandin E2 receptor EP4 subtype	-53.9239	-0.5435266916432732
Q9Y5K5	4UEM-A	Ubiquitin carboxyl-terminal hydrolase isozyme L5	-53.8985	-0.5413015110837321
P16109	1G1R-A	P-SELECTIN	-53.8963	-0.5411087789092837
P07550, P63092	6E67-A	Beta-2 adrenergic receptor,Endolysin,Guanine nucleotide-binding protein G(s) subunit alpha isoforms short,Beta-2 adrenergic receptor chimera	-53.8949	-0.5409861311619076
P07437	6I2I-B	Tubulin beta chain	-53.8924	-0.5407671173273074
P48039	6ME3-A	chimera protein of Melatonin receptor type 1A and GlgA glycogen synthase	-53.8847	-0.540092554716738
A0A0B4J2E0, A0A5B9	5C0C-J	1E6 TCR Beta Chain	-53.8636	-0.5382440779527099
P16615	7BT2-A	Sarcoplasmic/endoplasmic reticulum calcium ATPase 2	-53.8414	-0.536299235101458
P11166	5EQG-A	Solute carrier family 2, facilitated glucose transporter member 1	-53.8374	-0.5359488129660975
P68363	5N5N-J	Tubulin alpha-1B chain	-53.8351	-0.5357473202382647
Q07654	6V1C-A	Trefoil factor 3	-53.82	-0.5344244766772782
P49862	6SHI-A	Kallikrein-7	-53.8181	-0.5342580261629819
P07858	3CBK-A	Cathepsin B	-53.8086	-0.5334257735914999
P52789	5HFU-A	Hexokinase-2	-53.7943	-0.5321730144575855
P22234	2H31-A	Multifunctional protein ADE2	-53.7941	-0.5321554933508175
O43451	3L4W-A	Maltase-glucoamylase, intestinal	-53.7834	-0.5312181141387275
Q0Z7S8	4A60-A	FATTY ACID-BINDING PROTEIN 9 TESTIS LIPID-BINDING PROTEIN, TLBP, TESTIS-TYPE FATTY ACID-BINDING PROTEIN, T-FABP	-53.7754	-0.5305172698680058
P32929	3ELP-A	Cystathionine gamma-lyase	-53.7685	-0.5299127916845091
Q9Y271	6RZ5-A	Cysteinyl leukotriene receptor 1,Soluble cytochrome b562,Cysteinyl leukotriene receptor 1	-53.7675	-0.5298251861506685
Q96PN6	5IV4-A	Adenylate cyclase type 10	-53.7638	-0.5295010456754603
P07998	1Z7X-X	Ribonuclease pancreatic	-53.7634	-0.5294660034619236
Q8WTT0	4ZES-A	C-type lectin domain family 4 member C	-53.7202	-0.525681444400028
O60573	2JGB-A	EUKARYOTIC TRANSLATION INITIATION FACTOR 4E TYPE 2	-53.6976	-0.5237015593352402
P30988	6PFO-A	Maltodextrin-binding protein,Calcitonin receptor	-53.693	-0.523298573879575
Q02127	5HIN-A	Dihydroorotate dehydrogenase (quinone), mitochondrial	-53.6753	-0.5217479559306041
P12004	6HVO-C	Proliferating cell nuclear antigen	-53.6611	-0.5205039573500733
Q01813	4WL0-D	ATP-dependent 6-phosphofructokinase, platelet type	-53.6301	-0.5177881858010278
Q9Y466	4XAJ-A	Maltose-binding periplasmic protein,Nuclear receptor subfamily 2 group E member 1	-53.6204	-0.5169384121227778
Q9Y2R2	3BRH-A	Tyrosine-protein phosphatase non-receptor type 22	-53.6021	-0.5153352308535029
P49902	5OPP-A	CYTOSOLIC PURINE 5'-NUCLEOTIDASE	-53.5857	-0.5138985000985241
Q9UJ70	2CH5-B	N-ACETYL-D-GLUCOSAMINE KINASE	-53.5828	-0.5136444440503872
P02461	4AK3-A	COLLAGEN ALPHA-1(III) CHAIN	-53.5738	-0.5128559942458256
P19525	2A1A-B	Interferon-induced, double-stranded RNA-activated protein kinase	-53.5702	-0.512540614324001
Q92876	6QFF-A	Kallikrein-6	-53.5689	-0.5124267271300088
P02753	4O9S-A	Plasma retinol-binding protein	-53.5671	-0.5122690371690968
P60174	1WYI-A	Triosephosphate isomerase	-53.5661	-0.5121814316352562
P43403	1U59-A	Tyrosine-protein kinase ZAP-70	-53.5637	-0.5119711783540396
P50053	2HQQ-A	Ketohexokinase	-53.5539	-0.511112644122406
P13796	5JOJ-A	Plastin-2	-53.5375	-0.5096759133674272
Q6UWY2	4Q80-A	Serine protease 57	-53.5226	-0.5083705909132082
Q9NWM8	4MSP-A	Peptidyl-prolyl cis-trans isomerase FKBP14	-53.5226	-0.5083705909132082
P0C0L4	4FXK-B	Complement C4-A	-53.4904	-0.5055496927235548
Q96GX5	5LOH-A	Serine/threonine-protein kinase greatwall,Serine/threonine-protein kinase greatwall	-53.4903	-0.5055409321701705
Q86XE5	3S5O-A	4-hydroxy-2-oxoglutarate aldolase, mitochondrial	-53.4891	-0.5054358055295625
P50135	1JQE-A	Histamine N-Methyltransferase	-53.4886	-0.5053920027626422
P20929	1NEB-A	NEBULIN	-53.4701	-0.5037713003865992
P11766	3QJ5-A	Alcohol dehydrogenase class III chi chain	-53.4692	-0.5036924554061429
Q86U86	5HRW-A	Protein polybromo-1	-53.4662	-0.5034296388046223
Q14831	3MQ4-A	Metabotropic glutamate receptor 7	-53.463	-0.5031493010963338
Q13557	5VLO-A	Calcium/calmodulin-dependent protein kinase type II subunit delta	-53.4523	-0.5022119218842439
O43240	5LPE-A	Kallikrein-10	-53.4327	-0.500494853420976
P30291	5VD7-A	Wee1-like protein kinase	-53.4223	-0.4995837558690383
Q9H3R0	4XDP-A	LYSINE-SPECIFIC DEMETHYLASE 4C	-53.4019	-0.4977966029786985
Q8N5S9	6CD6-A	Calcium/calmodulin-dependent protein kinase kinase 1	-53.4008	-0.4977002368914742
P00505	5AX8-C	Aspartate aminotransferase, mitochondrial	-53.3843	-0.4962547455831118
Q04609	1Z8L-B	Glutamate carboxypeptidase II	-53.3826	-0.4961058161755829
P30038	3V9I-B	Delta-1-pyrroline-5-carboxylate dehydrogenase, mitochondrial	-53.3806	-0.4959306051079029
Q6UX04	6FF4-s	Peptidyl-prolyl cis-trans isomerase CWC27 homolog	-53.379	-0.4957904362537583
Q13555	2V7O-A	CALCIUM/CALMODULIN-DEPENDENT PROTEIN KINASE TYPE II GAMMA CHAIN	-53.374	-0.4953524085845578
P00915	1CRM-A	CARBONIC ANHYDRASE I	-53.3622	-0.4943186632852436
O75475	3U88-C	PC4 and SFRS1-interacting protein	-53.3414	-0.4924964681813678
P34947	4TNB-A	G protein-coupled receptor kinase 5	-53.3406	-0.4924263837542958
P24530	6LRY-A	Endothelin B receptor,Endolysin,Endothelin B receptor	-53.335	-0.4919357927647906
P12268	6I0O-B	Inosine-5'-monophosphate dehydrogenase 2	-53.3259	-0.4911385824068447
O43447	1QOI-A	SNUCYP-20	-53.3067	-0.4894565561571134
P10720	4HSV-B	Platelet factor 4 variant	-53.2908	-0.4880636281690544
P14174	3L5S-C	Macrophage migration inhibitory factor	-53.2857	-0.4876168399464696
P17213	1EWF-A	BACTERICIDAL/PERMEABILITY-INCREASING PROTEIN	-53.2855	-0.4875993188397016
P17813	5HZW-A	Maltose-binding periplasmic protein,Endoglin	-53.2681	-0.4860749825508823
P14210	4K3J-A	Hepatocyte growth factor	-53.2513	-0.4846032095823675
Q9UMR7	5B1X-A	C-type lectin domain family 4 member A	-53.2408	-0.4836833514770456
P15735	2Y7J-B	PHOSPHORYLASE B KINASE GAMMA CATALYTIC CHAIN, TESTIS/LIVER ISOFORM	-53.2352	-0.4831927604875405
P12081	6O76-B	Histidine--tRNA ligase, cytoplasmic	-53.2311	-0.4828335777987956
K7N5N2	3PQY-D	T cell receptor alpha variable 21-DV12,T-cell receptor, sp3.4 alpha chain	-53.2307	-0.4827985355852596
O60603	2Z7X-A	Toll-like receptor 2,Variable lymphocyte receptor B	-53.2216	-0.4820013252273143
P36873	5INB-A	SERINE/THREONINE PROTEIN PHOSPHATASE 1 GAMMA (PP1-GAMMA) CATALYTIC SUBUNIT	-53.2148	-0.4814056075972006
Q9UKU7		Acyl-CoA dehydrogenase family member 8, mitochondrial	-53.2002	-0.4801265668031345
Q14534		Squalene monooxygenase	-53.1979	-0.4799250740753016
P47871	5XF1-A	Glucagon receptor,Endolysin,Glucagon receptor	-53.1906	-0.4792855536782688
P26885	2PBC-A	Peptidyl-prolyl cis-trans isomerase FKBP2	-53.1866	-0.4789351315429077
O15217	3IK7-B	Glutathione S-transferase A4	-53.1814	-0.4784795827669386
P17516	2FVL-A	Aldo-keto reductase family 1, member C4	-53.1503	-0.4757550506645094
Q9HAZ1	6FYV-A	Dual specificity protein kinase CLK4	-53.1454	-0.4753257835486926
P01857	1D5I-H	Ig gamma-1 chain C region	-53.1172	-0.472855307494399
Q86Y39	5XTC-V	NADH dehydrogenase [ubiquinone] 1 alpha subcomplex subunit 11	-53.1148	-0.4726450542131831
Q00536	3MTL-A	Cell division protein kinase 16	-53.1103	-0.4722508293109022
Q9H227	2JFE-X	CYTOSOLIC BETA-GLUCOSIDASE	-53.1032	-0.4716288300206369
P02452	5K31-D	Collagen alpha-1(I) chain	-53.0941	-0.4708316196626909
P43354	6DDA-B	Nuclear receptor subfamily 4 group A member 2	-53.0889	-0.4703760708867224
P00751	1RTK-A	Complement factor B	-53.0641	-0.468203453647486
Q8NHX9	6NQ0-B	Two pore calcium channel protein 2	-53.0486	-0.4668455678729629
Q8WVM7	5QSO-A	Cohesin subunit SA-1	-53.0382	-0.4659344703210253
Q15858	5EK0-A	Chimera of bacterial Ion transport protein and human Sodium channel protein type 9 subunit alpha	-53.0269	-0.4649445277886307
O75643	5URJ-A	U5 small nuclear ribonucleoprotein 200 kDa helicase	-53.0041	-0.4629471216170749
Q99558	4IDT-B	Mitogen-activated protein kinase kinase kinase 14	-52.9774	-0.4606080538635423
Q9BXB1	4KT1-A	Leucine-rich repeat-containing G-protein coupled receptor 4	-52.9725	-0.4601787867477249
P62191	5LN3-I	26S proteasome regulatory subunit 4	-52.9677	-0.4597582801852923
P27694	4IPG-A	Replication protein A 70 kDa DNA-binding subunit	-52.9641	-0.4594429002634678
Q8WU08	4FR4-A	Serine/threonine-protein kinase 32A	-52.9634	-0.4593815763897795
Q9NZH8	4IZE-A	Interleukin-36 gamma	-52.9276	-0.4562452982783009
P82980	6E5W-A	Retinol-binding protein 5	-52.9224	-0.4557897495023324
F6IQY1	6ID4-A	MHC class I antigen	-52.9087	-0.4545895536887219
O00629	6BW9-A	Importin subunit alpha-3	-52.8962	-0.4534944845157194
P00918	5SZ5-A	CARBONIC ANHYDRASE II	-52.8954	-0.4534244000886474
P49757	5NJK-A	Protein numb homolog	-52.8896	-0.4529162879923743
Q13467	5URY-B	Frizzled-5	-52.8317	-0.4478439275830275
O14641	3CBZ-A	Dishevelled-2	-52.8309	-0.4477738431559556
Q13324	3N93-B	Maltose binding protein-CRFR2 alpha	-52.8224	-0.4470291961183142
Q9NRN7	2CG5-A	L-AMINOADIPATE-SEMIALDEHYDE DEHYDROGENASE-PHOSPHOPANTETHEINYL TRANSFERASE	-52.8221	-0.4470029144581619
O15554	6CNM-A	Intermediate conductance calcium-activated potassium channel protein 4	-52.8201	-0.4468277033904813
P60484	5BZX-A	Phosphatidylinositol 3,4,5-trisphosphate 3-phosphatase and dual-specificity protein phosphatase PTEN	-52.7923	-0.4443922695497244
Q96EF0	4Y7I-B	Myotubularin-related protein 8	-52.7894	-0.4441382135015881
P00156	5XTE-V	Cytochrome b	-52.7824	-0.4435249747647071
Q13370	1SO2-B	cGMP-inhibited 3',5'-cyclic phosphodiesterase B	-52.7812	-0.4434198481240985
A0A0K0K1A5, K7N5M4	5MEN-E	Protein TRBV6-5,Human nkt tcr beta chain	-52.7721	-0.4426226377661531
P35658	5DIS-D	Maltose-binding periplasmic protein,Nuclear pore complex protein Nup214	-52.7279	-0.4387504731704169
Q16698		2,4-DIENOYL-COA REDUCTASE, MITOCHONDRIAL PRECURSOR	-52.7264	-0.4386190648696565
O00222	6E5V-A	Metabotropic glutamate receptor 8	-52.7155	-0.4376641645507986
P08603	2W81-A	Complement factor H	-52.6964	-0.4359908988544511
Q9HA72	6UIX-P	Calcium homeostasis modulator protein 2	-52.6887	-0.4353163362438817
P01619	4OB5-L	4E10 antibody germline precursor 7 light chain Fv	-52.6644	-0.4331875217715656
O00141	3HDN-A	Serine/threonine-protein kinase Sgk1	-52.6471	-0.4316719460361305
O00329	6OCO-A	Phosphatidylinositol 4,5-bisphosphate 3-kinase catalytic subunit delta isoform	-52.6351	-0.4306206796300484
P41597	6GPX-A	C-C chemokine receptor type 2,Rubredoxin,C-C chemokine receptor type 2	-52.6339	-0.4305155529894398
P22557	5QQT-A	5-aminolevulinate synthase, erythroid-specific, mitochondrial	-52.6333	-0.4304629896691358
P10619	4MWT-B	HUMAN PROTECTIVE PROTEIN	-52.6327	-0.4304104263488318
O94923	6I02-B	D-glucuronyl C5-epimerase	-52.6326	-0.4304016657954475
P31749, Q16513	6CCY-A	RAC-alpha serine/threonine-protein kinase,PIFtide	-52.6317	-0.4303228208149918
Q9NQ88	3DCY-A	REGULATOR PROTEIN	-52.6121	-0.4286057523517239
O75151	3PTR-B	PHD finger protein 2	-52.6042	-0.4279136686343865
P00748	4XE4-A	Coagulation factor XII	-52.6032	-0.4278260631005466
P0C024	5T3P-B	Peroxisomal coenzyme A diphosphatase NUDT7	-52.5985	-0.4274143170914978
Q16719	2HZP-A	Kynureninase	-52.5954	-0.4271427399365929
P31946	6GNJ-A	14-3-3 protein beta/alpha	-52.5902	-0.4266871911606244
P19883	2B0U-C	Follistatin	-52.5813	-0.4259075019094464
P17931	6QLN-A	Galectin-3	-52.5799	-0.4257848541620705
P05451	1QDD-A	LITHOSTATHINE	-52.5779	-0.4256096430943899
A0A5B9	4WW2-B	TCR Beta Chain-TRBV7-8	-52.5715	-0.4250489676778128
O75581	5AIR-A	Low-density lipoprotein receptor-related protein 6,Glycogen synthase kinase-3 beta	-52.5434	-0.4225872521769035
P05067	3UMI-A	Amyloid beta (A4) protein (Peptidase nexin-II, Alzheimer disease), isoform CRA_b	-52.5138	-0.4199941283752346
P26045	4RI4-A	Tyrosine-protein phosphatase non-receptor type 3	-52.5116	-0.4198013962007861
P62491	5FBQ-B	Ras-related protein Rab-11A	-52.5051	-0.4192319602308247
Q9Y3C6	6ID0-S	Peptidyl-prolyl cis-trans isomerase-like 1	-52.4999	-0.4187764114548555
P06396	6H1F-B	Gelsolin	-52.4978	-0.4185924398337913
Q9NR71	4WGK-A	Neutral ceramidase	-52.4962	-0.4184522709796473
P07954	3E04-B	Fumarate hydratase	-52.439	-0.4134412344439889
P10635	3TBG-A	Cytochrome P450 2D6	-52.4317	-0.4128017140469555
Q01974	3ZZW-B	TYROSINE-PROTEIN KINASE TRANSMEMBRANE RECEPTOR ROR2	-52.4229	-0.4120307853491618
P02008	1JEB-A	HEMOGLOBIN ZETA CHAIN	-52.4164	-0.411461349379201
P62820	3SFV-A	Ras-related protein Rab-1A	-52.4102	-0.410918195069392
P51681	6AKX-A	C-C chemokine receptor type 5,Rubredoxin,C-C chemokine receptor type 5	-52.3808	-0.4083425923744904
P14416	6VMS-R	Endolysin,D(2) dopamine receptor,D(2) dopamine receptor	-52.3791	-0.4081936629669621
S6B2B6	5W6G-H	10-1074 Fab Heavy Chain	-52.361	-0.4066080028044545
O95470	4Q6R-B	Sphingosine-1-phosphate lyase 1	-52.3395	-0.404724483826891
Q92506	2PD6-D	Estradiol 17-beta-dehydrogenase 8	-52.3357	-0.4043915827982984
P09601	1NI6-A	Heme oxygenase 1	-52.3355	-0.4043740616915304
Q03431	3L2J-B	Fusion protein of Maltose-binding periplasmic protein and Parathyroid hormone/parathyroid hormone-related peptide receptor	-52.3327	-0.4041287661967779
Q9H611	6HPT-A	ATP-dependent DNA helicase PIF1	-52.32	-0.4030161759170074
Q9BYT8	5LV0-A	Neurolysin, mitochondrial	-52.3151	-0.4025869088011906
O76083	3DYQ-B	High affinity cGMP-specific 3',5'-cyclic phosphodiesterase 9A	-52.3068	-0.4018597828703172
Q96LA8	4HC4-A	Protein arginine N-methyltransferase 6	-52.3018	-0.4014217552011161
P55899	6QIO-B	IgG receptor FcRn large subunit p51	-52.2894	-0.4003354465814979
P49662	6KMZ-a	Caspase-4	-52.2502	-0.3969013096549627
Q9BZ95	6G27-A	Histone-lysine N-methyltransferase NSD3	-52.2488	-0.3967786619075867
P51955	2W5H-A	SERINE/THREONINE-PROTEIN KINASE NEK2	-52.2434	-0.3963055920248496
P02743	2A3W-A	Serum amyloid P-component	-52.2426	-0.3962355075977777
P07327	1U3T-A	Alcohol dehydrogenase alpha chain	-52.2243	-0.3946323263285021
P49448	6G2U-C	Glutamate dehydrogenase 2, mitochondrial	-52.2148	-0.3938000737570201
Q13011		DELTA(3,5)-DELTA(2,4)-DIENOYL-COA ISOMERASE	-52.1974	-0.3922757374682014
Q14498	6SJ7-C	RNA binding protein 39	-52.1968	-0.3922231741478974
P12544	1OP8-A	Granzyme A	-52.1888	-0.3915223298771758
Q9HAU4	2KXQ-A	E3 ubiquitin-protein ligase SMURF2	-52.1848	-0.3911719077418152
A1L3X0	6Y7F-B	Elongation of very long chain fatty acids protein 7	-52.1829	-0.3910054572275183
Q9H6P5	2A8M-A	Threonine aspartase 1	-52.1827	-0.3909879361207503
Q86TI2	6EOR-B	Dipeptidyl peptidase 9	-52.1769	-0.3904798240244778
O14862	3VD8-A	Maltose-binding periplasmic protein, Interferon-inducible protein AIM2	-52.1676	-0.3896650925597639
P61201	6A73-A	COP9 signalosome complex subunit 2,Endolysin	-52.1615	-0.3891306988033385
P38646	6P2U-A	Stress-70 protein, mitochondrial	-52.1522	-0.3883159673386251
Q15758	6GCT-A	Neutral amino acid transporter B(0)	-52.1462	-0.387790334135584
O00625	3ACL-A	Pirin	-52.1256	-0.3859856601384762
P42684	3GVU-A	Tyrosine-protein kinase ABL2	-52.1138	-0.3849519148391619
P0DOX5	6MU3-M	Fab H11-E heavy chain	-52.0924	-0.3830771564149821
Q13418	6MIB-A	Integrin-linked protein kinase	-52.0593	-0.3801774132448723
P10153	5E13-A	EOSINOPHIL-DERIVED NEUROTOXIN	-52.0526	-0.3795904561681429
Q9ULY5	3WH3-A	C-type lectin domain family 4 member E	-52.052	-0.379537892847839
Q9P2W7	1V83-B	Galactosylgalactosylxylosylprotein 3-beta-glucuronosyltransferase 1	-52.0352	-0.3780661198793242
O43173	5BO9-A	Sia-alpha-2,3-Gal-beta-1,4-GlcNAc-R:alpha 2,8-sialyltransferase	-52.0249	-0.3771637828807703
P48163	2AW5-A	NADP-dependent malic enzyme	-52.0235	-0.3770411351333937
Q9H3D4	3QYM-D	Tumor protein 63	-52.009	-0.3757708548927113
O15392	6YIF-A	Baculoviral IAP repeat-containing protein 5	-52.0048	-0.3754029116505827
P28562	6D65-A	Maltose-binding periplasmic protein,Dual specificity protein phosphatase 1	-51.9989	-0.3748860390009253
P02730	4YZF-B	Band 3 anion transport protein	-51.977	-0.3729674778098252
P06681	2I6Q-A	Complement C2a fragment	-51.9726	-0.3725820134609287
Q12852	5VO1-A	Mitogen-activated protein kinase kinase kinase 12	-51.9637	-0.3718023242097513
Q6N095	6V8X-K	VRC01 Fab Heavy Chain	-51.9626	-0.371705958122527
P22695		Cytochrome b-c1 complex subunit 2, mitochondrial	-51.9568	-0.3711978460262539
P30043	1HE3-A	BILIVERDIN IX BETA REDUCTASE	-51.9401	-0.3697348336111229
O43614	6TPN-A	Orexin receptor type 2,GlgA glycogen synthase,Orexin receptor type 2	-51.9388	-0.3696209464171306
Q13523	4IAN-A	Serine/threonine-protein kinase PRP4 homolog	-51.9384	-0.3695859042035946
Q92905	4D18-E	COP9 SIGNALOSOME COMPLEX SUBUNIT 5	-51.9267	-0.3685609194576641
P27361	4QTB-A	Mitogen-activated protein kinase 3	-51.9148	-0.3675184136049662
Q93091	4X09-A	Ribonuclease K6	-51.91	-0.3670979070425331
P24864	1W98-B	G1/S-SPECIFIC CYCLIN E1	-51.9052	-0.3666774004801005
P06241	1EFN-A	Proto-oncogene tyrosine-protein kinase Fyn	-51.8974	-0.3659940773161469
Q96PD4	1JPY-A	Interleukin-17F	-51.8749	-0.3640229528047428
Q96JM7	4FL6-B	Lethal(3)malignant brain tumor-like protein 3	-51.8587	-0.362603743156532
P08236	1BHG-B	Beta-glucuronidase	-51.8587	-0.362603743156532
P05546	1JMO-A	HEPARIN COFACTOR II	-51.8519	-0.3620080255264189
Q8IYH5	6E83-B	ZZ-type zinc finger-containing protein 3	-51.8488	-0.3617364483715141
Q9UKV8	4W5N-A	Protein argonaute-2	-51.8438	-0.3612984207023136
P63000	5QU9-A	Ras-related C3 botulinum toxin substrate 1	-51.838	-0.3607903086060405
P19971	1UOU-A	THYMIDINE PHOSPHORYLASE	-51.8344	-0.3604749286842159
P10586	2YD8-A	RECEPTOR-TYPE TYROSINE-PROTEIN PHOSPHATASE F	-51.8293	-0.3600281404616311
P28070	5T0G-T	Proteasome subunit beta type-4	-51.8242	-0.3595813522390457
O75173	2RJP-A	ADAMTS-4	-51.8176	-0.3590031557157006
Q6NUK1	4ZCU-A	Calcium-binding mitochondrial carrier protein SCaMC-1	-51.8169	-0.3589418318420123
P41182	5N1Z-A	B-cell lymphoma 6 protein	-51.8097	-0.3583110719983632
Q9Y5X0	4ON3-A	Sorting nexin-10	-51.7999	-0.3574525377667296
P00326	1U3W-A	Alcohol dehydrogenase gamma chain	-51.7974	-0.3572335239321293
P54577	1Q11-A	Tyrosine--tRNA ligase, cytoplasmic	-51.7726	-0.3550609066928923
Q15080	1H6H-A	NEUTROPHIL CYTOSOL FACTOR 4	-51.7617	-0.3541060063740344
O96028	6XCG-A	Histone-lysine N-methyltransferase NSD2	-51.7607	-0.3540184008401944
Q8N5Y8	4F0D-A	Mono [ADP-ribose] polymerase PARP16	-51.7589	-0.3538607108792818
P08922	4UXL-A	PROTO-ONCOGENE TYROSINE-PROTEIN KINASE ROS	-51.73	-0.3513289109513006
P41594	6N52-A	Metabotropic glutamate receptor 5,Endolysin,Metabotropic glutamate receptor 5	-51.7252	-0.3509084043888681
P08183	6FN1-A	Multidrug resistance protein 1	-51.7173	-0.3502163206715307
Q08623	3L5K-A	Haloacid dehalogenase-like hydrolase domain-containing protein 1A	-51.7159	-0.3500936729241541
Q16854	2OCP-B	Deoxyguanosine kinase	-51.7081	-0.3494103497602011
Q12866	5K0X-A	Tyrosine-protein kinase Mer	-51.7044	-0.3490862092849922
P11388	4R1F-A	DNA topoisomerase II, alpha isozyme	-51.6892	-0.3477546051706215
P55212	4N6G-A	Caspase-6	-51.6857	-0.3474479858021806
Q08257	1YB5-B	Quinone oxidoreductase	-51.6591	-0.3451176786020323
Q13093	5YEA-A	Platelet-activating factor acetylhydrolase	-51.6544	-0.3447059325929835
O00481	6ITA-A	Butyrophilin subfamily 3 member A1	-51.6454	-0.3439174827884218
Q12913	2CFV-A	HUMAN PROTEIN TYROSINE PHOSPHATASE RECEPTOR TYPE J	-51.6443	-0.3438211167011975
Q9Y251	5E9B-A	Heparanase	-51.6044	-0.3403256559009741
Q9BZF1	5U78-A	Oxysterol-binding protein-related protein 8	-51.585	-0.3386261085444748
O95931	6V2R-A	Chromobox protein homolog 7	-51.5684	-0.3371718566827275
Q96MU8	5FWT-A	KREMEN PROTEIN 1	-51.5657	-0.3369353217413592
P00390	1GRG-A	PROTEIN (GLUTATHIONE REDUCTASE)	-51.563	-0.3366987867999909
Q16654	2ZDY-A	[Pyruvate dehydrogenase [lipoamide]] kinase isozyme 4	-51.5585	-0.3363045618977101
P68106	5HKG-A	Peptidyl-prolyl cis-trans isomerase FKBP1B	-51.5535	-0.335866534228509
Q9NZN9	5U9A-A	Aryl hydrocarbon receptor-interacting protein-like 1 (AIPL1)	-51.5494	-0.3355073515397642
Q7KZI7	5KZ8-A	Serine/threonine-protein kinase MARK2	-51.5438	-0.3350167605502591
P48775	6A4I-C	Tryptophan 2,3-dioxygenase	-51.5393	-0.3346225356479782
Q99418	4JMO-A	Cytohesin-2	-51.5355	-0.3342896346193857
Q9NRC8	5IQZ-A	SIRT7 protein	-51.5203	-0.3329580305050149
Q16566	2W4O-A	CALCIUM/CALMODULIN-DEPENDENT PROTEIN KINASE TYPE IV	-51.5151	-0.3325024817290458
P51684	6WWZ-R	C-C chemokine receptor type 6,C-C chemokine receptor type 6	-51.5136	-0.3323710734282855
Q3ZCW2	3B9C-B	HSPC159	-51.4999	-0.331170877614675
Q8NB16	5KNJ-A	Mixed lineage kinase domain-like protein	-51.4972	-0.3309343426733068
P43378	2PA5-A	Tyrosine-protein phosphatase non-receptor type 9	-51.4859	-0.3299444001409129
Q6PJ56	4MNG-E	TRA@ protein,TRA@ protein, Ti antigen CD3-associated protein gamma chain V-J-C region	-51.4621	-0.3278593884355165
P05154	1LQ8-A	plasma serine protease inhibitor	-51.4546	-0.3272023469317151
P30046	4Q3F-A	D-dopachrome decarboxylase	-51.4532	-0.3270796991843391
Q9H5I1	2R3A-A	Histone-lysine N-methyltransferase SUV39H2	-51.4471	-0.3265453054279137
Q9Y255	6I3V-B	PRELI domain-containing protein 1, mitochondrial	-51.4438	-0.3262562071662415
P13688	6AW2-A	Carcinoembryonic antigen-related cell adhesion molecule 1	-51.4414	-0.3260459538850249
P18564	4UM8-B	INTEGRIN BETA-6	-51.4413	-0.3260371933316406
Q8TDQ0	5F71-A	Hepatitis A virus cellular receptor 2	-51.4353	-0.3255115601285995
Q99832	6NR9-G	T-complex protein 1 subunit eta	-51.4292	-0.3249771663721747
Q92772	4AAA-A	CYCLIN-DEPENDENT KINASE-LIKE 2	-51.3897	-0.3215167477854873
O75970	2OPG-A	Multiple PDZ domain protein	-51.3621	-0.3190988350514983
P30520	2V40-A	ADENYLOSUCCINATE SYNTHETASE ISOZYME 2	-51.3436	-0.3174781326754553
P26010	3V4P-B	Integrin beta-7	-51.3436	-0.3174781326754553
P30838	4H80-B	Aldehyde dehydrogenase, dimeric NADP-preferring	-51.3281	-0.3161202469009322
P51649	2W8P-A	SUCCINIC SEMIALDEHYDE DEHYDROGENASE MITOCHONDRIAL	-51.319	-0.3153230365429869
Q14451	5TYI-A	Growth factor receptor-bound protein 7	-51.3049	-0.3140877985158404
Q99714	1SO8-A	3-hydroxyacyl-CoA dehydrogenase type II	-51.3018	-0.3138162213609356
Q96SW2-2	6BN8-B	Protein cereblon	-51.2841	-0.3122656034119646
Q8IX04	3DL2-B	UBIQUITIN-CONJUGATING ENZYME E2-LIKE ISOFORM A	-51.2835	-0.31221304009166
Q8N8U2	6V2D-A	Chromodomain Y-like protein 2	-51.2803	-0.3119327023833714
Q9HBL8	3DXF-A	HSCARG protein	-51.2792	-0.3118363362961477
P34925	6TUA-A	Tyrosine-protein kinase RYK	-51.2746	-0.3114333508404826
Q01970	4QJ4-B	1-phosphatidylinositol 4,5-bisphosphate phosphodiesterase beta-3	-51.2744	-0.3114158297337147
Q8N4J0	5YF0-B	Carnosine N-methyltransferase	-51.2536	-0.3095936346298388
Q15059	2E7N-A	Bromodomain-containing protein 3	-51.2133	-0.3060631316160793
P06280	1R47-A	Alpha-galactosidase A	-51.2129	-0.3060280894025433
S6BAN1	5WHJ-H	DX-2507 Fab heavy chain	-51.1982	-0.3047402880550929
Q8TCU6	4YON-A	Phosphatidylinositol 3,4,5-trisphosphate-dependent Rac exchanger 1 protein	-51.1863	-0.303697782202395
O75164	5F37-A	LYSINE-SPECIFIC DEMETHYLASE 4A	-51.1584	-0.3012535878082537
Q58F21	5VBQ-A	Bromodomain testis-specific protein	-51.1571	-0.3011397006142615
P33316	5H4J-A	dUTP pyrophosphatase	-51.1491	-0.3004388563435398
Q8NBP7	3P5B-A	Proprotein convertase subtilisin/kexin type 9	-51.1474	-0.3002899269360115
P59046	5H7N-A	NLRP12-PYD with MBP tag	-51.1447	-0.3000533919946432
P27448	2QNJ-B	MAP/microtubule affinity-regulating kinase 3	-51.1322	-0.2989583228216407
P14867	6HUJ-D	Gamma-aminobutyric acid receptor subunit alpha-1,Gamma-aminobutyric acid receptor subunit alpha-1	-51.132	-0.2989408017148727
P08173	6KP6-A	Muscarinic acetylcholine receptor M4,GlgA glycogen synthase,Muscarinic acetylcholine receptor M4	-51.1192	-0.2978194508817186
Q00610	6QNN-A	Clathrin heavy chain 1	-51.111	-0.2971010855042289
A0A580, A0A5B9	5KSA-D	Bel602 beta TRBV9*01	-51.0985	-0.296006016331227
Q15047	5KH6-A	Histone-lysine N-methyltransferase SETDB1	-51.0952	-0.2957169180695542
Q12888	4X34-A	Tumor suppressor p53-binding protein 1	-51.0757	-0.2940086101596706
P12277	3DRB-A	Creatine kinase B-type	-51.0717	-0.29365818802431
Q13002	3QXM-A	Glutamate receptor ionotropic, kainate 2	-51.0665	-0.2932026392483409
Q9Y4W6		AFG3-like protein 2	-51.0596	-0.2925981610648441
P07477	1TRN-B	Trypsin-1	-51.0592	-0.2925631188513075
P15812, P61769	3S6C-A	Beta-2-microglobulin, T-cell surface glycoprotein CD1e, membrane-associated	-51.0446	-0.2912840780572414
P25929	5ZBQ-A	Neuropeptide Y receptor type 1,T4 Lysozyme	-51.0428	-0.2911263880963288
B4E3L4	6SW3-A	cDNA FLJ57039, highly similar to CREB-binding protein	-51.0369	-0.290609515446672
Q9H6E5	5WU6-A	Speckle targeted PIP5K1A-regulated poly(A) polymerase	-51.0306	-0.2900576005834786
Q9UKF6	6M8Q-A	Cleavage and polyadenylation specificity factor subunit 3	-51.0193	-0.2890676580510847
P35354	5IKT-B	Prostaglandin G/H synthase 2	-50.9991	-0.2872980262675128
P31321	4DIN-B	cAMP-dependent protein kinase type I-beta regulatory subunit	-50.9891	-0.2864219709291112
O60701	6C4K-A	UDP-glucose 6-dehydrogenase	-50.9678	-0.284555973058315
Q96C45	6U5L-A	Serine/threonine-protein kinase ULK4	-50.9367	-0.2818314409558858
Q9Y4U1	3SBY-A	Methylmalonic aciduria and homocystinuria type C protein	-50.9347	-0.2816562298882052
P12821	4APH-A	ANGIOTENSIN-CONVERTING ENZYME	-50.9295	-0.2812006811122362
P30740	4GA7-A	Leukocyte elastase inhibitor	-50.9259	-0.2808853011904116
Q9BQ50	1Y97-A	Three prime repair exonuclease 2	-50.9227	-0.2806049634821231
Q16659	2I6L-A	Mitogen-activated protein kinase 6	-50.9209	-0.2804472735212111
P45985	3VUT-A	Dual specificity mitogen-activated protein kinase kinase 4	-50.9005	-0.2786601206308712
Q9Y2J8	4N28-A	Protein-arginine deiminase type-2	-50.8943	-0.2781169663210621
Q15738	6JKH-A	Sterol-4-alpha-carboxylate 3-dehydrogenase, decarboxylating	-50.8934	-0.2780381213406058
Q96L34	5ES1-A	MAP/microtubule affinity-regulating kinase 4	-50.8813	-0.2769780943811399
O15075	5JZN-A	Serine/threonine-protein kinase DCLK1	-50.8751	-0.2764349400713308
Q9UNP9	3UCH-A	Peptidyl-prolyl cis-trans isomerase E	-50.8742	-0.2763560950908746
Q9GZX7	5W0U-B	Maltose-binding periplasmic protein,Single-stranded DNA cytosine deaminase	-50.8662	-0.2756552508201529
Q9H477	5BYF-A	Ribokinase	-50.8655	-0.2755939269464646
Q7Z4H3	4L7E-B	HD domain-containing protein 2	-50.8534	-0.2745338999869987
P02100	1A9W-E	HEMOGLOBIN (BETA CHAIN)	-50.8439	-0.2737016474155168
P28331	5XTD-M	NADH-ubiquinone oxidoreductase 75 kDa subunit, mitochondrial	-50.8408	-0.2734300702606125
Q15181	6C45-B	Inorganic pyrophosphatase	-50.8348	-0.2729044370575714
O95633	3SEK-C	follistatin-like 3	-50.8291	-0.272405085514682
Q9BRQ3	5R5N-A	Uridine diphosphate glucose pyrophosphatase NUDT22	-50.8267	-0.2721948322334661
Q9ULX7	5CJF-A	Carbonic anhydrase 14	-50.7946	-0.2693826945971962
P19367	1HKB-A	PROTEIN (HEXOKINASE)	-50.7856	-0.2685942447926346
P52630	6UX2-A	Signal transducer and activator of transcription 2	-50.7732	-0.2675079361730164
P14635	6GU2-B	G2/mitotic-specific cyclin-B1	-50.7516	-0.2656156566420686
Q6IMI6	2REO-A	SULT1C3 splice variant d	-50.7504	-0.26551053000146
Q16611	5FMI-A	Bcl-2 homologous antagonist/killer	-50.7503	-0.2655017694480763
Q9C000	4IFP-A	Maltose-binding periplasmic protein,NACHT, LRR and PYD domains-containing protein 1	-50.7459	-0.2651163050991791
P84243	6A5O-a	Histone H3.3	-50.7338	-0.2640562781397133
Q9Y337	6QFE-A	Kallikrein-5	-50.727	-0.2634605605095996
Q6N089	2OQJ-B	Fab 2G12 heavy chain	-50.7252	-0.2633028705486876
Q9Y468	2RI5-A	Lethal(3)malignant brain tumor-like protein	-50.7226	-0.263075096160703
P07948	5XY1-A	Tyrosine-protein kinase Lyn	-50.7213	-0.2629612089667107
P35475	6I6R-A	Alpha-L-iduronidase	-50.7208	-0.2629174061997905
P41218	5WPZ-A	MNDA PYD domain with MBP tag	-50.7129	-0.2622253224824531
Q96CW9	3TBD-A	Netrin-G2	-50.7067	-0.261682168172644
P63104	2O02-A	14-3-3 ZETA ISOFORM	-50.7009	-0.2611740560763709
P29034	4DUQ-B	Protein S100-A2	-50.6985	-0.2609638027951549
P54274	5XUP-B	Telomeric repeat-binding factor 1	-50.6965	-0.2607885917274744
Q9NX74	6EZA-A	tRNA-dihydrouridine(20) synthase [NAD(P)+]-like	-50.6934	-0.2605170145725695
O75084	5URV-A	Frizzled-7	-50.6933	-0.2605082540191858
Q9UQM7	6VZK-A	Calcium/calmodulin-dependent protein kinase type II subunit alpha	-50.6924	-0.2604294090387295
P21860	6OP9-A	Receptor tyrosine-protein kinase erbB-3	-50.6719	-0.258633495595006
P17252	4RA4-A	Protein kinase C alpha type	-50.6509	-0.2567937793843621
P61981	6BYJ-D	14-3-3 protein gamma	-50.6495	-0.2566711316369861
P35247	2RIC-B	Pulmonary surfactant-associated protein D	-50.6222	-0.2542795005631489
Q9Y230	6H7X-A	RuvB-like 2	-50.6213	-0.2542006555826926
P05556	4WK0-B	Integrin beta-1	-50.6147	-0.2536224590593475
Q13085	2YL2-A	ACETYL-COA CARBOXYLASE 1	-50.6134	-0.2535085718653552
Q9UIQ6	4Z7I-A	Leucyl-cystinyl aminopeptidase	-50.598	-0.2521594466442164
P63092, P63096	6PB0-A	Guanine nucleotide-binding protein G(s) subunit alpha isoforms short,Guanine nucleotide-binding protein G(i) subunit alpha-1,Guanine nucleotide-binding protein G(s) subunit alpha isoforms short	-50.5937	-0.2517827428487036
P40926		Malate dehydrogenase, mitochondrial	-50.5763	-0.2502584065598849
P17174	3WZF-A	Aspartate aminotransferase, cytoplasmic	-50.5598	-0.2488129152515219
Q15119	4MPN-A	[Pyruvate dehydrogenase [lipoamide]] kinase isozyme 2, mitochondrial	-50.5514	-0.2480770287672642
P11229	6OIJ-R	Muscarinic acetylcholine receptor M1	-50.5303	-0.246228552003236
O00408	6C7J-A	cGMP-dependent 3',5'-cyclic phosphodiesterase	-50.5285	-0.2460708620423241
O75208	6DEW-A	Ubiquinone biosynthesis protein COQ9, mitochondrial	-50.5253	-0.2457905243340355
O14936	3MFR-A	Peripheral plasma membrane protein CASK	-50.5231	-0.245597792159587
Q15475	4EGC-A	Maltose-binding periplasmic protein, Homeobox protein SIX1 chimera	-50.5117	-0.2445990890738087
P49768	5FN5-B	Presenilin-1	-50.4915	-0.2428294572902375
Q96AT9	3QC3-A	D-ribulose-5-phosphate-3-epimerase	-50.4882	-0.2425403590285646
Q06278	4UHW-A	ALDEHYDE OXIDASE	-50.4879	-0.242514077368413
Q7Z3Y4	4OGX-L	Fab33 light chain	-50.4662	-0.2406130372840808
Q9BUB5	2HW6-A	MAP kinase interacting serine/threonine kinase 1	-50.4617	-0.2402188123818
P02671	1FZD-C	FIBRINOGEN-420	-50.4557	-0.2396931791787589
P30086	1BD9-A	PHOSPHATIDYLETHANOLAMINE BINDING PROTEIN	-50.4398	-0.2383002511906998
O75787	3LBS-B	Maltose-binding periplasmic protein, Renin receptor	-50.4271	-0.2371876609109299
O75116	4WOT-A	Rho-associated protein kinase 2	-50.417	-0.236302845019144
P51161	1O1V-A	Gastrotropin	-50.413	-0.2359524228837828
Q5TCY1	4NFM-A	TAU-TUBULIN KINASE 1	-50.4112	-0.2357947329228709
O14684	5T37-A	Prostaglandin E synthase	-50.3965	-0.2345069315754204
O00560	4Z33-A	Syntenin-1	-50.3941	-0.2342966782942039
P55211	2AR9-A	Caspase-9	-50.3866	-0.2336396367904025
P01721	5IR3-A	PROTEIN (JTO, A VARIABLE DOMAIN FROM LAMBDA-6 TYPE IMMUNOGLOBULIN LIGHT CHAIN)	-50.371	-0.2322729904624957
Q09428	6C3P-E	ATP-binding cassette sub-family C member 8	-50.3685	-0.2320539766278949
P23921	2WGH-B	Ribonucleoside-diphosphate reductase large subunit	-50.3528	-0.2306785697466044
Q99497	6M8Z-A	Protein/nucleic acid deglycase DJ-1	-50.3489	-0.2303369081646276
Q15645	5WC2-A	Pachytene checkpoint protein 2 homolog	-50.344	-0.2299076410488108
Q9UIF9	6FKP-A	Bromodomain adjacent to zinc finger domain protein 2A	-50.3426	-0.2297849933014342
P55064	3D9S-A	Aquaporin-5	-50.3184	-0.2276649393825018
Q13393	6OHR-A	Phospholipase D1, chimeric constuct	-50.3182	-0.2276474182757338
P16278	3THD-D	Beta-galactosidase	-50.3148	-0.2273495594606772
P36980	3ZD1-A	COMPLEMENT FACTOR H-RELATED PROTEIN 2	-50.3076	-0.2267187996170282
P42226	4Y5U-B	Signal transducer and activator of transcription 6	-50.2925	-0.2253959560560411
Q9P2K8	6N3O-A	eIF-2-alpha kinase GCN2,eIF-2-alpha kinase GCN2	-50.2841	-0.2246600695717841
P26641	5JPO-D	Elongation factor 1-gamma	-50.284	-0.2246513090183998
Q9UPP1	3K3O-A	PHD finger protein 8	-50.284	-0.2246513090183998
Q96R05	6E6K-A	Retinoid-binding protein 7	-50.2758	-0.2239329436409101
O43252	2PEZ-B	Bifunctional 3'-phosphoadenosine 5'-phosphosulfate synthetase 1 (PAPS synthetase 1) (PAPSS 1) (Sulfurylase kinase 1) (SK1) (SK 1)	-50.254	-0.2220231430031942
Q96SW2	6H0G-B	Protein cereblon	-50.2481	-0.2215062703535374
P04183	2ORV-B	THYMIDINE KINASE	-50.2341	-0.2202797928797747
O15350	4GUQ-A	Tumor protein p73	-50.2261	-0.2195789486090536
Q9NPD3	6H25-B	Exosome complex component RRP41	-50.2146	-0.2185714849698911
P53041	3H68-A	Serine/threonine-protein phosphatase 5	-50.2088	-0.218063372873618
P51532	3UVD-A	Transcription activator BRG1	-50.1977	-0.2170909514479921
O14793	5NTU-B	Growth/differentiation factor 8	-50.191	-0.2165039943712633
O14649	6RV2-A	Potassium channel subfamily K member 3	-50.1738	-0.214997179189212
Q96BR1	6EDX-A	Serine/threonine-protein kinase Sgk3	-50.1563	-0.2134640823470089
P41587		VASOACTIVE INTESTINAL POLYPEPTIDE RECEPTOR 2	-50.1542	-0.2132801107259447
O95363	3HFV-A	Phenylalanyl-tRNA synthetase, mitochondrial	-50.1519	-0.2130786179981118
Q9BRJ7	3KVH-A	Protein syndesmos	-50.1431	-0.2123076893003181
P07360	2OVE-A	Complement component 8, gamma polypeptide	-50.13	-0.2111600568070123
P02774	1KW2-A	Vitamin D-binding protein	-50.1266	-0.2108621979919557
P17980	5VHM-F	26S proteasome regulatory subunit 6A	-50.1135	-0.2097145654986492
Q86SF2	6IWR-B	N-acetylgalactosaminyltransferase 7	-50.081	-0.2068673856488435
P04075	4ALD-A	FRUCTOSE-BISPHOSPHATE ALDOLASE	-50.0786	-0.2066571323676269
Q8NBZ7		UDP-glucuronic acid decarboxylase 1	-50.0615	-0.2051590777389599
P52564	3FME-A	Dual specificity mitogen-activated protein kinase kinase 6	-50.0611	-0.2051240355254239
P20142	1HTR-B	GASTRICSIN	-50.0339	-0.2027411650049709
Q05823	4G8L-A	2-5A-dependent ribonuclease	-50.0336	-0.2027148833448186
P02679	3BVH-C	Fibrinogen, gamma polypeptide	-50.0225	-0.2017424619191927
Q9UBR2	1EF7-A	PROCATHEPSIN X	-50.0127	-0.2008839276875591
Q15750	2POM-A	Mitogen-activated protein kinase kinase kinase 7-interacting protein 1	-49.9905	-0.1989390848363066
Q9UL18	1SI3-A	Eukaryotic translation initiation factor 2C 1	-49.9802	-0.1980367478377533
P41143	6PT3-A	Delta opioid receptor	-49.9663	-0.1968190309173742
P07451	3UYN-A	Carbonic anhydrase 3	-49.9622	-0.19645984822863
Q99250	6J8E-A	Sodium channel protein type 2 subunit alpha	-49.9587	-0.1961532288601892
P03950	1H0D-C	Angiogenin	-49.9337	-0.1939630905141848
Q16836	1F14-B	3-HYDROXYACYL-COA DEHYDROGENASE	-49.9162	-0.1924299936719818
P29074	2I75-A	Tyrosine-protein phosphatase non-receptor type 4	-49.9099	-0.1918780788087884
Q13510	5U7Z-D	Acid ceramidase subunit alpha	-49.8934	-0.1904325875004253
Q02195	1QQL-A	FIBROBLAST GROWTH FACTOR 7/1 CHIMERA	-49.8919	-0.190301179199665
O00214	5GZG-A	GALECTIN-8	-49.8832	-0.1895390110552557
A0A173ADK6	6J1V-A	HLA-A*3003	-49.8663	-0.1880584775333567
P34998	3EHU-A	fusion protein of CRFR1 extracellular domain and MBP	-49.8611	-0.1876029287573876
Q8NBQ5	1YB1-B	17-beta-hydroxysteroid dehydrogenase type XI	-49.8537	-0.1869546478069705
P40939	6DV2-G	Trifunctional enzyme subunit alpha, mitochondrial	-49.8529	-0.1868845633798979
P01138	5JZ7-A	Beta-nerve growth factor	-49.8517	-0.1867794367392899
Q96KB5	5J0A-B	Lymphokine-activated killer T-cell-originated protein kinase	-49.8462	-0.1862976063031691
P30305	1YS0-A	M-phase inducer phosphatase 2	-49.8355	-0.1853602270910792
Q8N355	4FQQ-A	10-1074 Fab Light Chain	-49.8232	-0.1842826790248447
P42575	1PYO-C	Caspase-2	-49.8228	-0.1842476368113087
P23469	6D3F-A	Receptor-type tyrosine-protein phosphatase epsilon	-49.8227	-0.1842388762579244
Q13105	2Q81-B	Miz-1 protein	-49.8212	-0.1841074679571641
Q9NRD5	6AR4-B	PRKCA-binding protein	-49.8092	-0.1830562015510819
P12643	1REW-B	bone morphogenetic protein 2	-49.8075	-0.1829072721435536
O00602	2JHL-F	Ficolin-1	-49.8033	-0.1825393289014251
P62826	6TVO-B	GTP-binding nuclear protein Ran	-49.8021	-0.1824342022608171
O95985	5GVE-A	DNA topoisomerase 3-beta-1	-49.7976	-0.1820399773585363
P29016, P29017, P61769	3OV6-A	Beta-2-microglobulin/T-cell surface glycoprotein CD1c/T-cell surface glycoprotein CD1b chimeric protein	-49.7922	-0.1815669074757992
Q9BUL8	3L8J-A	Programmed cell death protein 10	-49.7511	-0.1779663200349678
Q15831	2WTK-F	SERINE/THREONINE-PROTEIN KINASE 11	-49.7392	-0.1769238141822692
Q5SRE7	3OBZ-A	Phytanoyl-CoA dioxygenase domain-containing protein 1	-49.7373	-0.176757363667973
P49642	6RB4-A	DNA primase small subunit	-49.7309	-0.1761966882513959
Q9C0B1	6AKW-A	Alpha-ketoglutarate-dependent dioxygenase FTO	-49.7289	-0.1760214771837159
P04632	4PHM-A	Calpain small subunit 1	-49.7211	-0.1753381540197622
P20061	4KKJ-A	Transcobalamin-1	-49.7124	-0.1745759858753529
Q12923	1WCH-A	PROTEIN TYROSINE PHOSPHATASE, NON-RECEPTOR TYPE 13	-49.6897	-0.1725873402571807
O00154	2QQ2-C	Cytosolic acyl coenzyme A thioester hydrolase	-49.6895	-0.1725698191504128
Q58EU4	1NGZ-A	Germline Metal Chelatase Catalytic Antibody, Light chain	-49.6635	-0.1702920752705678
Q71DI3	5BO0-A	Histone H3.2	-49.6434	-0.1685312040403802
P30307	3OP3-A	M-phase inducer phosphatase 3	-49.6429	-0.1684874012734599
P41208	2K2I-A	Centrin-2	-49.6184	-0.1663410656943758
Q13509	5IJ9-B	Tubulin beta-3 chain	-49.6128	-0.1658504747048707
P61024	1DKS-A	CYCLIN DEPENDENT KINASE SUBUNIT, TYPE 1	-49.5994	-0.1646765605514125
Q9BYV9	3OHV-A	Transcription regulator protein BACH2	-49.5855	-0.163458843631034
P05164	6AZP-A	Myeloperoxidase	-49.5823	-0.1631785059227449
Q13472	4CGY-A	DNA TOPOISOMERASE 3-ALPHA	-49.5759	-0.1626178305061678
Q05086	4GIZ-A	Maltose-binding periplasmic protein, UBIQUITIN LIGASE EA6P: chimeric protein	-49.5718	-0.1622586478174236
Q9HAN9	1KKU-A	NICOTINAMIDE MONONUCLEOTIDE ADENYLYL TRANSFERASE	-49.5651	-0.1616716907406942
P10253	5NN8-A	Lysosomal alpha-glucosidase	-49.5511	-0.1604452132669314
Q9NQU5	4KS7-A	Serine/threonine-protein kinase PAK 6	-49.5357	-0.1590960880457927
Q92843	2Y6W-A	BCL-2-LIKE PROTEIN 2	-49.5319	-0.1587631870172001
Q15382	7BTC-A	GTP-binding protein Rheb	-49.5203	-0.1577469628246539
Q05066, Q8N884	6EDB-A	Sex-determining region Y protein,Cyclic GMP-AMP synthase	-49.5152	-0.1573001746020691
P11021, Q13501	5YPE-A	78 kDa glucose-regulated protein,Sequestosome-1	-49.4984	-0.1558284016335538
P07306	5JPV-A	Asialoglycoprotein receptor 1	-49.4921	-0.155276486770361
Q6VAB6	5KKR-B	Kinase suppressor of Ras 2	-49.4784	-0.1540762909567505
Q99873	6NT2-D	Protein arginine N-methyltransferase 1	-49.4703	-0.1533666861326451
P10415, Q07817	6O0P-A	Apoptosis regulator Bcl-2,Bcl-2-like protein 1,Apoptosis regulator Bcl-2,Bcl-2-like protein 1	-49.4702	-0.1533579255792608
Q9NR22	4X41-A	Protein arginine N-methyltransferase 8	-49.4596	-0.1524293069205552
P26447	2Q91-B	Protein S100-A4	-49.4359	-0.1503530557685425
P54762	5MJB-A	Ephrin type-B receptor 1	-49.43	-0.1498361831188857
Q66K64	6UD7-A	DDB1- and CUL4-associated factor 15	-49.4273	-0.1495996481775174
P12532	1QK1-E	CREATINE KINASE, UBIQUITOUS MITOCHONDRIAL	-49.4246	-0.1493631132361486
O60880	1KA7-A	SH2 DOMAIN PROTEIN 1A	-49.4223	-0.1491616205083163
Q6P589	3F4M-A	Tumor necrosis factor, alpha-induced protein 8-like protein 2	-49.4168	-0.1486797900721955
Q6XQN6	4YUB-A	Nicotinate phosphoribosyltransferase	-49.4115	-0.1482154807428421
P07333, Q02763	3BEA-A	Macrophage colony-stimulating factor 1 receptor	-49.4108	-0.1481541568691544
A2NI60	2Q1E-A	Amyloidogenic immunoglobulin light chain protein AL-09	-49.4045	-0.147602242005961
O95445	2WEX-A	APOLIPOPROTEIN M	-49.3923	-0.1465334544931108
Q02487	5ERP-A	Desmocollin-2	-49.3604	-0.143738837963609
V9HW68	6U1N-H	Fab30 heavy chain	-49.358	-0.1435285846823925
Q14994	1XV9-B	Orphan nuclear receptor NR1I3	-49.3574	-0.1434760213620885
O43791	4J8Z-A	Speckle-type POZ protein	-49.3479	-0.1426437687906071
Q86Y07	6NCG-A	Serine/threonine-protein kinase VRK2	-49.345	-0.1423897127424703
Q9UM07	1WD9-A	Protein-arginine deiminase type-4	-49.3408	-0.1420217695003418
P27986	3HIZ-B	Phosphatidylinositol 3-kinase regulatory subunit alpha	-49.3353	-0.1415399390642203
Q9BS26	2R2J-A	Thioredoxin domain-containing protein 4	-49.3327	-0.1413121646762364
P13631	1FCY-A	RETINOIC ACID RECEPTOR GAMMA-2	-49.3292	-0.1410055453077955
Q9HC52	5EQ0-A	Chromobox protein homolog 8	-49.3142	-0.1396914623001928
P68431	5C3I-J	Histone H3.1	-49.3016	-0.1385876325738066
Q687X5	6HCY-C	Metalloreductase STEAP4	-49.3009	-0.1385263087001183
O14786	2QQI-A	Neuropilin-1	-49.2959	-0.1380882810309178
Q9BYE9	5CZR-A	Cadherin-related family member 2	-49.2842	-0.1370632962849872
Q13162	5HQP-B	Peroxiredoxin-4	-49.2744	-0.1362047620533536
Q6PYX1	1CE1-H	Hepatitis B virus receptor binding protein	-49.2681	-0.1356528471901602
P21796	2JK4-A	Voltage-dependent anion-selective channel protein 1	-49.262	-0.1351184534337354
O00762	1I7K-A	UBIQUITIN-CONJUGATING ENZYME E2 H10	-49.2549	-0.13449645414347
P08243	6GQ3-A	Asparagine synthetase [glutamine-hydrolyzing]	-49.2542	-0.1344351302697817
P13929	2XSX-B	BETA-ENOLASE	-49.2296	-0.1322800341373133
P17900	1PU5-A	Ganglioside GM2 activator	-49.2283	-0.1321661469433211
Q2M2I8	5TE0-A	AP2-associated protein kinase 1	-49.2161	-0.1310973594304709
Q16827	2GJT-A	Receptor-type tyrosine-protein phosphatase O	-49.2144	-0.1309484300229426
P16581	1ESL-A	HUMAN E-SELECTIN	-49.2059	-0.1302037829853012
P17301	1DZI-A	INTEGRIN	-49.1887	-0.1286969678032499
P09972	1XFB-D	Aldolase C	-49.1831	-0.1282063768137454
P10321	6JTO-A	HLA class I histocompatibility antigen, Cw-6 alpha chain	-49.1762	-0.127601898630248
Q99523	4MSL-A	Sortilin	-49.175	-0.1274967719896394
H0XPX6	5N74-B	Microtubule-associated protein RP/EB family member 1	-49.1719	-0.1272251948347352
Q96H15	5F7H-B	T-cell immunoglobulin and mucin domain-containing protein 4	-49.1543	-0.1256833374391479
Q9NYG8	3UM7-B	Potassium channel subfamily K member 4	-49.1459	-0.1249474509548902
Q9UL52	2OQ5-A	Transmembrane protease, serine 11E	-49.1206	-0.1227310309487341
Q6P4G7	4L4V-G	Human MAIT TCR alpha chain	-49.1166	-0.122380608813373
P41146	5DHG-A	Fusion protein of Nociceptin receptor and cytochrome b562	-49.1059	-0.121443229601283
P16591	6KC4-A	Tyrosine-protein kinase Fer	-49.1052	-0.1213819057275954
O95255	6P7F-A	Multidrug resistance-associated protein 6	-49.1001	-0.1209351175050099
Q9BYW2	5LT8-A	Histone-lysine N-methyltransferase SETD2	-49.0635	-0.1177287549664593
O00478	6J0L-A	Butyrophilin subfamily 3 member A3	-49.0599	-0.1174133750446348
Q9Y3E1	6IIS-A	Hepatoma-derived growth factor-related protein 3	-49.0456	-0.1161606159107203
O14556	3PFW-O	Glyceraldehyde-3-phosphate dehydrogenase, testis-specific	-49.0343	-0.1151706733783264
P02792	2FFX-J	Ferritin light chain	-49.0227	-0.1141544491857802
P53582	2B3L-A	Methionine aminopeptidase 1	-49.003	-0.1124286201691286
P05162	5DG1-A	Galectin-2	-48.9995	-0.1121220008006878
P13236	2FIN-B	Small inducible cytokine A4	-48.9866	-0.1109918894141499
P30926	6PV7-E	Fusion protein of Neuronal acetylcholine receptor subunit beta-4 and Soluble cytochrome b562	-48.9852	-0.1108692416667733
M4Q8P8	6MFT-G	Gp120	-48.9766	-0.1101158340757477
Q9HBA0	4DX1-A	Transient receptor potential cation channel subfamily V member 4	-48.9458	-0.1074175836334702
P05062	1QO5-B	FRUCTOSE-BISPHOSPHATE ALDOLASE B	-48.9354	-0.1065064860815325
Q9NW15	6R65-B	Anoctamin-10	-48.8971	-0.1031511941354537
Q9BZ11	1R55-A	ADAM 33	-48.8776	-0.1014428862255701
P15531	5UI4-B	Nucleoside diphosphate kinase A	-48.8648	-0.1003215353924159
Q8NHY6	2EMJ-A	Zinc finger protein 28 homolog	-48.8499	-0.0990162129381968
O43865		Putative adenosylhomocysteinase 2	-48.8431	-0.0984204953080837
Q8TCS8	3U1K-A	Polyribonucleotide nucleotidyltransferase 1, mitochondrial	-48.8116	-0.095660920992118
P28347	3KYS-A	Transcriptional enhancer factor TEF-1	-48.8094	-0.0954681888176694
P49189		4-trimethylaminobutyraldehyde dehydrogenase	-48.809	-0.0954331466041334
P35236	2QDC-A	Tyrosine-protein phosphatase non-receptor type 7	-48.8076	-0.0953104988567574
Q5GJ75	4Q9V-A	Tumor necrosis factor alpha-induced protein 8-like protein 3	-48.8003	-0.094670978459724
P01009	6I3Z-A	Alpha-1-antitrypsin	-48.7932	-0.0940489791694586
Q9UBG0	5E4L-A	C-type mannose receptor 2	-48.7918	-0.0939263314220827
P51617	6BFN-A	Interleukin-1 receptor-associated kinase 1	-48.7763	-0.0925684456475596
A6NHC0, P17655	2NQA-A	Calpain-8	-48.7558	-0.0907725322038361
P05771	2I0E-A	Protein Kinase C-beta II	-48.7018	-0.0860418333764661
P07686	1NOW-A	Beta-hexosaminidase subunit beta	-48.7013	-0.0859980306095465
Q0KKI6	5VZX-L	Crenezumab Fab light chain	-48.6713	-0.0833698645943409
P32119	5B8B-F	Peroxiredoxin-2	-48.6481	-0.0813374162092485
K7N5M3	5E6I-G	Protein Trav11,Va14Ja18/Vb8.2,Human nkt tcr alpha chain	-48.6434	-0.0809256702001997
P35240	6CDS-A	Merlin	-48.642	-0.0808030224528237
Q15438	4A4P-A	CYTOHESIN1	-48.639	-0.0805402058513032
P12883	4PA0-A	Myosin-7,Green fluorescent protein	-48.6295	-0.0797079532798212
Q9UDR5	5O1N-A	Alpha-aminoadipic semialdehyde synthase, mitochondrial	-48.6289	-0.0796553899595172
Q14376	1HZJ-A	UDP-GLUCOSE 4-EPIMERASE	-48.6167	-0.078586602446667
P20936	6PXB-F	Ras GTPase-activating protein 1	-48.6123	-0.0782011380977699
P01877	6UE9-G	Immunoglobulin heavy constant alpha 2	-48.6041	-0.0774827727202808
Q2YD82	4OZH-G	T-cell receptor, s16, alpha chain	-48.6004	-0.077158632245072
Q9Y3Z3	4RXO-B	DEOXYNUCLEOSIDE TRIPHOSPHATE TRIPHOSPHOHYDROLASE SAMHD1	-48.5911	-0.076343900780358
P43652	6RQ7-B	Afamin	-48.5807	-0.0754328032284204
O95619	5VNA-A	YEATS domain-containing protein 4	-48.5571	-0.073365312629792
Q9Y2G2	4IKM-A	Maltose-binding periplasmic protein, Caspase recruitment domain-containing protein 8	-48.5188	-0.0700100206837131
Q6PJG0	1LGV-A	IMMUNOGLOBULIN LAMBDA LIGHT CHAIN	-48.5172	-0.0698698518295692
Q9NYG5	5JG6-A	Anaphase-promoting complex subunit 11	-48.5121	-0.0694230636069837
Q9UNQ0	6VXF-B	Broad substrate specificity ATP-binding cassette transporter ABCG2	-48.4818	-0.0667686159316265
P02708	4ZJS-E	Acetylcholine receptor subunit alpha,Soluble acetylcholine receptor,Acetylcholine receptor subunit alpha,Soluble acetylcholine receptor	-48.477	-0.0663481093691934
Q99549	6V2S-A	M-phase phosphoprotein 8	-48.4718	-0.0658925605932249
Q96QU1	6EB5-B	Protocadherin-15	-48.4495	-0.0639389571885888
P06756	4O02-A	Integrin alpha-V	-48.4441	-0.0634658873058516
P03915	5XTC-l	NADH-ubiquinone oxidoreductase chain 5	-48.4286	-0.0621080015313292
P06746	7ICK-A	PROTEIN (DNA POLYMERASE BETA (E.C.2.7.7.7))	-48.425	-0.061792621609504
O95372	6BJE-A	Acyl-protein thioesterase 2	-48.4148	-0.0608990451643344
P11474	3D24-C	Steroid hormone receptor ERR1	-48.4081	-0.060312088087605
P02741	1B09-A	C-Reactive Protein	-48.4054	-0.0600755531462368
Q02108	3UVJ-A	Guanylate cyclase soluble subunit alpha-3	-48.3992	-0.0595323988364277
P49286	6ME7-A	Soluble cytochrome b562,Melatonin receptor type 1B,Rubredoxin	-48.3935	-0.0590330472935389
Q92835	2YSX-A	Signaling inositol polyphosphate phosphatase SHIP II	-48.3882	-0.0585687379641854
P0DOY3	4O5L-L	Fab F045-092 light chain	-48.3854	-0.0583234424694329
P04156	2LSB-A	Major prion protein	-48.3777	-0.0576488798588635
Q8N2Q7	5OJK-A	Neuroligin-1,Neuroligin-1	-48.3733	-0.057263415509967
Q9H461	5UN5-A	Frizzled-8	-48.3662	-0.0566414162197016
P17987	6NRD-A	T-complex protein 1 subunit alpha	-48.3487	-0.0551083193774986
Q9UBN7	5EDU-B	Maltose-binding periplasmic protein, Histone deacetylase 6 chimera	-48.3421	-0.0545301228541535
Q04446	5CLT-A	1,4-alpha-glucan-branching enzyme	-48.3368	-0.0540658135248001
Q15118	2Q8G-A	[Pyruvate dehydrogenase [lipoamide]] kinase isozyme 1	-48.3253	-0.0530583498856382
P07101	2XSN-B	TYROSINE 3-MONOOXYGENASE	-48.3191	-0.0525151955758291
Q15208	6BXI-A	Serine/threonine-protein kinase 38	-48.2978	-0.0506491977050335
O14842	5TZR-A	Free fatty acid receptor 1,Endolysin,Free fatty acid receptor 1	-48.2923	-0.0501673672689121
P52209	4GWG-A	6-phosphogluconate dehydrogenase, decarboxylating	-48.2822	-0.0492825513771268
P11021	5E86-A	Endoplasmic reticulum chaperone BiP	-48.2817	-0.0492387486102065
P07333, P11362	3KRJ-A	Macrophage colony-stimulating factor 1 receptor, Basic fibroblast growth factor receptor 1	-48.2664	-0.0478983839424514
Q9Y286	1O7V-A	SIALIC ACID BINDING IG-LIKE LECTIN 7	-48.2535	-0.0467682725559136
Q9UL51	2MPF-A	Potassium/sodium hyperpolarization-activated cyclic nucleotide-gated channel 2	-48.2422	-0.045778330023519
P52565	2JHX-A	RHO GDP-DISSOCIATION INHIBITOR 1	-48.2367	-0.0452964995873982
P80192	4UY9-B	MITOGEN-ACTIVATED PROTEIN KINASE KINASE KINASE 9	-48.2324	-0.0449197957918854
P54136	4Q2Y-A	Arginine--tRNA ligase, cytoplasmic	-48.2306	-0.0447621058309734
P09488	1YJ6-B	Glutathione S-transferase Mu 1	-48.2283	-0.0445606131031405
Q13332	2FH7-A	Receptor-type tyrosine-protein phosphatase S	-48.228	-0.0445343314429889
Q16850	6Q2T-A	Lanosterol 14-alpha demethylase	-48.2153	-0.0434217411632184
O14763	3X3F-A	DEATH RECEPTOR 5	-48.2098	-0.0429399107270976
Q14012	4FG9-A	Calcium/calmodulin-dependent protein kinase type 1	-48.1959	-0.0417221938067191
Q08499	3V9B-A	Phosphodiesterase 4D	-48.1737	-0.0397773509554666
Q99259		Glutamate decarboxylase 1	-48.1698	-0.0394356893734904
P00558	5M6Z-A	Phosphoglycerate kinase 1	-48.1612	-0.0386822817824648
P52757	1XA6-A	Beta2-chimaerin	-48.1521	-0.0378850714245188
P46934	4BE8-A	E3 UBIQUITIN-PROTEIN LIGASE NEDD4	-48.1492	-0.0376310153763825
Q92729	6SUB-A	Receptor-type tyrosine-protein phosphatase U	-48.148	-0.0375258887357746
P14410	3LPO-A	Sucrase-isomaltase	-48.1478	-0.037508367629006
P29972	1FQY-A	AQUAPORIN-1	-48.1443	-0.0372017482605657
P78325	4DD8-A	Disintegrin and metalloproteinase domain-containing protein 8	-48.1431	-0.0370966216199571
S6B291	3MNZ-B	10-1074 Heavy Chain,10-1074 Heavy Chain	-48.1427	-0.0370615794064211
Q9HCE5	6TTX-B	METTL14	-48.1306	-0.0360015524469553
Q6P6C2	4NRM-A	RNA demethylase ALKBH5	-48.1204	-0.035107976001785
P12429	1AII-A	ANNEXIN III	-48.087	-0.0321819511715236
Q96NY8	4GJT-B	Poliovirus receptor-related protein 4	-48.0858	-0.032076824530915
P30153	1B3U-A	Serine/threonine-protein phosphatase 2A 65 kDa regulatory subunit A alpha isoform	-48.0856	-0.032059303424147
A0A0B4J279, P01848	2BNU-A	T-CELL RECEPTOR ALPHA CHAIN C REGION	-48.0816	-0.0317088812887864
O60684	4UAD-A	Importin subunit alpha-7	-48.0794	-0.0315161491143379
O15498	6J74-C	Synaptobrevin homolog YKT6	-48.0624	-0.0300268550390545
Q16531	3I8C-A	DNA damage-binding protein 1	-48.0597	-0.0297903200976863
P06870	1SPJ-A	Kallikrein 1	-48.0577	-0.0296151090300057
Q8N2I9	5L2Q-A	Serine/threonine-protein kinase 40	-48.0507	-0.0290018702931246
Q9BQ65	5V1M-A	U6 snRNA phosphodiesterase	-48.0162	-0.0259794793756383
P01024	6RU5-A	COMPLEMENT C3 BETA CHAIN	-48.0106	-0.0254888883861332
Q9HCL0	6VFR-A	Protocadherin-18	-47.9945	-0.0240784392913068
Q9UBE0	6CWZ-C	SUMO-activating enzyme subunit 1	-47.964	-0.021406470509181
P20160	1A7S-A	HEPARIN-BINDING PROTEIN	-47.9478	-0.0199872608609702
Q5EFE5	6UMX-H	GL29H4-16 Fab Heavy Chain,GL29H4-16 Fab Heavy Chain	-47.9308	-0.0184979667856869
Q5JRX3	4NGE-A	Presequence protease, mitochondrial	-47.9175	-0.0173328131856124
O76074, P51160	3JWQ-A	cGMP-specific 3',5'-cyclic phosphodiesterase catalytic domain, Cone cGMP-specific 3',5'-cyclic phosphodiesterase subunit alpha chimera	-47.909	-0.0165881661479711
Q6P2Q9	4JKD-A	Pre-mRNA-processing-splicing factor 8	-47.8999	-0.0157909557900257
A0A075B6T6	5E9D-D	A6-TCR Valpha	-47.8867	-0.0146345627433349
P29965	3LKJ-C	CD40 ligand	-47.8776	-0.0138373523853896
P00325	1DEH-A	ALCOHOL DEHYDROGENASE	-47.8724	-0.0133818036094204
P34896	1BJ4-A	Serine hydroxymethyltransferase, cytosolic	-47.8597	-0.0122692133296499
P07738	3NFY-A	Bisphosphoglycerate mutase	-47.8579	-0.012111523368738
P10415	1YSW-A	Apoptosis regulator Bcl-2	-47.855	-0.0118574673206011
Q86XE3	6AGI-B	Calcium uptake protein 3, mitochondrial	-47.854	-0.0117698617867611
P25054	3AU3-A	Adenomatous polyposis coli protein	-47.8492	-0.0113493552243286
Q15678	6IWD-A	Tyrosine-protein phosphatase non-receptor type 14	-47.8393	-0.0104820604393107
Q8N2U3	6HAR-A	PRSS3 protein	-47.8346	-0.0100703144302619
P51668	2YHO-B	Ubiquitin-conjugating enzyme E2 D1	-47.8277	-0.0094658362467645
P30304	1C25-A	CDC25A	-47.8264	-0.0093519490527722
P04439, P61769	6APN-A	Beta-2-microglobulin--HLA-A*0201--HPV.16 E7 peptide LLMGTLGIV chimera	-47.8123	-0.0081167110256257
B2RXH2	2W2I-A	2-OXOGLUTARATE OXYGENASE	-47.8096	-0.0078801760842575
P24723	3TXO-A	Protein kinase C eta type	-47.8071	-0.0076611622496566
O75594	1YCK-A	Peptidoglycan recognition protein	-47.7993	-0.0069778390857036
P61158	6UHC-A	Actin-related protein 3	-47.7928	-0.0064084031157421
P15169	2NSM-A	Carboxypeptidase N catalytic chain	-47.7868	-0.005882769912701
Q8WXH5	2IZV-A	SUPPRESSOR OF CYTOKINE SIGNALING 4	-47.7858	-0.0057951643788611
P13051	2HXM-A	Uracil-DNA glycosylase	-47.7783	-0.0051381228750597
Q9P286	2F57-A	Serine/threonine-protein kinase PAK 7	-47.7715	-0.0045424052449466
Q9H4B4	4B6L-A	SERINE/THREONINE-PROTEIN KINASE PLK3	-47.7693	-0.004349673070498
P12883, Q15691	6PFP-A	Myosin, heavy polypeptide 7, cardiac muscle, beta variant	-47.7686	-0.0042883491968097
O95278	4RKK-C	Laforin	-47.7579	-0.0033509699847198
Q9Y5X4	4LOG-A	Maltose ABC transporter periplasmic protein and NR2E3 protein chimeric construct	-47.7489	-0.0025625201801582
A0A584, K7N5M4	6R2L-E	T cell receptor beta variable 11-2,Human nkt tcr beta chain	-47.7474	-0.0024311118793979
Q9Y689		ADP-ribosylation factor-like protein 5A	-47.7165	0.0002758991162632
P01127	4HQU-A	Platelet-derived growth factor subunit B	-47.7072	0.0010906305809772
P17707		S-adenosylmethionine decarboxylase beta chain	-47.6969	0.0019929675795311
P0CG05	3TV3-L	10E8-S74W Light Chain	-47.6938	0.0022645447344353
P28472, P31644	5O8F-B	Human GABAA receptor chimera beta3-alpha5,Gamma-aminobutyric acid receptor subunit beta-3,Gamma-aminobutyric acid receptor subunit alpha-5	-47.6805	0.0034296983345098
P13612	3V4V-A	Integrin alpha-4	-47.678	0.0036487121691107
Q9UBX1	1M6D-B	Cathepsin F	-47.6779	0.0036574727224944
Q9Y2M5	5YQ4-A	Kelch-like protein 20	-47.6665	0.0046561758082726
P17693	6K60-A	HLA class I histocompatibility antigen, alpha chain G	-47.6641	0.0048664290894892
P62330	6BBQ-A	ADP-RIBOSYLATION FACTOR 6	-47.6396	0.0070127646685733
Q96PU5	2ONI-A	E3 ubiquitin-protein ligase NEDD4-like protein	-47.6227	0.0084932981904723
P62207	1S70-A	Serine/threonine protein phosphatase PP1-beta (or delta) catalytic subunit	-47.6166	0.0090276919468977
P20062	5NO0-A	Transcobalamin-2	-47.6092	0.0096759728973148
P32248	6QZH-A	C-C chemokine receptor type 7,Sialidase A,C-C chemokine receptor type 7	-47.6056	0.0099913528191393
Q13489	3M0A-D	BACULOVIRAL IAP REPEAT-CONTAINING PROTEIN 3	-47.5876	0.0115682524282626
Q6PIL8	5UG0-C	2897 light chain	-47.5688	0.0132152364644579
P00488	5MHO-A	Coagulation factor XIII A chain	-47.5604	0.0139511229487156
Q9UK32	6G78-A	Ribosomal protein S6 kinase alpha-6	-47.5561	0.0143278267442284
P57735	2OIL-A	Ras-related protein Rab-25	-47.5558	0.0143541084043807
P31151	2WOS-A	PROTEIN S100-A7	-47.554	0.0145117983652927
P11142	4H5R-A	HEAT SHOCK COGNATE 71 KDA PROTEIN	-47.5534	0.0145643616855966
P46976	6EQJ-A	Glycogenin-1	-47.5388	0.0158434024796634
Q03013	4GTU-A	GLUTATHIONE S-TRANSFERASE	-47.5383	0.0158872052465837
P47900	4XNV-A	P2Y purinoceptor 1, Rubredoxin, P2Y purinoceptor 1	-47.5327	0.0163777962360888
P55196	2EXG-A	Afadin	-47.527	0.0168771477789776
Q6GMX0	1BEY-L	CAMPATH-1H ANTIBODY	-47.5188	0.0175955131564673
Q9Y3R4	2F12-A	Sialidase 2	-47.5096	0.0184014840677969
Q15375	3DKO-A	Ephrin type-A receptor 7	-47.5092	0.0184365262813329
P54687	2ABJ-A	branched chain aminotransferase 1, cytosolic	-47.4994	0.0192950605129666
O75914	6FD3-A	Serine/threonine-protein kinase PAK 3	-47.4745	0.0214764383055873
Q15262	2C7S-A	RECEPTOR-TYPE TYROSINE-PROTEIN PHOSPHATASE KAPPA	-47.4576	0.0229569718274863
P17050	3H55-B	Alpha-N-acetylgalactosaminidase	-47.4511	0.0235264077974477
Q9NPD8	5NGZ-A	Ubiquitin-conjugating enzyme E2 T	-47.4367	0.0247879274847458
O75688	2P8E-A	PPM1B beta isoform variant 6	-47.4318	0.0252171946005627
O00151	2PKT-A	PDZ and LIM domain protein 1	-47.4261	0.0257165461434521
O15178	5QRU-A	T-box transcription factor T	-47.4226	0.0260231655118923
P51512	1RM8-A	Matrix metalloproteinase-16	-47.4225	0.0260319260652766
Q5VTE6	6RW0-A	Protein angel homolog 2	-47.406	0.0274774173736397
P55084	5ZQZ-B	Trifunctional enzyme subunit beta, mitochondrial	-47.3968	0.0282833882849693
P10109	3NA1-C	Adrenodoxin	-47.3861	0.0292207674970592
Q09013	2VD5-A	DMPK PROTEIN	-47.3779	0.0299391328745489
Q05BQ5	4C5I-A	MBT DOMAIN-CONTAINING PROTEIN 1	-47.3337	0.0338112974702846
Q8NBK3	2AIJ-X	C-alpha-formyglycine-generating enzyme	-47.315	0.0354495209530962
P16435	5EMN-A	NADPH-cytochrome P450 reductase	-47.2981	0.0369300544749952
O15496	5G3M-A	Group X Secretory Phospholipase A2	-47.2971	0.0370176600088352
Q00532	4AGU-A	CYCLIN-DEPENDENT KINASE-LIKE 1	-47.2937	0.0373155188238917
Q96LB8	2EAX-A	Peptidoglycan recognition protein-I-beta	-47.2782	0.0386734045984148
Q96T88	3SHB-A	E3 ubiquitin-protein ligase UHRF1	-47.2719	0.0392253194616076
P22004	2R52-B	Bone morphogenetic protein 6	-47.2533	0.0408547823910349
Q9Y600	2JIS-A	CYSTEINE SULFINIC ACID DECARBOXYLASE	-47.253	0.0408810640511872
Q96C23	1SNZ-A	aldose 1-epimerase	-47.234	0.0425455691941504
O14558, P31947	5OK9-B	14-3-3 protein sigma,Heat shock protein beta-6	-47.228	0.0430712023971915
O43318	2EVA-A	TAK1 kinase - TAB1 chimera fusion protein	-47.2275	0.0431150051641118
Q07837	6LI9-C	Neutral and basic amino acid transport protein rBAT	-47.2141	0.04428891931757
P15289	1N2L-A	ARYLSULFATASE A	-47.1917	0.0462512832755905
P30414	2HE9-A	NK-tumor recognition protein	-47.1772	0.0475215635162729
P08107	4PO2-A	Heat shock 70 kDa protein 1A/1B	-47.1756	0.0476617323704169
P28472	6HUK-B	GAMMA-AMINOBUTYRIC ACID RECEPTOR SUBUNIT BETA-3	-47.1745	0.0477580984576412
P07355	5LPX-A	Annexin A2	-47.1699	0.0481610839133063
P43003, Q15758	5LLM-A	Excitatory amino acid transporter 1,Neutral amino acid transporter B(0),Excitatory amino acid transporter 1	-47.1417	0.0506315599675992
Q9BU19	6H0G-C	Zinc finger protein 692	-47.129	0.0517441502473697
Q13822	4ZG9-A	Ectonucleotide pyrophosphatase/phosphodiesterase family member 2	-47.1269	0.051928121868434
Q9BY41	5D1C-A	Histone deacetylase 8	-47.0884	0.0553009349212809
P20933	1APY-B	ASPARTYLGLUCOSAMINIDASE	-47.0844	0.0556513570566414
P54756	2R2P-A	Ephrin type-A receptor 5	-47.0824	0.055826568124322
E9PMV2	1UVQ-A	HLA CLASS II HISTOCOMPATIBILITY ANTIGEN	-47.0816	0.055896652551394
P01344	5L3L-A	Insulin-like growth factor II	-47.0705	0.0568690739770199
P05089	4GWC-A	Arginase-1	-47.0566	0.0580867908973983
P14868	4J15-A	Aspartate--tRNA ligase, cytoplasmic	-47.0545	0.0582707625184632
P01730	3CD4-A	T CELL SURFACE GLYCOPROTEIN CD4	-47.0544	0.0582795230718469
P63146	2YBF-A	UBIQUITIN-CONJUGATING ENZYME E2 B	-47.0379	0.0597250143802099
P61086	6JB6-A	Ubiquitin-conjugating enzyme E2 K	-47.0362	0.0598739437877382
Q14653	6SIV-A	Maltose/maltodextrin-binding periplasmic protein,Interferon regulatory factor 3	-47.0345	0.0600228731952665
P21926	6K4J-A	CD9 antigen	-47.0279	0.0606010697186116
Q13564	1R4N-A	amyloid beta precursor protein-binding protein 1	-47.0277	0.0606185908253796
P30876	5IYA-B	DNA-directed RNA polymerase II subunit RPB2	-47.023	0.0610303368344284
P09958	6HLE-A	Furin	-47.0185	0.0614245617367092
Q9Y237	3UI6-A	Peptidyl-prolyl cis-trans isomerase NIMA-interacting 4	-46.9999	0.0630540246661371
P43220	5VEX-A	Glucagon-like peptide 1 receptor, Endolysin chimera	-46.9883	0.0640702488586827
O76064	4WHV-D	E3 ubiquitin-protein ligase RNF8	-46.9694	0.0657259934482623
O14815	2P0R-A	Calpain-9	-46.9546	0.0670225553490971
Q9NP87	4LZD-A	DNA-directed DNA/RNA polymerase mu	-46.945	0.0678635684739627
O94766	1FGG-A	GLUCURONYLTRANSFERASE I	-46.9421	0.068117624522099
A0A0K0K1A5	5E9D-E	A6-TCR Vbeta	-46.931	0.0690900459477255
O75340	2ZRS-A	Programmed cell death protein 6	-46.9196	0.0700887490335031
Q8N136	5NNZ-A	Dynein assembly factor with WDR repeat domains 1	-46.9191	0.0701325518004234
Q13427	2WFI-A	PEPTIDYL-PROLYL CIS-TRANS ISOMERASE G	-46.9143	0.0705530583628566
Q96HS1	5MUF-A	Serine/threonine-protein phosphatase PGAM5, mitochondrial	-46.9008	0.071735733069699
D3YTB3	3PL6-D	MBP peptide / T-cell receptor beta chain chimera	-46.886	0.0730322949705332
P61224	3CF6-R	Ras-related protein Rap-1b	-46.8858	0.0730498160773012
P63279	5FQ2-A	SUMO-conjugating enzyme UBC9	-46.88	0.0735579281735743
O95786	2QFD-A	Probable ATP-dependent RNA helicase DDX58	-46.8728	0.074188688017224
Q6ZUM4	3PP2-A	Rho GTPase-activating protein 27	-46.8654	0.074836968967641
P17066	3FE1-A	Heat shock 70 kDa protein 6	-46.8538	0.0758531931601873
P08476	1S4Y-D	Inhibin beta A chain	-46.8335	0.0776315854971428
Q9Y259	2IG7-B	Choline/ethanolamine kinase	-46.8241	0.0784550775152405
Q01523	4E82-A	Defensin-5	-46.8175	0.0790332740385856
P26368	5EV2-A	Splicing factor U2AF 65 kDa subunit	-46.807	0.0799531321439075
Q9Y5W9, Q9Y5X0	6KOK-A	Sorting nexin-11,Uncharacterized protein SNX10	-46.8048	0.0801458643183561
Q96Q11	1OU5-A	tRNA CCA-adding enzyme	-46.8045	0.0801721459785084
P27695	3U8U-A	DNA-(apurinic or apyrimidinic site) lyase	-46.7953	0.080978116889838
O95166, Q9H6L5	7BRQ-A	Reticulophagy regulator 1,Gamma-aminobutyric acid receptor-associated protein	-46.7707	0.0831332130223064
P30626	4UPG-A	Sorcin	-46.7706	0.0831419735756901
P28329	2FY4-A	Choline O-acetyltransferase	-46.7692	0.0832646213230667
P20813	3UA5-A	Cytochrome P450 2B6	-46.7617	0.0839216628268681
Q6PHW0	4TTB-B	Iodotyrosine dehalogenase 1	-46.758	0.0842458033020763
P14927	5XTE-F	Cytochrome b-c1 complex subunit 7	-46.7566	0.0843684510494529
O43570	4QJO-A	CARBONIC ANHYDRASE XII	-46.7442	0.0854547596690711
P53370	3H95-A	Nucleoside diphosphate-linked moiety X motif 6	-46.7352	0.0862432094736327
P06858	6OB0-A	Lipoprotein lipase	-46.7328	0.0864534627548493
Q9Y6K1	2QRV-D	DNA (cytosine-5)-methyltransferase 3A	-46.7296	0.0867338004631378
Q9NVS9	6H00-A	Pyridoxine-5'-phosphate oxidase	-46.7186	0.0876974613353794
A2NUT2	6VTT-L	A17 ANTIBODY FAB FRAGMENT LAMBDA LIGHT CHAIN	-46.7074	0.0886786433143897
Q15485	2J0H-C	Ficolin-2	-46.6848	0.0906585283791775
Q14117	2VR2-A	DIHYDROPYRIMIDINASE	-46.6847	0.0906672889325618
P23246	6NCQ-A	Splicing factor, proline- and glutamine-rich	-46.6699	0.0919638508333966
P17655	1KFU-L	M-CALPAIN LARGE SUBUNIT	-46.6557	0.0932078494139267
Q13342	6G8R-B	Nuclear body protein SP140	-46.6433	0.0942941580335449
P03369	3GI0-A	COVALENT DIMER [L-ALA51,D-ALA51'] HIV-1 PROTEASE	-46.6373	0.094819791236586
O00182	2YY1-A	Galectin-9	-46.6356	0.0949687206441149
O00159	4BYF-C	UNCONVENTIONAL MYOSIN-IC	-46.6283	0.0956082410411477
P29017	6C09-A	T-cell surface glycoprotein CD1c	-46.6276	0.095669564914836
Q96J02	5DWS-G	E3 ubiquitin-protein ligase Itchy homolog	-46.6263	0.0957834521088282
Q16881	3QFB-B	Thioredoxin reductase 1, cytoplasmic	-46.6184	0.0964755358261656
P61586	1CXZ-A	Transforming protein RhoA	-46.5865	0.0992701523556674
O95989	6PCL-A	Diphosphoinositol polyphosphate phosphohydrolase 1	-46.5652	0.1011361502264636
Q9HBH1	3G5K-C	Peptide deformylase, mitochondrial	-46.5547	0.1020560083317855
P20151	4NFE-A	Kallikrein-2	-46.5513	0.102353867146842
Q2YDB4	2P5E-E	Hypothetical protein	-46.5431	0.1030722325243311
P53597	6G4Q-A	Succinate--CoA ligase [ADP/GDP-forming] subunit alpha, mitochondrial	-46.5321	0.1040358933965733
Q13563	6A70-F	Polycystin-2	-46.53	0.1042198650176376
P01868	1OPG-H	OPG2 FAB (HEAVY CHAIN)	-46.5266	0.1045177238326941
P24385	6P8F-A	G1/S-specific cyclin-D1	-46.5249	0.1046666532402224
P53999	1PCF-A	TRANSCRIPTIONAL COACTIVATOR PC4	-46.5197	0.1051222020161915
Q99808	6OB6-A	Equilibrative nucleoside transporter 1	-46.5101	0.1059632151410572
P17752	5TPG-A	Tryptophan 5-hydroxylase 1	-46.4877	0.1079255790990776
Q9BW62	6B5C-A	Katanin p60 ATPase-containing subunit A-like 1	-46.4722	0.1092834648736
O14684, Q16873	4WAB-A	Prostaglandin E synthase,Leukotriene C4 synthase	-46.4636	0.1100368724646257
P23468	5XNP-D	Receptor-type tyrosine-protein phosphatase delta	-46.4628	0.1101069568916977
P19793, Q15788	4J5X-D	Retinoic acid receptor RXR-alpha, Nuclear receptor coactivator 1	-46.4535	0.1109216883564116
P15144	4FYT-A	Aminopeptidase N	-46.4483	0.1113772371323801
Q9Y6N5	6MP5-A	Sulfide:quinone oxidoreductase, mitochondrial	-46.4346	0.1125774329459906
P49459	6CYO-A	Ubiquitin-conjugating enzyme E2 A	-46.426	0.1133308405370163
P33764	3NSL-B	Protein S100-A3	-46.4229	0.1136024176919211
Q16769	2AFX-A	Glutaminyl-peptide cyclotransferase	-46.3995	0.1156523871837809
Q00266	6SW5-A	S-adenosylmethionine synthase isoform type-1	-46.3826	0.1171329207056806
Q9Y6F8	2FBM-C	Y chromosome chromodomain protein 1, telomeric isoform b	-46.3795	0.1174044978605848
Q92600	5ONB-A	CELL DIFFERENTIATION PROTEIN RCD1 HOMOLOG	-46.3693	0.1182980743057545
Q96DX5	3ZNG-A	Ankyrin repeat and SOCS box protein 9	-46.3693	0.1182980743057545
Q8IXL7	6Q9V-A	Methionine-R-sulfoxide reductase B3	-46.3654	0.1186397358877313
P01871	2AGJ-H	HEAVY CHAIN OF IG	-46.3616	0.1189726369163238
P29475	5UO1-B	Nitric oxide synthase, brain	-46.3554	0.1195157912261329
Q8N371	5FBJ-A	Lysine-specific demethylase 8	-46.3548	0.1195683545464375
P00738	4WJG-H	Haptoglobin	-46.3535	0.1196822417404298
L0R8F8	5OOM-v	MIEF1 upstream open reading frame protein	-46.3512	0.1198837344682621
Q96BP3	2A2N-A	peptidylprolyl isomerase domain and WD repeat containing 1	-46.3427	0.1206283815059034
Q6GMX8	2FJF-L	anti-HIV-1 antibody 412d light chain	-46.3333	0.1214518735240011
P19440	4ZBK-A	Gamma-glutamyltranspeptidase 1	-46.2913	0.1251313059452888
O43674	5XTC-a	NADH dehydrogenase [ubiquinone] 1 beta subcomplex subunit 5, mitochondrial	-46.2754	0.1265242339333478
P01909	4OZI-A	HLA class II histocompatibility antigen, DQ alpha 1 chain	-46.2706	0.1269447404957804
O75191	4BC5-A	XYLULOSE KINASE	-46.2611	0.1277769930672623
Q15822	5FJV-E	NEURONAL ACETYLCHOLINE RECEPTOR SUBUNIT ALPHA-2	-46.2348	0.130081018607259
Q9BXD5	6ARH-B	N-acetylneuraminate lyase	-46.2312	0.1303963985290835
A0FGR8	4NPJ-A	Extended synaptotagmin-2	-46.2261	0.1308431867516683
P28827	1RPM-A	RECEPTOR PROTEIN TYROSINE PHOSPHATASE MU	-46.2114	0.1321309880991194
O94762	5LB5-A	ATP-dependent DNA helicase Q5	-46.2082	0.1324113258074079
Q9UQ80	3J2I-A	Proliferation-associated protein 2G4	-46.2055	0.1326478607487762
O43497	6KZP-A	Voltage-dependent T-type calcium channel subunit alpha-1G,Voltage-dependent T-type calcium channel subunit alpha-1G	-46.1991	0.1332085361653533
P08579	1A9N-B	SPLICEOSOMAL U2B''	-46.1952	0.1335501977473301
Q8N5Y2	3OB9-A	Male-specific lethal 3-like 1 (Drosophila), isoform CRA_c	-46.1949	0.1335764794074824
Q96MK3	5YH2-A	Pseudokinase FAM20A	-46.1907	0.1339444226496109
O00429	3W6P-A	Dynamin-1-like protein	-46.1897	0.1340320281834509
Q9NZ45	6DE9-A	CDGSH iron-sulfur domain-containing protein 1	-46.1783	0.1350307312692291
O60568	6FXK-A	Procollagen-lysine,2-oxoglutarate 5-dioxygenase 3	-46.1748	0.13533735063767
Q9ULW8	6CE1-A	Protein-arginine deiminase type-3	-46.1612	0.1365287858978962
P09210	4ACS-A	GLUTATHIONE S-TRANSFERASE A2	-46.1584	0.1367740813926487
P58753	3UB3-A	Toll/interleukin-1 receptor domain-containing adapter protein	-46.1464	0.1378253477987309
P53667	3S95-A	LIM domain kinase 1	-46.1397	0.1384123048754603
P78352	6QJF-A	Disks large homolog 4	-46.1305	0.13921827578679
P06899	5B0Z-D	Histone H2B type 1-J	-46.1008	0.1418201601418432
Q9UI09	5XTD-N	NADH dehydrogenase [ubiquinone] 1 alpha subcomplex subunit 12	-46.0927	0.1425297649659486
Q14832	3SM9-A	Metabotropic glutamate receptor 3	-46.0834	0.1433444964306625
P23219	6Y3C-A	Prostaglandin G/H synthase 1	-46.0709	0.1444395656036644
O95243	4E9G-A	Methyl-CpG-binding domain protein 4	-46.0568	0.1456748036308109
Q9NWT6	1IZ3-A	FIH	-46.0535	0.1459639018924837
A0A0B4J277, P01848	5FK9-A	T CELL RECEPTOR ALPHA CHAIN	-46.0409	0.1470677316188699
Q12884	1Z68-B	fibroblast activation protein, alpha subunit	-46.0354	0.1475495620549907
Q96BD5	2PUY-A	PHD finger protein 21A	-46.0297	0.1480489135978801
A0A578, A0A5B9	5BS0-E	Protein TRBV5-1,Human nkt tcr beta chain	-45.9863	0.1518509937665438
Q9NUW8	6DJG-A	Tyrosyl-DNA phosphodiesterase 1	-45.9531	0.1547594974900379
Q5R3K3	6YTV-C	Calcium homeostasis modulator protein 6	-45.9521	0.1548471030238778
Q2TU34	5ZWK-B	Fructose-1,6-bisphosphatase 1	-45.9441	0.1555479472945996
Q04206	1NFI-A	NF-KAPPA-B P65	-45.9398	0.1559246510901124
Q14565	6R3P-A	Meiotic recombination protein DMC1/LIM15 homolog	-45.9391	0.1559859749638
O75533	5ZYA-C	Splicing factor 3B subunit 1	-45.9301	0.1567744247683617
Q8IZX4	5IGL-A	Transcription initiation factor TFIID subunit 1-like	-45.897	0.1596741679384721
A0A5A3, A0A5B9	4UDT-B	PROTEIN TRBV7-9, T-CELL RECEPTOR BETA-2 CHAIN C REGION	-45.8729	0.1617854613040202
Q92598	6GFA-A	Heat shock protein 105 kDa	-45.867	0.1623023339536776
Q99952	2OC3-A	Tyrosine-protein phosphatase non-receptor type 18	-45.8519	0.163625177514664
Q9HD26	2LOB-A	Golgi-associated PDZ and coiled-coil motif-containing protein	-45.8517	0.163642698621432
P20138	6D4A-A	Myeloid cell surface antigen CD33	-45.8299	0.1655524992591479
Q00604	5CL1-A	Maltose-binding periplasmic protein,Norrin	-45.8222	0.1662270618697172
P09382	6F83-A	Galectin-1	-45.8135	0.1669892300141272
Q13535	5YZ0-A	Serine/threonine-protein kinase ATR	-45.8053	0.1677075953916163
P63010	2G30-A	AP-2 complex subunit beta-1	-45.8052	0.1677163559450006
O95487	3EH1-A	Protein transport protein Sec24B	-45.8033	0.1678828064592968
Q12791	6ND0-A	Calcium-activated potassium channel subunit alpha-1	-45.8027	0.1679353697796008
S6C4R2	4OGY-H	DX-2930 HEAVY CHAIN	-45.7805	0.1698802126308527
O95747	3DAK-C	Serine/threonine-protein kinase OSR1	-45.7702	0.1707825496294066
O00194	2F7S-B	Ras-related protein Rab-27B	-45.7535	0.1722455620445376
Q15029	6ICZ-C	116 kDa U5 small nuclear ribonucleoprotein component	-45.7523	0.1723506886851462
P00451	3CDZ-B	Coagulation factor VIII	-45.7509	0.1724733364325222
Q9P2T1		GMP reductase 2	-45.7483	0.1727011108205068
P09543	1WOJ-A	2',3'-cyclic-nucleotide 3'-phosphodiesterase	-45.7417	0.1732793073438518
P06703	4YBH-B	Protein S100-A6	-45.7373	0.173664771692749
P15309	2HPA-B	PROTEIN (ACID PHOSPHATASE)	-45.7368	0.1737085744596687
Q02078	3MU6-A	Myocyte-specific enhancer factor 2A	-45.7276	0.1745145453709983
Q9BQA1	4X63-B	Methylosome protein 50	-45.722	0.1750051363605034
Q9BSW2	6PSD-E	EF-hand calcium-binding domain-containing protein 4B	-45.712	0.1758811916989051
P39748	6TNZ-H	Flap endonuclease-1	-45.7075	0.1762754166011859
P43146	5X83-B	Netrin receptor DCC	-45.6899	0.1778172739967732
P01857, P01860	6G1E-A	Immunoglobulin heavy constant gamma 1,Immunoglobulin heavy constant gamma 3	-45.6448	0.1817682835729658
Q13315		Serine-protein kinase ATM	-45.6122	0.1846242239761552
P01704	5CBE-B	3b4 light chain	-45.6082	0.1849746461115164
P52292	5H43-A	Importin subunit alpha-1	-45.5991	0.1857718564694617
P53621	6PBG-A	Coatomer subunit alpha	-45.5966	0.185990870304062
P54922	6G2A-A	[Protein ADP-ribosylarginine] hydrolase	-45.5963	0.1860171519642143
P28068	1HDM-B	PROTEIN (CLASS II HISTOCOMPATIBILITY ANTIGEN, M BETA CHAIN)	-45.596	0.1860434336243666
A0A384E0N4	5NX9-B	Adenylosuccinate lyase	-45.5956	0.1860784758379026
P0DOX7	6UTE-D	Fab 2G12, light chain	-45.5954	0.1860959969446706
O94855	3EG9-B	Protein transport protein Sec24D	-45.5652	0.1887416840666441
P06744	1JIQ-A	autocrine motility factor	-45.5637	0.1888730923674043
Q13402	5MV9-A	Unconventional myosin-VIIa	-45.5495	0.1901170909479345
P07947	2HDA-A	Proto-oncogene tyrosine-protein kinase Yes	-45.5111	0.1934811434473977
P23368	1PJL-C	NAD-dependent malic enzyme, mitochondrial	-45.4961	0.1947952264550004
O60462	2QQO-A	Neuropilin-2	-45.4907	0.1952682963377376
H7C535, P07355	6TWQ-B	Membrane-associated guanylate kinase, WW and PDZ domain-containing protein 1,Annexin A2	-45.4862	0.1956625212400184
O95069	4TWK-A	Potassium channel subfamily K member 2	-45.4816	0.1960655066956829
P40763	6TLC-B	Signal transducer and activator of transcription 3	-45.48	0.1962056755498275
Q96JA3	5KDI-A	Pleckstrin homology domain-containing family A member 8	-45.4777	0.1964071682776597
Q9ULC6	5HP5-A	Protein-arginine deiminase type-1	-45.4642	0.1975898429845022
Q8IWT6	6DJB-F	Volume-regulated anion channel subunit LRRC8A	-45.4576	0.1981680395078473
O43776	5XIX-D	Asparagine--tRNA ligase, cytoplasmic	-45.4534	0.1985359827499758
Q14126	6SIT-D	Desmoglein-2	-45.4251	0.2010152193576531
Q9Y265	6QI8-B	RuvB-like 1	-45.4245	0.2010677826779571
Q9GZU1	5WJ9-C	Mucolipin-1	-45.4221	0.2012780359591736
P55263	2I6B-A	Adenosine kinase	-45.4132	0.202057725210351
P15692	1MJV-B	Vascular endothelial growth factor A	-45.4074	0.2025658373066241
P30044	1URM-A	PEROXIREDOXIN-5	-45.4045	0.2028198933547609
A0A140T913	6VRN-A	MHC class I antigen	-45.3947	0.2036784275863946
P04054	6Q42-A	Phospholipase A2	-45.3756	0.2053516932827422
Q5NV67	4Y5X-K	diabody 310 VH domain	-45.3742	0.2054743410301182
P01375	2AZ5-D	Tumor necrosis factor	-45.371	0.2057546787384067
Q9Y2N7	4WN5-B	Hypoxia-inducible factor 3-alpha	-45.3579	0.2069023112317132
Q9UBT2	6CWY-D	SUMO-activating enzyme subunit 2	-45.3465	0.2079010143174914
P06730	5GW6-A	EUKARYOTIC TRANSLATION INITIATION FACTOR 4E	-45.3183	0.2103714903717843
O76074, P27815	3HDZ-A	cGMP-specific 3',5'-cyclic phosphodiesterase,cAMP-specific 3',5'-cyclic phosphodiesterase 4A,cGMP-specific 3',5'-cyclic phosphodiesterase	-45.3157	0.2105992647597689
P36955	1IMV-A	PIGMENT EPITHELIUM-DERIVED FACTOR	-45.2842	0.2133588390757347
Q08174	6VFP-A	Protocadherin-1	-45.2713	0.2144889504622732
P31025	4QAF-B	Lipocalin-1	-45.2525	0.2161359344984685
Q9BWP8	4YLI-B	Collectin-11	-45.2501	0.2163461877796844
Q9UI10	6O81-F	Translation initiation factor eIF-2B subunit delta	-45.2435	0.2169243843030301
Q53H47	3K9J-B	Histone-lysine N-methyltransferase SETMAR	-45.2342	0.2177391157677435
O75317	5K1C-A	Ubiquitin carboxyl-terminal hydrolase 12	-45.2272	0.2183523545046246
O60814	6L9H-H	Histone H2B type 1-K	-45.2016	0.2205950561709335
Q13501	6KHZ-A	Sequestosome-1, Arg-Glu peptide chimera	-45.1914	0.2214886326161032
P63096	5TDH-A	Guanine nucleotide-binding protein G(i), alpha-1 subunit	-45.1877	0.221812773091312
Q96LB9	1SK3-A	Peptidoglycan recognition protein I-alpha	-45.1618	0.2240817564177727
P51149	6IYB-A	Ras-related protein Rab-7a	-45.1538	0.2247826006884944
Q9UMZ3	4IKC-A	Phosphotidylinositol phosphatase PTPRQ	-45.1457	0.2254922055125997
P30281		CCND3 protein	-45.1433	0.2257024587938157
Q5W0Z9	6BML-B	human DHHC20 palmitoyltransferase	-45.1275	0.227086626228491
Q92769	4LY1-A	Histone deacetylase 2	-45.1105	0.2285759203037737
P61006	6STG-A	Ras-related protein Rab-8A	-45.0883	0.2305207631550262
Q9UHX1	2DNY-A	Fuse-binding protein-interacting repressor, isoform b	-45.0859	0.2307310164362422
Q9UL25	1YZU-A	Ras-related protein Rab-21	-45.0808	0.2311778046588269
Q9UP95	6KKR-A	Solute carrier family 12 member 4	-45.0791	0.2313267340663558
Q8N4E7	5Z8S-A	Ferritin, mitochondrial	-45.0766	0.2315457479009561
Q13075	2VM5-A	BACULOVIRAL IAP REPEAT-CONTAINING PROTEIN 1	-45.067	0.2323867610258218
P55774	4MHE-A	C-C motif chemokine 18	-45.053	0.2336132384995845
P62745	6HXU-A	Rho-related GTP-binding protein RhoB	-45.0411	0.2346557443522824
P19835	6H0V-A	BILE SALT ACTIVATED LIPASE	-45.0266	0.2359260245929649
Q99616	2RA4-A	Small-inducible cytokine A13	-45.0228	0.236258925621558
P23025	6RO4-G	DNA repair protein complementing XP-A cells	-45.0208	0.236434136689238
O14917	6VFT-A	Protocadherin-17	-45.0206	0.236451657796006
P15538	6M7X-A	Cytochrome P450 11B1, mitochondrial	-45.0112	0.2372751498141036
P07902	6GQD-A	Galactose-1-phosphate uridylyltransferase	-45.0059	0.2377394591434571
P48061	2J7Z-A	Stromal cell-derived factor 1	-45.0047	0.237844585784065
P13073	5Z62-D	Cytochrome c oxidase subunit 4 isoform 1, mitochondrial	-44.9866	0.239430245946572
A0A0B4J272	6CQQ-D	F24 alpha chain	-44.9755	0.2404026673721986
P51151	1WMS-A	Ras-related protein Rab-9A	-44.9675	0.2411035116429196
A0A3B3ITX3, P29992	6OIJ-A	Guanine nucleotide-binding protein G(i) subunit alpha-1,Guanine nucleotide-binding protein subunit alpha-11	-44.965	0.2413225254775199
P29323	3ZFM-A	EPHRIN TYPE-B RECEPTOR 2	-44.9606	0.241707989826417
O95661, Q96HU8	6NAZ-A	GTP-binding protein Di-Ras2,GTP-binding protein Di-Ras3,GTP-binding protein Di-Ras2	-44.9502	0.2426190873783546
Q9Y5W9	4IKB-A	Sorting nexin-11	-44.9499	0.2426453690385069
P15822	1BBO-A	HUMAN ENHANCER-BINDING PROTEIN MBP-1	-44.9367	0.2438017620851971
P10301	2FN4-A	Ras-related protein R-Ras	-44.9192	0.2453348589274007
P24752	2IB9-B	Acetyl-CoA acetyltransferase	-44.9123	0.2459393371108975
Q9H0U4	4HLQ-B	Ras-related protein Rab-1B	-44.9105	0.2460970270718101
O60678	4RYL-A	PRMT3 protein	-44.904	0.2466664630417709
Q13255	3KS9-A	Soluble cytochrome b562, Metabotropic glutamate receptor 1	-44.8997	0.2470431668372837
Q9H251	5VVM-A	Cadherin-23	-44.8824	0.2485587425727193
Q9BUQ8	4NHO-A	Probable ATP-dependent RNA helicase DDX23	-44.8706	0.2495924878720329
Q13867	1CB5-A	BLEOMYCIN HYDROLASE	-44.8645	0.2501268816284583
Q9Y6X9	5OFA-B	MORC family CW-type zinc finger protein 2	-44.8591	0.2505999515111955
P16455	1EH6-A	O6-ALKYLGUANINE-DNA ALKYLTRANSFERASE	-44.8501	0.2513884013157571
Q6MZV7	6CJC-A	Uncharacterized protein DKFZp686C11235	-44.8434	0.2519753583924859
Q6GMX4	5W6G-L	IGL@ protein	-44.8359	0.2526323998962873
Q99584	2EGD-B	Protein S100-A13	-44.8318	0.2529915825850321
Q14149	5SVX-A	MORC family CW-type zinc finger protein 3	-44.8263	0.2534734130211529
Q9P2E7	6VFQ-A	Protocadherin-10	-44.8186	0.2541479756317223
O14786, P15692	4DEQ-B	Neuropilin-1, Vascular endothelial growth factor A	-44.8148	0.2544808766603155
Q969G6	1NB0-A	hypothetical protein FLJ11149	-44.8135	0.2545947638543077
Q9ULI0	3LXJ-A	ATPase family AAA domain-containing protein 2B	-44.8022	0.2555847063867016
P00709	1B9O-A	PROTEIN (ALPHA-LACTALBUMIN)	-44.7966	0.2560752973762067
P62304	5XJT-E	Small nuclear ribonucleoprotein E	-44.7886	0.2567761416469278
P50053-2	3NC2-B	Ketohexokinase	-44.7802	0.2575120281311855
Q96DC9	5QIT-A	Ubiquitin thioesterase OTUB2	-44.7751	0.2579588163537703
Q96EY8	2IDX-B	Cob(I)yrinic acid a,c-diamide adenosyltransferase, mitochondrial	-44.769	0.2584932101101957
Q9BVA6	4U0Z-G	Adenosine monophosphate-protein transferase FICD	-44.7667	0.258694702838028
Q71U36	5JCO-B	Tubulin alpha-1A chain	-44.7663	0.258729745051564
P01854	4J4P-A	Ig epsilon chain C region	-44.7579	0.2594656315358216
U6BR87	6V2O-A	MHC class I antigen	-44.7572	0.2595269554095099
P56159	6Q2N-D	GDNF family receptor alpha-1	-44.7349	0.2614805588141454
Q9UDW1	5XTE-D	Cytochrome b-c1 complex subunit 9	-44.7248	0.2623653747059314
O14522	2OOQ-A	Receptor-type tyrosine-protein phosphatase T	-44.7064	0.2639773165285907
P29622	6F02-A	Kallistatin	-44.7007	0.2644766680714801
P62277	6G5I-N	40S ribosomal protein S13	-44.689	0.26550165281741
P11836	6VJA-C	B-lymphocyte antigen CD20	-44.6846	0.2658871171663065
P28065	6E5B-b	Proteasome subunit beta type-9	-44.6747	0.2667544119513245
A0A0B4J271, A0N4Z6, P01848	6JXR-m	T cell receptor alpha variable 12-3,Possible J 11 gene segment,T cell receptor alpha constant	-44.6666	0.2674640167754298
Q6GMX1	2AJ3-B	Fab m18, Heavy Chain	-44.6561	0.2683838748807517
P54652	5FPN-A	Heat shock-related 70 kDa protein 2	-44.6479	0.2691022402582414
Q13637	5OEC-B	Ras-related protein Rab-32	-44.6414	0.2696716762282029
P35367	3RZE-A	Histamine H1 receptor, Lysozyme chimera	-44.6403	0.2697680423154265
P62306	5XJQ-F	Small nuclear ribonucleoprotein F	-44.6306	0.2706178159936764
P05019	4XSS-B	INSULIN-LIKE GROWTH FACTOR I	-44.6208	0.2714763502253101
K7N5M4	5WLG-E	T-cell receptor beta chain V region C5,Human nkt tcr beta chain	-44.601	0.273210939795346
Q9NR80	3NMZ-D	Rho guanine nucleotide exchange factor 4	-44.5933	0.2738855024059153
Q15700	2HE2-A	Discs large homolog 2	-44.591	0.2740869951337476
P11233	2BOV-A	RAS-RELATED PROTEIN RAL-A	-44.5857	0.2745513044631004
P07355, Q96QZ7	6TWU-A	Membrane-associated guanylate kinase, WW and PDZ domain-containing protein 1,Annexin A2	-44.5688	0.2760318379849995
P28715	6VBH-A	DNA repair protein complementing XP-G cells,Flap endonuclease 1	-44.565	0.2763647390135926
Q8IW75	4Y40-A	Serpin A12	-44.5602	0.2767852455760251
Q9Y2K7	2YU1-A	JmjC domain-containing histone demethylation protein 1A	-44.5574	0.2770305410707777
P63208	2E32-B	SKP1	-44.5428	0.2783095818648444
P60033	5TCX-A	CD81 antigen	-44.536	0.2789052994949575
Q8N8S7	5N9P-B	Protein enabled homolog	-44.533	0.279168116096478
Q06481	5TPT-A	Amyloid-like protein 2	-44.5193	0.2803683119100885
O15016	6IEU-A	Tripartite motif-containing protein 66	-44.5149	0.2807537762589857
Q96Q15	6L54-A	Serine/threonine-protein kinase SMG1	-44.5065	0.2814896627432427
Q9NR30	6L5L-A	Nucleolar RNA helicase 2	-44.5047	0.2816473527041553
P01911	2IAN-B	HLA class II histocompatibility antigen, DRB1-1 beta chain	-44.5046	0.281656113257539
P53778	6UNA-A	Mitogen-activated protein kinase 12	-44.4917	0.2827862246440775
Q5T0W9	5QHM-A	Protein FAM83B	-44.479	0.283898814923848
Q99489	6RKF-A	D-aspartate oxidase	-44.4751	0.2842404765058248
P22680	3SN5-A	Cholesterol 7-alpha-monooxygenase	-44.4748	0.2842667581659765
P50613	6O9L-8	Cell division protein kinase 7	-44.4619	0.285396869552515
Q96JD1	1PW3-A	Amyloid lambda 6 light chain variable region PIP (fragment)	-44.4367	0.2876045290052874
O60259	5MS4-A	Kallikrein-8	-44.4311	0.2880951199947925
Q8TAB3	6VFU-A	Protocadherin-19	-44.4273	0.288428021023385
P48147	3DDU-A	Prolyl endopeptidase	-44.4262	0.2885243871106093
Q14654	6C3O-D	ATP-sensitive inward rectifier potassium channel 11	-44.4231	0.2887959642655142
Q9UH17	5CQK-A	DNA dC->dU-editing enzyme APOBEC-3B	-44.4194	0.2891201047407224
Q9Y4B6	5AJA-A	Protein VPRBP	-44.4161	0.2894092030023952
P0C1S8	5VDK-A	Wee1-like protein kinase 2	-44.3941	0.2913365247468791
O75112	4YDP-A	LIM domain-binding protein 3	-44.3667	0.2937369163741
P21266	3GTU-B	GLUTATHIONE S-TRANSFERASE	-44.3639	0.2939822118688526
P20339	1N6K-A	Ras-related protein Rab-5A	-44.3561	0.2946655350328063
P52732, Q15691	5JV3-B	Chimera protein of Kinesin-like protein KIF11 and Microtubule-associated protein RP/EB family member 1	-44.346	0.2955503509245922
P62308	5XJT-G	Small nuclear ribonucleoprotein G	-44.3458	0.2955678720313602
[truncated: 1,306 more rows]
