# Supplementary material for: Uncovering the molecular targets of phytocannabinoids: mechanistic insights from inverse molecular docking fingerprint approaches
Source: Front Pharmacol. 2025 Jun 27;16:1611461. doi: 10.3389/fphar.2025.1611461 (PMC12245788; doi:10.3389/fphar.2025.1611461)
Supplement: Supplementary file 2 [file DataSheet2.zip › THCVA_Tetrahydrocannabivarinic_acid_targets.csv]

Uniprot ID	PDB ID-Chain	Protein Name	Docking Score (arb. units)	Z-Score
P08631	2C0T-A	TYROSINE-PROTEIN KINASE HCK	-95.3332	-4.867647521549458
P01116	5V6V-A	GTPase KRas	-80.5218	-3.4893353315577365
Q9H9B1	3MO2-A	Histone-lysine N-methyltransferase, H3 lysine-9 specific 5	-76.4863	-3.1138016991724395
P03956	2AYK-A	COLLAGENASE	-75.298	-3.0032214450865893
P00742	2D1J-A	Coagulation factor X, heavy chain	-73.8942	-2.8725872948840165
P12830	4ZT1-B	Cadherin-1	-73.8268	-2.8663152178618967
P00746	5NB6-A	Complement factor D	-72.6724	-2.7588896137916223
P09467	2Y5L-D	FRUCTOSE-1,6-BISPHOSPHATASE 1	-72.2714	-2.721573547235681
O14744	6RLL-A	Protein arginine N-methyltransferase 5	-71.6855	-2.667051144754069
P28702	1H9U-A	RETINOID X RECEPTOR, BETA	-71.0381	-2.6068057046335777
Q07869	3G8I-A	Peroxisome proliferator-activated receptor alpha	-70.5531	-2.5616728061806304
Q13126	1SD2-A	S-methyl-5'-thioadenosine phosphorylase	-69.9624	-2.5067037275906183
P21397	2BXS-A	AMINE OXIDASE [FLAVIN-CONTAINING] A	-69.4512	-2.459132722045985
Q02763	2P4I-A	Angiopoietin-1 receptor	-69.3634	-2.450962271563163
Q8IXJ6	5Y0Z-A	NAD-dependent protein deacetylase sirtuin-2	-68.9283	-2.410472943487127
Q04771	6GIN-A	Activin receptor type-1	-68.9185	-2.4095609797658097
P14920	3G3E-B	D-amino-acid oxidase	-68.7133	-2.3904655761316977
P37231	6JQ7-A	Peroxisome proliferator-activated receptor gamma	-68.6588	-2.385393941150902
Q9H3H5	6BW6-A	UDP-N-acetylglucosamine--dolichyl-phosphate N-acetylglucosaminephosphotransferase	-68.5661	-2.376767508807422
P27338	3ZYX-B	Amine oxidase [flavin-containing] B	-68.5059	-2.3711654459479004
O76039	4BGQ-A	CYCLIN-DEPENDENT KINASE-LIKE 5	-68.3115	-2.353075063557688
Q16552	5HI4-A	Interleukin-17A	-68.1427	-2.337366953745612
P06737	3CEH-A	LIVER GLYCOGEN PHOSPHORYLASE	-68.0016	-2.3242365373090936
P24941	3IG7-A	Cyclin-dependent kinase 2	-67.9798	-2.322207883316776
P02794	3ES3-A	Ferritin heavy chain	-67.8076	-2.3061833779279146
P11172	2WNS-A	OROTATE PHOSPHORIBOSYLTRANSFERASE	-67.6235	-2.2890514880203123
P28845	3D4N-A	Corticosteroid 11-beta-dehydrogenase isozyme 1	-67.614	-2.28816744155577
Q96KQ7	2O8J-A	Histone-lysine N-methyltransferase EHMT2	-67.5728	-2.2843334716253336
P35557	4DCH-A	Glucokinase	-67.5097	-2.2784615419503207
Q96RR4	5UYJ-A	Calcium/calmodulin-dependent protein kinase kinase 2	-67.3283	-2.261580907353693
O94925	5I94-A	Glutaminase kidney isoform, mitochondrial	-67.1517	-2.245146948865466
Q9Y5P4	3H3T-A	Goodpasture antigen binding protein	-67.0531	-2.2359714771387424
Q96RI1	3OMM-A	Bile acid receptor	-67.0339	-2.234184772705141
P14618	4WJ8-A	Pyruvate kinase PKM	-66.4645	-2.181197819346155
P00374	2W3B-A	Dihydrofolate reductase	-66.3763	-2.1729901458543
P21673	2B58-A	Diamine acetyltransferase 1	-66.2869	-2.164670803335344
P03372	2IOG-A	Estrogen receptor	-66.2052	-2.1570680037402807
P02768	5YOQ-A	Serum albumin	-66.0231	-2.140122228877844
P15813	3VWJ-A	Antigen-presenting glycoprotein CD1d	-65.9592	-2.134175853184764
P62937	2X2D-C	PEPTIDYL-PROLYL CIS-TRANS ISOMERASE	-65.9242	-2.130918839894345
Q99685	3JWE-A	Monoglyceride lipase	-65.8309	-2.122236573037315
P03923	5XTC-m	NADH-ubiquinone oxidoreductase chain 6	-65.6392	-2.104397445958078
P07900	4XIP-A	Heat shock protein HSP 90-alpha	-65.4781	-2.089405879069892
P00533	4JQ8-A	Epidermal growth factor receptor	-65.3409	-2.076638386971451
P00734	1ABJ-H	thrombin	-65.3398	-2.0765360236966086
P29317	1MQB-A	Ephrin type-A receptor 2	-65.2461	-2.0678165338305443
O94759	6PUO-B	Transient receptor potential cation channel subfamily M member 2	-65.2229	-2.065657599306609
P49759	6RAA-A	Dual specificity protein kinase CLK1	-65.191	-2.0626890643362
P00797	1RNE-A	Renin	-65.163	-2.060083453703864
P56817	2IRZ-A	BETA-SECRETASE 1	-65.0679	-2.0512336833061826
P23458	6TPF-A	Tyrosine-protein kinase JAK1	-65.0024	-2.0451384155769703
O14757	5OQ7-A	Serine/threonine-protein kinase Chk1	-64.9372	-2.0390710651045336
Q15274	5AYY-C	Nicotinate-nucleotide pyrophosphorylase [carboxylating]	-64.9266	-2.038084655365149
P36897	5QIL-A	TGF-beta receptor type-1	-64.9235	-2.0377961770451414
Q07343	3WD9-A	cAMP-specific 3',5'-cyclic phosphodiesterase 4B	-64.8611	-2.031989387635936
Q9Y6Y9	3ULA-D	Lymphocyte antigen 96	-64.4831	-1.996813644099412
P11309	3BGZ-A	Serine/threonine-protein kinase pim-1	-64.3995	-1.9890340352114413
P55055	3KFC-B	Oxysterols receptor LXR-beta	-64.3937	-1.9884943015804568
P09874	4L6S-A	Poly [ADP-ribose] polymerase 1	-64.2022	-1.9706737860057373
Q9NWZ3	5UIR-A	Interleukin-1 receptor-associated kinase 4	-64.1319	-1.964131842168124
P61088	3HCT-B	Ubiquitin-conjugating enzyme E2 N	-64.0251	-1.9541932987562167
P01889	3LN4-A	HLA-B35 variant	-64.0121	-1.9529835509626328
P53602	3D4J-B	Diphosphomevalonate decarboxylase	-63.7456	-1.9281837211941584
Q9NXA8	5BWL-A	NAD-dependent protein deacylase sirtuin-5, mitochondrial	-63.7398	-1.9276439875631743
Q9NYA1	4V24-A	Sphingosine kinase 1	-63.7287	-1.9266110490624988
Q03181	5U42-A	Peroxisome proliferator-activated receptor delta	-63.7129	-1.9251407402056808
P68871	1BUW-D	Hemoglobin subunit beta	-63.6719	-1.9213253817797613
Q9GZZ1	6WF5-A	N-alpha-acetyltransferase 50	-63.5628	-1.9111728060659128
P41227	6C95-B	N-alpha-acetyltransferase 10	-63.5049	-1.905784775508334
O95271	6QXU-A	TANKYRASE-1	-63.5047	-1.9057661640038177
P00740	2WPI-S	Coagulation factor IX	-63.4364	-1.899410335211372
Q9NZL9	2YDY-A	Methionine adenosyltransferase 2 subunit beta	-63.3862	-1.8947388475776847
P04629	5KMJ-A	High affinity nerve growth factor receptor	-63.2478	-1.8818596864521429
Q05586	5H8Q-B	Glutamate receptor ionotropic, NMDA 1	-63.208	-1.878155997053324
Q08209	1MF8-A	SERINE/THREONINE PROTEIN PHOSPHATASE 2B CATALYTIC SUBUNIT, ALPHA ISOFORM	-63.2053	-1.877904741742349
Q9BV79	2VCY-B	TRANS-2-ENOYL-COA REDUCTASE	-63.1079	-1.8688409390427256
Q9UKM7	5KK7-A	Endoplasmic reticulum mannosyl-oligosaccharide 1,2-alpha-mannosidase	-63.0945	-1.867593968240108
Q92731	2NV7-A	Estrogen receptor beta	-63.0869	-1.8668867310684745
Q86W56	6HML-A	Poly(ADP-ribose) glycohydrolase	-63.0737	-1.8656583717703736
P48736	3L13-A	Phosphatidylinositol 4,5-bisphosphate 3-kinase catalytic subunit gamma isoform	-63.0379	-1.862326912461888
Q16658	6I16-A	Fascin	-62.9561	-1.8547148071145665
Q92630	6HDP-A	Dual specificity tyrosine-phosphorylation-regulated kinase 2	-62.8554	-1.8453439145904185
O75469	6HJ2-A	Nuclear receptor subfamily 1 group I member 2	-62.8379	-1.8437154079452085
P48730	5IH6-A	Casein kinase I isoform delta	-62.7926	-1.839499902172181
P69905	4MQG-A	Hemoglobin subunit alpha	-62.7885	-1.839118366329589
P28223	6A94-A	5-hydroxytryptamine receptor 2A,Soluble cytochrome b562	-62.763	-1.836745399503712
P03897	5XTC-j	NADH-ubiquinone oxidoreductase chain 3	-62.7264	-1.83333949417716
Q08345	3ZOS-A	EPITHELIAL DISCOIDIN DOMAIN-CONTAINING RECEPTOR 1	-62.697	-1.8306036030132085
P03367	3UFN-A	HIV-1 protease	-62.6924	-1.8301755384093248
Q8IYT8	6QAU-A	Serine/threonine-protein kinase ULK2	-62.6763	-1.828677312295732
P15056	3PRI-A	B-RAF PROTO-ONCOGENE SERINE/THREONINE-PROTEIN KINASE	-62.6268	-1.824070964927854
Q9H2K2	4PNR-A	Tankyrase-2	-62.6067	-1.822200508723927
Q8IU60	5QP5-A	DCP2 (NUDT20)	-62.5572	-1.8175941613560496
P51812	4NW5-A	Ribosomal protein S6 kinase alpha-3	-62.5533	-1.8172312370179744
Q14108	6I2K-E	Lysosome membrane protein 2	-62.5489	-1.816821783918608
P02766	5AL8-B	TRANSTHYRETIN	-62.4985	-1.812131684780404
O60674	3FUP-A	Tyrosine-protein kinase JAK2	-62.4573	-1.808297714849968
P33981	3WZK-A	Dual specificity protein kinase TTK	-62.4188	-1.804715000230507
P49354	2H6G-A	Protein farnesyltransferase alpha subunit	-62.4071	-1.8036262272162813
P00491	3D1V-A	PURINE NUCLEOSIDE PHOSPHORYLASE	-62.3442	-1.797772909045786
Q9BY49	1YXM-C	peroxisomal trans 2-enoyl CoA reductase	-62.3418	-1.7975495709915856
P00367	1NR1-D	Glutamate dehydrogenase 1	-62.3254	-1.796023427621218
P00338	4JNK-C	L-lactate dehydrogenase A chain	-62.305	-1.7941250541605167
P30613	4IMA-B	Pyruvate kinase	-62.2509	-1.7890906421887551
Q9UMR2	6B4I-F	ATP-dependent RNA helicase DDX19B	-62.2098	-1.7852659780105775
P29373	2G78-A	CELLULAR RETINOIC ACID BINDING PROTEIN-TYPE II	-62.1752	-1.7820461877291915
P53779	4KKG-A	Mitogen-activated protein kinase 10	-62.1708	-1.7816367346298247
P17612	3OOG-A	CAMP-DEPENDENT PROTEIN KINASE CATALYTIC SUBUNIT ALPHA	-62.1477	-1.7794871058581485
P30419	6SKJ-A	Glycylpeptide N-tetradecanoyltransferase 1	-61.982	-1.7640674743660796
P48449	1W6K-A	LANOSTEROL SYNTHASE	-61.9664	-1.7626157770137787
O00757	5ET6-B	Fructose-1,6-bisphosphatase isozyme 2	-61.9476	-1.760866295589211
Q13546	4ITJ-A	Receptor-interacting serine/threonine-protein kinase 1	-61.9441	-1.7605405942601688
P28072	5A0Q-V	Proteasome subunit beta type-6	-61.918	-1.7581117929207422
P84077	1RE0-A	ADP-ribosylation factor 1	-61.907	-1.7570881601723245
Q99640	3P1A-A	Membrane-associated tyrosine- and threonine-specific cdc2-inhibitory kinase	-61.8728	-1.7539055928999725
Q9Y6M9	5XTC-p	NADH dehydrogenase [ubiquinone] 1 beta subcomplex subunit 9	-61.8283	-1.7497645331450111
P08172	6OIK-R	Muscarinic acetylcholine receptor M2,Apo-cytochrome b562,Muscarinic acetylcholine receptor M2	-61.8138	-1.7484151990675525
P23946	4AG2-A	CHYMASE	-61.6907	-1.736959818037536
Q06210	2ZJ3-A	Glucosamine--fructose-6-phosphate aminotransferase [isomerizing] 1	-61.6906	-1.7369505122852782
P52333	7C3N-A	Tyrosine-protein kinase JAK3	-61.627	-1.731032053848974
P08709	1CVW-H	Coagulation factor VII heavy chain	-61.619	-1.7302875936683066
P03886	5XTC-s	NADH-ubiquinone oxidoreductase chain 1	-61.5889	-1.727486562238547
P28907	2O3S-A	ADP-ribosyl cyclase 1	-61.5599	-1.724787894083628
Q9UBF8	6GL3-A	Phosphatidylinositol 4-kinase beta,Phosphatidylinositol 4-kinase beta	-61.4836	-1.717687605110515
P61769	3IXA-B	Beta-2-microglobulin	-61.3268	-1.703096185569438
P10828	1NQ1-A	Thyroid hormone receptor beta	-61.294	-1.7000438988287023
Q00534	4AUA-A	Cell division protein kinase 6	-61.2738	-1.6981641368725182
Q86X55	6S7A-C	Histone-arginine methyltransferase CARM1	-61.2721	-1.6980059390841264
P14061	3HB4-X	Estradiol 17-beta-dehydrogenase 1	-61.1781	-1.6892585319612872
Q16875	3QPW-A	6-phosphofructo-2-kinase/fructose-2,6-bisphosphatase 3	-61.175	-1.6889700536412782
Q86WV6	4LOI-B	Stimulator of interferon genes protein	-61.1625	-1.687806834608986
Q14289	5TO8-A	Protein-tyrosine kinase 2-beta	-61.1516	-1.6867925076128272
Q92542	5A63-A	Nicastrin	-61.0124	-1.6738389004692182
O43353	5AR4-A	RECEPTOR-INTERACTING SERINE/THREONINE-PROTEIN KINASE 2	-61.0024	-1.6729083252433845
Q9UGN5	3KJD-A	POLY [ADP-RIBOSE] POLYMERASE 2	-60.9695	-1.66984673275039
P23443	4L44-A	RPS6KB1 protein	-60.9285	-1.6660313743244712
P43235	4N79-A	Cathepsin K	-60.9081	-1.6641330008637698
P50750	4EC8-A	Cell division protein kinase 9	-60.7789	-1.652109968945995
P39900	3F16-A	Macrophage metalloelastase	-60.7464	-1.6490855994620348
P00749	2VIW-A	UROKINASE-TYPE PLASMINOGEN ACTIVATOR	-60.7402	-1.6485086428220177
Q9H7Z6	2Y0M-A	histone acetyltransferase MYST1	-60.7063	-1.6453539928064405
O95819	4U44-B	Mitogen-activated protein kinase kinase kinase kinase 4	-60.705	-1.645233018027082
P20231	1A0L-D	TPSB2 protein	-60.6963	-1.6444234175806065
P15559	1H69-B	NAD(P)H DEHYDROGENASE [QUINONE] 1	-60.6588	-1.640933760483729
O15294	4XIF-A	UDP-N-acetylglucosamine--peptide N-acetylglucosaminyltransferase 110 kDa subunit	-60.6417	-1.639342476847553
O76054	4OMJ-A	SEC14-like protein 2	-60.6222	-1.6375278551571768
Q8N5Z0	4GDY-A	Kynurenine/alpha-aminoadipate aminotransferase mitochondrial	-60.6158	-1.636932287012643
P29965	3LKJ-C	CD40 ligand	-60.5498	-1.6307904905221386
Q8WTS6	1N6C-A	Histone-lysine N-methyltransferase SETD7	-60.4996	-1.6261190028884525
P30711	2C3T-B	GLUTATHIONE S-TRANSFERASE THETA 1	-60.467	-1.6230853276522337
Q9H7B4	6PAF-A	Histone-lysine N-methyltransferase SMYD3	-60.3819	-1.6151661324803868
Q9NYL2	5HES-A	Mitogen-activated protein kinase kinase kinase MLT	-60.3633	-1.6134352625603356
P31645	6VRH-A	Sodium-dependent serotonin transporter	-60.3624	-1.6133515107900105
Q9Y6E0	4W8D-A	Serine/threonine-protein kinase 24 36 kDa subunit	-60.3598	-1.6131095612312936
Q6IQ55	6U0K-B	Tau-tubulin kinase 2	-60.3419	-1.611443831577051
P16083	2QX9-A	NRH dehydrogenase [quinone] 2	-60.3284	-1.6101875550221751
P01848	3SDX-E	NKT15 alpha-chain	-60.3268	-1.6100386629860413
Q06187	5P9K-A	Tyrosine-protein kinase BTK	-60.2833	-1.6059906607536634
O14732	2DDK-A	Inositol monophosphatase 2	-60.2817	-1.6058417687175304
Q86YV6	2X4F-A	MYOSIN LIGHT CHAIN KINASE FAMILY MEMBER 4	-60.2679	-1.6045575749058791
Q9HD34	5USR-B	LYR motif-containing protein 4	-60.2113	-1.5992905191276592
P28222	4IAR-A	5-hydroxytryptamine receptor 1B,OB-1 fused 5-HT1b receptor,5-hydroxytryptamine receptor 1B	-60.2055	-1.5987507854966756
O14965	6HJK-A	Aurora kinase A	-60.2042	-1.5986298107173171
P08254	1HFS-A	Stromelysin-1	-60.1939	-1.597671318234708
Q96T66	1NUT-B	FKSG76	-60.1101	-1.5898730978422198
Q9Y697	5USR-A	Cysteine desulfurase, mitochondrial	-60.1042	-1.5893240584589772
Q8N300	6J7B-B	Small vasohibin-binding protein	-60.0882	-1.587835138097643
Q13489	3M0A-D	BACULOVIRAL IAP REPEAT-CONTAINING PROTEIN 3	-60.0829	-1.5873419332279513
P07550	4QKX-A	Beta-2 adrenergic receptor	-60.0616	-1.5853598079969244
P43490	4O16-A	Nicotinamide phosphoribosyltransferase	-60.0485	-1.584140754451082
P14091	1TZS-A	Cathepsin E	-60.0483	-1.5841221429465653
O75469, Q15788	3CTB-A	Nuclear receptor subfamily 1 group I member 2,Nuclear receptor coactivator 1	-60.0401	-1.583359071261382
P34913	4OD0-A	Bifunctional epoxide hydrolase 2	-60.0215	-1.5816282013413308
Q13308	6VG3-A	Inactive tyrosine-protein kinase 7	-59.9687	-1.576714764148927
Q8N6T7	6QCH-A	NAD-dependent protein deacetylase sirtuin-6	-59.9249	-1.5726388446597743
P11802	2W99-B	CELL DIVISION PROTEIN KINASE 4	-59.8981	-1.5701449030545394
O75311	5TIN-B	Glycine receptor subunit alpha-3,Glycine receptor subunit alpha-3	-59.889	-1.5692980795990308
P98170	1I3O-F	Baculoviral IAP repeat-containing protein 4	-59.8639	-1.5669623357821874
P41180	5FBH-B	Extracellular calcium-sensing receptor	-59.8369	-1.5644497826724355
P29597	6VNS-A	Non-receptor tyrosine-protein kinase TYK2	-59.8244	-1.5632865636401427
Q13627	6S1H-A	Dual specificity tyrosine-phosphorylation-regulated kinase 1A	-59.8147	-1.5623839056710842
P68400	5KU8-A	Casein kinase II subunit alpha	-59.8071	-1.56167666849945
P45983	4YR8-E	Mitogen-activated protein kinase 8	-59.7913	-1.5602063596426323
Q9NPJ3	3F5O-D	Thioesterase superfamily member 2	-59.77	-1.5582242344116066
P52294	3TJ3-A	Importin subunit alpha-1	-59.7644	-1.5577031122851397
P07148	3VG3-A	Fatty acid-binding protein, liver	-59.7497	-1.556335166703163
P30041		Peroxiredoxin-6	-59.7408	-1.5555069547521712
Q9UBC3	6KDT-D	DNA (cytosine-5)-methyltransferase 3B	-59.7401	-1.5554418144863624
P00519	2E2B-A	Tyrosine-protein kinase ABL1	-59.7163	-1.5532270454488777
P19793	5MMW-A	Retinoid X receptor, alpha	-59.6768	-1.5495512733068335
P08311	1AU8-A	cathepsin G	-59.6513	-1.547178306480957
Q16539	1OUY-A	Mitogen-activated protein kinase 14	-59.6507	-1.547122471967407
Q9NYY3	4I6H-A	Serine/threonine-protein kinase PLK2	-59.5952	-1.5419577794640285
P01031	5HCC-A	Complement C5	-59.5847	-1.5409806754769029
Q08881	4PQN-A	Tyrosine-protein kinase ITK/TSK	-59.5678	-1.5394080033452433
P06401	1SR7-A	Progesterone receptor	-59.5652	-1.5391660537865264
P00352	5AC2-A	Retinal dehydrogenase 1	-59.5646	-1.5391102192729764
P57768	5GW0-A	Sorting nexin-16	-59.5192	-1.53488540774769
O15118	5U74-A	Niemann-Pick C1 protein	-59.4821	-1.5314329736598469
O43614	4S0V-A	Orexin receptor type 2,GlgA glycogen synthase,Orexin receptor type 2	-59.4776	-1.5310142148082213
P46926	1NE7-E	Glucosamine-6-phosphate isomerase	-59.4739	-1.5306699019746626
P51449	5UHI-A	Nuclear receptor ROR-gamma	-59.4657	-1.5299068302894785
P34972	6KPC-A	G protein coupled receptor,T4 lysozyme,G protein coupled receptor	-59.4231	-1.5259425798274258
O60341	6KGM-A	Lysine-specific histone demethylase 1A	-59.4126	-1.5249654758403
P17787	5KXI-B	Neuronal acetylcholine receptor subunit beta-2	-59.4112	-1.5248351953086836
Q96SB4	4WUA-A	serine-arginine (SR) protein kinase 1	-59.405	-1.5242582386686665
P05106	4G1M-B	Integrin beta-3	-59.4048	-1.5242396271641498
P42336	5XGJ-A	Phosphatidylinositol 4,5-bisphosphate 3-kinase catalytic subunit alpha isoform	-59.3929	-1.523132242645407
P52757	1XA6-A	Beta2-chimaerin	-59.3867	-1.52255528600539
P78362	5MYV-A	SRSF protein kinase 2,SRSF protein kinase 2	-59.3847	-1.5223691709602236
P31751	3E87-A	RAC-beta serine/threonine kinase	-59.3845	-1.5223505594557072
P31749	6HHG-A	RAC-alpha serine/threonine-protein kinase	-59.3613	-1.520191624931772
P29274	3VG9-A	Human A2a adenosine receptor T4L chimera	-59.3565	-1.5197449488233714
Q9UDX3	4TLG-A	SEC14-like protein 4	-59.3449	-1.5186654815614045
Q7L8A9	6J7B-A	Tubulinyl-Tyr carboxypeptidase 1	-59.316	-1.5159761191587444
Q96EK6	3CXS-A	Glucosamine 6-phosphate N-acetyltransferase	-59.3038	-1.5148408173832268
P04271	3CZT-X	Protein S100-B	-59.2992	-1.514412752779343
O00522	6OQ3-A	Krev interaction trapped protein 1	-59.2951	-1.514031216936751
Q9NPB1	1Z4I-A	5'(3')-deoxyribonucleotidase, mitochondrial	-59.2634	-1.5110812934708573
P29016	5L2K-A	T-cell surface glycoprotein CD1b	-59.2376	-1.5086804093882058
P01009	4PYW-A	Alpha-1-antitrypsin	-59.2161	-1.5066796726526626
O60741	5U6P-A	Potassium/sodium hyperpolarization-activated cyclic nucleotide-gated channel 11	-59.1951	-1.5047254646784112
Q13882	6CZ3-A	Protein-tyrosine kinase 6	-59.1685	-1.5022501345776933
P42858	3IOV-B	Maltose-binding periplasmic protein,Huntingtin fusion protein	-59.1387	-1.499477020404708
Q9Y5K2	2BDI-A	Kallikrein-4	-59.1154	-1.497308780128515
P37023	3MY0-A	Serine/threonine-protein kinase receptor R3	-59.1006	-1.4959315287942805
O95149	3GJX-B	Snurportin-1	-59.0994	-1.4958198597671808
O75385	6MNH-A	Serine/threonine-protein kinase ULK1	-59.0824	-1.494237881883263
Q13133	3IPS-A	Oxysterols receptor LXR-alpha	-59.034	-1.489733897790226
P05981	1O5F-H	Serine protease hepsin	-58.9716	-1.4839271083810226
P10275	4OH6-A	Androgen receptor	-58.9598	-1.4828290296145383
Q9UNA0	3HY7-A	A disintegrin and metalloproteinase with thrombospondin motifs 5	-58.9495	-1.4818705371319294
Q92831	5FE9-A	Histone acetyltransferase KAT2B	-58.8556	-1.473132435761349
Q86V25	6J4P-A	Tubulinyl-Tyr carboxypeptidase 2	-58.8378	-1.471476011859364
P18031	5QEX-A	Tyrosine-protein phosphatase non-receptor type 1	-58.7896	-1.4669906392708445
P05543	2XN5-A	Thyroxine-binding globulin	-58.7764	-1.4657622799727437
Q8TEK3	5DRY-A	Histone-lysine N-methyltransferase, H3 lysine-79 specific	-58.7628	-1.464496697665609
Q03164	6KIU-K	Histone-lysine N-methyltransferase 2A	-58.7556	-1.4638266835030087
Q99436	5GJQ-p	Proteasome subunit beta type-7	-58.7494	-1.4632497268629918
Q86U44	6TTT-A	N6-adenosine-methyltransferase catalytic subunit	-58.7013	-1.4587736600267305
Q07820	4WMW-A	Maltose/maltodextrin-binding periplasmic protein,Induced myeloid leukemia cell differentiation protein Mcl-1	-58.698	-1.458466570202205
Q99683	6OYW-A	Mitogen-activated protein kinase kinase kinase 5	-58.6974	-1.458410735688655
A0A0B4J271, P01848	5C09-D	1E6 TCR Alpha Chain	-58.6672	-1.4556003985066366
Q8NEZ4	5F59-A	Histone-lysine N-methyltransferase 2C	-58.6596	-1.4548931613350025
Q15691	1YIB-A	Microtubule-associated protein RP/EB family member 1	-58.6592	-1.4548559383259692
P54619	6C9J-C	5'-AMP-activated protein kinase subunit gamma-1	-58.6322	-1.4523433852162173
Q15562	5DQE-A	Transcriptional enhancer factor TEF-4	-58.5897	-1.4483884405064231
P52895	2IPJ-A	Aldo-keto reductase family 1 member C2	-58.5541	-1.445075592702454
P35610	6P2J-B	Sterol O-acyltransferase 1	-58.5351	-1.4433074997733697
P40261	6PVE-A	NNMT protein	-58.4403	-1.4344856466324638
Q09472	3BIY-A	Histone acetyltransferase p300	-58.4141	-1.4320475395407786
Q9BXF3	5V84-C	Cat eye syndrome critical region protein 2	-58.3473	-1.4258312970322076
Q460N5	6FZM-A	Poly [ADP-ribose] polymerase 14	-58.3315	-1.42436098817539
Q02153	5MNW-A	Guanylate cyclase soluble subunit beta-1	-58.3178	-1.4230861001159976
P49137	3R30-A	MAP kinase-activated protein kinase 2	-58.3046	-1.421857740817897
P13501	1U4M-A	C-C motif chemokine 5	-58.2712	-1.4187496195636111
Q9NS75	6RZ7-A	Cysteinyl leukotriene receptor 2,Soluble cytochrome b562,Cysteinyl leukotriene receptor 2	-58.269	-1.4185448930139275
P45877	2ESL-A	Peptidyl-prolyl cis-trans isomerase C	-58.187	-1.4109141761620891
O00506	2XIK-A	SERINE/THREONINE PROTEIN KINASE 25	-58.1757	-1.409862626156897
P00747	6D3X-A	PLASMIN	-58.1708	-1.4094066442962383
Q8TF76	6Z5C-A	Serine/threonine-protein kinase haspin	-58.1686	-1.409201917746555
Q13635	6N7H-A	Protein patched homolog 1	-58.1572	-1.4081410619891044
P28482	5BVE-A	Mitogen-activated protein kinase 1	-58.1343	-1.4060100447219446
Q13464	2ETR-A	Rho-associated protein kinase 1	-58.1218	-1.404846825689652
P08397	5M6R-A	Porphobilinogen deaminase	-58.1074	-1.4035067973644508
P19801	3HI7-B	Amiloride-sensitive amine oxidase	-58.095	-1.4023528840844168
Q16773	1W7L-A	Kynurenine--oxoglutarate transaminase 1	-58.093	-1.4021667690392503
O75762	6PQQ-B	Transient receptor potential cation channel subfamily A member 1	-58.0671	-1.3997565792043405
Q8NBL1	5UB5-A	Protein O-glucosyltransferase 1	-58.0662	-1.399672827434015
Q93009	6VN4-A	Ubiquitin carboxyl-terminal hydrolase 7	-58.0432	-1.3975325044145968
P07814	5V58-A	Bifunctional glutamate/proline--tRNA ligase	-58.0212	-1.3954852389177623
Q9H2K8	6BDN-A	Serine/threonine-protein kinase TAO3	-58.0206	-1.3954294044042124
P04439	5E6I-I	HLA class I histocompatibility antigen, A-2 alpha chain	-58.02	-1.3953735698906624
Q14397	4PXS-A	Glucokinase regulatory protein	-57.9599	-1.3897808127833997
O95831	1M6I-A	Programmed cell death protein 8	-57.9554	-1.3893620539317744
O15530	5HKM-A	3-phosphoinositide-dependent protein kinase 1	-57.9532	-1.3891573273820914
P03891	5XTD-i	NADH-ubiquinone oxidoreductase chain 2	-57.9368	-1.3876311840117233
Q7Z3C6	6WR4-C	Autophagy-related protein 9A	-57.9347	-1.3874357632142984
Q99558	4IDT-B	Mitogen-activated protein kinase kinase kinase 14	-57.9146	-1.3855653070103722
P42330	2F38-A	Aldo-keto reductase family 1 member C3	-57.8318	-1.377860144140467
Q95460	6PUK-A	Major histocompatibility complex class I-related gene protein	-57.8317	-1.3778508383882084
Q9NZJ5	4X7J-A	Eukaryotic translation initiation factor 2-alpha kinase 3,Eukaryotic translation initiation factor 2-alpha kinase 3	-57.8289	-1.3775902773249749
P49841	6B8J-A	Glycogen synthase kinase-3 beta	-57.8275	-1.3774599967933585
A0A140T913	6VRN-A	MHC class I antigen	-57.8252	-1.3772459644914168
P22223	4ZMV-A	Cadherin-3	-57.8193	-1.3766969251081742
P08235	6GEV-A	MINERALOCORTICOID RECEPTOR	-57.7915	-1.374109925980356
P20701	3E2M-A	LEUKOCYTE ADHESION GLYCOPROTEIN	-57.7646	-1.371606678622863
P08238	5UCH-A	Heat shock protein HSP 90-beta	-57.7625	-1.3714112578254378
Q14680	5TWZ-A	MATERNAL EMBRYONIC LEUCINE ZIPPER KINASE	-57.7588	-1.371066944991879
P07949	6NJA-A	PROTO-ONCOGENE TYROSINE-PROTEIN KINASE RECEPTOR RET PRECURSOR	-57.7171	-1.3671864463001515
P14902	6AZW-A	Indoleamine 2,3-dioxygenase 1	-57.7056	-1.366116284790442
P47985	5XTE-P	Cytochrome b-c1 complex subunit Rieske, mitochondrial	-57.6851	-1.3642086055774825
P0CG30	3LJR-B	GLUTATHIONE S-TRANSFERASE	-57.6758	-1.3633431706174572
Q12931	7C04-A	Heat shock protein 75 kDa, mitochondrial	-57.6731	-1.3630919153064815
Q9Y6F1	4L70-A	Poly [ADP-ribose] polymerase 3	-57.6529	-1.3612121533502974
Q9NZQ7	4ZQK-A	Programmed cell death 1 ligand 1	-57.631	-1.359174193605721
Q10589	3MQ9-C	Bone marrow stromal antigen 2 fused to Maltose-binding periplasmic protein	-57.6182	-1.3579830573166536
Q9H8M2	4Z6I-A	Bromodomain-containing protein 9	-57.6004	-1.3563266334146689
Q8IVW4	3ZDU-A	CYCLIN-DEPENDENT KINASE-LIKE 3	-57.51	-1.3479142333731298
Q8N6N7	3EPY-B	Acyl-CoA-binding domain-containing protein 7	-57.4992	-1.3469092121292294
P45452	1FLS-A	COLLAGENASE-3	-57.4724	-1.3444152705239942
P05121	3Q02-A	PLASMINOGEN ACTIVATOR INHIBITOR 1	-57.446	-1.3419585519277923
Q6IMI6	2REO-A	SULT1C3 splice variant d	-57.4095	-1.3385619523534986
P36222	1HJW-A	Chitinase-3 like protein 1	-57.3661	-1.3345232558733793
O00204	1Q1Q-A	sulfotransferase family, cytosolic, 2B, member 1 isoform b	-57.3637	-1.334299917819179
O43318, Q15750	2YIY-A	TAK1 kinase - TAB1 chimera fusion protein	-57.3118	-1.3294702323971004
P14324	3RYE-A	Farnesyl pyrophosphate synthase	-57.2056	-1.3195875234987435
P46063	2WWY-B	ATP-DEPENDENT DNA HELICASE Q1	-57.185	-1.317670538533526
Q86TU7	6OX3-A	Histone-lysine N-methyltransferase setd3	-57.1729	-1.3165445425102666
P49427	4MDK-A	Ubiquitin-conjugating enzyme E2 R1	-57.1452	-1.313966849134707
P08581	3LQ8-A	Hepatocyte growth factor receptor	-57.1172	-1.3113612385023714
Q9UBS5	6UOA-A	Gamma-aminobutyric acid type B receptor subunit 1	-57.1122	-1.3108959508894549
O43924	5ML8-B	Retinal rod rhodopsin-sensitive cGMP 3',5'-cyclic phosphodiesterase subunit delta	-57.107	-1.310412051772021
P11473	1IE9-A	Vitamin D3 receptor	-57.0486	-1.3049774924531508
P42574	2CDR-A	Procaspase-3	-57.0161	-1.3019531229691903
P49720	5LF4-I	Proteasome subunit beta type-3	-56.991	-1.2996173791523469
P28074	5L64-K	Proteasome subunit beta type-5	-56.9869	-1.2992358433097548
P34897	6QVL-B	Serine hydroxymethyltransferase, mitochondrial	-56.955	-1.2962673083393446
P04637	4XR8-C	Cellular tumor antigen p53	-56.9297	-1.2939129530179845
Q9NR71	4WGK-A	Neutral ceramidase	-56.9183	-1.2928520972605342
Q15120	1Y8N-A	[Pyruvate dehydrogenase [lipoamide]] kinase isozyme 3	-56.9001	-1.2911584503495164
P63316	2JT3-A	Troponin C	-56.8514	-1.2866265489997046
P48735	5I96-A	Isocitrate dehydrogenase [NADP], mitochondrial	-56.8403	-1.285593610499029
Q9P2J5	6LPF-A	Leucine--tRNA ligase, cytoplasmic	-56.8322	-1.2848398445661036
P06493	5LQF-A	Cyclin-dependent kinase 1	-56.8048	-1.2822900684473186
Q02750	3EQG-A	Dual specificity mitogen-activated protein kinase kinase 1	-56.775	-1.2795169542743332
Q06520	2QP4-A	HYDROXYSTEROID SULFOTRANSFERASE	-56.7722	-1.2792563932110996
P10826	4DM6-A	Retinoic acid receptor beta	-56.7612	-1.2782327604626826
P04150	4LSJ-A	Glucocorticoid receptor	-56.7522	-1.277395242759432
P08912	6OL9-A	Muscarinic acetylcholine receptor M5, T4 Lysozyme fusion	-56.7076	-1.2732448772522122
Q96RU2	6HEI-A	Ubiquitin carboxyl-terminal hydrolase 28	-56.6855	-1.271188306003119
P10827	2H77-A	THRA protein	-56.6733	-1.2700530042276017
O60551	6PAU-A	Glycylpeptide N-tetradecanoyltransferase 2	-56.6535	-1.268210465280451
P15121	5OU0-A	Aldose reductase	-56.6458	-1.2674939223565589
Q9Y5Y6	2GV7-A	ST14 protein	-56.6309	-1.2661073652700656
O43175	6RIH-B	D-3-phosphoglycerate dehydrogenase	-56.628	-1.265837498454574
Q6B0I6	5PH9-A	Lysine-specific demethylase 4D	-56.6234	-1.26540943385069
P23141	1YA8-C	Liver carboxylesterase 1	-56.6164	-1.2647580311926063
Q9Y3Q4	4KL1-A	Potassium/sodium hyperpolarization-activated cyclic nucleotide-gated channel 4	-56.6011	-1.2633342510970809
P03951	4X6O-A	Coagulation factor XI	-56.5937	-1.2626456254299634
Q9Y6M4	4HGL-A	Casein kinase I isoform gamma-3	-56.5746	-1.2608682267486204
P53350	5TA8-A	Serine/threonine-protein kinase PLK1	-56.5585	-1.259370000635028
P50120	4EXZ-A	Retinol-binding protein 2	-56.5412	-1.2577601054943357
P28062	5L5V-Y	Proteasome subunit beta type-8,Proteasome subunit beta type-5	-56.5332	-1.257015645313668
P62508	6A6K-A	Estrogen-related receptor gamma	-56.5152	-1.255340609907167
Q6P179	5CU5-A	Endoplasmic reticulum aminopeptidase 2	-56.4922	-1.2532002868877483
P50225	1Z28-A	Phenol-sulfating phenol sulfotransferase 1	-56.4724	-1.2513577479405975
P25098	5WG3-A	Beta-adrenergic receptor kinase 1	-56.4434	-1.2486590797856787
O14561	5XTC-X	Acyl carrier protein, mitochondrial	-56.4407	-1.248407824474704
Q00987	3VBG-B	E3 ubiquitin-protein ligase Mdm2	-56.4399	-1.2483333784566373
Q5TA50	4K84-A	Glycolipid transfer protein domain-containing protein 1	-56.3614	-1.2410283629338408
Q9NTG7	4BN5-A	NAD-DEPENDENT PROTEIN DEACETYLASE SIRTUIN-3, MITOCHONDRIAL	-56.3353	-1.2385995615944134
P01850	1ZGL-P	T-CELL RECEPTOR, SP3.4 BETA CHAIN	-56.2991	-1.2352308792768951
Q8N8N7	2W4Q-A	PROSTAGLANDIN REDUCTASE 2	-56.2867	-1.2340769659968611
P01903	4E41-A	HLA class II histocompatibility antigen, DR alpha chain	-56.2842	-1.233844322190402
Q16740	1TG6-G	Putative ATP-dependent Clp protease proteolytic subunit	-56.2699	-1.2325135996174597
P12931	4K11-A	Proto-oncogene tyrosine-protein kinase Src	-56.2633	-1.2318994199684097
Q9NZD2	4GVT-A	Glycolipid transfer protein	-56.2597	-1.2315644128871093
P00439	6HYC-D	Phenylalanine-4-hydroxylase	-56.253	-1.2309409274858003
P05413	1HMR-A	MUSCLE FATTY ACID BINDING PROTEIN	-56.2528	-1.2309223159812837
P35520	1JBQ-A	CYSTATHIONINE BETA-SYNTHASE	-56.2399	-1.2297218739399576
O00482	1YUC-A	FTZ-F1 related protein	-56.2392	-1.229656733674149
P21917	5WIV-A	D(4) dopamine receptor, soluble cytochrome b562 chimera	-56.2367	-1.229424089867691
Q13825	1HZD-D	Methylglutaconyl-CoA hydratase	-56.2252	-1.228353928357982
O43293	3BHY-A	Death-associated protein kinase 3	-56.2189	-1.2277676659657062
Q8IVH8	5J5T-A	Mitogen-activated protein kinase kinase kinase kinase 3	-56.2069	-1.2266509756947055
O60502	5UN9-B	Protein O-GlcNAcase	-56.2063	-1.2265951411811555
Q15661	6O1F-A	Tryptase beta 2	-56.195	-1.2255435911759631
Q96C86	4QDV-B	Scavenger mRNA-decapping enzyme DcpS	-56.1875	-1.2248456597565878
P23284	1CYN-A	PEPTIDYL-PROLYL CIS-TRANS ISOMERASE B	-56.1836	-1.2244827354185124
P51124	2ZGH-A	Granzyme M	-56.1776	-1.223924390283012
P02787	3VE1-B	Serotransferrin	-56.1684	-1.2230682610752448
O43781	5Y86-A	Dual specificity tyrosine-phosphorylation-regulated kinase 3	-56.1446	-1.2208534920377598
P04035	1HW8-A	PROTEIN (HMG-COA REDUCTASE)	-56.1425	-1.2206580712403348
Q13224	5EWJ-B	Glutamate receptor ionotropic, NMDA 2B	-56.0975	-1.2164704827240818
Q86Y39	5XTC-V	NADH dehydrogenase [ubiquinone] 1 alpha subcomplex subunit 11	-56.0912	-1.2158842203318068
Q9Y5S2	4UAL-A	Serine/threonine-protein kinase MRCK beta	-56.0817	-1.2150001738672642
P04181	2BYJ-A	ORNITHINE AMINOTRANSFERASE	-56.0382	-1.210952171634887
Q00535	3O0G-A	Cell division protein kinase 5	-56.035	-1.2106543875626194
P63104	4N7G-A	14-3-3 ZETA ISOFORM	-56.0136	-1.2086629565793348
P49336	4F6W-A	Cyclin-dependent kinase 8	-55.9976	-1.2071740362180006
P05107	5ES4-B	Integrin beta-2	-55.9654	-1.2041775839908155
P35968	3DTW-A	Vascular endothelial growth factor receptor 2	-55.9632	-1.203972857441132
P49327	4PIV-A	Fatty acid synthase	-55.9513	-1.2028654729223898
Q13490	3OZ1-A	Baculoviral IAP repeat-containing protein 2	-55.9493	-1.2026793578772228
P07711	6JD0-A	Cathepsin L	-55.8935	-1.1974867481170697
P15090	3P6H-A	Fatty acid-binding protein, adipocyte	-55.8821	-1.1964258923596185
P53671	4TPT-A	LIM domain kinase 2	-55.8799	-1.1962211658099349
P52789	5HFU-A	Hexokinase-2	-55.8797	-1.1962025543054182
P04062	2NT1-A	Glucosylceramidase	-55.8359	-1.1921266348162658
P54646, Q13131	5EZV-A	5'-AMP-activated protein kinase catalytic subunit alpha-2/alpha-1 RIM SWAP chimera	-55.8076	-1.1894931069271557
P39086	2ZNU-A	Glutamate receptor, ionotropic kainate 1	-55.8044	-1.1891953228548886
P54578	6IIN-A	Ubiquitin carboxyl-terminal hydrolase 14	-55.8027	-1.1890371250664968
P06276	6QAC-A	Cholinesterase	-55.7755	-1.1865059604522286
P22303	4M0E-A	Acetylcholinesterase	-55.7661	-1.1856312197399446
O94804	5AJQ-A	Serine/threonine-protein kinase 10	-55.76	-1.1850635688521856
O75899	4F11-A	Gamma-aminobutyric acid type B receptor subunit 2	-55.7487	-1.1840120188469934
P10586	2YD8-A	RECEPTOR-TYPE TYROSINE-PROTEIN PHOSPHATASE F	-55.7466	-1.1838165980495683
P04180	4XX1-A	Phosphatidylcholine-sterol acyltransferase	-55.7167	-1.181034178124325
P04278	6PYA-A	Sex hormone-binding globulin	-55.7121	-1.180606113520441
P11362	5UR1-A	Fibroblast growth factor receptor 1	-55.7107	-1.1804758329888243
Q14232	6K72-A	Translation initiation factor eIF-2B subunit alpha	-55.7099	-1.1804013869707572
O94788	4X2Q-C	Retinal dehydrogenase 2	-55.6879	-1.1783541214739228
P24666	5PNT-A	Low molecular weight phosphotyrosine protein phosphatase	-55.6859	-1.1781680064287556
P21554	6KPG-R	Cannabinoid receptor 1,Flavodoxin,Cannabinoid receptor 1	-55.6611	-1.1758601798686876
O60894	3N7S-D	Receptor activity-modifying protein 1	-55.6374	-1.1736547165834612
Q9HBH9	6JLR-A	MAP kinase-interacting serine/threonine-protein kinase 2	-55.6356	-1.173487213042811
Q9UKE5	5AX9-A	TRAF2 and NCK-interacting protein kinase	-55.5948	-1.1696904661214085
P19784	6QY9-A	Casein kinase II subunit alpha'	-55.5932	-1.1695415740852757
P35398	1S0X-A	Nuclear receptor ROR-alpha	-55.572	-1.1675687546065074
P41743	6ILZ-A	Protein kinase C iota type	-55.5685	-1.1672430532774654
P43405	3TUD-A	Tyrosine-protein kinase SYK	-55.5485	-1.165381902825797
Q10471	4D11-A	Polypeptide N-acetylgalactosaminyltransferase 2	-55.5006	-1.1609244474940523
P43005	6S3Q-B	Excitatory amino acid transporter 3	-55.4477	-1.1560017045493909
P54753	5L6P-A	Ephrin type-B receptor 3	-55.4474	-1.155973787292616
Q9BXW6	5ZM7-A	Oxysterol-binding protein-related protein 1	-55.4317	-1.1545127841880565
P23381	2QUI-B	Tryptophan--tRNA ligase, cytoplasmic	-55.4282	-1.1541870828590144
P50336	3NKS-A	Protoporphyrinogen oxidase	-55.415	-1.1529587235609138
Q5JP69	2ODQ-A	Complement C2	-55.412	-1.1526795509931635
O75643	4F92-B	U5 small nuclear ribonucleoprotein 200 kDa helicase	-55.402	-1.1517489757673298
Q9BVS4	6FDO-A	Serine/threonine-protein kinase RIO2	-55.3784	-1.1495528182343615
Q05048	6B3X-A	Cleavage stimulation factor subunit 1	-55.3732	-1.1490689191169277
P09622	3RNM-B	Dihydrolipoyl dehydrogenase, mitochondrial	-55.3534	-1.1472263801697766
P48426	6OSP-A	PHOSPHATIDYLINOSITOL-5-PHOSPHATE 4-KINASE TYPE-2 ALPHA	-55.3448	-1.1464260854755597
O95822	4F0X-D	Malonyl-CoA decarboxylase, mitochondrial	-55.3284	-1.144899942105192
O96017	4BDI-A	SERINE/THREONINE-PROTEIN KINASE CHK2	-55.2563	-1.1381904947269292
Q9Y223	3EO3-B	Bifunctional UDP-N-acetylglucosamine 2-epimerase/N-acetylmannosamine kinase	-55.2342	-1.1361339234778358
P24158	1FUJ-C	PR3	-55.1365	-1.1270422035214378
P51449, Q15596	5VB7-A	Nuclear receptor ROR-gamma, SRC2 chimera	-55.1351	-1.1269119229898212
P0DP23	4OVN-A	Calmodulin	-55.1343	-1.1268374769717548
P09960	3FU6-A	Leukotriene A-4 hydrolase	-55.1115	-1.124715765456853
P08514	3FCS-A	INTEGRIN ALPHA-IIB	-55.0713	-1.1209748530490005
Q13976	3OGJ-A	cGMP-dependent protein kinase 1	-55.0654	-1.120425813665758
P43354	6DDA-B	Nuclear receptor subfamily 4 group A member 2	-55.0444	-1.1184716056915074
Q9BVG8	5WDE-A	Kinesin-like protein KIFC3	-55.041	-1.1181552101147232
P49863	1MZD-A	pro-granzyme K	-55.0382	-1.1178946490514905
P08263	1PL1-A	Glutathione S-transferase A1	-55.0279	-1.1169361565688811
Q9NR97	5AZ5-A	Toll-like receptor 8	-55.0264	-1.1167965702850062
P51648	4QGK-A	Fatty aldehyde dehydrogenase	-55.0176	-1.1159776640862722
Q9Y6D6	3LTL-A	Brefeldin A-inhibited guanine nucleotide-exchange protein 1	-55.0093	-1.1152052866488302
Q8IU85	6QP5-A	Calcium/calmodulin-dependent protein kinase type 1D	-55.0065	-1.1149447255855969
Q99593	5BQD-B	T-box transcription factor TBX5	-54.9861	-1.1130463521248952
P51449, Q15788	6W9I-A	Nuclear receptor ROR-gamma, Steroid receptor coactivator 1 fusion	-54.9603	-1.110645468042243
Q96BI3	5FN4-C	Gamma-secretase subunit APH-1A	-54.9588	-1.110505881758368
P37173	5E8Y-A	TGF-beta receptor type-2	-54.9543	-1.1100871229067435
Q09328	5ZIB-A	Alpha-1,6-mannosylglycoprotein 6-beta-N-acetylglucosaminyltransferase A	-54.9432	-1.109054184406067
P47895	5FHZ-C	Aldehyde dehydrogenase family 1 member A3	-54.9015	-1.1051736857143395
Q15125	6OHU-B	3-beta-hydroxysteroid-Delta(8),Delta(7)-isomerase	-54.8878	-1.103898797654947
Q13231	1HKJ-A	Chitotriosidase-1	-54.8877	-1.1038894919026891
Q3ZCW2	3B9C-B	HSPC159	-54.8737	-1.1025866865865213
P10147	4RA8-A	C-C motif chemokine 3	-54.8673	-1.1019911184419875
P22455	4QRC-A	Fibroblast growth factor receptor 4	-54.8665	-1.101916672423921
O75608	6QGO-B	Acyl-protein thioesterase 1	-54.8358	-1.0990598064806103
P05156	5O32-J	Complement factor I	-54.8352	-1.0990039719670606
Q15418	4NIF-D	Ribosomal protein S6 kinase alpha-1	-54.8052	-1.0962122462895585
P53634	3PDF-A	Dipeptidyl-peptidase 1	-54.7998	-1.095709735667608
O95470	4Q6R-B	Sphingosine-1-phosphate lyase 1	-54.7992	-1.0956539011540585
P02689	6XU9-A	Myelin P2 protein	-54.7924	-1.0950211100004912
P01308	2HIU-B	INSULIN	-54.7878	-1.0945930453966073
Q9NRG4	6CBY-A	N-lysine methyltransferase SMYD2	-54.7829	-1.0941370635359486
Q9Y698	6O9G-C	Glutamate receptor 2,Voltage-dependent calcium channel gamma-2 subunit	-54.7669	-1.0926481431746145
P23497	5FB1-A	Nuclear autoantigen Sp-100	-54.7663	-1.0925923086610647
P30542	5N2S-A	Soluble cytochrome b562,Adenosine receptor A1	-54.759	-1.0919129887462058
P08069	4D2R-A	Insulin-like growth factor 1 receptor	-54.758	-1.0918199312236223
P19971	2J0F-C	THYMIDINE PHOSPHORYLASE	-54.7531	-1.091363949362964
Q9UM73	6E0R-A	ALK tyrosine kinase receptor	-54.7512	-1.091187140070055
P10721	6XVA-A	Mast/stem cell growth factor receptor Kit,Mast/stem cell growth factor receptor Kit	-54.746	-1.0907032409526218
P69891	1I3E-A	HEMOGLOBIN GAMMA CHAINS	-54.7366	-1.0898285002403378
P49761	2WU7-A	DUAL SPECIFICITY PROTEIN KINASE CLK3	-54.7348	-1.0896609966996875
O14733	6QHO-A	Dual specificity mitogen-activated protein kinase kinase 7	-54.7318	-1.0893818241319373
Q00536	3MTL-A	Cell division protein kinase 16	-54.7257	-1.088814173244179
P0DOY2	2JB6-A	FAB FRAGMENT MOR03268 LIGHT CHAIN	-54.723	-1.0885629179332033
P09211	10GS-A	Glutathione S-transferase P	-54.7214	-1.0884140258970705
Q96CA5	3F7H-A	Baculoviral IAP repeat-containing protein 7	-54.7101	-1.0873624758918774
Q9H1D0	6BO8-D	Transient receptor potential cation channel subfamily V member 6	-54.6653	-1.0831934988801415
O75626	3DAL-B	PR domain zinc finger protein 1	-54.6609	-1.0827840457807745
P06126	5J1A-A	T-cell surface glycoprotein CD1a	-54.6539	-1.0821326431226908
P54646	3AQV-A	5'-AMP-activated protein kinase catalytic subunit alpha-2	-54.65	-1.0817697187846154
P41240	1BYG-A	PROTEIN (C-TERMINAL SRC KINASE)	-54.6309	-1.0799923201032724
Q13569	1WYW-A	G/T mismatch-specific thymine DNA glycosylase	-54.6294	-1.0798527338193973
Q99720	6DJZ-B	Sigma non-opioid intracellular receptor 1	-54.6289	-1.079806205058106
P48729	5FQD-C	Casein kinase I isoform alpha	-54.6076	-1.0778240798270793
P62837	5D1K-A	Ubiquitin-conjugating enzyme E2 D2	-54.5882	-1.0760187638889616
P07333	6IG8-A	Macrophage colony-stimulating factor 1 receptor	-54.586	-1.075814037339278
P60568	1QVN-C	Interleukin-2	-54.5786	-1.0751254116721611
P51787	6V01-A	Potassium voltage-gated channel subfamily KQT member 1	-54.5753	-1.0748183218476357
Q0Z7S8	4A60-A	FATTY ACID-BINDING PROTEIN 9 TESTIS LIPID-BINDING PROTEIN, TLBP, TESTIS-TYPE FATTY ACID-BINDING PROTEIN, T-FABP	-54.561	-1.073487599274693
O00451	6Q2O-D	GDNF family receptor alpha-2	-54.5564	-1.0730595346708092
Q9Y5W5	2YGP-A	WNT INHIBITORY FACTOR 1	-54.4868	-1.0665827310990053
P43686	5VHM-D	26S proteasome regulatory subunit 6B	-54.4818	-1.066117443486088
P0DJD7	1QRP-E	PEPSIN 3A	-54.4775	-1.0657172961389796
Q93038	5YGS-A	Human TNRSF25 death domain	-54.4673	-1.064768109408629
Q9Y271	6RZ5-A	Cysteinyl leukotriene receptor 1,Soluble cytochrome b562,Cysteinyl leukotriene receptor 1	-54.4539	-1.063521138606011
O14727	3J2T-D	Apoptotic protease-activating factor 1	-54.4324	-1.0615204018704685
P30566	2J91-A	ADENYLOSUCCINATE LYASE	-54.4303	-1.0613249810730434
O43324	5Y6L-B	Eukaryotic translation elongation factor 1 epsilon-1	-54.4284	-1.0611481717801352
P14174	3L5U-B	Macrophage migration inhibitory factor	-54.4205	-1.0604130173517257
P36544	5AFN-D	ACETYLCHOLINE-BINDING PROTEIN, NEURONAL ACETYLCHOLINE RECEPTOR SUBUNIT ALPHA-7	-54.4085	-1.059296327080725
P15498	6NEW-A	Proto-oncogene vav	-54.3868	-1.0572769788406655
P42684	3GVU-A	Tyrosine-protein kinase ABL2	-54.375	-1.0561789000741817
P27487	2QKY-A	Dipeptidyl peptidase 4 (Dipeptidyl peptidase IV) (DPP IV)	-54.3694	-1.0556577779477143
Q96MU7	6SZX-A	YTHDC1	-54.3527	-1.0541037173205716
O75306	5XTD-Q	NADH dehydrogenase [ubiquinone] iron-sulfur protein 2, mitochondrial	-54.3422	-1.0531266133334458
P01112	2Q21-A	Transforming protein p21/H-Ras-1	-54.3199	-1.051051430579836
Q05397	3BZ3-A	Focal adhesion kinase 1	-54.3184	-1.0509118442959609
O96013	4FIF-A	Serine/threonine-protein kinase PAK 4	-54.3124	-1.0503534991604604
O15151	3U15-B	Mdm4 protein	-54.3089	-1.050027797831419
P49760	6FYI-A	Dual specificity protein kinase CLK2	-54.3056	-1.0497207080068935
Q9BYP7	5O1V-B	Serine/threonine-protein kinase WNK3	-54.2883	-1.048110812866201
P37268	3WEK-A	Squalene synthase	-54.2864	-1.0479340035732925
P49368	6NR8-K	T-complex protein 1 subunit gamma	-54.2853	-1.0478316402984509
Q9NNX6	2IT5-A	mDC-SIGN1B type I isoform	-54.2823	-1.0475524677307004
Q06124	4OHD-A	Tyrosine-protein phosphatase non-receptor type 11	-54.2788	-1.0472267664016583
Q96P09	1XB1-E	Baculoviral IAP repeat-containing protein 8	-54.2745	-1.0468266190545503
Q6PHR2	6FDZ-U	Serine/threonine-protein kinase ULK3	-54.268	-1.046221745157758
O00206	3ULA-A	Toll-like receptor 4, Variable lymphocyte receptor B	-54.2442	-1.044006976120273
P23467	2I4H-A	Receptor-type tyrosine-protein phosphatase beta	-54.235	-1.043150846912506
P49789	4FIT-A	FRAGILE HISTIDINE TRIAD PROTEIN	-54.2314	-1.0428158398312055
Q15561	6GE4-A	Transcriptional enhancer factor TEF-3	-54.231	-1.0427786168221724
G1RH57	5X8S-A	Nuclear receptor ROR-gamma	-54.2246	-1.042183048677639
Q16584	6CQ7-A	Chimera protein of MLK3-SH3 and MIP (E.C.2.7.11.25)	-54.2056	-1.0404149557485538
Q15554	6J67-A	Telomeric repeat-binding factor 2	-54.1877	-1.0387492260943112
P49674	4HOK-A	Casein kinase I isoform epsilon	-54.1447	-1.0347477526232252
Q13043	3COM-A	Serine/threonine-protein kinase 4	-54.1414	-1.0344406627986995
O00300	3URF-Z	Tumor necrosis factor receptor superfamily member 11B	-54.1015	-1.0307276676476225
P42262	3UA8-A	Glutamate receptor 2	-54.1004	-1.0306253043727809
O60885	5KHM-A	Bromodomain-containing protein 4	-54.0941	-1.030039041980505
P36639	6GLE-A	7,8-dihydro-8-oxoguanine triphosphatase	-54.0756	-1.0283174778127129
Q13237	5JIZ-A	cGMP-dependent protein kinase 2	-54.0448	-1.025451306117144
P14780	4WZV-A	Matrix metalloproteinase-9 (MMP-9) (92 kDa type IV collagenase) (92 kDa gelatinase) (Gelatinase B) (GELB)	-54.0406	-1.0250604645222934
Q9UHD2	4IWP-A	Serine/threonine-protein kinase TBK1	-54.0192	-1.023069033539009
O96007	5MPO-C	Molybdopterin synthase catalytic subunit	-53.9711	-1.0185929667027476
Q01484	4D8O-A	Ankyrin-2	-53.9691	-1.0184068516575804
P06730	4UED-A	EUKARYOTIC TRANSLATION INITIATION FACTOR 4E	-53.9688	-1.0183789344008058
Q07889	5WFR-N	Son of sevenless homolog 1	-53.9531	-1.0169179312962462
P16442	4KC2-A	ABO blood group (transferase A, alpha 1-3-N-acetylgalactosaminyltransferase transferase B, alpha 1-3-galactosyltransferase)	-53.9458	-1.0162386113813875
P35790	2CKO-A	CHOLINE KINASE ALPHA	-53.9161	-1.0134748029606606
P27708	5G1O-E	CAD PROTEIN	-53.9128	-1.0131677131361352
Q07912	1U4D-A	Activated CDC42 kinase 1	-53.8886	-1.010915721089617
P35030	3P92-A	PRSS3 protein	-53.8729	-1.009454717985058
P08913, P18089	6K42-R	Alpha-2A adrenergic receptor,Endolysin,Alpha-2B adrenergic receptor,Alpha-2B adrenergic receptor	-53.8714	-1.009315131701183
O15382	5I5Y-A	Branched-chain-amino-acid aminotransferase, mitochondrial	-53.8676	-1.0089615131153662
P25189	3OAI-A	Maltose-binding periplasmic protein, Myelin protein P0	-53.8589	-1.0081519126688905
O95749	2Q80-F	Geranylgeranyl pyrophosphate synthase	-53.8222	-1.00473670159008
P52732	4A5Y-B	KINESIN-LIKE PROTEIN KIF11	-53.8049	-1.0031268064493872
P06734	2H2T-B	Low affinity immunoglobulin epsilon Fc receptor	-53.8036	-1.0030058316700288
F6IQS1	6TDQ-A	MHC class I antigen	-53.7937	-1.0020845621964531
P43681	6UR8-D	Neuronal acetylcholine receptor subunit alpha-4	-53.7878	-1.0015355228132106
P25105	5ZKP-A	Platelet-activating factor receptor,Endolysin,Endolysin,Platelet-activating factor receptor	-53.7525	-0.9982505922660168
P18669	5Y64-B	Phosphoglycerate mutase 1	-53.7519	-0.9981947577524668
P14735	6BF9-A	Insulin-degrading enzyme	-53.7487	-0.9978969736802
P53355	4UV0-A	Death-associated protein kinase 1	-53.7442	-0.9974782148285748
P46531	2F8X-K	Neurogenic locus notch homolog protein 1	-53.743	-0.9973665458014748
P05091	1O04-C	Aldehyde dehydrogenase	-53.7254	-0.995728733404007
P49419	4X0T-D	Alpha-aminoadipic semialdehyde dehydrogenase	-53.714	-0.994667877646556
O75604	5XU8-A	Ubiquitin carboxyl-terminal hydrolase 2	-53.706	-0.9939234174658892
Q8NET8	6MHS-A	Transient receptor potential cation channel subfamily V member 3	-53.7005	-0.9934116010916804
P45984	3NPC-A	Mitogen-activated protein kinase 9	-53.6995	-0.993318543569097
P62993	6ICG-A	Growth factor receptor-bound protein 2	-53.6904	-0.9924717201135878
P02730	4YZF-B	Band 3 anion transport protein	-53.6804	-0.991541144887754
Q9P1W9	4X7Q-B	SERINE/THREONINE-PROTEIN KINASE PIM-2	-53.6744	-0.9909827997522536
P61073	4RWS-A	C-X-C chemokine receptor type 4, Lysozyme Chimera	-53.6725	-0.9908059904593453
Q9UPP1	3K3O-A	PHD finger protein 8	-53.6654	-0.990145282049003
Q96EB6	4ZZI-A	NAD-dependent protein deacetylase sirtuin-1	-53.6507	-0.9887773364670271
P06213	1IRK-A	Insulin receptor	-53.6231	-0.9862089488437256
P55072	6G2Z-A	Transitional endoplasmic reticulum ATPase	-53.6131	-0.9852783736178916
P19652	3APX-A	Alpha-1-acid glycoprotein 2	-53.6075	-0.9847572514914248
P51570	6Q91-A	Galactokinase	-53.5835	-0.9825238709494232
P20618	5GJQ-t	Proteasome subunit beta type-1	-53.579	-0.9821051120977976
Q9UNN8	4V3E-B	ENDOTHELIAL PROTEIN C RECEPTOR	-53.5615	-0.9804766054525884
P27037	3Q4T-A	Activin receptor type-2A	-53.539	-0.978382811194462
Q8WU08	4FR4-A	Serine/threonine-protein kinase 32A	-53.5352	-0.9780291926086452
Q8N884	6CT9-A	Cyclic GMP-AMP synthase	-53.5242	-0.9770055598602276
P55210	3R5K-A	Caspase-7	-53.5038	-0.975107186399526
P34947	4TNB-A	G protein-coupled receptor kinase 5	-53.4762	-0.9725387987762244
Q9NT68	6VHH-A	Teneurin-2	-53.4597	-0.9710033496535982
Q9BXB1	4KT1-A	Leucine-rich repeat-containing G-protein coupled receptor 4	-53.431	-0.9683325987554549
Q8N5S9	6CD6-A	Calcium/calmodulin-dependent protein kinase kinase 1	-53.4298	-0.9682209297283548
P11586	1DIG-B	METHYLENETETRAHYDROFOLATE DEHYDROGENASE / CYCLOHYDROLASE	-53.4277	-0.96802550893093
P07288	2ZCL-P	Prostate-specific antigen	-53.3901	-0.9645265460817938
Q04759	5F9E-A	HUMAN PROTEIN KINASE C THETA	-53.39	-0.9645172403295358
Q6NS87	2PYE-E	T-Cell Receptor, Beta Chain	-53.3819	-0.9637634743966104
Q9BV20	4LDQ-A	Methylthioribose-1-phosphate isomerase	-53.3808	-0.9636611111217686
P49448	6G2U-C	Glutamate dehydrogenase 2, mitochondrial	-53.3793	-0.9635215248378934
Q9UJ70	2CH5-B	N-ACETYL-D-GLUCOSAMINE KINASE	-53.3732	-0.9629538739501344
P29016, P29017	5C9J-A	T-cell surface glycoprotein CD1c,T-cell surface glycoprotein CD1b	-53.3706	-0.9627119243914182
P02788	1CB6-A	Lactotransferrin	-53.3498	-0.9607763279216832
P07339	4OD9-C	Cathepsin D heavy chain	-53.3469	-0.9605064611061912
Q8NEB9	5ENN-A	Phosphatidylinositol 3-kinase catalytic subunit type 3	-53.333	-0.959212961542282
O43809	5R65-A	Cleavage and polyadenylation specificity factor subunit 5	-53.329	-0.9588407314519486
Q96PY6	4B9D-A	SERINE/THREONINE-PROTEIN KINASE NEK1	-53.2395	-0.9505120831807344
P04070	1AUT-C	Vitamin K-dependent protein C heavy chain	-53.2294	-0.949572202202642
P41595	5TVN-A	5HT2B receptor, BRIL chimera	-53.2201	-0.9487067672426168
O75530	5U8F-A	Polycomb protein EED	-53.2133	-0.9480739760890492
Q9Y5Y4	6D27-A	Prostaglandin D2 receptor 2, Endolysin chimera	-53.1826	-0.9452171101457392
P32297	4ZK4-A	Soluble acetylcholine receptor,Neuronal acetylcholine receptor subunit alpha-3 chimera	-53.1726	-0.9442865349199056
O60218	4JIH-A	Aldo-keto reductase family 1 member B10	-53.1618	-0.9432815136760044
Q16548	3MQP-A	Bcl-2-related protein A1	-53.1572	-0.9428534490721212
Q9UQB9	6GR9-A	Aurora kinase C	-53.1397	-0.9412249424269112
P08754	2V4Z-A	GUANINE NUCLEOTIDE-BINDING PROTEIN G(K) SUBUNIT ALPHA	-53.1223	-0.9396057415339608
Q13131	6C9J-A	5'-AMP-activated protein kinase catalytic subunit alpha-1	-53.0895	-0.9365534547932252
Q6P2P2	6PDM-A	Protein arginine N-methyltransferase 9	-53.0348	-0.931463208307913
P51659	1S9C-A	Peroxisomal multifunctional enzyme type 2	-53.0125	-0.9293880255543038
Q9H3D4	2RMN-A	Tumor protein 63	-53.0082	-0.9289878782071952
Q9Y5Z0	2EWY-A	BETA-SECRETASE 2	-52.9987	-0.9281038317426524
P51857	3COT-A	3-oxo-5-beta-steroid 4-dehydrogenase	-52.9904	-0.9273314543052106
P41145	6VI4-B	Kappa opioid receptor	-52.9822	-0.9265683826200264
P80188	6SUA-A	Neutrophil gelatinase-associated lipocalin	-52.9799	-0.9263543503180848
Q15759	3GC9-A	Mitogen-activated protein kinase 11	-52.9675	-0.9252004370380508
Q8NCC3	4X95-A	Group XV phospholipase A2	-52.9454	-0.9231438657889576
Q08AH3	3GPC-A	Acyl-coenzyme A synthetase ACSM2A	-52.9437	-0.9229856680005658
Q6N089	2OQJ-B	Fab 2G12 heavy chain	-52.9432	-0.9229391392392738
P27707	5MQT-B	Deoxycytidine kinase	-52.9425	-0.922873998973466
P51813	3SXS-A	Cytoplasmic tyrosine-protein kinase BMX	-52.9369	-0.9223528768469988
P37840	3Q25-A	Maltose-binding periplasmic protein/alpha-synuclein chimeric protein	-52.9247	-0.9212175750714814
P32929	3ELP-A	Cystathionine gamma-lyase	-52.9188	-0.920668535688239
Q9UDW1	5XTE-D	Cytochrome b-c1 complex subunit 9	-52.8982	-0.9187515507230216
Q9Y6K1	2QRV-D	DNA (cytosine-5)-methyltransferase 3A	-52.8912	-0.9181001480649372
P17948	3HNG-A	Vascular endothelial growth factor receptor 1	-52.8817	-0.9172161016003956
P07738	3NFY-A	Bisphosphoglycerate mutase	-52.8798	-0.917039292307487
Q5T1C6	4AE8-A	Thioesterase superfamily member 4	-52.8635	-0.9155224546893777
P28335	6BQH-A	5-hydroxytryptamine receptor 2C,Soluble cytochrome b562	-52.8414	-0.9134658834402845
O14949	5XTE-N	Cytochrome b-c1 complex subunit 8	-52.8239	-0.911837376795075
P01584	5R8A-A	Interleukin-1 beta	-52.8049	-0.9100692838659908
P12268	6I0O-B	Inosine-5'-monophosphate dehydrogenase 2	-52.8012	-0.909724971032432
P02461	6FZV-C	COLLAGEN ALPHA-1(III) CHAIN	-52.7981	-0.9094364927124232
P54760	2VWW-A	Ephrin type-B receptor 4	-52.7954	-0.9091852374014482
P51970	5XTC-u	NADH dehydrogenase [ubiquinone] 1 alpha subcomplex subunit 8	-52.7889	-0.908580363504656
Q8TCD0	3MNV-A	8ANC195 Fab light chain	-52.7843	-0.9081522989007724
Q92876	4D8N-A	Kallikrein-6	-52.7785	-0.9076125652697888
Q6V1X1	6HP8-A	Dipeptidyl peptidase 8	-52.7738	-0.9071751949136468
O75874	6O2Y-B	Isocitrate dehydrogenase [NADP] cytoplasmic	-52.7671	-0.906551709512338
P29350	4GRY-A	Tyrosine-protein phosphatase, non-receptor type 6	-52.7622	-0.9060957276516792
P43250	3NYN-A	G protein-coupled receptor kinase 6	-52.7618	-0.906058504642646
P41222	4ORW-A	Prostaglandin-H2 D-isomerase	-52.74	-0.904029850650328
P55212	4N6G-A	Caspase-6	-52.738	-0.9038437356051612
P09936	2ETL-A	Ubiquitin carboxyl-terminal hydrolase isozyme L1	-52.7295	-0.9030527466632025
Q96IY4	3D66-A	Carboxypeptidase B2	-52.7228	-0.9024292612618936
P78330	1NNL-A	L-3-phosphoserine phosphatase	-52.7193	-0.9021035599328512
P55055, Q15596	5I4V-A	Oxysterols receptor LXR-beta,Nuclear receptor coactivator 2	-52.6921	-0.8995723953185836
P01008	1BR8-L	ANTITHROMBIN	-52.6653	-0.8970784537133484
O60760	1IYI-D	Hematopoietic prostaglandin D synthase	-52.6564	-0.8962502417623558
Q66K64	6PAI-C	DDB1- and CUL4-associated factor 15	-52.6551	-0.8961292669829973
Q86XE5	3S5O-A	4-hydroxy-2-oxoglutarate aldolase, mitochondrial	-52.6462	-0.8953010550320053
P50053	2HQQ-A	Ketohexokinase	-52.6402	-0.894742709896505
P51531	2DAT-A	Possible global transcription activator SNF2L2	-52.6292	-0.8937190771480873
Q96T88	3DB4-A	E3 ubiquitin-protein ligase UHRF1	-52.6209	-0.8929466997106452
P0AEX9	5WQ6-A	MBP tagged hMNDA-PYD	-52.6048	-0.8914484735970525
Q59H18	6B5J-A	Serine/threonine-protein kinase TNNI3K	-52.5991	-0.8909180457183273
P11216	5IKO-A	Glycogen phosphorylase, brain form	-52.5987	-0.890880822709294
Q96GG9	5V83-A	Lysozyme,DCN1-like protein 1 chimera	-52.5929	-0.8903410890783103
P13995	6KG2-A	Bifunctional methylenetetrahydrofolate dehydrogenase/cyclohydrolase, mitochondrial	-52.5738	-0.8885636903969673
P78356	3X08-A	Phosphatidylinositol 5-phosphate 4-kinase type-2 beta	-52.5704	-0.8882472948201838
O00408	6C7J-A	cGMP-dependent 3',5'-cyclic phosphodiesterase	-52.5577	-0.8870654642833744
Q96EF0	4Y7I-B	Myotubularin-related protein 8	-52.5368	-0.8851205620613817
P30838	4H80-B	Aldehyde dehydrogenase, dimeric NADP-preferring	-52.5322	-0.8846924974574983
O15350	4GUQ-A	Tumor protein p73	-52.5236	-0.8838922027632811
Q9UGL1	5FYT-A	LYSINE-SPECIFIC DEMETHYLASE 5B	-52.477	-0.8795557222108943
P15907	6QVT-A	Beta-galactoside alpha-2,6-sialyltransferase 1	-52.4612	-0.8780854133540767
O95045	3P0F-A	Uridine phosphorylase 2	-52.4298	-0.8751634071449583
Q9Y600	2JIS-A	CYSTEINE SULFINIC ACID DECARBOXYLASE	-52.417	-0.8739722708558909
Q16820	4GWN-A	Meprin A subunit beta	-52.3967	-0.8720832031474481
Q9NWU1	2C9H-A	3-OXOACYL-[ACYL-CARRIER-PROTEIN] SYNTHASE	-52.3966	-0.8720738973951895
P62942	2FKE-A	Peptidyl-prolyl cis-trans isomerase FKBP1A	-52.3621	-0.8688634128660622
Q9NQR1	5T5G-A	N-lysine methyltransferase KMT5A	-52.3563	-0.8683236792350784
O15527	1KO9-A	8-oxoguanine DNA glycosylase	-52.3542	-0.8681282584376534
P22314	6DC6-A	Ubiquitin-like modifier-activating enzyme 1	-52.3421	-0.8670022624143946
P78536	2OI0-A	ADAM 17	-52.3408	-0.8668812876350361
Q13572	2QB5-A	Inositol-tetrakisphosphate 1-kinase	-52.3349	-0.8663322482517937
P69892	4MQJ-B	Hemoglobin subunit gamma-2	-52.2901	-0.862163271240058
O14976	4C59-A	Cyclin-G-associated kinase	-52.2584	-0.8592133477741642
Q15303	3BBT-B	Receptor tyrosine-protein kinase erbB-4	-52.2571	-0.8590923729948058
P21802	1DJS-A	PROTEIN (FIBROBLAST GROWTH FACTOR RECEPTOR 2)	-52.2443	-0.8579012367057385
Q9UIK4	6PAW-A	Death-associated protein kinase 2	-52.2357	-0.8571009420115211
Q9Y5X0	4ON3-A	Sorting nexin-10	-52.2323	-0.8567845464347377
Q15022, Q15910	5WG6-A	Histone-lysine N-methyltransferase EZH2,Polycomb protein SUZ12 (E.C.2.1.1.43) chimera	-52.2088	-0.8545976946540274
P55201	5O55-A	Peregrin	-52.2049	-0.8542347703159525
Q13085	2YL2-A	ACETYL-COA CARBOXYLASE 1	-52.1914	-0.8529784937610767
O75460	6URC-A	Serine/threonine-protein kinase/endoribonuclease IRE1	-52.1726	-0.8512290123365089
P01730	3CD4-A	T CELL SURFACE GLYCOPROTEIN CD4	-52.1622	-0.8502612141016412
O43741	2F15-A	5'-AMP-activated protein kinase, beta-2 subunit	-52.1446	-0.8486234017041733
O43639	4E6R-B	Cytoplasmic protein NCK2	-52.1437	-0.8485396499338488
Q9UI32	4BQM-A	GLUTAMINASE LIVER ISOFORM, MITOCHONDRIAL	-52.1308	-0.8473392078925227
Q6P988	6R8P-A	Protein notum homolog	-52.1194	-0.8462783521350719
Q10588	1ISJ-A	bone marrow stromal cell antigen 1	-52.1168	-0.8460364025763549
P43115	6AK3-A	Prostaglandin E2 receptor EP3 subtype,Soluble cytochrome b562	-52.1161	-0.845971262310547
P42345	5GPG-B	Serine/threonine-protein kinase mTOR	-52.1075	-0.8451709676163297
P41597	6GPX-A	C-C chemokine receptor type 2,Rubredoxin,C-C chemokine receptor type 2	-52.087	-0.8432632884033702
P23526	5W49-B	Adenosylhomocysteinase	-52.0502	-0.8398387715723006
P20718	3TK9-A	Granzyme H	-52.0224	-0.8372517724444822
Q13451	4DRM-A	Peptidyl-prolyl cis-trans isomerase FKBP5	-52.0216	-0.8371773264264157
P02741	1B09-A	C-Reactive Protein	-52.0148	-0.8365445352728488
Q16853	2C11-B	MEMBRANE COPPER AMINE OXIDASE	-52.0142	-0.8364887007592988
Q99986	6NPN-A	Serine/threonine-protein kinase VRK1	-52.0127	-0.8363491144754238
O95711	3B2D-D	Lymphocyte antigen 86	-52.0075	-0.8358652153579899
Q8N4P3	3NR1-A	Guanosine-3',5'-bis(diphosphate) 3'-pyrophosphohydrolase MESH1	-51.9892	-0.8341622626947134
P08246	1PPF-E	HUMAN LEUKOCYTE ELASTASE	-51.9881	-0.8340598994198722
O15264	5EKN-A	Mitogen-activated protein kinase 13	-51.968	-0.832189443215946
O75116	6ED6-A	Rho-associated protein kinase 2	-51.9616	-0.8315938750714117
P19099	6XZ9-B	Cytochrome P450 11B2, mitochondrial	-51.9249	-0.8281786639926014
Q9HA72	6UIX-P	Calcium homeostasis modulator protein 2	-51.858	-0.8219531157317718
P22894	5H8X-A	MATRIX METALLO PROTEINASE-8 (MET80 FORM)	-51.8523	-0.8214226878530467
P51955	2XNO-A	SERINE/THREONINE-PROTEIN KINASE NEK2	-51.844	-0.8206503104156047
Q6L8Q7	4Z2B-A	2',5'-phosphodiesterase 12	-51.8303	-0.8193754223562121
P30405	6R9U-A	PEPTIDYL-PROLYL CIS-TRANS ISOMERASE	-51.8288	-0.819235836072337
P07911	4WRN-A	Maltose-binding periplasmic protein,Uromodulin	-51.8282	-0.8191800015587871
P07858	3CBK-A	Cathepsin B	-51.8167	-0.8181098400490775
Q99714	1SO8-A	3-hydroxyacyl-CoA dehydrogenase type II	-51.8046	-0.8169838440258188
P03952	6O1G-A	Plasma kallikrein	-51.7894	-0.8155693696825511
Q99835	4N4W-A	Smoothened homolog	-51.7856	-0.8152157510967344
O75521	4U1A-C	Enoyl-CoA delta isomerase 2	-51.7811	-0.814796992245109
Q13285	1YOW-A	Steroidogenic factor 1	-51.7704	-0.8138012767534667
P00750	1BDA-A	Tissue-type plasminogen activator	-51.7527	-0.8121541586037402
P00441	5J0F-A	Superoxide dismutase [Cu-Zn]	-51.7446	-0.8114003926708148
P30556	4YAY-A	Soluble cytochrome b562,Type-1 angiotensin II receptor	-51.7394	-0.8109164935533816
P35270	6I6C-B	Sepiapterin reductase	-51.7352	-0.8105256519585309
P49888	1HY3-A	ESTROGEN SULFOTRANSFERASE	-51.7352	-0.8105256519585309
Q9UBP0	5Z6Q-A	Spastin	-51.7313	-0.8101627276204555
Q7L266	4OSY-B	L-asparaginase	-51.731	-0.8101348103636808
P41182	5N20-A	B-cell lymphoma 6 protein	-51.7261	-0.8096788285030223
Q16772	2VCV-B	GLUTATHIONE S-TRANSFERASE A3	-51.7216	-0.809260069651397
Q9UBN7	5EDU-B	Maltose-binding periplasmic protein, Histone deacetylase 6 chimera	-51.7118	-0.8083481059300792
Q04609	2XEG-A	Glutamate carboxypeptidase II	-51.7092	-0.808106156371363
Q92633	4Z35-A	Lysophosphatidic acid receptor 1,Soluble cytochrome b562	-51.7082	-0.808013098848779
Q01469	4LKP-A	Fatty acid-binding protein, epidermal	-51.7006	-0.8073058616771456
O94768	3LM5-A	Serine/threonine-protein kinase 17B	-51.6906	-0.8063752864513118
P25440	2G4A-A	Bromodomain-containing protein 2	-51.6869	-0.806030973617753
Q12834	6Q6H-R	Cell division cycle protein 20 homolog	-51.6819	-0.8055656860048358
P21675	3UV5-A	Transcription initiation factor TFIID subunit 1	-51.6686	-0.8043280209544765
P32322	2GRA-A	Pyrroline-5-carboxylate reductase 1, mitochondrial	-51.6663	-0.8041139886525349
P04746	3OLG-A	Pancreatic alpha-amylase	-51.6657	-0.804058154138985
Q96MK3	5YH3-A	Pseudokinase FAM20A	-51.6655	-0.8040395426344684
Q05209	5HDE-A	Tyrosine-protein phosphatase non-receptor type 12	-51.6567	-0.8032206364357344
Q96LI5	3NGN-A	CCR4-NOT transcription complex subunit 6-like	-51.6428	-0.8019271368718253
P13569	2BBO-A	Cystic fibrosis transmembrane conductance regulator	-51.6351	-0.8012105939479331
P54252	4WTH-A	Maltose-binding periplasmic protein, Ataxin-3 chimera	-51.6347	-0.8011733709388998
Q14914	1ZSV-A	NADP-dependent leukotriene B4 12-hydroxydehydrogenase	-51.608	-0.7986887350859226
Q12888	6VIP-A	Tumor suppressor p53-binding protein 1	-51.5855	-0.7965949408277968
O15164	4YC9-A	Transcription intermediary factor 1-alpha	-51.5787	-0.7959621496742292
P08758	1ANW-A	ANNEXIN V	-51.576	-0.7957108943632543
P0DUB6	1XV8-A	Alpha-amylase	-51.5719	-0.7953293585206622
Q16602	3AQF-B	Calcitonin gene-related peptide type 1 receptor	-51.5626	-0.794463923560637
Q9Y5X1	2RAK-A	Sorting nexin-9	-51.5574	-0.7939800244432031
P16234	6A32-A	Platelet-derived growth factor receptor alpha	-51.544	-0.7927330536405852
P82980	6E5W-A	Retinol-binding protein 5	-51.5346	-0.7918583129283013
Q6PL18	6HI3-A	ATPase family AAA domain-containing protein 2	-51.5257	-0.7910301009773094
P07332	3CBL-A	Proto-oncogene tyrosine-protein kinase Fes/Fps	-51.507	-0.7892899253049996
P0C0L4	5JPN-B	Complement C4-A	-51.5057	-0.7891689505256412
P36871	6SNP-A	Phosphoglucomutase-1	-51.4875	-0.7874753036146234
P53396	6UUZ-C	ATP-citrate synthase	-51.4874	-0.7874659978623654
Q07654	6V1C-A	Trefoil factor 3	-51.4717	-0.7860049947578058
O15392	2QFA-A	Baculoviral IAP repeat-containing protein 5	-51.4559	-0.7845346859009883
O95696	5PPF-A	Bromodomain-containing protein 1	-51.4492	-0.7839112004996793
Q9H4A3	5WE8-A	Serine/threonine-protein kinase WNK1	-51.4353	-0.7826177009357701
Q9NZH6	5HN1-A	Interleukin-37	-51.4134	-0.7805797411911942
P17987	6NRD-A	T-complex protein 1 subunit alpha	-51.4122	-0.7804680721640938
Q9P289	4FZD-B	Serine/threonine-protein kinase MST4	-51.4089	-0.7801609823395689
O43173	5BO9-A	Sia-alpha-2,3-Gal-beta-1,4-GlcNAc-R:alpha 2,8-sialyltransferase	-51.4047	-0.7797701407447182
C1K0Y1	6ULR-A	HLA class I antigen	-51.3792	-0.7773971739188416
P20142	1HTR-B	GASTRICSIN	-51.3593	-0.775545329219432
O00311	4F9B-A	Cell division cycle 7-related protein kinase,Cell division cycle 7-related protein kinase,Cell division cycle 7-related protein kinase	-51.3577	-0.7753964371832989
P49366	6PGR-B	Deoxyhypusine synthase	-51.3453	-0.7742425239032648
Q13153	2HY8-1	SERINE/THREONINE-PROTEIN KINASE PAK-ALPHA	-51.3429	-0.7740191858490645
Q92918	6CQF-A	Mitogen-activated protein kinase kinase kinase kinase 1	-51.3419	-0.7739261283264813
Q14416	5KZQ-A	Metabotropic glutamate receptor 2	-51.3105	-0.7710041221173622
Q9BYF1	6ACG-D	Angiotensin-converting enzyme 2	-51.3084	-0.7708087013199372
Q9GZZ9	3H8V-A	Ubiquitin-like modifier-activating enzyme 5	-51.3014	-0.7701572986618536
P02753	4O9S-A	Plasma retinol-binding protein	-51.2915	-0.7692360291882778
Q9BZP6	3RM9-A	ACIDIC MAMMALIAN CHITINASE	-51.2793	-0.7681007274127604
P15291	6FWT-A	Beta-1,4-galactosyltransferase 1	-51.2598	-0.7662861057223841
Q9NYV4	6B3E-A	Cyclin-dependent kinase 12	-51.2593	-0.7662395769610928
Q8NB78	6R25-K	Lysine-specific histone demethylase 1B	-51.254	-0.7657463720914003
P08684	6UNG-A	Cytochrome P450 3A4	-51.2503	-0.7654020592578422
Q01973	6TU9-A	Inactive tyrosine-protein kinase transmembrane receptor ROR1	-51.2463	-0.7650298291675082
Q9UIF8	6FI1-A	Bromodomain adjacent to zinc finger domain protein 2B	-51.245	-0.7649088543881497
P14210	4O3T-A	Hepatocyte growth factor	-51.2055	-0.7612330822461059
Q15858	6J8I-A	Chimera of bacterial Ion transport protein and human Sodium channel protein type 9 subunit alpha	-51.1818	-0.7590276189608796
P12004	5MLO-C	Proliferating cell nuclear antigen	-51.1753	-0.7584227450640872
Q01974	3ZZW-B	TYROSINE-PROTEIN KINASE TRANSMEMBRANE RECEPTOR ROR2	-51.1405	-0.7551843432781853
P25774	1MS6-A	Cathepsin S	-51.1244	-0.7536861171645924
Q9GZL7	6N31-A	Ribosome biogenesis protein WDR12	-51.1182	-0.7531091605245754
P04818	4FGT-A	Thymidylate synthase	-51.1174	-0.7530347145065088
P41235	4B7W-B	HEPATOCYTE NUCLEAR FACTOR 4-ALPHA	-51.0924	-0.7507082764419234
P63244	5A2Q-g	RIBOSOMAL PROTEIN RACK1	-51.0667	-0.7483166981115301
Q92793	6YIK-A	CREB-binding protein	-51.0488	-0.7466509684572875
P23415	4X5T-E	Proton-gated ion channel,GLRA1 protein,GLRA1 protein	-51.0444	-0.7462415153579208
P00915	1CRM-A	CARBONIC ANHYDRASE I	-51.0259	-0.7445199511901277
Q96PN6	5IV4-A	Adenylate cyclase type 10	-51.0077	-0.7428263042791099
P02776	1F9S-C	PLATELET FACTOR 4	-50.9894	-0.7411233516158341
P49862	2QXJ-A	Kallikrein-7	-50.9774	-0.7400066613448333
P49915	2VXO-B	GMP SYNTHASE [GLUTAMINE-HYDROLYZING]	-50.9627	-0.7386387157628569
O75907	6VP0-E	Diacylglycerol O-acyltransferase 1	-50.957	-0.7381082878841317
O95069	4TWK-A	Potassium channel subfamily K member 2	-50.95	-0.7374568852260482
Q9HAZ1	6FYV-A	Dual specificity protein kinase CLK4	-50.9453	-0.7370195148699062
P07954	3E04-B	Fumarate hydratase	-50.9421	-0.7367217307976395
A0A499S0B6	6IEX-A	MHC class I antigen	-50.923	-0.7349443321162964
P09913	4G1T-B	Interferon-induced protein with tetratricopeptide repeats 2	-50.9213	-0.7347861343279046
Q12879	6IRH-B	Glutamate receptor ionotropic, NMDA 2A	-50.9095	-0.7336880555614205
P01764	3UPC-A	MG8-4 SCAFFOLD ANTIBODY	-50.902	-0.732990124142045
P09210	4ACS-A	GLUTATHIONE S-TRANSFERASE A2	-50.8929	-0.7321433006865358
O15540	1FE3-A	FATTY ACID-BINDING PROTEIN, BRAIN	-50.8796	-0.7309056356361772
Q14145	5F72-K	Kelch-like ECH-associated protein 1	-50.8685	-0.7298726971355008
P08185	4C49-A	CORTICOSTEROID-BINDING GLOBULIN	-50.8571	-0.7288118413780507
Q13188	4LG4-A	Serine/threonine-protein kinase 3	-50.8519	-0.7283279422606168
P30291	3CQE-A	Wee1-like protein kinase	-50.7942	-0.7229585232075544
Q15782	4AY1-A	CHITINASE-3-LIKE PROTEIN 2	-50.7887	-0.7224467068333459
Q460N3	3BLJ-A	Poly [ADP-ribose] polymerase 15	-50.7883	-0.7224094838243127
Q9NPI1	6V1F-A	Bromodomain-containing protein 7	-50.7719	-0.7208833404539452
P14555	1POD-A	PHOSPHOLIPASE A2	-50.7644	-0.7201854090345697
P50052	5UNF-A	Chimera protein of Type-2 angiotensin II receptor and Soluble cytochrome b562	-50.7503	-0.7188732979661439
Q03013	4GTU-A	GLUTATHIONE S-TRANSFERASE	-50.7403	-0.7179427227403095
P21453	3V2Y-A	Sphingosine 1-phosphate receptor 1, Lysozyme chimera (E.C.3.2.1.17)	-50.7382	-0.7177473019428845
O43598	4P5E-A	2'-deoxynucleoside 5'-phosphate N-hydrolase 1	-50.7342	-0.7173750718525511
P35408	5YHL-A	Prostaglandin E2 receptor EP4 subtype	-50.7229	-0.7163235218473588
Q07817	4PPI-A	Bcl-2-like protein 1,APOPTOSIS REGULATOR BCL-XL	-50.7086	-0.7149927992744157
P17540	4Z9M-A	Creatine kinase S-type, mitochondrial	-50.6928	-0.7135224904175982
P21730	6C1Q-B	Soluble cytochrome b562, C5a anaphylatoxin chemotactic receptor 1 chimera	-50.6857	-0.7128617820072559
P17213	1EWF-A	BACTERICIDAL/PERMEABILITY-INCREASING PROTEIN	-50.6688	-0.7112891098755966
P05062	1QO5-B	FRUCTOSE-BISPHOSPHATE ALDOLASE B	-50.6543	-0.7099397757981375
Q92871	6CFT-A	Phosphomannomutase 1	-50.6473	-0.7092883731400539
P12544	1ORF-A	Granzyme A	-50.6378	-0.7084043266755113
O43715	6I4Y-A	Maltose-binding periplasmic protein,TP53-regulated inhibitor of apoptosis 1	-50.6073	-0.7055660722367181
Q9NWW6	2QL6-A	nicotinamide riboside kinase 1	-50.5974	-0.7046448027631423
Q13523	6PK6-A	Serine/threonine-protein kinase PRP4 homolog	-50.5779	-0.7028301810727661
P00918	4RIU-A	CARBONIC ANHYDRASE II	-50.5475	-0.7000012323862308
Q13093	5JAP-A	Platelet-activating factor acetylhydrolase	-50.5334	-0.6986891213178049
Q9H611	6HPT-A	ATP-dependent DNA helicase PIF1	-50.5323	-0.6985867580429631
P40306	6AVO-B	Proteasome subunit beta type-10,Proteasome subunit beta type-2	-50.5052	-0.6960648991809533
Q9UI95	6BI7-A	Mitotic spindle assembly checkpoint protein MAD2B	-50.4824	-0.6939431876660516
Q8IW75	5EI0-A	Serpin A12	-50.4765	-0.6933941482828098
S6B291	5VOD-H	10-1074 Heavy Chain,10-1074 Heavy Chain	-50.4745	-0.6932080332376428
P12955	2IW2-B	XAA-PRO DIPEPTIDASE	-50.4566	-0.6915423035834002
Q9HA47	2UVQ-A	URIDINE-CYTIDINE KINASE 1	-50.4527	-0.6911793792453248
Q8WWQ0	5RJT-A	PH-interacting protein	-50.449	-0.6908350664117661
P20807	6BDT-A	Calpain-3	-50.4387	-0.689876573929157
P49902	6FIU-A	CYTOSOLIC PURINE 5'-NUCLEOTIDASE	-50.4384	-0.6898486566723824
P50991	6NRA-D	T-complex protein 1 subunit delta	-50.4373	-0.6897462933975406
P08603	2XQW-C	Complement factor H	-50.4244	-0.6885458513562145
Q9UKF6	6M8Q-A	Cleavage and polyadenylation specificity factor subunit 3	-50.4161	-0.6877734739187725
P61626	1LZS-A	PROTEIN (LYSOZYME)	-50.4016	-0.6864241398413135
P61964	3PSL-A	WD repeat-containing protein 5	-50.3655	-0.6830647632760524
P21359	3PG7-A	Neurofibromin	-50.3642	-0.6829437884966939
P07741	4X44-A	Adenine phosphoribosyltransferase	-50.3596	-0.6825157238928106
Q9NRD5	6BJO-B	PRKCA-binding protein	-50.3374	-0.6804498468914594
P10720	4HSV-B	Platelet factor 4 variant	-50.3322	-0.6799659477740255
P10635	3TBG-A	Cytochrome P450 2D6	-50.3224	-0.6790539840527083
Q9Y2G2	4IKM-A	Maltose-binding periplasmic protein, Caspase recruitment domain-containing protein 8	-50.3078	-0.6776953442229906
P12081	6O76-B	Histidine--tRNA ligase, cytoplasmic	-50.3007	-0.6770346358126484
P49591	4L87-A	Serine--tRNA ligase, cytoplasmic	-50.2942	-0.6764297619158561
P27448	3FE3-B	MAP/microtubule affinity-regulating kinase 3	-50.2565	-0.6729214933144626
A1L3X0	6Y7F-B	Elongation of very long chain fatty acids protein 7	-50.2495	-0.6722700906563783
P19525	6D3L-A	Interferon-induced, double-stranded RNA-activated protein kinase	-50.2491	-0.6722328676473451
P31939	5UZ0-A	Bifunctional purine biosynthesis protein PURH	-50.2337	-0.6707997817995608
P19883	2P6A-D	Follistatin	-50.2264	-0.670120461884702
P40926		Malate dehydrogenase, mitochondrial	-50.2038	-0.6680173618743175
Q15059	2E7N-A	Bromodomain-containing protein 3	-50.146	-0.6626386370689972
Q02127	4OQV-A	Dihydroorotate dehydrogenase (quinone), mitochondrial	-50.1282	-0.6609822131670126
P56373	5SVM-A	P2X purinoceptor 3	-50.0959	-0.6579764551875689
P49792	4LQW-A	E3 SUMO-protein ligase RanBP2	-50.0896	-0.6573901927952932
Q8IYH5	6E83-B	ZZ-type zinc finger-containing protein 3	-50.0735	-0.655891966681701
P23470	2PBN-A	Receptor-type tyrosine-protein phosphatase gamma	-50.0659	-0.6551847295100669
Q53GL7	6FXI-A	Poly [ADP-ribose] polymerase 10	-50.0636	-0.6549706972081253
P34998	3EHS-A	fusion protein of CRFR1 extracellular domain and MBP	-50.0624	-0.6548590281810248
P47871	5XF1-A	Glucagon receptor,Endolysin,Glucagon receptor	-50.0516	-0.6538540069371245
Q12830	5H6Y-A	Nucleosome-remodeling factor subunit BPTF	-50.0449	-0.6532305215358155
P01709	3MCG-2	IG LAMBDA CHAIN V-II REGION MGC	-50.0225	-0.6511460330299477
P60891	4LZN-A	Ribose-phosphate pyrophosphokinase I	-50.0147	-0.6504201843537969
Q53Z42	6TRN-A	MHC class I antigen	-50.0108	-0.6500572600157222
P31749, Q16513	6CCY-A	RAC-alpha serine/threonine-protein kinase,PIFtide	-50.0104	-0.6500200370066882
Q14790	1QTN-A	Caspase-8	-50.0059	-0.6496012781550629
P02708	4ZJS-E	Acetylcholine receptor subunit alpha,Soluble acetylcholine receptor,Acetylcholine receptor subunit alpha,Soluble acetylcholine receptor	-49.9955	-0.6486334799201958
P57789		Potassium channel subfamily K member 10	-49.9885	-0.6479820772621122
P04626	3RCD-A	Receptor tyrosine-protein kinase erbB-2	-49.9625	-0.6455625816749436
P06312	1EEU-B	IMMUNOGLOBULIN LIGHT CHAIN VARIABLE DOMAIN	-49.9572	-0.6450693768052518
P25103	6HLL-A	Substance-P receptor,Substance-P receptor	-49.9525	-0.6446320064491099
P19367	4FOE-B	PROTEIN (HEXOKINASE)	-49.9477	-0.6441853303407092
Q9UM07	4X8C-A	Protein-arginine deiminase type-4	-49.9419	-0.6436455967097255
Q9H4Y5	3Q18-A	Glutathione S-transferase omega-2	-49.9233	-0.6419147267896744
Q13557	2WEL-A	Calcium/calmodulin-dependent protein kinase type II subunit delta	-49.8914	-0.638946191819264
P22102	4ZYU-A	PHOSPHORIBOSYLGLYCINAMIDE FORMYLTRANSFERASE	-49.8852	-0.6383692351792469
P62873	5UZ7-B	Guanine nucleotide-binding protein G(I)/G(S)/G(T) subunit beta-1	-49.874	-0.6373269909263134
Q06265	6D6R-A	Exosome complex component RRP45	-49.8715	-0.6370943471198545
O00187	1ZJK-A	Mannan-binding lectin serine protease 2	-49.8665	-0.6366290595069379
P17813	5HZW-A	Maltose-binding periplasmic protein,Endoglin	-49.8593	-0.635959045344337
P10144	1IAU-A	GRANZYME B	-49.8396	-0.6341258121494441
Q16831	3EUF-A	Uridine phosphorylase 1	-49.8303	-0.6332603771894189
P26885	2PBC-A	Peptidyl-prolyl cis-trans isomerase FKBP2	-49.8274	-0.6329905103739266
P24530	6K1Q-A	Endothelin B receptor,Endolysin,Endothelin B receptor	-49.8104	-0.6314085324900093
P31327	6UEL-A	Carbamoyl-phosphate synthase [ammonia], mitochondrial	-49.808	-0.631185194435809
O14920	4KIK-B	Inhibitor of nuclear factor kappa-B kinase subunit beta	-49.7698	-0.627630397073123
P60174	4BR1-B	Triosephosphate isomerase	-49.7524	-0.6260111961801723
O15111	5TQY-A	Inhibitor of nuclear factor kappa-B kinase subunit alpha	-49.7473	-0.6255366028149971
P09038	1FQ9-A	FIBROBLAST GROWTH FACTOR 2	-49.7472	-0.6255272970627385
Q16644	3SHE-A	MAP kinase-activated protein kinase 3	-49.721	-0.6230891899710531
P09237	1MMQ-A	MATRILYSIN	-49.7132	-0.622363341294903
Q9NZH8	6P9E-A	Interleukin-36 gamma	-49.7063	-0.6217212443890774
P49662	6KMZ-a	Caspase-4	-49.6988	-0.6210233129697019
Q9HCE5	5IL1-B	METTL14	-49.6787	-0.6191528567657757
Q12866	5TD2-A	Tyrosine-protein kinase Mer	-49.6686	-0.6182129757876833
P14416	6VMS-R	Endolysin,D(2) dopamine receptor,D(2) dopamine receptor	-49.6647	-0.6178500514496086
P00480	1FVO-A	ORNITHINE TRANSCARBAMYLASE	-49.6617	-0.6175708788818584
P09601	1S8C-A	Heme oxygenase 1	-49.6582	-0.6172451775528163
P00492	1D6N-A	Hypoxanthine-guanine phosphoribosyltransferase	-49.6504	-0.6165193288766655
Q9H0J9	2PQF-A	Poly [ADP-ribose] polymerase 12	-49.6481	-0.6163052965747238
Q9Y466	4XAJ-A	Maltose-binding periplasmic protein,Nuclear receptor subfamily 2 group E member 1	-49.634	-0.614993185506298
O76074	3B2R-A	cGMP-specific 3',5'-cyclic phosphodiesterase	-49.6335	-0.614946656745006
A0A0B4J2E0, A0A5B9	5C09-E	1E6 TCR Beta Chain	-49.6307	-0.6146860956817726
Q7KZI7	3IEC-A	Serine/threonine-protein kinase MARK2	-49.6103	-0.6127877222210717
P09455	6E5L-A	Retinol-binding protein 1	-49.5987	-0.6117082549591042
Q16698		2,4-DIENOYL-COA REDUCTASE, MITOCHONDRIAL PRECURSOR	-49.5942	-0.6112894961074788
P49286	6ME7-A	Soluble cytochrome b562,Melatonin receptor type 1B,Rubredoxin	-49.5666	-0.6087211084841772
Q9UDX4	4UYB-A	SEC14-LIKE PROTEIN 3	-49.5626	-0.6083488783938438
Q04760	1QIN-B	PROTEIN (LACTOYLGLUTATHIONE LYASE)	-49.555	-0.6076416412222096
Q9UHP3	5O71-A	Ubiquitin carboxyl-terminal hydrolase 25	-49.5476	-0.6069530155550927
O43451	3L4W-A	Maltase-glucoamylase, intestinal	-49.5463	-0.6068320407757343
Q9Y3C6	6ID1-S	Peptidyl-prolyl cis-trans isomerase-like 1	-49.5449	-0.6067017602441171
Q9BPX1	5O7C-A	17-beta-hydroxysteroid dehydrogenase 14	-49.5408	-0.6063202244015251
Q92772	4AAA-A	CYCLIN-DEPENDENT KINASE-LIKE 2	-49.5339	-0.6056781274957003
Q9BZR6	1OZN-A	Reticulon 4 receptor	-49.5274	-0.605073253598908
P01857	6F2Z-B	Ig gamma-1 chain C region	-49.5261	-0.6049522788195494
Q9Y2R2	3BRH-A	Tyrosine-protein phosphatase non-receptor type 22	-49.4868	-0.6012951181820222
P06865	2GJX-A	Beta-hexosaminidase subunit alpha	-49.4685	-0.5995921655187457
Q13370	1SO2-B	cGMP-inhibited 3',5'-cyclic phosphodiesterase B	-49.4532	-0.5981683854232202
O43314	6N5C-A	Inositol hexakisphosphate and diphosphoinositol-pentakisphosphate kinase 2	-49.4528	-0.5981311624141868
P29466	3E4C-B	Caspase-1	-49.4227	-0.5953301309844262
Q9H4B4	4B6L-A	SERINE/THREONINE-PROTEIN KINASE PLK3	-49.411	-0.5942413579702006
P06239	3AC8-A	Proto-oncogene tyrosine-protein kinase LCK	-49.3913	-0.5924081247753077
Q9BS26	2R2J-A	Thioredoxin domain-containing protein 4	-49.3752	-0.5909098986617148
P26045	4RI5-A	Tyrosine-protein phosphatase non-receptor type 3	-49.3697	-0.5903980822875065
P35462	3PBL-A	D(3) dopamine receptor, Lysozyme chimera	-49.3559	-0.5891138884758552
L0R8F8	5OOM-v	MIEF1 upstream open reading frame protein	-49.3554	-0.5890673597145639
P63146	2YBF-A	UBIQUITIN-CONJUGATING ENZYME E2 B	-49.3542	-0.5889556906874635
P28161	1HNA-A	GLUTATHIONE S-TRANSFERASE MU 2	-49.3227	-0.5860243787260864
Q9ULV1	6NE1-A	Frizzled-4/Rubredoxin chimeric protein	-49.3164	-0.5854381163338114
P21549	4I8A-A	Serine-pyruvate aminotransferase	-49.3127	-0.5850938035002526
P40337	4W9G-C	Von Hippel-Lindau disease tumor suppressor	-49.3118	-0.5850100517299274
P05154	1LQ8-A	plasma serine protease inhibitor	-49.3023	-0.5841260052653855
Q16288	6KZD-A	NT-3 growth factor receptor	-49.2838	-0.5824044410975924
Q16836	1F14-B	3-HYDROXYACYL-COA DEHYDROGENASE	-49.2818	-0.5822183260524254
O00763	3FF6-A	Acetyl-CoA carboxylase 2	-49.2701	-0.5811295530381999
Q9H2X6	6P5S-A	Homeodomain-interacting protein kinase 2	-49.2666	-0.5808038517091577
P19429, P63316	6MV3-A	Troponin C, slow skeletal and cardiac muscles,Troponin I, cardiac muscle chimera	-49.254	-0.5796313269246071
P20248	4BCM-B	CYCLIN A2	-49.2384	-0.5781796295723062
P49336-2	5IDN-A	Cyclin-dependent kinase 8	-49.2375	-0.5780958778019809
Q93096	1XM2-A	Tyrosine Phosphatase	-49.2171	-0.5761975043412801
P25311	6R2U-A	Zinc-alpha-2-glycoprotein	-49.2122	-0.5757415224806215
Q96QU1	6EB5-B	Protocadherin-15	-49.211	-0.575629853453521
Q9HD40	3HL2-B	O-phosphoseryl-tRNA(Sec) selenium transferase	-49.2046	-0.5750342853089874
Q9C000	4IFP-A	Maltose-binding periplasmic protein,NACHT, LRR and PYD domains-containing protein 1	-49.2031	-0.5748946990251123
P19087	6N84-A	Maltose/maltodextrin-binding periplasmic protein,Guanine nucleotide-binding protein G(t) subunit alpha-2	-49.1972	-0.5743456596418706
P08100	6CMO-R	chimera protein of Soluble cytochrome b562 and Rhodopsin	-49.19	-0.5736756454792696
P04075	4ALD-A	FRUCTOSE-BISPHOSPHATE ALDOLASE	-49.1846	-0.5731731348573198
Q7RTP6	6ICI-A	[F-actin]-monooxygenase MICAL3	-49.1815	-0.572884656537311
Q9UKL6	1LN1-A	Phosphatidylcholine transfer protein	-49.1748	-0.5722611711360021
Q9UL18	1SI3-A	Eukaryotic translation initiation factor 2C 1	-49.1741	-0.5721960308701941
P78325	4DD8-A	Disintegrin and metalloproteinase domain-containing protein 8	-49.1625	-0.5711165636082266
O00214	5T7I-A	GALECTIN-8	-49.1438	-0.5693763879359168
P17516	2FVL-A	Aldo-keto reductase family 1, member C4	-49.0927	-0.5646211485319055
Q7Z406	5JLH-F	Myosin-14,Alpha-actinin A	-49.0918	-0.5645373967615802
P05230	1DJS-B	Heparin-binding growth factor 1	-49.0874	-0.5641279436622136
P53370	3H95-A	Nucleoside diphosphate-linked moiety X motif 6	-49.0808	-0.5635137640131633
Q9NRC8	5IQZ-A	SIRT7 protein	-49.0634	-0.561894563120212
O75151	3PUS-A	PHD finger protein 2	-49.057	-0.5612989949756784
P21860	6OP9-A	Receptor tyrosine-protein kinase erbB-3	-49.0476	-0.5604242542633945
P23919	1E99-A	THYMIDYLATE KINASE	-49.0471	-0.5603777255021025
O00141	2R5T-A	Serine/threonine-protein kinase Sgk1	-49.0313	-0.558907416645285
Q13526	2F21-A	Peptidyl-prolyl cis-trans isomerase NIMA-interacting 1,Maltose-binding periplasmic protein	-49.002	-0.5561808312335915
Q15382	3SEA-A	GTP-binding protein Rheb	-48.9991	-0.5559109644180993
Q9C0B1	6AKW-A	Alpha-ketoglutarate-dependent dioxygenase FTO	-48.9745	-0.5536217493625478
Q8TEA8	2OKV-A	Probable D-tyrosyl-tRNA(Tyr) deacylase 1	-48.9595	-0.5522258865237968
P54829	5OVX-A	Tyrosine-protein phosphatase non-receptor type 5	-48.9569	-0.5519839369650799
Q9Y657	6I8Y-A	Spindlin-1	-48.9552	-0.5518257391766881
Q5SRE7	3OBZ-A	Phytanoyl-CoA dioxygenase domain-containing protein 1	-48.9536	-0.5516768471405551
P04439, P61769	6APN-A	Beta-2-microglobulin--HLA-A*0201--HPV.16 E7 peptide LLMGTLGIV chimera	-48.9413	-0.550532239612779
P00505	5AX8-C	Aspartate aminotransferase, mitochondrial	-48.9403	-0.5504391820901958
Q13002	3QXM-A	Glutamate receptor ionotropic, kainate 2	-48.9397	-0.5503833475766459
Q9Y2Q0	6K7M-A	Phospholipid-transporting ATPase	-48.9295	-0.5494341608462948
Q9UDY8	6YN9-A	Mucosa-associated lymphoid tissue lymphoma translocation protein 1	-48.9277	-0.5492666573056451
P00748	4XE4-A	Coagulation factor XII	-48.9267	-0.5491735997830612
Q9NWM8	4MSP-A	Peptidyl-prolyl cis-trans isomerase FKBP14	-48.9086	-0.5474892586243021
Q14831	3MQ4-A	Metabotropic glutamate receptor 7	-48.9059	-0.5472380033133272
P09543	1WOJ-A	2',3'-cyclic-nucleotide 3'-phosphodiesterase	-48.8972	-0.5464284028668511
Q16763	6QH3-B	Ubiquitin-conjugating enzyme E2 S	-48.8925	-0.5459910325107092
P51532	2GRC-A	Transcription activator BRG1	-48.8921	-0.5459538095016759
Q16620	4AT4-A	BDNF/NT-3 GROWTH FACTORS RECEPTOR	-48.8897	-0.5457304714474757
Q9UIF9	6FKP-A	Bromodomain adjacent to zinc finger domain protein 2A	-48.8882	-0.5455908851636005
Q9P2K8	6N3N-A	eIF-2-alpha kinase GCN2,eIF-2-alpha kinase GCN2	-48.8874	-0.545516439145534
P01909	4OZI-A	HLA class II histocompatibility antigen, DQ alpha 1 chain	-48.8852	-0.5453117125958503
Q86U86	5FH8-A	Protein polybromo-1	-48.8829	-0.5450976802939087
P04406	6ADE-A	Glyceraldehyde-3-phosphate dehydrogenase	-48.8531	-0.5423245661209234
P52888	1S4B-P	Thimet oligopeptidase	-48.846	-0.5416638577105811
Q9H3R0	4XDO-A	LYSINE-SPECIFIC DEMETHYLASE 4C	-48.8361	-0.5407425882370059
P07550, P63092	6E67-A	Beta-2 adrenergic receptor,Endolysin,Guanine nucleotide-binding protein G(s) subunit alpha isoforms short,Beta-2 adrenergic receptor chimera	-48.8073	-0.5380625315866038
Q9UQM7	6VZK-A	Calcium/calmodulin-dependent protein kinase type II subunit alpha	-48.8064	-0.5379787798162786
Q9UL19	2MY9-A	Retinoic acid receptor responder protein 3	-48.7972	-0.5371226506085114
Q09428	6C3P-E	ATP-binding cassette sub-family C member 8	-48.7963	-0.5370388988381868
O60894, Q16602	5V6Y-A	Maltose-binding periplasmic protein,Receptor activity-modifying protein 1,Calcitonin gene-related peptide type 1 receptor	-48.791	-0.5365456939684943
P19440	5V4Q-A	Gamma-glutamyltranspeptidase 1	-48.7891	-0.536368884675586
Q9Y6A2	4FIA-A	Cholesterol 24-hydroxylase	-48.7798	-0.5355034497155607
O43613	6TOS-A	Orexin receptor type 1	-48.7743	-0.5349916333413516
P55211	3V3K-A	Caspase-9	-48.7681	-0.5344146767013346
P20292	2Q7M-C	Arachidonate 5-lipoxygenase-activating protein	-48.7457	-0.5323301881954667
Q15046	6ILD-A	Lysine--tRNA ligase	-48.7449	-0.5322557421774001
Q9UIF7	3N5N-X	A/G-specific adenine DNA glycosylase	-48.7443	-0.5321999076638503
Q15080	1H6H-A	NEUTROPHIL CYTOSOL FACTOR 4	-48.7245	-0.5303573687166987
O60880	1KA7-A	SH2 DOMAIN PROTEIN 1A	-48.7205	-0.5299851386263653
Q9H2H8	1XYH-A	Peptidyl-prolyl cis-trans isomerase-like 3	-48.7195	-0.5298920811037814
Q5TCY1	4BTJ-A	TAU-TUBULIN KINASE 1	-48.6807	-0.5262814492275462
Q8NFU5	6M88-A	Inositol polyphosphate multikinase,Inositol polyphosphate multikinase	-48.6704	-0.525322956744937
P43220	5VEX-A	Glucagon-like peptide 1 receptor, Endolysin chimera	-48.6652	-0.5248390576275032
P41586	3N94-A	Fusion protein of Maltose-binding periplasmic protein and pituitary adenylate cyclase 1 Receptor-short	-48.6649	-0.5248111403707286
P11926	5BWA-A	Ornithine decarboxylase	-48.6544	-0.5238340363836028
P08236	3HN3-E	Beta-glucuronidase	-48.6338	-0.5219170514183847
P30876	5IY8-B	DNA-directed RNA polymerase II subunit RPB2	-48.6259	-0.521181896989976
P22891	3H5C-B	Vitamin K-dependent protein Z	-48.6156	-0.5202234045073669
P09871	4J1Y-A	Complement C1s subcomponent	-48.6141	-0.5200838182234918
Q8TDX7	6S73-A	Serine/threonine-protein kinase Nek7	-48.611	-0.5197953399034829
Q16566	2W4O-A	CALCIUM/CALMODULIN-DEPENDENT PROTEIN KINASE TYPE IV	-48.6073	-0.5194510270699249
P98073	4DGJ-A	Enteropeptidase catalytic light chain	-48.5983	-0.5186135093666743
Q9UMX1	4BL9-A	MALTOSE-BINDING PERIPLASMIC PROTEIN, SUPPRESSOR OF FUSED HOMOLOG	-48.5544	-0.5145282841252631
P02100	1A9W-E	HEMOGLOBIN (BETA CHAIN)	-48.5358	-0.512797414205212
P34925	6TUA-A	Tyrosine-protein kinase RYK	-48.5356	-0.5127788027006953
Q9BYE2	6KD5-B	Transmembrane protease serine 13	-48.5325	-0.5124903243806864
P16233	1LPB-B	LIPASE	-48.5293	-0.5121925403084197
P07360	2OVE-A	Complement component 8, gamma polypeptide	-48.5128	-0.5106570911857935
P20061	4KKJ-A	Transcobalamin-1	-48.483	-0.5078839770128082
P05546	1JMO-A	HEPARIN COFACTOR II	-48.4728	-0.5069347902824578
O60825	5HTK-A	6-phosphofructo-2-kinase/fructose-2,6-bisphosphatase 2	-48.4482	-0.5046455752269062
Q9UKV8	4OLA-A	Protein argonaute-2	-48.4413	-0.5040034783210806
P30520	2V40-A	ADENYLOSUCCINATE SYNTHETASE ISOZYME 2	-48.4409	-0.5039662553120474
Q14451	5TYI-A	Growth factor receptor-bound protein 7	-48.4369	-0.503594025221714
P00390	1DNC-A	PROTEIN (GLUTATHIONE REDUCTASE)	-48.4335	-0.5032776296449305
P02743	2A3X-A	Serum amyloid P-component	-48.4304	-0.5029891513249217
Q9Y237	3UI6-A	Peptidyl-prolyl cis-trans isomerase NIMA-interacting 4	-48.4262	-0.5025983097300717
O43497	6KZO-A	Voltage-dependent T-type calcium channel subunit alpha-1G,Voltage-dependent T-type calcium channel subunit alpha-1G	-48.4241	-0.5024028889326466
Q9H5I1	2R3A-A	Histone-lysine N-methyltransferase SUV39H2	-48.4213	-0.502142327869413
P14635	6GU2-B	G2/mitotic-specific cyclin-B1	-48.4171	-0.5017514862745625
P78417	4YQM-A	Glutathione S-transferase omega-1	-48.4056	-0.5006813247648535
O00560	4Z33-A	Syntenin-1	-48.3931	-0.4995181057325608
Q8N608	4WJL-A	Inactive dipeptidyl peptidase 10	-48.3888	-0.4991179583854528
P23469	6D3F-A	Receptor-type tyrosine-protein phosphatase epsilon	-48.3817	-0.4984572499751106
P31946	2C23-A	14-3-3 protein beta/alpha	-48.366	-0.496996246870551
Q16512	4OTD-A	Serine/threonine-protein kinase N1	-48.3564	-0.4961028946537505
Q9Y3Z3	4RXO-B	DEOXYNUCLEOSIDE TRIPHOSPHATE TRIPHOSPHOHYDROLASE SAMHD1	-48.3456	-0.4950978734098495
Q86W47	6V35-E	Calcium-activated potassium channel subunit beta-4	-48.3059	-0.491403489763289
P0DOX5	6BF9-C	Fab H11-E heavy chain	-48.3044	-0.4912639034794139
Q15369	6FMK-B	Transcription elongation factor B polypeptide 1	-48.3034	-0.4911708459568307
O14558, P31947	5OKF-A	14-3-3 protein sigma,Heat shock protein beta-6	-48.2979	-0.4906590295826216
Q9UPN9	3U5M-A	E3 ubiquitin-protein ligase TRIM33	-48.2789	-0.4888909366535372
Q8TCD5	2I7D-A	5'(3')-deoxyribonucleotidase, cytosolic type	-48.2729	-0.4883325915180368
P48039	6PS8-A	chimera protein of Melatonin receptor type 1A and GlgA glycogen synthase	-48.2572	-0.4868715884134773
P24723	3TXO-A	Protein kinase C eta type	-48.2514	-0.4863318547824934
P16410	5TRU-C	Cytotoxic T-lymphocyte protein 4	-48.2444	-0.4856804521244099
P0CG05	5IQ7-L	10E8-S74W Light Chain	-48.2338	-0.4846940423850262
O94766	1FGG-A	GLUCURONYLTRANSFERASE I	-48.2132	-0.4827770574198081
Q03431	3C4M-A	Fusion protein of Maltose-binding periplasmic protein and Parathyroid hormone/parathyroid hormone-related peptide receptor	-48.2056	-0.4820698202481739
Q9BPZ2	5LUG-C	Spindlin-like protein 2, isoform CRA_a	-48.2036	-0.4818837052030075
P0CG48	3Q3F-A	Ribonuclease/Ubiquitin chimeric protein	-48.1844	-0.4800970007694059
P31947	5LTW-B	14-3-3 protein sigma	-48.1833	-0.4799946374945647
Q6ZMT4	3KV5-A	JmjC domain-containing histone demethylation protein 1D	-48.1802	-0.4797061591745559
Q709F0	2WBI-A	ACYL-COA DEHYDROGENASE FAMILY MEMBER 11	-48.1703	-0.4787848897009801
P78527	5Y3R-C	DNA-dependent protein kinase catalytic subunit	-48.1556	-0.4774169441190043
Q96AT9	3QC3-A	D-ribulose-5-phosphate-3-epimerase	-48.1249	-0.4745600781756938
Q02108	3UVJ-A	Guanylate cyclase soluble subunit alpha-3	-48.1124	-0.4733968591434017
Q9UHL4	3JYH-B	Dipeptidyl peptidase 2	-48.1033	-0.4725500356878925
P18825	6KUW-A	Alpha-2C adrenergic receptor	-48.0891	-0.4712286188672087
Q03111	6T1N-A	Protein ENL	-48.0818	-0.4705492989523498
P52298	1N52-B	20 KDA NUCLEAR CAP BINDING PROTEIN	-48.0653	-0.4690138498297237
Q00610	6QNP-A	Clathrin heavy chain 1	-48.0555	-0.4681018861084066
Q96JM7	4L59-A	Lethal(3)malignant brain tumor-like protein 3	-48.0497	-0.4675621524774228
Q04446	5CLT-A	1,4-alpha-glucan-branching enzyme	-48.0415	-0.4667990807922387
P28068	1HDM-B	PROTEIN (CLASS II HISTOCOMPATIBILITY ANTIGEN, M BETA CHAIN)	-48.0358	-0.4662686529135136
Q6N095	6V8X-K	VRC01 Fab Heavy Chain	-48.0223	-0.4650123763586377
P49588	5V59-A	Alanine--tRNA ligase, cytoplasmic	-48.0211	-0.4649007073315372
Q04828	3NTY-A	Aldo-keto reductase family 1 member C1	-48.0039	-0.4633001179431033
Q13324	3N93-B	Maltose binding protein-CRFR2 alpha	-48.0011	-0.4630395568798697
A0A0K0K1A5, K7N5M4	5MEN-E	Protein TRBV6-5,Human nkt tcr beta chain	-47.9799	-0.4610667374011016
P29034	2RGI-A	Protein S100-A2	-47.978	-0.4608899281081933
Q9Y2Z4		Tyrosyl-tRNA synthetase	-47.9766	-0.4607596475765761
Q8WZ42	4JNW-A	Titin	-47.9747	-0.4605828382836678
P29375	6DQ4-A	Linked KDM5A Jmj Domain	-47.9587	-0.4590939179223336
Q96PD4	5NAN-F	Interleukin-17F	-47.9554	-0.4587868280978081
O14862	3VD8-A	Maltose-binding periplasmic protein, Interferon-inducible protein AIM2	-47.9446	-0.4577818068539078
P02774	1MA9-A	Vitamin D-binding protein	-47.9376	-0.4571304041958242
Q15233	3SDE-B	Non-POU domain-containing octamer-binding protein	-47.9128	-0.4548225776357554
A0A5A3, A0A5B9	4UDT-B	PROTEIN TRBV7-9, T-CELL RECEPTOR BETA-2 CHAIN C REGION	-47.9115	-0.454701602856397
P17980	5T0H-F	26S proteasome regulatory subunit 6A	-47.9083	-0.4544038187841301
P16455	1EH6-A	O6-ALKYLGUANINE-DNA ALKYLTRANSFERASE	-47.9064	-0.4542270094912217
P62333	5VHM-E	26S proteasome regulatory subunit 10B	-47.8948	-0.4531475422292542
O15554	6CNM-A	Intermediate conductance calcium-activated potassium channel protein 4	-47.8943	-0.4531010134679629
Q14126	6SIT-D	Desmoglein-2	-47.893	-0.4529800386886045
Q9ULY5	3WH2-A	C-type lectin domain family 4 member E	-47.8786	-0.4516400103634034
Q99418	4L5M-A	Cytohesin-2	-47.8784	-0.4516213988588867
Q13432	4GOK-G	Protein unc-119 homolog A	-47.8756	-0.4513608377956532
Q8NHX9	6NQ0-B	Two pore calcium channel protein 2	-47.8383	-0.4478897922032923
P48443	2GL8-D	Retinoic acid receptor RXR-gamma	-47.8309	-0.4472011665361755
P02042	1SHR-B	Hemoglobin delta chain	-47.824	-0.4465590696303499
O00222	6E5V-A	Metabotropic glutamate receptor 8	-47.8088	-0.4451445952870823
Q9H2G2	2JFM-A	STE20-LIKE SERINE/THREONINE-PROTEIN KINASE	-47.7984	-0.4441767970522152
P61916	6W5V-D	Epididymal secretory protein E1	-47.7977	-0.4441116567864066
V9HW68	6U1N-H	Fab30 heavy chain	-47.7839	-0.4428274629747561
Q15047	5KH6-A	Histone-lysine N-methyltransferase SETDB1	-47.7793	-0.4423993983708721
K7N5M4	5WLG-E	T-cell receptor beta chain V region C5,Human nkt tcr beta chain	-47.7758	-0.44207369704183
Q99808	6OB6-A	Equilibrative nucleoside transporter 1	-47.7605	-0.4406499169463044
Q99828	6OD0-A	Calcium and integrin-binding protein 1	-47.7479	-0.4394773921617537
A0A5B9	4WW2-B	TCR Beta Chain-TRBV7-8	-47.7321	-0.4380070833049361
P07384	1ZCM-A	Calpain 1, large [catalytic] subunit	-47.7193	-0.4368159470158682
O95931	6V2R-A	Chromobox protein homolog 7	-47.7161	-0.4365181629436013
Q00688	2MPH-A	Peptidyl-prolyl cis-trans isomerase FKBP3	-47.7125	-0.4361831558623012
P07686	5BRO-A	Beta-hexosaminidase subunit beta	-47.7121	-0.4361459328532679
P41218	5H7Q-A	MNDA PYD domain with MBP tag	-47.7078	-0.4357457855061593
Q08188		Protein-glutamine glutamyltransferase E3	-47.7004	-0.4350571598390424
P62195	5GJQ-J	26S protease regulatory subunit 8	-47.6965	-0.434694235500967
P28065	6E5B-b	Proteasome subunit beta type-9	-47.6833	-0.4334658762028664
P15812, P61769	3S6C-A	Beta-2-microglobulin, T-cell surface glycoprotein CD1e, membrane-associated	-47.6774	-0.432916836819624
P08253	1QIB-A	72 kDa type IV collagenase	-47.6751	-0.4327028045176823
P13796	5JOJ-A	Plastin-2	-47.6726	-0.432470160711224
P09012	3MUR-P	U1 small nuclear ribonucleoprotein A	-47.6697	-0.4322002938957319
P05771	2I0E-A	Protein Kinase C-beta II	-47.6615	-0.4314372222105478
O43252	2PEZ-B	Bifunctional 3'-phosphoadenosine 5'-phosphosulfate synthetase 1 (PAPS synthetase 1) (PAPSS 1) (Sulfurylase kinase 1) (SK1) (SK 1)	-47.6577	-0.4310836036247311
Q9H227	3VKK-A	CYTOSOLIC BETA-GLUCOSIDASE	-47.6577	-0.4310836036247311
P40939	6DV2-G	Trifunctional enzyme subunit alpha, mitochondrial	-47.649	-0.4302740031782557
Q8N4J0	5YF2-B	Carnosine N-methyltransferase	-47.6442	-0.4298273270698551
P49768	6IYC-B	Presenilin-1	-47.633	-0.4287850828169215
Q14994	1XV9-B	Orphan nuclear receptor NR1I3	-47.6221	-0.4277707558207625
Q9H1P3	5ZM8-A	Oxysterol-binding protein-related protein 2	-47.6026	-0.4259561341303863
P30043	1HE5-A	BILIVERDIN IX BETA REDUCTASE	-47.5826	-0.424094983678718
O00625	3ACL-A	Pirin	-47.581	-0.4239460916425849
P07333, P11362	3KRL-A	Macrophage colony-stimulating factor 1 receptor, Basic fibroblast growth factor receptor 1	-47.5758	-0.4234621925251511
P62191	5VFR-B	26S proteasome regulatory subunit 4	-47.5697	-0.4228945416373921
P10276	4DQM-A	Retinoic acid receptor alpha	-47.5662	-0.4225688403083506
Q13427	2WFI-A	PEPTIDYL-PROLYL CIS-TRANS ISOMERASE G	-47.5557	-0.4215917363212249
P35354	5IKV-B	Prostaglandin G/H synthase 2	-47.5513	-0.4211822832218576
P12104	3IFB-A	INTESTINAL FATTY ACID-BINDING PROTEIN (T54)	-47.5504	-0.4210985314515331
P06396	5H3M-A	Gelsolin	-47.5485	-0.420921722158624
Q9H6P5	2A8M-A	Threonine aspartase 1	-47.5424	-0.4203540712708656
Q13162	5HQP-B	Peroxiredoxin-4	-47.5375	-0.419898089410207
Q96GD4	4AF3-A	AURORA KINASE B	-47.5365	-0.4198050318876232
Q6NUK1	4ZCU-A	Calcium-binding mitochondrial carrier protein SCaMC-1	-47.5281	-0.4190233486979232
Q9NZN9	5V35-A	Aryl hydrocarbon receptor-interacting protein-like 1 (AIPL1)	-47.5001	-0.4164177380655882
Q9BXD5	6ARH-B	N-acetylneuraminate lyase	-47.4722	-0.4138214331855112
O75449	5ZQL-B	Katanin p60 ATPase-containing subunit A1	-47.4628	-0.4129466924732273
O75582	3KN6-A	RIBOSOMAL PROTEIN S6 KINASE ALPHA 5	-47.4557	-0.4122859840628851
P51681	4MBS-A	C-C chemokine receptor type 5,Rubredoxin,C-C chemokine receptor type 5	-47.4481	-0.4115787468912509
P08574	5XTE-U	Cytochrome c1, heme protein, mitochondrial	-47.4463	-0.4114112433506012
P31025	4QAF-B	Lipocalin-1	-47.4352	-0.4103783048499256
Q9Y2M5	5YQ4-A	Kelch-like protein 20	-47.4285	-0.4097548194486167
Q14997	6KWX-A	Proteasome activator complex subunit 4	-47.4054	-0.4076051906769403
Q9Y4U1	3SBY-A	Methylmalonic aciduria and homocystinuria type C protein	-47.3993	-0.4070375397891812
P12724	2KB5-A	Eosinophil cationic protein	-47.3968	-0.4068048959827229
P29320	2QOB-A	Ephrin type-A receptor 3	-47.3931	-0.4064605831491641
Q8TAX9	5TIB-A	Sugar ABC transporter substrate-binding protein,Gasdermin-B	-47.3914	-0.4063023853607724
Q16659	2I6L-A	Mitogen-activated protein kinase 6	-47.3685	-0.4041713680936126
P61158	6UHC-A	Actin-related protein 3	-47.352	-0.4026359189709865
P09488	1XWK-A	Glutathione S-transferase Mu 1	-47.3338	-0.4009422720599687
P42575	1PYO-C	Caspase-2	-47.3254	-0.4001605888702687
P48740	4IGD-A	Mannan-binding lectin serine protease 3	-47.3197	-0.3996301609915429
Q08499	3SL4-A	Phosphodiesterase 4D	-47.2985	-0.3976573415127749
P01594	2Q20-A	Vk1 O18/O8 germline light chain variable domain	-47.2895	-0.3968198238095243
O75787	3LBS-B	Maltose-binding periplasmic protein, Renin receptor	-47.2844	-0.396345230444349
P16278	3THC-D	Beta-galactosidase	-47.2725	-0.3952378459256069
O43791	4J8Z-A	Speckle-type POZ protein	-47.2724	-0.3952285401733482
Q02790	4DRJ-A	Peptidyl-prolyl cis-trans isomerase FKBP4	-47.2632	-0.394372410965581
Q16651	3FVF-B	Prostasin	-47.2538	-0.3934976702532971
Q9NZ08	6Q4R-A	Endoplasmic reticulum aminopeptidase 1,Endoplasmic reticulum aminopeptidase 1	-47.2403	-0.3922413936984212
P02671	1FZD-C	FIBRINOGEN-420	-47.228	-0.3910967861706458
Q96BP3	2A2N-A	peptidylprolyl isomerase domain and WD repeat containing 1	-47.2224	-0.3905756640441787
Q9BZ95	6G25-A	Histone-lysine N-methyltransferase NSD3	-47.2165	-0.3900266246609369
Q8N4T8	4CQL-F	CARBONYL REDUCTASE FAMILY MEMBER 4	-47.2148	-0.3898684268725445
O75688	2P8E-A	PPM1B beta isoform variant 6	-47.1907	-0.3876257405782849
P36888	1RJB-A	Receptor-type tyrosine-protein kinase FLT3	-47.1899	-0.3875512945602184
Q93091	4X09-A	Ribonuclease K6	-47.1822	-0.3868347516363262
Q6XQN6	4YUB-A	Nicotinate phosphoribosyltransferase	-47.1597	-0.3847409573781997
Q13472	4CHT-A	DNA TOPOISOMERASE 3-ALPHA	-47.1535	-0.3841640007381827
P26358	3PTA-A	DNA (cytosine-5)-methyltransferase 1	-47.1527	-0.3840895547201162
F6IQY1	6ID4-A	MHC class I antigen	-47.1455	-0.3834195405575153
Q8N355	4HK0-B	10-1074 Fab Light Chain	-47.1442	-0.3832985657781568
O75475	5N88-E	PC4 and SFRS1-interacting protein	-47.1333	-0.3822842387819978
Q9Y663	1T8T-B	heparan sulfate D-glucosaminyl 3-O-sulfotransferase 3A1	-47.1295	-0.3819306201961811
Q5GJ75	4Q9V-A	Tumor necrosis factor alpha-induced protein 8-like protein 3	-47.124	-0.3814188038219726
Q9BW62	6B5C-A	Katanin p60 ATPase-containing subunit A-like 1	-47.119	-0.3809535162090554
P30519	2Q32-A	Heme oxygenase 2	-47.1096	-0.3800787754967715
P38646	3N8E-B	Stress-70 protein, mitochondrial	-47.1069	-0.3798275201857966
P10415	1G5M-A	Apoptosis regulator Bcl-2	-47.0637	-0.3758074352101933
O95486	5VNJ-B	Protein transport protein Sec24A	-47.0635	-0.3757888237056767
Q96KB5	5J0A-B	Lymphokine-activated killer T-cell-originated protein kinase	-47.0588	-0.3753514533495348
P05556	3VI4-B	Integrin beta-1	-47.0273	-0.3724201413881576
Q15758	6RVX-C	Neutral amino acid transporter B(0)	-47.0148	-0.3712569223558656
P63000	5QQK-A	Ras-related C3 botulinum toxin substrate 1	-46.9992	-0.3698052250035647
Q15262	2C7S-A	RECEPTOR-TYPE TYROSINE-PROTEIN PHOSPHATASE KAPPA	-46.9949	-0.369405077656456
Q9UL52	2OQ5-A	Transmembrane protease, serine 11E	-46.9874	-0.3687071462370805
P23368	1QR6-A	NAD-dependent malic enzyme, mitochondrial	-46.9735	-0.3674136466731714
P58154	4HQP-A	Alpha7 nicotinic receptor chimera	-46.9485	-0.3650872086085865
P49773	5EMT-B	Histidine triad nucleotide-binding protein 1	-46.9389	-0.3641938563917854
P49189	6QAP-C	4-trimethylaminobutyraldehyde dehydrogenase	-46.9386	-0.3641659391350108
P12883, Q15691	6PFP-A	Myosin, heavy polypeptide 7, cardiac muscle, beta variant	-46.9338	-0.3637192630266102
Q9BXR0	6H42-A	Queuine tRNA-ribosyltransferase catalytic subunit 1	-46.9101	-0.3615137997413838
Q9H477	5BYF-A	Ribokinase	-46.9097	-0.3614765767323506
Q9UKK9	5QJJ-B	ADP-sugar pyrophosphatase	-46.9087	-0.3613835192097674
P48147	3DDU-A	Prolyl endopeptidase	-46.8992	-0.3604994727452249
P52565	2JHX-A	RHO GDP-DISSOCIATION INHIBITOR 1	-46.8974	-0.3603319692045745
P18433	6UZT-A	Receptor-type tyrosine-protein phosphatase alpha	-46.892	-0.3598294585826247
S6BAN1	5WHJ-H	DX-2507 Fab heavy chain	-46.8918	-0.359810847078108
Q9H2X3	1SL6-A	C-type lectin DC-SIGNR	-46.8876	-0.3594200054832573
S6C4S0	4O5I-O	Fab F045-092 heavy chain	-46.8755	-0.3582940094599985
Q9UHE8	6Y9B-C	Metalloreductase STEAP1	-46.8606	-0.3569074523735056
Q9GZT4	5X2L-A	Serine racemase	-46.8502	-0.3559396541386385
Q9Y5K5	4UEM-A	Ubiquitin carboxyl-terminal hydrolase isozyme L5	-46.8494	-0.355865208120572
Q86Y07	6NCG-A	Serine/threonine-protein kinase VRK2	-46.8419	-0.3551672767011964
Q6PJ56	4MNG-E	TRA@ protein,TRA@ protein, Ti antigen CD3-associated protein gamma chain V-J-C region	-46.8327	-0.3543111474934292
P11021, Q13501	5YPA-A	78 kDa glucose-regulated protein,Sequestosome-1	-46.8253	-0.3536225218263117
Q9BZX2	6N54-A	Uridine-cytidine kinase 2	-46.8208	-0.3532037629746864
Q16654	2ZKJ-B	[Pyruvate dehydrogenase [lipoamide]] kinase isozyme 4	-46.8127	-0.352449997041761
P56556	5XTD-E	NADH dehydrogenase [ubiquinone] 1 alpha subcomplex subunit 6	-46.8024	-0.3514915045591519
P49748	3B96-A	Very long-chain specific acyl-CoA dehydrogenase	-46.7881	-0.3501607819862095
P41279	5IU2-A	Mitogen-activated protein kinase kinase kinase 8	-46.7881	-0.3501607819862095
Q9UBR2	1DEU-A	PROCATHEPSIN X	-46.7863	-0.3499932784455591
P30305	4WH9-A	M-phase inducer phosphatase 2	-46.7719	-0.3486532501203587
P27986	3HIZ-B	Phosphatidylinositol 3-kinase regulatory subunit alpha	-46.7719	-0.3486532501203587
Q9NZH8, Q9UBH0	4P0J-A	Interleukin-36 receptor antagonist/Interleukin-36 gamma chimera protein	-46.7637	-0.3478901784351746
Q9BYW2	5LT8-A	Histone-lysine N-methyltransferase SETD2	-46.7497	-0.3465873731190068
P50135	1JQE-A	Histamine N-Methyltransferase	-46.7457	-0.3462151430286734
P27361	4QTB-A	Mitogen-activated protein kinase 3	-46.7433	-0.3459918049744731
P58753	3UB3-A	Toll/interleukin-1 receptor domain-containing adapter protein	-46.7266	-0.3444377443473304
Q8NBZ7		UDP-glucuronic acid decarboxylase 1	-46.7173	-0.3435723093873051
Q92843	2Y6W-A	BCL-2-LIKE PROTEIN 2	-46.7087	-0.3427720146930878
Q96L34	5ES1-A	MAP/microtubule affinity-regulating kinase 4	-46.6943	-0.3414319863678867
P63098	4F0Z-B	Calcineurin subunit B type 1	-46.6935	-0.3413575403498202
Q16531	3I8C-A	DNA damage-binding protein 1	-46.6831	-0.3403897421149531
Q9Y6R1	6CAA-B	Electrogenic sodium bicarbonate cotransporter 1	-46.683	-0.3403804363626945
Q9H461	5UN5-A	Frizzled-8	-46.6735	-0.3394963898981519
Q99523	5MRH-A	Sortilin	-46.6709	-0.3392544403394357
P03905	5XTD-r	NADH-ubiquinone oxidoreductase chain 4	-46.658	-0.3380539982981097
Q9UGM1	4UY2-A	NEURONAL ACETYLCHOLINE RECEPTOR SUBUNIT ALPHA-9	-46.6544	-0.3377189912168096
A2NUT2	6VTT-L	A17 ANTIBODY FAB FRAGMENT LAMBDA LIGHT CHAIN	-46.6345	-0.3358671465174
P02008	1JEB-A	HEMOGLOBIN ZETA CHAIN	-46.6178	-0.3343130858902572
Q8N2I9	5L2Q-A	Serine/threonine-protein kinase 40	-46.6169	-0.3342293341199321
P41594	6N52-A	Metabotropic glutamate receptor 5,Endolysin,Metabotropic glutamate receptor 5	-46.5931	-0.3320145650824471
Q9H6E5	5WU1-A	Speckle targeted PIP5K1A-regulated poly(A) polymerase	-46.5903	-0.3317540040192135
P00736	2QY0-D	C1R COMPLEMENT SERINE PROTEASE	-46.5881	-0.3315492774695299
Q9NRF2	5W3R-A	SH2B adapter protein 1	-46.5854	-0.331298022158555
P08243	6GQ3-A	Asparagine synthetase [glutamine-hydrolyzing]	-46.5791	-0.3307117597662793
Q8NBP7	3P5C-P	Proprotein convertase subtilisin/kexin type 9	-46.5775	-0.3305628677301462
Q96JD1	1PW3-A	Amyloid lambda 6 light chain variable region PIP (fragment)	-46.5594	-0.3288785265713864
P59046	5H7N-A	NLRP12-PYD with MBP tag	-46.5301	-0.3261519411596929
P30988	6PGQ-A	Maltodextrin-binding protein,Calcitonin receptor	-46.5284	-0.3259937433713012
P61077	3L1Z-A	Ubiquitin-conjugating enzyme E2 D3	-46.5271	-0.3258727685919427
P17174	3WZF-A	Aspartate aminotransferase, cytoplasmic	-46.5234	-0.3255284557583846
Q01813	4WL0-D	ATP-dependent 6-phosphofructokinase, platelet type	-46.515	-0.3247467725686839
Q13255	3KS9-A	Soluble cytochrome b562, Metabotropic glutamate receptor 1	-46.5028	-0.3236114707931665
O60701	6C4K-A	UDP-glucose 6-dehydrogenase	-46.5009	-0.3234346615002581
O75208	6AWL-A	Ubiquinone biosynthesis protein COQ9, mitochondrial	-46.4922	-0.3226250610537821
P30304	1C25-A	CDC25A	-46.4815	-0.3216293455621398
Q14012	4FG7-A	Calcium/calmodulin-dependent protein kinase type 1	-46.4732	-0.3208569681246978
Q9BUQ8	4NHO-A	Probable ATP-dependent RNA helicase DDX23	-46.472	-0.3207452990975979
Q08623	3L5K-A	Haloacid dehalogenase-like hydrolase domain-containing protein 1A	-46.4419	-0.3179442676678373
O95363	3HFV-A	Phenylalanyl-tRNA synthetase, mitochondrial	-46.437	-0.3174882858071787
Q8NB16	5KNJ-A	Mixed lineage kinase domain-like protein	-46.4341	-0.3172184189916872
Q6PJF1	2DD8-H	IGG Heavy Chain	-46.4279	-0.3166414623516701
P13747	6GGM-A	MHC class I antigen	-46.4279	-0.3166414623516701
P33316	5H4J-A	dUTP pyrophosphatase	-46.4276	-0.3166135450948948
Q9UBE0	6CWZ-C	SUMO-activating enzyme subunit 1	-46.4054	-0.3145476680935436
P50213	6L59-A	Isocitrate dehydrogenase [NAD] subunit alpha, mitochondrial	-46.4011	-0.314147520746435
P07451	3UYN-A	Carbonic anhydrase 3	-46.3786	-0.3120537264883085
Q9BRQ3	5R5D-A	Uridine diphosphate glucose pyrophosphatase NUDT22	-46.3709	-0.3113371835644163
P31153	6FBO-A	S-adenosylmethionine synthase isoform type-2	-46.3654	-0.3108253671902078
Q13164	5O7I-A	MITOGEN-ACTIVATED PROTEIN KINASE 7	-46.3504	-0.3094295043514568
P53999	1PCF-A	TRANSCRIPTIONAL COACTIVATOR PC4	-46.348	-0.3092061662972565
Q9NYG8	4RUE-B	Potassium channel subfamily K member 4	-46.346	-0.3090200512520895
P0C024	5T3P-B	Peroxisomal coenzyme A diphosphatase NUDT7	-46.3421	-0.3086571269140148
O75914	6FD3-A	Serine/threonine-protein kinase PAK 3	-46.3332	-0.3078289149630221
P04049	3OMV-A	C-RAF1	-46.3312	-0.3076427999178558
Q9Y3Q0	3FEC-A	Glutamate carboxypeptidase III	-46.3278	-0.3073264043410723
B4E3L4	6SW3-A	cDNA FLJ57039, highly similar to CREB-binding protein	-46.3256	-0.3071216777913887
Q02224	1T5C-A	Centromeric protein E	-46.3161	-0.3062376313268461
O00571	6CZ5-A	ATP-dependent RNA helicase DDX3X	-46.3112	-0.3057816494661876
Q8N2Q7	5OJ6-A	Neuroligin-1,Neuroligin-1	-46.3101	-0.3056792861913457
M4Q8P8	6P8M-C	Gp120	-46.3071	-0.3054001136235956
Q6GMX8	2QAD-C	anti-HIV-1 antibody 412d light chain	-46.3029	-0.3050092720287455
P06241	1AVZ-C	Proto-oncogene tyrosine-protein kinase Fyn	-46.296	-0.3043671751229199
P53041	3H60-A	Serine/threonine-protein phosphatase 5	-46.2752	-0.3024315786531852
P62826	6TVO-B	GTP-binding nuclear protein Ran	-46.2698	-0.3019290680312347
P41143	6PT3-A	Delta opioid receptor	-46.2568	-0.3007193202376507
Q16719	2HZP-A	Kynureninase	-46.2556	-0.3006076512105509
O14939	6OHS-A	Phospholipase D2	-46.2463	-0.299742216250525
P01011	6HGE-A	ANTICHYMOTRYPSIN	-46.2389	-0.2990535905834082
P62820	3SFV-A	Ras-related protein Rab-1A	-46.2388	-0.2990442848311495
P03950	5EQO-A	Angiogenin	-46.2342	-0.2986162202272662
P03915	5XTC-l	NADH-ubiquinone oxidoreductase chain 5	-46.1983	-0.2952754551665225
Q15645	5WC2-A	Pachytene checkpoint protein 2 homolog	-46.1871	-0.2942332109135882
Q13467	6O39-C	Frizzled-5	-46.1806	-0.2936283370167959
Q12923	1WCH-A	PROTEIN TYROSINE PHOSPHATASE, NON-RECEPTOR TYPE 13	-46.1773	-0.2933212471922711
O96028	6XCG-A	Histone-lysine N-methyltransferase NSD2	-46.1586	-0.2915810715199613
P16109	1G1Q-A	P-SELECTIN	-46.1389	-0.2897478383250684
P80192	4UY9-B	MITOGEN-ACTIVATED PROTEIN KINASE KINASE KINASE 9	-46.1374	-0.2896082520411933
Q05066, Q8N884	6EDB-A	Sex-determining region Y protein,Cyclic GMP-AMP synthase	-46.1226	-0.2882310007069589
O00329	6OCU-A	Phosphatidylinositol 4,5-bisphosphate 3-kinase catalytic subunit delta isoform	-46.1181	-0.2878122418553336
P27694	4LUV-A	Replication protein A 70 kDa DNA-binding subunit	-46.1161	-0.2876261268101672
Q6NS95	5WHJ-L	DX-2507 Fab light chain	-46.1057	-0.2866583285752995
P28472, P31644	5O8F-B	Human GABAA receptor chimera beta3-alpha5,Gamma-aminobutyric acid receptor subunit beta-3,Gamma-aminobutyric acid receptor subunit alpha-5	-46.1015	-0.2862674869804495
P43652	6RQ7-B	Afamin	-46.0875	-0.2849646816642817
Q9BU19	6H0G-C	Zinc finger protein 692	-46.0354	-0.2801163847376871
Q07075	4KXB-A	Glutamyl aminopeptidase	-46.0076	-0.2775293856098681
Q8N8U2	6V2D-A	Chromodomain Y-like protein 2	-46.0017	-0.2769803462266264
Q96R05	6E6K-A	Retinoid-binding protein 7	-45.9781	-0.274784188693658
P17900	2AG9-A	Ganglioside GM2 activator	-45.9735	-0.2743561240897747
P01024	3L3O-A	COMPLEMENT C3 BETA CHAIN	-45.9556	-0.2726903944355315
P10644	5KJX-A	cAMP-dependent protein kinase type I-alpha regulatory subunit	-45.9347	-0.2707454922135388
Q9Y2T5	6LI0-A	Chimera of G-protein coupled receptor 52 and Flavodoxin	-45.9153	-0.2689401762754211
O60895, Q16602	4RWF-A	Maltose transporter subunit, Receptor activity-modifying protein 2, Calcitonin gene-related peptide type 1 receptor fusion protein	-45.9088	-0.2683353023786288
A0A580, A0A5B9	5KSA-D	Bel602 beta TRBV9*01	-45.9047	-0.2679537665360367
Q99895	4H4F-A	Chymotrypsin-C	-45.9037	-0.2678607090134536
P11166	5EQG-A	Solute carrier family 2, facilitated glucose transporter member 1	-45.899	-0.2674233386573116
O94923	6I01-B	D-glucuronyl C5-epimerase	-45.893	-0.2668649935218112
P13051	3FCI-A	Uracil-DNA glycosylase	-45.8849	-0.2661112275888858
D3YTB3	3PL6-D	MBP peptide / T-cell receptor beta chain chimera	-45.8816	-0.2658041377643603
P22607	6PNX-B	Fibroblast growth factor receptor 3	-45.8786	-0.2655249651966101
P49356	1TN6-B	Protein farnesyltransferase beta subunit	-45.8736	-0.2650596775836936
O43447	1QOI-A	SNUCYP-20	-45.8714	-0.2648549510340099
P26641	5JPO-D	Elongation factor 1-gamma	-45.8687	-0.2646036957230343
Q96SW2	6UML-C	Protein cereblon	-45.8653	-0.2642873001462509
Q9Y3R4	2F12-A	Sialidase 2	-45.8508	-0.2629379660687918
P51161	1O1V-A	Gastrotropin	-45.838	-0.2617468297797244
Q9Y6N5	6MP5-A	Sulfide:quinone oxidoreductase, mitochondrial	-45.8293	-0.2609372293332491
P61981	6BYL-D	14-3-3 protein gamma	-45.8147	-0.2595785895035314
P28329	2FY4-A	Choline O-acetyltransferase	-45.7979	-0.25801522312413
Q9UJ71	3P5D-A	C-type lectin domain family 4 member K	-45.7914	-0.2574103492273383
P57735	2OIL-A	Ras-related protein Rab-25	-45.7904	-0.2573172917047545
Q15118	2Q8G-A	[Pyruvate dehydrogenase [lipoamide]] kinase isozyme 1	-45.7853	-0.2568426983395793
P11229	6OIJ-R	Muscarinic acetylcholine receptor M1	-45.7728	-0.2556794793072866
P14410	3LPO-A	Sucrase-isomaltase	-45.7658	-0.255028076649203
Q6UWY2	4Q7Y-A	Serine protease 57	-45.7604	-0.2545255660272525
Q96LA8	5HZM-A	Protein arginine N-methyltransferase 6	-45.742	-0.252813307611718
P23921	5D1Y-A	Ribonucleoside-diphosphate reductase large subunit	-45.7415	-0.2527667788504267
P01721	5IR3-A	PROTEIN (JTO, A VARIABLE DOMAIN FROM LAMBDA-6 TYPE IMMUNOGLOBULIN LIGHT CHAIN)	-45.7413	-0.2527481673459101
O95985	5GVE-A	DNA topoisomerase 3-beta-1	-45.7266	-0.2513802217639337
Q13418	6MIB-A	Integrin-linked protein kinase	-45.7128	-0.2500960279522832
Q14781	5EPK-A	Chromobox protein homolog 2 (isoform 2)	-45.7124	-0.2500588049432499
P01375	2AZ5-D	Tumor necrosis factor	-45.7119	-0.250012276181958
P16591	6KC4-A	Tyrosine-protein kinase Fer	-45.7045	-0.2493236505148412
P06756	4O02-A	Integrin alpha-V	-45.7006	-0.2489607261767658
P62330	6BBQ-A	ADP-RIBOSYLATION FACTOR 6	-45.7001	-0.2489141974154738
Q96C45	6U5L-A	Serine/threonine-protein kinase ULK4	-45.6955	-0.2484861328115906
P52292	4WV6-A	Importin subunit alpha-1	-45.6888	-0.2478626474102816
P26010	3V4P-B	Integrin beta-7	-45.6878	-0.2477695898876984
Q09028	4PC0-A	Histone-binding protein RBBP4	-45.6712	-0.2462248350128137
P54687	2ABJ-A	branched chain aminotransferase 1, cytosolic	-45.6552	-0.2447359146514795
P62136	3EGH-A	Serine/threonine-protein phosphatase PP1-alpha catalytic subunit	-45.6516	-0.2444009075701794
O94762	5LB5-A	ATP-dependent DNA helicase Q5	-45.6416	-0.2434703323443449
P01127	4HQU-A	Platelet-derived growth factor subunit B	-45.6376	-0.2430981022540116
Q8TC59	3O7X-A	Piwi-like protein 2	-45.6136	-0.2408647217120099
P16581	1ESL-A	HUMAN E-SELECTIN	-45.5998	-0.2395805279003594
P68363	6QUS-X	Tubulin alpha-1B chain	-45.5936	-0.2390035712603424
Q15475	4EGC-A	Maltose-binding periplasmic protein, Homeobox protein SIX1 chimera	-45.582	-0.2379241039983748
Q6PJF2	3EYO-A	8f9 Fab	-45.579	-0.2376449314306247
Q08257	1YB5-B	Quinone oxidoreductase	-45.5671	-0.2365375469118825
P30414	2HE9-A	NK-tumor recognition protein	-45.5626	-0.2361187880602572
Q9HBA0	4DX1-A	Transient receptor potential cation channel subfamily V member 4	-45.5437	-0.2343600008834308
P07306	5JPV-A	Asialoglycoprotein receptor 1	-45.5338	-0.233438731409855
Q96I25	5LSO-A	Splicing factor 45	-45.5176	-0.2319311995440042
Q96J94	3O3I-X	Piwi-like protein 1	-45.5121	-0.2314193831697951
P60484	5BZX-A	Phosphatidylinositol 3,4,5-trisphosphate 3-phosphatase and dual-specificity protein phosphatase PTEN	-45.5091	-0.2311402106020449
H0XPX6	5N74-B	Microtubule-associated protein RP/EB family member 1	-45.4988	-0.2301817181194365
P04183	1XBT-D	THYMIDINE KINASE	-45.4986	-0.2301631066149198
P63092, P63096	6PB0-A	Guanine nucleotide-binding protein G(s) subunit alpha isoforms short,Guanine nucleotide-binding protein G(i) subunit alpha-1,Guanine nucleotide-binding protein G(s) subunit alpha isoforms short	-45.4789	-0.2283298734200269
Q8N136	5NNZ-A	Dynein assembly factor with WDR repeat domains 1	-45.4675	-0.227269017662576
Q96DE0	3COU-A	Nucleoside diphosphate-linked moiety X motif 16	-45.4632	-0.2268688703154673
P32119	5B8B-F	Peroxiredoxin-2	-45.4605	-0.2266176150044924
Q9UQ80	3J2I-A	Proliferation-associated protein 2G4	-45.4586	-0.2264408057115834
Q8IX04	3DL2-B	UBIQUITIN-CONJUGATING ENZYME E2-LIKE ISOFORM A	-45.4425	-0.2249425795979912
P55196	2AIN-A	Afadin	-45.4403	-0.2247378530483075
Q13535	5YZ0-A	Serine/threonine-protein kinase ATR	-45.4308	-0.223853806583765
Q96H15	5F7H-B	T-cell immunoglobulin and mucin domain-containing protein 4	-45.4111	-0.2220205733888721
P09238	1Q3A-A	Stromelysin-2	-45.4106	-0.2219740446275808
S6B2B6	5W6G-H	10-1074 Fab Heavy Chain	-45.3991	-0.2209038831178713
P24468	3CJW-A	COUP transcription factor 2	-45.3897	-0.2200291424055874
P30046	4Q3F-A	D-dopachrome decarboxylase	-45.3792	-0.2190520384184617
P06870	1SPJ-A	Kallikrein 1	-45.3737	-0.2185402220442532
P12643	2QJ9-A	bone morphogenetic protein 2	-45.3385	-0.215264597249318
O14641	3CBZ-A	Dishevelled-2	-45.3274	-0.2142316587486417
Q0KKI6	5VZX-L	Crenezumab Fab light chain	-45.3134	-0.2129288534324746
Q99549	6V2S-A	M-phase phosphoprotein 8	-45.3133	-0.2129195476802159
P55263	2I6B-A	Adenosine kinase	-45.3113	-0.2127334326350496
K7N5N2	3PQY-D	T cell receptor alpha variable 21-DV12,T-cell receptor, sp3.4 alpha chain	-45.2973	-0.2114306273188818
O00255	4OG5-A	Menin	-45.2904	-0.2107885304130562
Q05BQ5	4C5I-A	MBT DOMAIN-CONTAINING PROTEIN 1	-45.2873	-0.210500052093048
P00156	5XTE-V	Cytochrome b	-45.2746	-0.2093182215562386
P68431	5C3I-J	Histone H3.1	-45.2649	-0.2084155635871795
P26447	3M0W-C	Protein S100-A4	-45.2484	-0.2068801144645534
Q16611	5VX0-C	Bcl-2 homologous antagonist/killer	-45.241	-0.2061914887974365
P15169	2NSM-A	Carboxypeptidase N catalytic chain	-45.2339	-0.2055307803870943
Q04756	1YC0-A	Hepatocyte growth factor activator	-45.227	-0.2048886834812687
P52630	6UX2-A	Signal transducer and activator of transcription 2	-45.2263	-0.2048235432154608
O76083	3DYQ-B	High affinity cGMP-specific 3',5'-cyclic phosphodiesterase 9A	-45.2152	-0.2037906047147852
P01138	5JZ7-A	Beta-nerve growth factor	-45.2102	-0.203325317101868
P23246	6NCQ-A	Splicing factor, proline- and glutamine-rich	-45.1907	-0.2015106954114917
P06746	7ICQ-A	PROTEIN (DNA POLYMERASE BETA (E.C.2.7.7.7))	-45.1882	-0.2012780516050334
P33176	1MKJ-A	Kinesin-like protein	-45.1842	-0.2009058215146993
P13612	3V4V-A	Integrin alpha-4	-45.1786	-0.2003846993882329
P08922	3ZBF-A	PROTO-ONCOGENE TYROSINE-PROTEIN KINASE ROS	-45.1769	-0.2002265015998411
P28562	6D67-A	Maltose-binding periplasmic protein,Dual specificity protein phosphatase 1	-45.1762	-0.2001613613340326
P10321	6JTO-A	HLA class I histocompatibility antigen, Cw-6 alpha chain	-45.1665	-0.1992587033649734
O43776	5XIX-D	Asparagine--tRNA ligase, cytoplasmic	-45.1577	-0.1984397971662395
P04632	5D69-B	Calpain small subunit 1	-45.1534	-0.1980396498191308
Q96SW2-2	6BN8-B	Protein cereblon	-45.1526	-0.1979652038010642
Q6P589	3F4M-A	Tumor necrosis factor, alpha-induced protein 8-like protein 2	-45.1478	-0.1975185276926637
P35367	3RZE-A	Histamine H1 receptor, Lysozyme chimera	-45.1384	-0.1966437869803798
Q2TAZ0, Q5MNZ6	6KLR-A	chimera ATG2A and WIPI3	-45.1241	-0.1953130644074373
Q13614	1M7R-B	Myotubularin-related protein 2	-45.1226	-0.1951734781235622
P01619	4OB5-L	4E10 antibody germline precursor 7 light chain Fv	-45.1189	-0.1948291652900035
O75815	3T6A-A	Breast cancer anti-estrogen resistance protein 3	-45.1085	-0.1938613670551364
Q8WXH5	2IZV-A	SUPPRESSOR OF CYTOKINE SIGNALING 4	-45.1069	-0.1937124750190033
P09972	1XFB-D	Aldolase C	-45.1018	-0.1932378816538275
P20062	5NRP-A	Transcobalamin-2	-45.084	-0.1915814577518436
P14867	6I53-D	Gamma-aminobutyric acid receptor subunit alpha-1,Gamma-aminobutyric acid receptor subunit alpha-1	-45.0813	-0.191330202440868
P60880	3ZUR-A	BOTULINUM NEUROTOXIN TYPE A, SYNAPTOSOMAL-ASSOCIATED PROTEIN	-45.07	-0.1902786524356757
P17252	3IW4-A	Protein kinase C alpha type	-45.0451	-0.187961520123349
P11766	3QJ5-A	Alcohol dehydrogenase class III chi chain	-45.0308	-0.1866307975504065
Q9UMR7	5B1W-A	C-type lectin domain family 4 member A	-45.0295	-0.186509822771048
P51649	2W8P-A	SUCCINIC SEMIALDEHYDE DEHYDROGENASE MITOCHONDRIAL	-45.0291	-0.1864725997620148
O00154	2QQ2-C	Cytosolic acyl coenzyme A thioester hydrolase	-45.0196	-0.1855885532974723
P51512	1RM8-A	Matrix metalloproteinase-16	-45.0189	-0.1855234130316644
P10619	4CI9-A	HUMAN PROTECTIVE PROTEIN	-45.0127	-0.1849464563916473
O43704		Sulfotransferase family cytosolic 1B member 1	-45.0025	-0.1839972696612962
P00734, P07204	5TO3-B	Prothrombin,Thrombomodulin	-45.0023	-0.1839786581567796
Q02195	1QQL-A	FIBROBLAST GROWTH FACTOR 7/1 CHIMERA	-44.9991	-0.1836808740845127
P35247	4E52-B	Pulmonary surfactant-associated protein D	-44.9795	-0.1818569466418785
P02452	5K31-D	Collagen alpha-1(I) chain	-44.9697	-0.1809449829205613
P47989	2CKJ-A	Xanthine dehydrogenase/oxidase	-44.9567	-0.1797352351269767
Q8WTT0	4ZET-A	C-type lectin domain family 4 member C	-44.9458	-0.1787209081308177
P20160	1AE5-A	HEPARIN-BINDING PROTEIN	-44.937	-0.1779020019320837
Q8TDQ0	5F71-A	Hepatitis A virus cellular receptor 2	-44.9232	-0.1766178081204332
P52732, Q15691	5JV3-B	Chimera protein of Kinesin-like protein KIF11 and Microtubule-associated protein RP/EB family member 1	-44.8956	-0.1740494204971315
P15153	2W2X-A	RAS-RELATED C3 BOTULINUM TOXIN SUBSTRATE 2	-44.8922	-0.173733024920348
Q8N1Q1	3CZV-A	Carbonic anhydrase 13	-44.8825	-0.1728303669512889
Q9Y617	3E77-B	Phosphoserine aminotransferase	-44.8782	-0.1724302196041802
P0DMV8	3A8Y-A	Heat shock 70kDa protein 1A variant	-44.8774	-0.1723557735861137
P06858	6OB0-A	Lipoprotein lipase	-44.8752	-0.17215104703643
O75970	2OPG-A	Multiple PDZ domain protein	-44.8645	-0.1711553315447877
Q5JRX3	4NGE-A	Presequence protease, mitochondrial	-44.8437	-0.1692197350750529
O43435	4A04-A	T-BOX TRANSCRIPTION FACTOR TBX1	-44.8418	-0.1690429257821445
P15822	1BBO-A	HUMAN ENHANCER-BINDING PROTEIN MBP-1	-44.8346	-0.1683729116195443
Q8WVM7	5QSY-A	Cohesin subunit SA-1	-44.8167	-0.1667071819653011
P0CG29	4MPF-A	Glutathione S-transferase theta-2	-44.8074	-0.1658417470052759
Q9BUB5	2HW6-A	MAP kinase interacting serine/threonine kinase 1	-44.805	-0.1656184089510756
O75191	4BC5-A	XYLULOSE KINASE	-44.7998	-0.1651345098336417
O60603	6NIG-B	Toll-like receptor 2,Variable lymphocyte receptor B	-44.789	-0.1641294885897414
P01871	2AGJ-H	HEAVY CHAIN OF IG	-44.7879	-0.1640271253148996
P25929	5ZBQ-A	Neuropeptide Y receptor type 1,T4 Lysozyme	-44.7854	-0.1637944815084413
Q16854	2OCP-B	Deoxyguanosine kinase	-44.7785	-0.1631523846026157
P51151	1WMS-A	Ras-related protein Rab-9A	-44.7778	-0.1630872443368071
Q6P5S8	2NY4-C	ANTIBODY 17B, LIGHT CHAIN	-44.77	-0.162361395660657
Q6GMX6	1BEY-H	ABT-007 FAB FRAGMENT	-44.7698	-0.1623427841561397
P28070	5T0H-T	Proteasome subunit beta type-4	-44.7527	-0.1607515005199637
Q9HBL8	3DXF-A	HSCARG protein	-44.7515	-0.1606398314928639
P11836	6VJA-C	B-lymphocyte antigen CD20	-44.7417	-0.1597278677715468
O95243	4E9G-A	Methyl-CpG-binding domain protein 4	-44.7296	-0.1586018717482873
Q9Y5W9	4IKB-A	Sorting nexin-11	-44.7279	-0.1584436739598956
P0C1S8	5VDK-A	Wee1-like protein kinase 2	-44.726	-0.1582668646669872
Q9UIQ6	4PJ6-A	Leucyl-cystinyl aminopeptidase	-44.7062	-0.1564243257198363
Q9NUW8	6MZ0-A	Tyrosyl-DNA phosphodiesterase 1	-44.7031	-0.1561358473998274
P35658	5DIS-D	Maltose-binding periplasmic protein,Nuclear pore complex protein Nup214	-44.6983	-0.1556891712914275
Q07812	4ZII-A	Apoptosis regulator BAX	-44.6961	-0.1554844447417438
P0DOY3	4O5L-L	Fab F045-092 light chain	-44.694	-0.1552890239443188
Q9NQ88	3DCY-A	REGULATOR PROTEIN	-44.6849	-0.1544422004888096
Q9Y255	6I3V-B	PRELI domain-containing protein 1, mitochondrial	-44.6736	-0.1533906504836173
P48061	2N55-A	Stromal cell-derived factor 1	-44.6726	-0.1532975929610341
Q58EU4	1NGZ-A	Germline Metal Chelatase Catalytic Antibody, Light chain	-44.6484	-0.1510456009145159
P43378	4GE5-A	Tyrosine-protein phosphatase non-receptor type 9	-44.6446	-0.1506919823286985
O95255	6BZS-A	Multidrug resistance-associated protein 6	-44.6424	-0.1504872557790155
O75581	5AIR-A	Low-density lipoprotein receptor-related protein 6,Glycogen synthase kinase-3 beta	-44.6383	-0.1501057199364235
P24864	5L2W-B	G1/S-SPECIFIC CYCLIN E1	-44.6357	-0.1498637703777066
Q92600	4CT7-B	CELL DIFFERENTIATION PROTEIN RCD1 HOMOLOG	-44.6349	-0.14978932435964
Q14654	6C3O-D	ATP-sensitive inward rectifier potassium channel 11	-44.6309	-0.149417094269306
P41208	2K2I-A	Centrin-2	-44.6294	-0.1492775079854309
P36980	3ZD1-A	COMPLEMENT FACTOR H-RELATED PROTEIN 2	-44.6253	-0.1488959721428395
Q9BY41	3EZP-A	Histone deacetylase 8	-44.6049	-0.146997598682138
P07355	2HYW-A	Annexin A2	-44.6048	-0.1469882929298794
P07998	2E0M-A	Ribonuclease pancreatic	-44.5974	-0.1462996672627625
P13236	2FFK-B	Small inducible cytokine A4	-44.5915	-0.1457506278795207
P12821	4APH-A	ANGIOTENSIN-CONVERTING ENZYME	-44.5908	-0.1456854876137122
Q5EFE5	6UMX-H	GL29H4-16 Fab Heavy Chain,GL29H4-16 Fab Heavy Chain	-44.5872	-0.1453504805324121
P49642	4MHQ-A	DNA primase small subunit	-44.5846	-0.1451085309736952
P49450	3AN2-A	Histone H3-like centromeric protein A	-44.5385	-0.1408185791826003
P61006	4LHX-A	Ras-related protein Rab-8A	-44.5243	-0.1394971623619159
Q9UBX1	1M6D-B	Cathepsin F	-44.5176	-0.1388736769606076
Q12852	5VO1-A	Mitogen-activated protein kinase kinase kinase 12	-44.5132	-0.1384642238612403
O15217	3IK7-B	Glutathione S-transferase A4	-44.5054	-0.1377383751850901
P01344	5L3N-A	Insulin-like growth factor II	-44.5017	-0.1373940623515314
Q96HS1	5MUF-A	Serine/threonine-protein phosphatase PGAM5, mitochondrial	-44.4947	-0.1367426596934478
O15550	3AVS-A	Lysine-specific demethylase 6A	-44.494	-0.1366775194276392
P35240	6CDS-A	Merlin	-44.4922	-0.1365100158869888
Q71DI3	5BO0-A	Histone H3.2	-44.4817	-0.1355329118998632
P01106	6E16-A	Transcription initiation factor TFIID subunit 1,Myc proto-oncogene protein,TATA-box-binding protein	-44.4801	-0.13538401986373
Q8N5Y8	6HXR-B	Mono [ADP-ribose] polymerase PARP16	-44.4795	-0.1353281853501801
Q92506	2PD6-D	Estradiol 17-beta-dehydrogenase 8	-44.4689	-0.1343417756107958
O00764		Pyridoxal kinase	-44.4613	-0.1336345384391623
P46976	3Q4S-A	Glycogenin-1	-44.4564	-0.1331785565785037
Q13011		DELTA(3,5)-DELTA(2,4)-DIENOYL-COA ISOMERASE	-44.4437	-0.1319967260416944
P12277	3B6R-A	Creatine kinase B-type	-44.4364	-0.1313174061268355
Q16881	2CFY-B	Thioredoxin reductase 1, cytoplasmic	-44.4361	-0.1312894888700609
Q9NSI6	3Q2E-A	Bromodomain and WD repeat-containing protein 1	-44.4358	-0.1312615716132856
Q99497	6AFB-A	Protein/nucleic acid deglycase DJ-1	-44.4349	-0.1311778198429604
Q04724	1GXR-B	TRANSDUCIN-LIKE ENHANCER PROTEIN 1	-44.432	-0.1309079530274689
P17931	6I76-A	Galectin-3	-44.4303	-0.1307497552390771
Q96JA3	5KDI-A	Pleckstrin homology domain-containing family A member 8	-44.4225	-0.1300239065629263
Q15910	4MI0-A	Histone-lysine N-methyltransferase EZH2	-44.416	-0.129419032666134
P54652	5FPE-A	Heat shock-related 70 kDa protein 2	-44.4077	-0.128646655228692
Q07011	6MI2-C	Tumor necrosis factor receptor superfamily member 9	-44.3885	-0.126859950795091
Q9Y468	2RHX-A	Lethal(3)malignant brain tumor-like protein	-44.378	-0.1258828468079653
Q9UKU7		Acyl-CoA dehydrogenase family member 8, mitochondrial	-44.3732	-0.1254361706995647
O75164	5FY8-A	LYSINE-SPECIFIC DEMETHYLASE 4A	-44.3675	-0.1249057428208395
Q8IZX4	3HMH-A	Transcription initiation factor TFIID subunit 1-like	-44.3661	-0.1247754622892231
P07355, Q96QZ7	6TWY-A	Membrane-associated guanylate kinase, WW and PDZ domain-containing protein 1,Annexin A2	-44.3535	-0.1236029375046717
O14684	5T37-A	Prostaglandin E synthase	-44.3439	-0.1227095852878712
P12883	4DB1-A	Myosin-7,Green fluorescent protein	-44.3374	-0.1221047113910796
Q15109	3O3U-N	Maltose-binding periplasmic protein, Advanced glycosylation end product-specific receptor	-44.3364	-0.1220116538684957
Q14832	3SM9-A	Metabotropic glutamate receptor 3	-44.328	-0.1212299706787957
O43674	5XTC-a	NADH dehydrogenase [ubiquinone] 1 beta subcomplex subunit 5, mitochondrial	-44.3271	-0.1211462189084705
P60033	5TCX-A	CD81 antigen	-44.3266	-0.1210996901471786
P04156	4DGI-A	Major prion protein	-44.3177	-0.1202714781961866
P49675	3P0L-A	Steroidogenic acute regulatory protein, mitochondrial	-44.3131	-0.1198434135923027
P30153	1B3U-A	Serine/threonine-protein phosphatase 2A 65 kDa regulatory subunit A alpha isoform	-44.3081	-0.1193781259793861
P10997	3G7W-A	Maltose-binding periplasmic protein, Islet amyloid polypeptide fusion protein	-44.2711	-0.1159349976437999
Q9H0U4	5O74-B	Ras-related protein Rab-1B	-44.2692	-0.1157581883508915
O14649	6RV4-A	Potassium channel subfamily K member 3	-44.267	-0.1155534618012085
Q9HAN9	1KKU-A	NICOTINAMIDE MONONUCLEOTIDE ADENYLYL TRANSFERASE	-44.253	-0.1142506564850407
Q86TI2	6EOR-B	Dipeptidyl peptidase 9	-44.2392	-0.1129664626733895
P13631	1FD0-A	RETINOIC ACID RECEPTOR GAMMA-2	-44.2265	-0.1117846321365808
P08183	6QEX-A	Multidrug resistance protein 1	-44.2262	-0.1117567148798055
Q58F21	5VBR-A	Bromodomain testis-specific protein	-44.2055	-0.1098304241623294
P43146	5X83-B	Netrin receptor DCC	-44.1983	-0.1091604099997292
O75084	5URV-A	Frizzled-7	-44.1945	-0.1088067914139118
Q6PJG0	1LHZ-A	IMMUNOGLOBULIN LAMBDA LIGHT CHAIN	-44.1937	-0.1087323453958452
Q5VTE6	6RVZ-A	Protein angel homolog 2	-44.1777	-0.107243425034511
Q9Y689		ADP-ribosylation factor-like protein 5A	-44.1607	-0.105661447150593
O60259	5MS3-A	Kallikrein-8	-44.1505	-0.1047122604202426
Q96LB8	2EAX-A	Peptidoglycan recognition protein-I-beta	-44.1329	-0.1030744480227747
Q16769	2AFU-A	Glutaminyl-peptide cyclotransferase	-44.1296	-0.1027673581982498
Q6P4G7	4L9L-A	Human MAIT TCR alpha chain	-44.109	-0.1008503732330317
Q9NR30	6L5L-A	Nucleolar RNA helicase 2	-44.105	-0.1004781431426977
P10109	3NA0-C	Adrenodoxin	-44.1046	-0.1004409201336644
A0A0B4J2H0	5CBE-A	3b4 heavy chain	-44.0944	-0.099491733403314
P09382	6F83-A	Galectin-1	-44.0891	-0.0989985285336221
P20151	4NFF-A	Kallikrein-2	-44.0851	-0.0986262984432881
P05019	4XSS-B	INSULIN-LIKE GROWTH FACTOR I	-44.0758	-0.0977608634832629
P22681	1B47-A	E3 ubiquitin-protein ligase CBL	-44.0598	-0.0962719431219287
O75832	1QYM-A	26S proteasome non-ATPase regulatory subunit 10	-44.0523	-0.0955740117025532
P43403	1U59-A	Tyrosine-protein kinase ZAP-70	-44.0462	-0.0950063608147941
P30307	3OP3-A	M-phase inducer phosphatase 3	-44.0323	-0.093712861250885
Q96HN2	3GVP-A	Adenosylhomocysteinase 3	-44.0312	-0.0936104979760431
Q14807	6NJE-A	Kinesin-like protein KIF22	-44.0252	-0.0930521528405427
P84243	6A5O-a	Histone H3.3	-44.0143	-0.0920378258443838
P08173	6KP6-A	Muscarinic acetylcholine receptor M4,GlgA glycogen synthase,Muscarinic acetylcholine receptor M4	-43.9917	-0.0899347258339993
Q12884	1Z68-B	fibroblast activation protein, alpha subunit	-43.9671	-0.0876455107784478
Q96LB9	1SK3-A	Peptidoglycan recognition protein I-alpha	-43.9542	-0.0864450687371218
P15289	1N2L-A	ARYLSULFATASE A	-43.9219	-0.0834393107576781
Q7Z3Y4	1AXS-L	Fab33 light chain	-43.9216	-0.0834113935009028
P20036	4P4K-A	HLA class II histocompatibility antigen, DP alpha 1 chain	-43.8979	-0.0812059302156765
P02679	1RF0-C	Fibrinogen, gamma polypeptide	-43.8955	-0.0809825921614762
P22557	5QR6-B	5-aminolevulinate synthase, erythroid-specific, mitochondrial	-43.8902	-0.0804893872917844
O00762	1I7K-A	UBIQUITIN-CONJUGATING ENZYME E2 H10	-43.8812	-0.0796518695885338
P62277	6G5I-N	40S ribosomal protein S13	-43.842	-0.0760040147032645
P07327	1HSO-A	Alcohol dehydrogenase alpha chain	-43.84	-0.0758178996580982
Q16790	5FL6-A	CARBONIC ANHYDRASE IX	-43.8366	-0.075501504081314
P01111	3CON-A	GTPase NRas	-43.8323	-0.0751013567342054
Q92830	1F68-A	Histone acetyltransferase KAT2A	-43.8294	-0.0748314899187138
P07948	3A4O-X	Tyrosine-protein kinase Lyn	-43.8222	-0.0741614757561136
Q9GZX7	5JJ4-C	Maltose-binding periplasmic protein,Single-stranded DNA cytosine deaminase	-43.8149	-0.0734821558412547
Q13075	2VM5-A	BACULOVIRAL IAP REPEAT-CONTAINING PROTEIN 1	-43.8141	-0.0734077098231882
P52564	3FME-A	Dual specificity mitogen-activated protein kinase kinase 6	-43.8125	-0.0732588177870544
Q15831	2WTK-F	SERINE/THREONINE-PROTEIN KINASE 11	-43.7931	-0.0714535018489368
P61201	6A73-A	COP9 signalosome complex subunit 2,Endolysin	-43.7734	-0.0696202686540438
O00478	6J0L-A	Butyrophilin subfamily 3 member A3	-43.7709	-0.0693876248475849
Q7Z4H3	4L7E-B	HD domain-containing protein 2	-43.7603	-0.0684012151082012
P54577	5THH-A	Tyrosine--tRNA ligase, cytoplasmic	-43.7482	-0.0672752190849418
Q14498	6SJ7-C	RNA binding protein 39	-43.7416	-0.0666610394358915
P10153	2BZZ-A	EOSINOPHIL-DERIVED NEUROTOXIN	-43.7368	-0.0662143633274915
Q9HBH1	3G5P-C	Peptide deformylase, mitochondrial	-43.7203	-0.0646789142048654
P51692	6MBZ-A	Signal transducer and activator of transcription 5B	-43.7179	-0.0644555761506651
Q8NBK3	2AIJ-X	C-alpha-formyglycine-generating enzyme	-43.7163	-0.0643066841145314
Q15119	4MP7-A	[Pyruvate dehydrogenase [lipoamide]] kinase isozyme 2, mitochondrial	-43.7153	-0.0642136265919482
Q9Y4E8	6GHA-A	Ubiquitin carboxyl-terminal hydrolase 15	-43.7118	-0.0638879252629061
P42226	4Y5W-C	Signal transducer and activator of transcription 6	-43.7051	-0.0632644398615978
K7N5M3	5E6I-G	Protein Trav11,Va14Ja18/Vb8.2,Human nkt tcr alpha chain	-43.6825	-0.0611613398512126
O60573	5NVL-A	EUKARYOTIC TRANSLATION INITIATION FACTOR 4E TYPE 2	-43.6804	-0.0609659190537876
Q8TD43	5WP6-D	Transient receptor potential cation channel subfamily M member 4	-43.6566	-0.0587511500163027
P11712	5X24-A	Cytochrome P450 2C9	-43.6528	-0.0583975314304859
P22004	2R52-B	Bone morphogenetic protein 6	-43.6525	-0.0583696141737113
P11474	3D24-C	Steroid hormone receptor ERR1	-43.6478	-0.0579322438175687
P54274	5WIR-B	Telomeric repeat-binding factor 1	-43.6469	-0.0578484920472442
P11310		Acyl-CoA dehydrogenase, medium-chain specific, mitochondrial	-43.6445	-0.0576251539930439
Q9GZU1	5WJ5-B	Mucolipin-1	-43.6285	-0.0561362336317097
O95445	2WEX-A	APOLIPOPROTEIN M	-43.62	-0.0553452446897504
Q9UBG0	5E4L-A	C-type mannose receptor 2	-43.606	-0.0540424393735832
Q9NSY1	5I3R-A	BMP-2-inducible protein kinase	-43.5824	-0.0518462818406149
P15309	1CVI-B	PROTEIN (ACID PHOSPHATASE)	-43.5626	-0.0500037428934639
P01042	4ECC-A	chimeric protein between GSHKT10 and domain 5 of kininogen-1	-43.5584	-0.0496129012986133
Q9Y265	6QI8-B	RuvB-like 1	-43.5583	-0.0496035955463553
Q92905	4D10-M	COP9 SIGNALOSOME COMPLEX SUBUNIT 5	-43.5524	-0.0490545561631129
P20138	6D4A-A	Myeloid cell surface antigen CD33	-43.5455	-0.0484124592572873
P55085	5NDZ-A	Lysozyme,Proteinase-activated receptor 2,Soluble cytochrome b562,Proteinase-activated receptor 2	-43.5283	-0.0468118698688533
Q96CD2	1QZU-A	hypothetical protein MDS018	-43.518	-0.0458533773862442
P53582	4U6Z-A	Methionine aminopeptidase 1	-43.4682	-0.0412191127615913
P23471	3JXF-A	Receptor-type tyrosine-protein phosphatase zeta	-43.467	-0.0411074437344908
Q9Y5X4	4LOG-A	Maltose ABC transporter periplasmic protein and NR2E3 protein chimeric construct	-43.4612	-0.040567710103507
P01834	3RU8-L	Antibody Fab 8ANC195 light chain	-43.4596	-0.0404188180673739
P12532	1QK1-E	CREATINE KINASE, UBIQUITOUS MITOCHONDRIAL	-43.4468	-0.0392276817783066
P55899	6ILM-E	IgG receptor FcRn large subunit p51	-43.4401	-0.0386041963769976
P35998	5GJQ-H	26S protease regulatory subunit 7	-43.4228	-0.036994301236305
Q6P6C2	4NRM-A	RNA demethylase ALKBH5	-43.4171	-0.0364638733575792
P30626	4UPG-A	Sorcin	-43.4137	-0.0361474777807957
O14786	6FMF-A	Neuropilin-1	-43.4134	-0.0361195605240211
Q9Y3E1	6IIS-A	Hepatoma-derived growth factor-related protein 3	-43.4106	-0.0358589994607875
Q99832	6NR8-G	T-complex protein 1 subunit eta	-43.4016	-0.0350214817575369
P09668	6CZS-A	Pro-cathepsin H	-43.3887	-0.033821039716211
Q6UX04	5Z58-z	Peptidyl-prolyl cis-trans isomerase CWC27 homolog	-43.3854	-0.0335139498916855
P19174	4FBN-A	1-phosphatidylinositol 4,5-bisphosphate phosphodiesterase gamma-1	-43.3848	-0.0334581153781356
P22695		Cytochrome b-c1 complex subunit 2, mitochondrial	-43.3813	-0.0331324140490941
P30086	2QYQ-A	PHOSPHATIDYLETHANOLAMINE BINDING PROTEIN	-43.3754	-0.0325833746658517
P31321	4DIN-B	cAMP-dependent protein kinase type I-beta regulatory subunit	-43.3666	-0.0317644684671177
Q9HC52	5EQ0-A	Chromobox protein homolog 8	-43.3455	-0.0298009547406083
Q16827	2GJT-A	Receptor-type tyrosine-protein phosphatase O	-43.3384	-0.0291402463302661
Q9BQ65	6D2Z-A	U6 snRNA phosphodiesterase	-43.3379	-0.0290937175689742
P68106	4IQ2-A	Peptidyl-prolyl cis-trans isomerase FKBP1B	-43.3344	-0.0287680162399327
P35236	1ZC0-A	Tyrosine-protein phosphatase non-receptor type 7	-43.3284	-0.0282096711044323
Q9Y6R0	3F0W-A	Numb-like protein	-43.3283	-0.0282003653521737
Q14149	6O1E-A	MORC family CW-type zinc finger protein 3	-43.3145	-0.0269161715405231
Q6VAB6	5KKR-B	Kinase suppressor of Ras 2	-43.3093	-0.0264322724230893
A6NHC0, P17655	2NQA-A	Calpain-8	-43.2936	-0.0249712693185297
P15735	2Y7J-B	PHOSPHORYLASE B KINASE GAMMA CATALYTIC CHAIN, TESTIS/LIVER ISOFORM	-43.2931	-0.0249247405572385
A0A0K0K1A5	5E9D-E	A6-TCR Vbeta	-43.2898	-0.024617650732713
Q16850	6Q2T-A	Lanosterol 14-alpha demethylase	-43.2609	-0.0219282883300528
Q06481	5TPT-A	Amyloid-like protein 2	-43.253	-0.021193133901644
Q9NP10	2DSQ-I	Insulin-like growth factor IB	-43.2517	-0.0210721591222856
P07477	1TRN-B	Trypsin-1	-43.2403	-0.0200113033648347
P30281		CCND3 protein	-43.2388	-0.0198717170809596
Q13563	6T9O-D	Polycystin-2	-43.2241	-0.0185037714989839
P25054	3AU3-A	Adenomatous polyposis coli protein	-43.2211	-0.0182245989312337
P14868	4J15-A	Aspartate--tRNA ligase, cytoplasmic	-43.2018	-0.016428588745374
P41182, Q13105	4U2M-A	Zinc finger and BTB domain-containing protein 17,B-cell lymphoma 6 protein	-43.1915	-0.0154700962627649
P11142	4H5V-A	HEAT SHOCK COGNATE 71 KDA PROTEIN	-43.191	-0.0154235675014737
P17693	6K60-A	HLA class I histocompatibility antigen, alpha chain G	-43.1691	-0.0133856077568971
Q9NRN7	2CG5-A	L-AMINOADIPATE-SEMIALDEHYDE DEHYDROGENASE-PHOSPHOPANTETHEINYL TRANSFERASE	-43.1561	-0.0121758599633131
Q86SF2	6IWR-B	N-acetylgalactosaminyltransferase 7	-43.1444	-0.0110870869490869
Q99873	6NT2-D	Protein arginine N-methyltransferase 1	-43.1114	-0.0080161887038354
P00751	2XWB-F	Complement factor B	-43.1113	-0.0080068829515767
P63096	2IK8-A	Guanine nucleotide-binding protein G(i), alpha-1 subunit	-43.089	-0.0059317001979668
Q13507	5ZBG-A	Short transient receptor potential channel 3	-43.0766	-0.0047777869179328
P46934	4BE8-A	E3 UBIQUITIN-PROTEIN LIGASE NEDD4	-43.075	-0.0046288948817997
Q13501	6MIU-A	Sequestosome-1, Arg-Glu peptide chimera	-43.0721	-0.0043590280663075
Q9BQ50	1Y97-A	Three prime repair exonuclease 2	-43.0655	-0.0037448484172572
O95139	5XTC-b	NADH dehydrogenase [ubiquinone] 1 beta subcomplex subunit 6	-43.0486	-0.0021721762855978
P51668	2YHO-B	Ubiquitin-conjugating enzyme E2 D1	-43.0207	0.0004241285944791
Q08174	6VFP-A	Protocadherin-1	-43.0167	0.0007963586848125
Q7Z434	2VGQ-A	Sugar ABC transporter substrate-binding protein,Mitochondrial antiviral-signaling protein	-43.0139	0.0010569197480461
O95057	2GF0-A	GTP-binding protein Di-Ras1	-43.0084	0.0015687361222545
Q99259		Glutamate decarboxylase 1	-43.0014	0.0022201387803388
A0FGR8	4NPK-A	Extended synaptotagmin-2	-42.9976	0.0025737573661555
Q9BRJ7	3KVH-A	Protein syndesmos	-42.9744	0.0047326918900899
P31151	2WOR-A	PROTEIN S100-A7	-42.9681	0.0053189542823656
P11021	3LDO-A	Endoplasmic reticulum chaperone BiP	-42.943	0.007654698099209
P06681	2I6Q-A	Complement C2a fragment	-42.9426	0.0076919211082423
Q9Y259	2IG7-B	Choline/ethanolamine kinase	-42.9344	0.0084549927934264
Q9Y5W9, Q9Y5X0	6KOK-A	Sorting nexin-11,Uncharacterized protein SNX10	-42.9329	0.0085945790773015
Q14332	6C0B-B	Frizzled-2	-42.931	0.0087713883702098
P51617	6BFN-A	Interleukin-1 receptor-associated kinase 1	-42.9071	0.0109954631599528
P17655	1KFU-L	M-CALPAIN LARGE SUBUNIT	-42.8999	0.011665477322553
P40394	1AGN-B	ALCOHOL DEHYDROGENASE CLASS IV SIGMA CHAIN	-42.8959	0.0120377074128871
Q99952	2OC3-A	Tyrosine-protein phosphatase non-receptor type 18	-42.8873	0.0128380021071037
Q6PIL8	5UG0-C	2897 light chain	-42.8778	0.0137220485716462
Q9Y251	5L9Z-A	Heparanase	-42.8751	0.0139733038826212
Q71U36	5JCO-B	Tubulin alpha-1A chain	-42.872	0.01426178220263
Q6ZUM4	3PP2-A	Rho GTPase-activating protein 27	-42.8407	0.0171744826594905
P62491	5FBQ-B	Ras-related protein Rab-11A	-42.8312	0.0180585291240323
P35475	6I6R-A	Alpha-L-iduronidase	-42.8058	0.0204221901976511
Q15208	6BXI-A	Serine/threonine-protein kinase 38	-42.8008	0.0208874778105676
Q15678	6IWD-A	Tyrosine-protein phosphatase non-receptor type 14	-42.7952	0.0214085999370347
Q9BZ11	1R55-A	ADAM 33	-42.7905	0.0218459702931767
P20936	6PXB-F	Ras GTPase-activating protein 1	-42.7902	0.021873887549952
Q9UDR5	5O1N-A	Alpha-aminoadipic semialdehyde synthase, mitochondrial	-42.7801	0.0228137685280444
P62166	4GUK-A	Neuronal calcium sensor 1	-42.778	0.0230091893254694
P05164	5UZU-A	Myeloperoxidase	-42.7611	0.0245818614571288
Q9BX68	5KM8-B	Histidine triad nucleotide-binding protein 2, mitochondrial	-42.7531	0.0253263216377955
Q9NW15	6R65-B	Anoctamin-10	-42.7245	0.0279877667836811
Q8TDD5	6AYE-B	Mucolipin-3	-42.7237	0.0280622128017476
O14936	3MFT-A	Peripheral plasma membrane protein CASK	-42.7225	0.0281738818288481
Q13867	1CB5-A	BLEOMYCIN HYDROLASE	-42.7159	0.0287880614778984
P63261		Actin, cytoplasmic 2	-42.7114	0.0292068203295237
P52209	4GWK-A	6-phosphogluconate dehydrogenase, decarboxylating	-42.7109	0.029253349090815
P34130	1B98-M	NEUROTROPHIN-4	-42.7047	0.029830305730832
O00481	6ISM-A	Butyrophilin subfamily 3 member A1	-42.6891	0.0312820030831329
P21796	2JK4-A	Voltage-dependent anion-selective channel protein 1	-42.6855	0.0316170101644337
O75936	3N6W-A	Gamma-butyrobetaine dioxygenase	-42.6839	0.0317659022005668
Q01523	1ZMP-A	Defensin-5	-42.6708	0.0329849557464094
Q15116	6UMU-A	Programmed cell death protein 1	-42.6706	0.0330035672509261
O00159	4BYF-C	UNCONVENTIONAL MYOSIN-IC	-42.6366	0.0361675230187614
P17707		S-adenosylmethionine decarboxylase beta chain	-42.6304	0.0367444796587785
Q92835	2YSX-A	Signaling inositol polyphosphate phosphatase SHIP II	-42.6209	0.037628526123321
O76074, P51160	3JWR-A	cGMP-specific 3',5'-cyclic phosphodiesterase catalytic domain, Cone cGMP-specific 3',5'-cyclic phosphodiesterase subunit alpha chimera	-42.6154	0.0381403424975295
P05451	1QDD-A	LITHOSTATHINE	-42.6101	0.0386335473672213
P09958	6EQX-A	Furin	-42.6039	0.0392105040072384
Q15738	6JKH-A	Sterol-4-alpha-carboxylate 3-dehydrogenase, decarboxylating	-42.5974	0.0398153779040307
P02792	2FFX-J	Ferritin light chain	-42.5969	0.0398619066653226
A8K008	6UC5-H	B43 HEAVY CHAIN	-42.5814	0.0413042982653649
Q96BR1	6EDX-A	Serine/threonine-protein kinase Sgk3	-42.5709	0.0422814022524906
P08519	4BV7-A	APOLIPOPROTEIN(A)	-42.5667	0.0426722438473412
O75340	2ZRS-A	Programmed cell death protein 6	-42.554	0.0438540743841499
A0A384E0N4	5NX9-B	Adenylosuccinate lyase	-42.5503	0.0441983872177087
P29074	2I75-A	Tyrosine-protein phosphatase non-receptor type 4	-42.5413	0.0450359049209593
Q09013	2VD5-A	DMPK PROTEIN	-42.5395	0.0452034084616097
Q9BYV9	3OHV-A	Transcription regulator protein BACH2	-42.534	0.0457152248358182
Q9NR22	4X41-A	Protein arginine N-methyltransferase 8	-42.5242	0.0466271885571353
P19793, Q15788	4J5X-D	Retinoic acid receptor RXR-alpha, Nuclear receptor coactivator 1	-42.5175	0.0472506739584443
P52735	2DLZ-A	Protein vav-2	-42.4953	0.0493165509597955
O95154	2CLP-B	AFLATOXIN B1 ALDEHYDE REDUCTASE MEMBER 3	-42.4947	0.0493723854733454
P60953	6SIU-D	Cell division control protein 42 homolog	-42.4901	0.0498004500772293
Q6SZW1	6O0S-H	Sterile alpha and TIR motif-containing protein 1	-42.4721	0.0514754854837305
P68036	6DJW-C	Ubiquitin-conjugating enzyme E2 L3	-42.4705	0.0516243775198636
O15496	1LE7-A	Group X Secretory Phospholipase A2	-42.4692	0.0517453522992221
P28715	6VBH-A	DNA repair protein complementing XP-G cells,Flap endonuclease 1	-42.4635	0.0522757801779472
P51149	6IYB-A	Ras-related protein Rab-7a	-42.4488	0.0536437257599236
Q6P2Q9	4JK7-A	Pre-mRNA-processing-splicing factor 8	-42.4452	0.0539787328412237
Q6PYX1	1CE1-H	Hepatitis B virus receptor binding protein	-42.4246	0.0558957178064418
P11597	4F2A-A	Cholesteryl ester transfer protein	-42.4219	0.0561469731174167
P06702	5W1F-B	Protein S100-A9	-42.4132	0.0569565735638921
A0A173ADK6	6J1V-A	HLA-A*3003	-42.4007	0.0581197925961848
P29016, P29017, P61769	3OV6-A	Beta-2-microglobulin/T-cell surface glycoprotein CD1c/T-cell surface glycoprotein CD1b chimeric protein	-42.3983	0.0583431306503851
P54762	5MJB-A	Ephrin type-B receptor 1	-42.3899	0.0591248138400858
O75015	1T89-C	Low affinity immunoglobulin gamma Fc region receptor III-B	-42.3814	0.0599158027820444
P16070	4PZ4-A	CD44 antigen	-42.3781	0.0602228926065693
O95487	3EH1-A	Protein transport protein Sec24B	-42.3768	0.0603438673859277
P63208	1FS2-B	SKP1	-42.372	0.0607905434943283
Q9NQU5	4KS8-A	Serine/threonine-protein kinase PAK 6	-42.3615	0.061767647481454
Q9NP87	4LZD-A	DNA-directed DNA/RNA polymerase mu	-42.3555	0.0623259926169544
Q07157	2RCZ-A	Tight junction protein ZO-1	-42.3506	0.062781974477613
Q9NPD8	6R75-A	Ubiquitin-conjugating enzyme E2 T	-42.3435	0.0634426828879552
Q05823	4G8L-A	2-5A-dependent ribonuclease	-42.3273	0.0649502147538061
P15531	5UI4-B	Nucleoside diphosphate kinase A	-42.3266	0.0650153550196146
Q13637	6FF8-A	Ras-related protein Rab-32	-42.3183	0.0657877324570567
Q7KZF4	5M9O-A	Staphylococcal nuclease domain-containing protein 1	-42.3139	0.066197185556424
P45985	3VUT-A	Dual specificity mitogen-activated protein kinase kinase 4	-42.2985	0.0676302714042082
Q13822	4ZG6-A	Ectonucleotide pyrophosphatase/phosphodiesterase family member 2	-42.2918	0.0682537568055165
P32019	5A7I-A	TYPE II INOSITOL 1,4,5-TRISPHOSPHATE 5-PHOSPHATASE	-42.281	0.0692587780494175
P45974	6DXT-A	Ubiquitin carboxyl-terminal hydrolase 5	-42.2715	0.0701428245139594
P21964	4PYJ-A	Catechol O-methyltransferase	-42.262	0.0710268709785019
P21695	6E8Z-B	Glycerol-3-phosphate dehydrogenase [NAD(+)], cytoplasmic	-42.2598	0.0712315975281856
Q99250	6J8E-A	Sodium channel protein type 2 subunit alpha	-42.2534	0.0718271656727192
Q96C23	1SNZ-A	aldose 1-epimerase	-42.2501	0.0721342554972441
O14684, Q16873	4BPM-A	Prostaglandin E synthase,Leukotriene C4 synthase	-42.242	0.0728880214301701
P05089	3TF3-A	Arginase-1	-42.2358	0.0734649780701872
P27695	3U8U-A	DNA-(apurinic or apyrimidinic site) lyase	-42.2304	0.073967488692137
O43240	5LPE-A	Kallikrein-10	-42.2109	0.0757821103825133
P48728	1WSR-B	Aminomethyltransferase	-42.207	0.0761450347205887
P00451, P01857	5K8D-B	Coagulation factor VIII,Ig gamma-1 chain C region	-42.1984	0.076945329414806
Q5JW98	6YTO-F	Calcium homeostasis modulator protein 4	-42.18	0.0786575878303405
Q53H47	3K9K-B	Histone-lysine N-methyltransferase SETMAR	-42.1775	0.0788902316367988
Q6PJP8	5Q2S-A	DCLRE1A	-42.1649	0.0800627564213495
Q9BWP8	4YMD-A	Collectin-11	-42.1635	0.0801930369529666
Q13393	6OHR-A	Phospholipase D1, chimeric constuct	-42.1459	0.0818308493504345
Q9Y616	6ZIW-I	Interleukin-1 receptor-associated kinase 3	-42.1425	0.082147244927218
P00451	3J2S-B	Coagulation factor VIII	-42.1373	0.0826311440446512
P10415, Q07817	5VAY-A	Apoptosis regulator Bcl-2,Bcl-2-like protein 1,Apoptosis regulator Bcl-2,Bcl-2-like protein 1	-42.1371	0.0826497555491685
P07333, Q02763	3BEA-A	Macrophage colony-stimulating factor 1 receptor	-42.1277	0.0835244962614524
P54756	2R2P-A	Ephrin type-A receptor 5	-42.0934	0.0867163692860624
P17066	3FE1-A	Heat shock 70 kDa protein 6	-42.092	0.0868466498176795
O00308	4Y07-A	NEDD4-like E3 ubiquitin-protein ligase WWP2	-42.0916	0.0868838728267128
Q96DC9	5QIW-A	Ubiquitin thioesterase OTUB2	-42.0771	0.0882332069041718
P22830	2HRE-B	Ferrochelatase	-42.0758	0.0883541816835303
P11233	2BOV-A	RAS-RELATED PROTEIN RAL-A	-42.0639	0.0894615662022731
P00325	1DEH-A	ALCOHOL DEHYDROGENASE	-42.0604	0.0897872675313146
Q8NBQ5	1YB1-B	17-beta-hydroxysteroid dehydrogenase type XI	-42.0498	0.0907736772706989
Q9BYT8	5LUZ-A	Neurolysin, mitochondrial	-42.0493	0.0908202060319902
P36507		Dual specificity mitogen-activated protein kinase kinase 2	-42.0471	0.0910249325816738
P10253	5NN4-A	Lysosomal alpha-glucosidase	-42.0439	0.0913227166539407
Q14565	6R3P-A	Meiotic recombination protein DMC1/LIM15 homolog	-41.9998	0.0954265533998685
Q9ULW8	6CE1-A	Protein-arginine deiminase type-3	-41.9992	0.0954823879134184
Q86Z14	5VAQ-A	Beta-klotho	-41.9985	0.095547528179227
Q10469	5VCS-A	Alpha-1,6-mannosyl-glycoprotein 2-beta-N-acetylglucosaminyltransferase	-41.9942	0.0959476755263356
Q13555	2V7O-A	CALCIUM/CALMODULIN-DEPENDENT PROTEIN KINASE TYPE II GAMMA CHAIN	-41.9896	0.0963757401302189
P08567	1X05-A	Pleckstrin	-41.9842	0.0968782507521694
P10301	2FN4-A	Ras-related protein R-Ras	-41.95	0.1000608180245214
P84074	5G58-A	Neuron-specific calcium-binding protein hippocalcin	-41.9456	0.1004702711238887
Q14117	2VR2-A	DIHYDROPYRIMIDINASE	-41.9356	0.1014008463497225
Q05315	6L6A-A	Galectin-10	-41.9316	0.1017730764400559
Q9P286	2F57-A	Serine/threonine-protein kinase PAK 7	-41.9075	0.1040157627343162
Q9UNP9	3UCH-A	Peptidyl-prolyl cis-trans isomerase E	-41.9049	0.1042577122930331
Q8N423	4LLA-A	Leukocyte immunoglobulin-like receptor subfamily B member 2	-41.8958	0.1051045357485417
Q9H6Q3	4M4Z-A	Src-like-adapter 2	-41.885	0.1061095569924427
Q9Y230	6H7X-A	RuvB-like 2	-41.8817	0.1064166468169675
Q01968	4CMN-A	INOSITOL POLYPHOSPHATE 5-PHOSPHATASE OCRL-1	-41.8771	0.1068447114208514
Q9BUL8	3L8J-A	Programmed cell death protein 10	-41.8763	0.106919157438918
P29475	5VV0-B	Nitric oxide synthase, brain	-41.8721	0.107309999033768
P55084	5ZQZ-B	Trifunctional enzyme subunit beta, mitochondrial	-41.8575	0.1086686388634857
O00629	6BWB-A	Importin subunit alpha-3	-41.8529	0.1090967034673697
O95167	5XTC-U	NADH dehydrogenase [ubiquinone] 1 alpha subcomplex subunit 3	-41.8474	0.1096085198415782
Q9UK05	4YCI-D	Bone Morphogenetic Protein 9 Prodomain	-41.8445	0.1098783866570704
P55774	4MHE-A	C-C motif chemokine 18	-41.8417	0.1101389477203033
O00194	2F7S-B	Ras-related protein Rab-27B	-41.8362	0.1106507640945124
Q9NPD3	6H25-B	Exosome complex component RRP41	-41.8131	0.1128003928661888
P36873	5INB-A	SERINE/THREONINE PROTEIN PHOSPHATASE 1 GAMMA (PP1-GAMMA) CATALYTIC SUBUNIT	-41.8037	0.1136751335784727
A0A584, K7N5M4	6R2L-E	T cell receptor beta variable 11-2,Human nkt tcr beta chain	-41.7945	0.1145312627862399
Q9GZT9	5V18-A	Egl nine homolog 1	-41.778	0.116066711908866
P55064	3D9S-A	Aquaporin-5	-41.7758	0.1162714384585497
Q5VYX0	3QJ4-A	Renalase	-41.7704	0.1167739490804995
P20020	6A69-A	Plasma membrane calcium-transporting ATPase 1	-41.763	0.117462574747617
Q9Y337	2PSX-A	Kallikrein-5	-41.7547	0.1182349521850591
P61086	6IF1-A	Ubiquitin-conjugating enzyme E2 K	-41.7526	0.1184303729824841
O43739	4KAX-B	Cytohesin-3	-41.7479	0.118867743338626
O15178	5QRM-A	T-box transcription factor T	-41.7323	0.1203194406909269
Q9HD26	4JOF-A	Golgi-associated PDZ and coiled-coil motif-containing protein	-41.693	0.1239766013284548
Q92729	6SUB-A	Receptor-type tyrosine-protein phosphatase U	-41.6898	0.1242743854007217
Q9HAU4	2KXQ-A	E3 ubiquitin-protein ligase SMURF2	-41.6896	0.1242929969052383
O43683	6F7B-A	Mitotic checkpoint serine/threonine-protein kinase BUB1	-41.6752	0.1256330252304394
Q9NQV7	6NM4-A	Histone-lysine N-methyltransferase PRDM9	-41.6749	0.125660942487214
P63279	5F6U-A	SUMO-conjugating enzyme UBC9	-41.6703	0.126089007091098
P32298	4YHJ-A	G protein-coupled receptor kinase 4	-41.6686	0.1262472048794897
Q96EY8	2IDX-B	Cob(I)yrinic acid a,c-diamide adenosyltransferase, mitochondrial	-41.6657	0.1265170716949813
P21579	2N1T-E	Synaptotagmin-1	-41.6646	0.1266194349698231
Q8TBC4	2NVU-B	Maltose binding protein/NEDD8-activating enzyme E1 catalytic subunit chimera	-41.6572	0.1273080606369399
Q9UHX1	2DNY-A	Fuse-binding protein-interacting repressor, isoform b	-41.6525	0.1277454309930819
P30926	6PV8-E	Fusion protein of Neuronal acetylcholine receptor subunit beta-4 and Soluble cytochrome b562	-41.635	0.1293739376382918
Q2M2I8	5TE0-A	AP2-associated protein kinase 1	-41.63	0.1298392252512084
P61586	1CXZ-A	Transforming protein RhoA	-41.629	0.1299322827737922
P11413	6JYU-A	GLUCOSE-6-PHOSPHATE 1-DEHYDROGENASE	-41.6288	0.1299508942783089
P20813	5WBG-A	Cytochrome P450 2B6	-41.6197	0.1307977177338175
Q8IWA4	5YEW-A	Mitofusin-1,Mitofusin-1 fusion protein	-41.6036	0.1322959438474103
Q9NRS6	6ECM-A	Sorting nexin-15	-41.6028	0.1323703898654768
P00738	4WJG-H	Haptoglobin	-41.5983	0.1327891487171021
P06899	5ZBX-H	Histone H2B type 1-J	-41.5969	0.1329194292487192
Q9Y2J8	4N22-A	Protein-arginine deiminase type-2	-41.5678	0.135627403155896
Q07837	6LID-A	Neutral and basic amino acid transport protein rBAT	-41.5668	0.1357204606784792
P00326	1U3W-A	Alcohol dehydrogenase gamma chain	-41.5608	0.1362788058139796
P17706	1L8K-A	T-cell protein-tyrosine phosphatase	-41.5403	0.1381864850269391
O00602	2WNP-F	Ficolin-1	-41.5266	0.1394613730863317
Q96MU8	5FWT-A	KREMEN PROTEIN 1	-41.5254	0.1395730421134321
P13500	2NZ1-D	Small inducible cytokine A2	-41.5091	0.1410898797315416
Q02078, Q02080	6WC2-B	MEF2 Chimera,Myocyte-specific enhancer factor 2B,Myocyte-specific enhancer factor 2A	-41.5078	0.1412108545108994
Q9NX46	6D3A-C	ADP-ribosylhydrolase 3	-41.5053	0.1414434983173584
Q86W50	6DU4-A	methyltransferase 10 domain containing protein	-41.4865	0.1431929797419261
P07902	6GQD-A	Galactose-1-phosphate uridylyltransferase	-41.4861	0.1432302027509594
Q13510	6MHM-B	Acid ceramidase subunit alpha	-41.477	0.1440770262064686
Q13332	4BPC-A	Receptor-type tyrosine-protein phosphatase S	-41.4766	0.1441142492155019
P21266	3GTU-B	GLUTATHIONE S-TRANSFERASE	-41.4143	0.1499117328724475
Q9Y285	3L4G-A	Phenylalanyl-tRNA synthetase alpha chain	-41.411	0.1502188226969724
O00151	2PKT-A	PDZ and LIM domain protein 1	-41.4107	0.1502467399537476
P47897	4YE8-A	Glutamine--tRNA ligase	-41.4096	0.1503491032285895
P13928	1W3W-A	ANNEXIN A8	-41.4004	0.1512052324363567
Q9BVA1	6E7C-B	Tubulin beta-2B chain	-41.3916	0.1520241386350907
P61160	6UHC-B	Actin-related protein 2	-41.3894	0.1522288651847737
P18564	4UM8-B	INTEGRIN BETA-6	-41.3885	0.1523126169550989
P24385	6P8E-A	G1/S-specific cyclin-D1	-41.3758	0.1534944474919082
O60678	4RYL-A	PRMT3 protein	-41.3754	0.1535316705009415
Q12791	6ND0-A	Calcium-activated potassium channel subunit alpha-1	-41.3717	0.1538759833345002
P29374	6BPH-A	AT-rich interactive domain-containing protein 4A	-41.3605	0.1549182275874338
Q15223	3SKU-D	Poliovirus receptor-related protein 1	-41.3577	0.1551787886506674
Q9NWT6	1IZ3-A	FIH	-41.3519	0.1557185222816512
P02745	2JG9-A	Complement C1q subcomponent, A chain precursor	-41.3429	0.1565560399849018
Q9ULX7	5CJF-A	Carbonic anhydrase 14	-41.3299	0.1577657877784858
Q9NZU7	3OX5-A	Calcium-binding protein 1	-41.3245	0.1582682984004363
Q5NV67	4Y5X-K	diabody 310 VH domain	-41.3244	0.1582776041526949
O00238	3MDY-A	Bone morphogenetic protein receptor type-1B	-41.2919	0.1613019736366552
P08913	6KUY-A	Alpha2A adrenergic receptor	-41.2846	0.161981293551514
P01563	4YPG-C	Interferon alpha-2	-41.2757	0.162809505502506
Q5W0Z9	6BML-B	human DHHC20 palmitoyltransferase	-41.2504	0.1651638608238661
P07947	2HDA-A	Proto-oncogene tyrosine-protein kinase Yes	-41.223	0.1677136369426511
Q2YDB4	2P5W-E	Hypothetical protein	-41.2192	0.1680672555284679
P30740	4GA7-A	Leukocyte elastase inhibitor	-41.2107	0.1688582444704266
Q9UKJ1	5XOF-A	Paired immunoglobulin-like type 2 receptor alpha	-41.2063	0.1692676975697939
P20591	4P4T-A	Interferon-induced GTP-binding protein Mx1	-41.2037	0.1695096471285108
Q96J02	5DWS-G	E3 ubiquitin-protein ligase Itchy homolog	-41.2037	0.1695096471285108
P08107	4PO2-A	Heat shock 70 kDa protein 1A/1B	-41.183	0.1714359378459869
Q9NVS9	6H00-A	Pyridoxine-5'-phosphate oxidase	-41.1759	0.1720966462563292
P06732	1I0E-A	CREATINE KINASE,M CHAIN	-41.1683	0.1728038834279626
O95372	6BJE-A	Acyl-protein thioesterase 2	-41.1643	0.1731761135182967
O15066	3B6U-B	Kinesin-like protein KIF3B	-41.1633	0.1732691710408799
P01859	4HAG-A	Ig gamma-2 chain C region	-41.1564	0.1739112679467055
Q9H9E1	3V2X-A	Ankyrin repeat family A protein 2	-41.1471	0.1747767029067307
P34096	1RNF-A	RIBONUCLEASE 4	-41.1364	0.175772418398373
Q9UH17	6NFL-A	DNA dC->dU-editing enzyme APOBEC-3B	-41.1332	0.1760702024706399
Q6PIK1	1MCL-A	IMMUNOGLOBULIN LAMBDA DIMER MCG (LIGHT CHAIN)	-41.1323	0.176153954240965
P61823	1GV7-A	ANGIOGENIN	-41.1224	0.1770752237145409
Q9H2S1	6ALE-B	Small conductance calcium-activated potassium channel protein 2	-41.1168	0.177596345841008
Q9UMZ3	4IKC-A	Phosphotidylinositol phosphatase PTPRQ	-41.1141	0.1778476011519829
P53667	3S95-A	LIM domain kinase 1	-41.0569	0.1831704914437533
Q9Y4W6		AFG3-like protein 2	-41.0351	0.1851991454360713
Q9UJV9	2P6N-A	ATP-dependent RNA helicase DDX41	-41.0267	0.185980828625772
Q86UU0, Q9BRQ0	4UP5-A	PYGOPUS HOMOLOG 2, B-CELL CLL/LYMPHOMA 9-LIKE PROTEIN	-41.0235	0.1862786126980388
Q96BD5	2PUY-A	PHD finger protein 21A	-40.9968	0.1887632485510153
Q9UBX2	6A8R-B	Double homeobox protein 4	-40.9837	0.189982302096858
O75112	4YDP-A	LIM domain-binding protein 3	-40.9793	0.1903917551962246
P49638	1OIZ-A	Alpha-tocopherol transfer protein	-40.9637	0.1918434525485255
Q9NP55	4KEG-A	Maltose-binding periplasmic/Palate lung and nasal epithelium clone fusion protein	-40.9635	0.1918620640530422
Q9UHY7	1YNS-A	E-1 enzyme	-40.9462	0.1934719591937355
P29017	6C09-A	T-cell surface glycoprotein CD1c	-40.9341	0.1945979552169943
P62207	1S70-A	Serine/threonine protein phosphatase PP1-beta (or delta) catalytic subunit	-40.9255	0.1953982499112116
Q15751	4QT6-A	Probable E3 ubiquitin-protein ligase HERC1	-40.9212	0.1957983972583203
O94855	5KYU-B	Protein transport protein Sec24D	-40.9212	0.1957983972583203
O14786, P15692	4DEQ-B	Neuropilin-1, Vascular endothelial growth factor A	-40.9202	0.1958914547809034
P01593	1AR2-A	BENCE-JONES PROTEIN REI (LIGHT CHAIN)	-40.9133	0.196533551686729
P26368	5EV2-A	Splicing factor U2AF 65 kDa subunit	-40.8962	0.1981248353229051
P15882	3CXL-A	N-chimerin	-40.8911	0.1985994286880802
P24928	5IYA-A	DNA-directed RNA polymerase II subunit RPB1	-40.8722	0.2003582158649066
P61024	1DKS-A	CYCLIN DEPENDENT KINASE SUBUNIT, TYPE 1	-40.8696	0.2006001654236236
O14556	5C7L-O	Glyceraldehyde-3-phosphate dehydrogenase, testis-specific	-40.8635	0.201167816311382
P56524	4CBT-A	HISTONE DEACETYLASE 4	-40.8616	0.2013446256042903
Q14376	1HZJ-A	UDP-GLUCOSE 4-EPIMERASE	-40.8494	0.2024799273798078
P08476	1S4Y-D	Inhibin beta A chain	-40.8484	0.2025729849023916
Q9ULI0	3LXJ-A	ATPase family AAA domain-containing protein 2B	-40.8459	0.2028056287088499
Q93088	4M3P-C	Betaine--homocysteine S-methyltransferase 1	-40.8453	0.2028614632223998
P05067	3NYL-A	Amyloid beta (A4) protein (Peptidase nexin-II, Alzheimer disease), isoform CRA_b	-40.8439	0.2029917437540169
P63092	6LI3-A	Guanine nucleotide-binding protein G(s) subunit alpha isoforms short	-40.8237	0.2048715057102011
A0A578, A0A5B9	5BRZ-E	Protein TRBV5-1,Human nkt tcr beta chain	-40.8149	0.2056904119089351
P11388	4R1F-A	DNA topoisomerase II, alpha isozyme	-40.8069	0.2064348720896025
P20273	5VKM-A	B-cell receptor CD22	-40.7886	0.2081378247528783
O95661, Q96HU8	6NAZ-A	GTP-binding protein Di-Ras2,GTP-binding protein Di-Ras3,GTP-binding protein Di-Ras2	-40.7877	0.2082215765232035
Q96PU5	2ONI-A	E3 ubiquitin-protein ligase NEDD4-like protein	-40.7783	0.2090963172354874
P01861	1BBJ-H	IGG4-KAPPA B72.3 FAB (HEAVY CHAIN)	-40.773	0.2095895221051792
P12429	1AXN-A	ANNEXIN III	-40.7346	0.2131629309723819
Q9UL51	2MPF-A	Potassium/sodium hyperpolarization-activated cyclic nucleotide-gated channel 2	-40.7343	0.2131908482291572
P12319	1J88-A	HIGH AFFINITY IMMUNOGLOBULIN EPSILON RECEPTOR ALPHA-SUBUNIT	-40.7326	0.213349046017549
Q9Y2Q3	3RPP-A	Glutathione S-transferase kappa 1	-40.7163	0.2148658836356584
S6C4R2	5W1K-B	DX-2930 HEAVY CHAIN	-40.7162	0.2148751893879164
Q15181	6C45-B	Inorganic pyrophosphatase	-40.6872	0.2175738575428352
Q92794	5B77-A	Histone acetyltransferase MYST3	-40.6585	0.2202446084409788
Q9BQA1	4X63-B	Methylosome protein 50	-40.658	0.22029113720227
P28472	6HUG-B	GAMMA-AMINOBUTYRIC ACID RECEPTOR SUBUNIT BETA-3	-40.6443	0.2215660252616626
P30038	3V9H-B	Delta-1-pyrroline-5-carboxylate dehydrogenase, mitochondrial	-40.6413	0.2218451978294128
O15519	3H13-A	CASP8 and FADD-like apoptosis regulator	-40.6323	0.2226827155326634
O14842	5TZR-A	Free fatty acid receptor 1,Endolysin,Free fatty acid receptor 1	-40.6317	0.2227385500462133
O14815	2P0R-A	Calpain-9	-40.6261	0.2232596721726804
Q96L92	5ZN9-A	Sorting nexin-27	-40.6016	0.2255395814759739
H0Y4R8	5PWD-A	Nuclear autoantigen Sp-100	-40.6016	0.2255395814759739
P25090	6OMM-R	N-formyl peptide receptor 2	-40.595	0.2261537611250242
P62308	5XJR-G	Small nuclear ribonucleoprotein G	-40.5934	0.2263026531611573
Q86V35	2LV7-A	Calcium-binding protein 7	-40.5643	0.2290106270683342
P05362	6S8U-B	Intercellular adhesion molecule-1	-40.5617	0.2292525766270511
P12018	2H32-A	VpreB protein	-40.554	0.2299691195509432
Q9UNQ0	5NJ3-B	Broad substrate specificity ATP-binding cassette transporter ABCG2	-40.5466	0.2306577452180607
Q687X5	6HCY-C	Metalloreductase STEAP4	-40.5442	0.230881083272261
Q9UI10	6O81-F	Translation initiation factor eIF-2B subunit delta	-40.5421	0.231076504069686
P29474	6CIE-B	Nitric oxide synthase, endothelial	-40.5398	0.2312905363716277
A0A0B4J279, P01848	2BNU-A	T-CELL RECEPTOR ALPHA CHAIN C REGION	-40.5366	0.2315883204438945
P23258	3CB2-A	tubulin gamma-1 chain	-40.5325	0.2319698562864865
Q13191	3VGO-A	E3 ubiquitin-protein ligase CBL-B	-40.5274	0.2324444496516617
Q76LX8	3GHM-A	A disintegrin and metalloproteinase with thrombospondin motifs 13	-40.5272	0.2324630611561784
Q8TCS8	3U1K-A	Polyribonucleotide nucleotidyltransferase 1, mitochondrial	-40.5266	0.2325188956697283
P15144	4FYT-A	Aminopeptidase N	-40.5257	0.2326026474400535
O15075	5JZN-A	Serine/threonine-protein kinase DCLK1	-40.5135	0.2337379492155709
Q14653	6SIV-A	Maltose/maltodextrin-binding periplasmic protein,Interferon regulatory factor 3	-40.5016	0.2348453337343131
Q13554	3BHH-A	Calcium/calmodulin-dependent protein kinase type II beta chain	-40.4934	0.2356084054194971
P41146	5DHH-A	Fusion protein of Nociceptin receptor and cytochrome b562	-40.4919	0.2357479917033722
P28331	5XTD-M	NADH-ubiquinone oxidoreductase 75 kDa subunit, mitochondrial	-40.4786	0.2369856567537315
P13688	6AW2-A	Carcinoembryonic antigen-related cell adhesion molecule 1	-40.4734	0.2374695558711654
Q16667	1FPZ-A	CYCLIN-DEPENDENT KINASE INHIBITOR 3	-40.4688	0.2378976204750486
Q13873	3G2F-A	Bone morphogenetic protein receptor type-2	-40.4594	0.2387723611873325
P30044	4K7I-A	PEROXIREDOXIN-5	-40.4588	0.2388281957008831
P19835	6H0T-A	BILE SALT ACTIVATED LIPASE	-40.4558	0.2391073682686326
P03369	3GI0-A	COVALENT DIMER [L-ALA51,D-ALA51'] HIV-1 PROTEASE	-40.4469	0.2399355802196252
P06280	3LXC-B	Alpha-galactosidase A	-40.4456	0.2400565549989837
P22897	6IOE-A	Macrophage mannose receptor 1	-40.4425	0.2403450333189919
Q13105	2LVT-A	Miz-1 protein	-40.4375	0.2408103209319091
O00257	5EPL-A	E3 SUMO-protein ligase CBX4	-40.4252	0.2419549284596852
O95278	4RKK-C	Laforin	-40.4202	0.2424202160726017
P08518	3J0K-B	DNA-directed RNA polymerase II 140 kDa polypeptide	-40.4195	0.2424853563384103
P78352	6QJF-A	Disks large homolog 4	-40.4169	0.2427273058971272
P00488	5MHO-A	Coagulation factor XIII A chain	-40.4045	0.2438812191771613
P16298	4ORA-A	Serine/threonine-protein phosphatase 2B catalytic subunit beta isoform	-40.3917	0.2450723554662287
P52790	3HM8-A	Hexokinase-3	-40.391	0.2451374957320372
P26038	1E5W-A	MOESIN	-40.376	0.2465333585707882
O75173	3B2Z-A	ADAMTS-4	-40.3692	0.2471661497243552
Q9P2E7	6VFQ-A	Protocadherin-10	-40.3642	0.2476314373372724
Q8IX03	6FJD-A	Protein KIBRA	-40.3636	0.2476872718508223
Q9UHV8	6KJY-A	Galactoside-binding soluble lectin 13	-40.363	0.2477431063643722
Q9BYE9	5CZR-A	Cadherin-related family member 2	-40.3587	0.2481432537114809
A0A0M3KKW6	4R7D-A	Fab Hu 15C1 Heavy chain	-40.343	0.2496042568160398
Q96FI4	1TDH-A	nei endonuclease VIII-like 1	-40.3378	0.2500881559334736
Q9H9S5	6L7U-C	Fukutin-related protein	-40.3273	0.2510652599205993
O00429	4H1V-A	Dynamin-1-like protein	-40.3155	0.2521633386870835
Q15256	2A8B-A	Receptor-type tyrosine-protein phosphatase R	-40.3138	0.2523215364754753
Q13322	1NRV-A	Growth factor receptor-bound protein 10	-40.2993	0.2536708705529343
Q96DX5	3D9H-A	Ankyrin repeat and SOCS box protein 9	-40.2948	0.2540896294045596
A6XGL2	6PXW-E	Insulin	-40.2918	0.2543688019723098
Q8N4E7	5Z91-A	Ferritin, mitochondrial	-40.2717	0.256239258176236
P50281	1BQQ-M	PROTEIN (MEMBRANE-TYPE MATRIX METALLOPROTEINASE (CDMT1-MMP))	-40.2661	0.2567603803027032
Q8N0W4	3BE8-A	Neuroligin-4, X-linked	-40.2636	0.2569930241091621
P00558	5O7D-A	Phosphoglycerate kinase 1	-40.2513	0.2581376316369375
P53197	5A31-R	THE ANAPHASE-PROMOTING COMPLEX CHAIN R	-40.2505	0.2582120776550041
Q96RD7	6M66-F	Pannexin-1	-40.2406	0.2591333471285799
Q9BTU6	5EUT-A	Phosphatidylinositol 4-kinase type 2-alpha,Endolysin,Phosphatidylinositol 4-kinase type 2-alpha	-40.2241	0.260668796251206
Q9GZQ8	5XAD-A	Microtubule-associated proteins 1A/1B light chain 3B	-40.2122	0.2617761807699481
Q9Y4B6	5JK7-C	Protein VPRBP	-40.201	0.2628184250228824
P01876	1OW0-A	Immunoglobulin heavy constant alpha 1	-40.2001	0.2629021767932076
Q5KU26	2OX8-A	Scavenger receptor with C-type lectin type I	-40.198	0.2630975975906326
P61224	3CF6-R	Ras-related protein Rap-1b	-40.1857	0.2642422051184087
P49757	5NJJ-A	Protein numb homolog	-40.1789	0.2648749962719756
P16435	5EMN-A	NADPH-cytochrome P450 reductase	-40.1763	0.2651169458306925
P38919	3EX7-C	Eukaryotic initiation factor 4A-III	-40.1737	0.2653588953894095
Q09472, Q15744	3T92-A	HISTONE ACETYLTRANSFERASE P300 TAZ2-CCAAT/ENHANCER-BINDING PROTEIN EPSILON	-40.1663	0.2660475210565263
[truncated: 1,306 more rows]
