# Supplementary material for: Uncovering the molecular targets of phytocannabinoids: mechanistic insights from inverse molecular docking fingerprint approaches
Source: Front Pharmacol. 2025 Jun 27;16:1611461. doi: 10.3389/fphar.2025.1611461 (PMC12245788; doi:10.3389/fphar.2025.1611461)
Supplement: Supplementary file 2 [file DataSheet2.zip › THCV_Tetrahydrocannabivarin_targets.csv]

Uniprot ID	PDB ID-Chain	Protein Name	Docking Score (arb. units)	Z-Score
P08631	2C0T-A	TYROSINE-PROTEIN KINASE HCK	-69.937	-6.118786846189951
P01116	5V9O-A	GTPase KRas	-59.4379	-4.571929657811274
P09467	2WBD-C	FRUCTOSE-1,6-BISPHOSPHATASE 1	-51.2507	-3.3656901541686857
P23443	4L43-A	RPS6KB1 protein	-50.7215	-3.287721868878518
P39900	3F16-A	Macrophage metalloelastase	-50.545	-3.261717707212392
P12830	4ZT1-B	Cadherin-1	-50.4268	-3.244303022175925
P00742	2D1J-A	Coagulation factor X, heavy chain	-49.9278	-3.1707841741793383
P03956	2AYK-A	COLLAGENASE	-49.811	-3.153575754447873
P17787	5KXI-B	Neuronal acetylcholine receptor subunit beta-2	-48.3966	-2.94518886345314
Q9NQR1	5TH7-A	N-lysine methyltransferase KMT5A	-47.141	-2.760198351339886
P24941	2UZN-A	Cyclin-dependent kinase 2	-47.0101	-2.740912545322345
P45452	1FLS-A	COLLAGENASE-3	-46.9384	-2.730348815059108
P27338	2BYB-A	Amine oxidase [flavin-containing] B	-46.7596	-2.704005788963337
P49759	6RAA-A	Dual specificity protein kinase CLK1	-46.6149	-2.6826867963679337
O00757	3IFC-A	Fructose-1,6-bisphosphatase isozyme 2	-46.424	-2.6545610487075164
O14965	3UOJ-A	Aurora kinase A	-46.2717	-2.632122330170683
Q9NZL9	4KTV-F	Methionine adenosyltransferase 2 subunit beta	-45.9158	-2.579686742992356
Q13546	4ITI-A	Receptor-interacting serine/threonine-protein kinase 1	-45.3131	-2.490889529189665
P29597	6DBM-A	Non-receptor tyrosine-protein kinase TYK2	-45.2347	-2.47933867210964
O43924	5X73-A	Retinal rod rhodopsin-sensitive cGMP 3',5'-cyclic phosphodiesterase subunit delta	-45.1394	-2.465297898133539
Q9Y698	6O9G-C	Glutamate receptor 2,Voltage-dependent calcium channel gamma-2 subunit	-44.967	-2.4398977991463413
Q9H9B1	3MO5-A	Histone-lysine N-methyltransferase, H3 lysine-9 specific 5	-44.9359	-2.435315762728117
Q96KQ7	2O8J-A	Histone-lysine N-methyltransferase EHMT2	-44.9307	-2.434549634452402
Q92630	3K2L-A	Dual specificity tyrosine-phosphorylation-regulated kinase 2	-44.8631	-2.4245899668680946
P43686	5VHM-D	26S proteasome regulatory subunit 6B	-44.6419	-2.392000048678024
P10721	6HH1-A	Mast/stem cell growth factor receptor Kit,Mast/stem cell growth factor receptor Kit	-44.4678	-2.366349484677612
P31645	6DZZ-A	Sodium-dependent serotonin transporter	-44.4372	-2.361841114439745
Q07343	3WD9-A	cAMP-specific 3',5'-cyclic phosphodiesterase 4B	-44.3592	-2.350349190304007
O43353	5AR4-A	RECEPTOR-INTERACTING SERINE/THREONINE-PROTEIN KINASE 2	-44.2731	-2.3376638740464792
Q9UBF8	6GL3-A	Phosphatidylinositol 4-kinase beta,Phosphatidylinositol 4-kinase beta	-44.2481	-2.3339805650286145
P10275	2Z4J-A	Androgen receptor	-44.1441	-2.318657999514296
P04035	2Q6C-D	PROTEIN (HMG-COA REDUCTASE)	-44.1421	-2.318363334792866
P23458	5WO4-A	Tyrosine-protein kinase JAK1	-44.1003	-2.3122048421149954
Q03181	5U3S-A	Peroxisome proliferator-activated receptor delta	-43.9976	-2.297073808669606
Q6P179	5CU5-A	Endoplasmic reticulum aminopeptidase 2	-43.8096	-2.269375324855261
P00746	5NAW-A	Complement factor D	-43.7436	-2.2596513890480976
P37231	4A4W-A	Peroxisome proliferator-activated receptor gamma	-43.5652	-2.233367295896612
O15264	4EYJ-A	Mitogen-activated protein kinase 13	-43.4098	-2.210471847041563
P68400	5OTH-A	Casein kinase II subunit alpha	-43.4088	-2.210324514680849
P11309	5IIS-A	Serine/threonine-protein kinase pim-1	-43.373	-2.2050500161672657
P00374	3F8Y-A	Dihydrofolate reductase	-43.3654	-2.203930290225835
O14744	6CKC-A	Protein arginine N-methyltransferase 5	-43.3611	-2.2032967610747622
O95149	3GJX-B	Snurportin-1	-43.3376	-2.199834450597969
P63104	4N7G-A	14-3-3 ZETA ISOFORM	-43.2861	-2.1922468340211667
Q9Y6E0	4QMO-A	Serine/threonine-protein kinase 24 36 kDa subunit	-43.2509	-2.187060734924013
P20231	2ZA5-D	TPSB2 protein	-43.2282	-2.183716290335792
P00749	1GI9-B	UROKINASE-TYPE PLASMINOGEN ACTIVATOR	-43.047	-2.157019666574305
Q9NRG4	3TG4-A	N-lysine methyltransferase SMYD2	-42.7309	-2.11044790735242
P35557	5V4X-A	Glucokinase	-42.7231	-2.1092987149388467
O14732	2DDK-A	Inositol monophosphatase 2	-42.6647	-2.100694505073114
O94925	3VP3-A	Glutaminase kidney isoform, mitochondrial	-42.6623	-2.100340907407398
P02766	1BZ8-B	TRANSTHYRETIN	-42.619	-2.0939614161884563
O60674	6TPD-A	Tyrosine-protein kinase JAK2	-42.6156	-2.0934604861620265
O00506	2XIK-A	SERINE/THREONINE PROTEIN KINASE 25	-42.5402	-2.082351626164145
Q07912	4EWH-B	Activated CDC42 kinase 1	-42.3732	-2.0577471219248067
Q8NEZ4	5F59-A	Histone-lysine N-methyltransferase 2C	-42.2788	-2.043838947073348
P69905	2HCO-A	Hemoglobin subunit alpha	-42.2603	-2.041113298400129
Q8N5Z0	3DC1-B	Kynurenine/alpha-aminoadipate aminotransferase mitochondrial	-42.1896	-2.030696900497606
P56817	2WF1-A	BETA-SECRETASE 1	-42.1862	-2.0301959704711763
P52333	6NY4-A	Tyrosine-protein kinase JAK3	-42.1639	-2.0269104588272406
Q13153	4ZY4-A	SERINE/THREONINE-PROTEIN KINASE PAK-ALPHA	-42.1292	-2.021798025910444
P40261	6PVE-A	NNMT protein	-42.0846	-2.015227002622573
Q9P289	4FZF-B	Serine/threonine-protein kinase MST4	-41.9667	-1.997856517294322
Q9H2X3	1SL6-A	C-type lectin DC-SIGNR	-41.9095	-1.9894291062614464
P49368	6NR8-K	T-complex protein 1 subunit gamma	-41.8485	-1.980441832257856
O60551	6PAU-A	Glycylpeptide N-tetradecanoyltransferase 2	-41.8295	-1.9776425174042784
P00797	4AMT-A	Renin	-41.8212	-1.9764196588103464
P03951	4CR9-A	Coagulation factor XI	-41.8087	-1.9745780043014145
Q9NWZ3	6EGA-A	Interleukin-1 receptor-associated kinase 4	-41.7936	-1.9723532856546235
Q15661	2ZEC-C	Tryptase beta 2	-41.6818	-1.955881527726732
Q9Y6Y9	3ULA-D	Lymphocyte antigen 96	-41.6586	-1.9524634169581525
Q8N4P3	5VXA-A	Guanosine-3',5'-bis(diphosphate) 3'-pyrophosphohydrolase MESH1	-41.5426	-1.9353728631152587
Q16832	6FER-A	Discoidin domain-containing receptor 2	-41.5237	-1.9325882814977524
P05543	4YIA-A	Thyroxine-binding globulin	-41.507	-1.9301278310738184
O43318, Q15750	5GJF-A	TAK1 kinase - TAB1 chimera fusion protein	-41.4755	-1.9254868617113083
Q02750	3DV3-A	Dual specificity mitogen-activated protein kinase kinase 1	-41.4643	-1.9238367392713056
P48736	4WWN-A	Phosphatidylinositol 4,5-bisphosphate 3-kinase catalytic subunit gamma isoform	-41.3973	-1.9139654711034275
P68871	3ODQ-D	Hemoglobin subunit beta	-41.3674	-1.909560233518061
P36897	3KCF-A	TGF-beta receptor type-1	-41.3588	-1.9082931752159151
P84077	1RE0-A	ADP-ribosylation factor 1	-41.2838	-1.89724324816232
P24666	5KQG-A	Low molecular weight phosphotyrosine protein phosphatase	-41.2833	-1.897169581981962
Q9HA72	6UIX-P	Calcium homeostasis modulator protein 2	-41.2293	-1.8892136345033743
Q99683	5V19-A	Mitogen-activated protein kinase kinase kinase 5	-41.2247	-1.8885359056440865
Q13523	6CNH-A	Serine/threonine-protein kinase PRP4 homolog	-41.1714	-1.8806830908179983
Q06124	3ZM2-A	Tyrosine-protein phosphatase non-receptor type 11	-41.1647	-1.8796959640012112
P69891	1I3E-A	HEMOGLOBIN GAMMA CHAINS	-41.1276	-1.8742299334186991
Q96EB6	4I5I-A	NAD-dependent protein deacetylase sirtuin-1	-41.1062	-1.8710770208994063
P02461	4AK3-A	COLLAGEN ALPHA-1(III) CHAIN	-41.105	-1.8709002220665485
Q15274	5AYZ-A	Nicotinate-nucleotide pyrophosphorylase [carboxylating]	-41.1019	-1.8704434917483337
P03372	6PFM-A	Estrogen receptor	-41.0865	-1.8681745733933288
P04629	5KMJ-A	High affinity nerve growth factor receptor	-41.0552	-1.863563070502961
P33981	5NA0-A	Dual specificity protein kinase TTK	-41.0552	-1.863563070502961
P53779	3FV8-A	Mitogen-activated protein kinase 10	-41.0401	-1.861338351856172
P06493	6GU6-A	Cyclin-dependent kinase 1	-40.9765	-1.8519680137147227
P00533	5HCY-A	Epidermal growth factor receptor	-40.9648	-1.8502442250943607
Q86U44	6TTV-A	N6-adenosine-methyltransferase catalytic subunit	-40.9607	-1.8496401624154324
P04637	4XR8-C	Cellular tumor antigen p53	-40.9453	-1.8473712440604275
P29317	1MQB-A	Ephrin type-A receptor 2	-40.931	-1.845264391302208
O75874	5L57-A	Isocitrate dehydrogenase [NADP] cytoplasmic	-40.7689	-1.821381815630372
Q13627	6S14-A	Dual specificity tyrosine-phosphorylation-regulated kinase 1A	-40.7568	-1.8195990940657245
P08709	1CVW-H	Coagulation factor VII heavy chain	-40.7414	-1.81733017571072
O75460	4YZC-A	Serine/threonine-protein kinase/endoribonuclease IRE1	-40.7169	-1.813720532873212
Q93009	5KYC-B	Ubiquitin carboxyl-terminal hydrolase 7	-40.6767	-1.8077977719724845
Q16539	1WFC-A	Mitogen-activated protein kinase 14	-40.6707	-1.8069137778081967
Q16552	5HI3-B	Interleukin-17A	-40.6595	-1.805263655368194
P00734	1NU9-A	thrombin	-40.6451	-1.8031420693739035
Q9HD34	5WGB-B	LYR motif-containing protein 4	-40.6442	-1.80300947024926
Q92542	5FN4-A	Nicastrin	-40.6402	-1.802420140806402
O00206	3ULA-A	Toll-like receptor 4, Variable lymphocyte receptor B	-40.5645	-1.7912670811003069
P11802	2W99-B	CELL DIVISION PROTEIN KINASE 4	-40.5023	-1.782103008263858
O75311	5TIN-B	Glycine receptor subunit alpha-3,Glycine receptor subunit alpha-3	-40.4899	-1.780276086990997
P14061	3HB4-X	Estradiol 17-beta-dehydrogenase 1	-40.4475	-1.774029194896698
P18031	1C85-A	Tyrosine-protein phosphatase non-receptor type 1	-40.4082	-1.7682390331206144
O95819	4U45-B	Mitogen-activated protein kinase kinase kinase kinase 4	-40.3553	-1.7604451512388115
P29373	2FS7-A	CELLULAR RETINOIC ACID BINDING PROTEIN-TYPE II	-40.3501	-1.7596790229630956
P49419	4ZUK-A	Alpha-aminoadipic semialdehyde dehydrogenase	-40.2887	-1.7506328160152191
P02768	2VDB-A	Serum albumin	-40.246	-1.7443417242127062
P11172	2WNS-A	OROTATE PHOSPHORIBOSYLTRANSFERASE	-40.2276	-1.7416308087755576
P07900	4O07-A	Heat shock protein HSP 90-alpha	-40.2265	-1.7414687431787714
P55055	6S4U-A	Oxysterols receptor LXR-beta	-40.1341	-1.7278552330487411
P22303	6CQT-A	Acetylcholinesterase	-40.0337	-1.7130630640329965
P03886	5XTC-s	NADH-ubiquinone oxidoreductase chain 1	-40.0112	-1.7097480859169176
P11766	1MC5-A	Alcohol dehydrogenase class III chi chain	-39.9832	-1.705622779816908
P09874	3L3M-A	Poly [ADP-ribose] polymerase 1	-39.9576	-1.7018510713826147
Q9NYA1	4V24-A	Sphingosine kinase 1	-39.9285	-1.6975636996858197
Q8IU85	6T6F-A	Calcium/calmodulin-dependent protein kinase type 1D	-39.8861	-1.6913168075915206
Q86W56	6OAK-A	Poly(ADP-ribose) glycohydrolase	-39.8811	-1.690580145787948
P39086	2ZNT-A	Glutamate receptor, ionotropic kainate 1	-39.8419	-1.6848047172479357
P14618	3SRD-C	Pyruvate kinase PKM	-39.8217	-1.6818286035615002
P61088	6KL4-B	Ubiquitin-conjugating enzyme E2 N	-39.7772	-1.6752723135097003
O75643	6S9I-B	U5 small nuclear ribonucleoprotein 200 kDa helicase	-39.7104	-1.6654305118139652
Q13188	4LGD-A	Serine/threonine-protein kinase 3	-39.7089	-1.6652095132728932
P05106	2VDM-B	Integrin beta-3	-39.6794	-1.6608632086318127
Q13224	5EWJ-B	Glutamate receptor ionotropic, NMDA 2B	-39.6787	-1.6607600759793122
P30419	4C2Z-A	Glycylpeptide N-tetradecanoyltransferase 1	-39.67	-1.6594782844410954
P22223	4ZMV-A	Cadherin-3	-39.6607	-1.6581080934864492
P50750	3BLR-A	Cell division protein kinase 9	-39.6579	-1.6576955628764485
P62937	1MF8-C	PEPTIDYL-PROLYL CIS-TRANS ISOMERASE	-39.6541	-1.657135699905733
Q8TEK3	6J99-K	Histone-lysine N-methyltransferase, H3 lysine-79 specific	-39.6447	-1.6557507757150158
P10828	6KKE-A	Thyroid hormone receptor beta	-39.6404	-1.655117246563943
P15498	3BJI-A	Proto-oncogene vav	-39.5911	-1.6478537611807127
P07332	3CBL-A	Proto-oncogene tyrosine-protein kinase Fes/Fps	-39.5475	-1.6414300702535565
P62491	5FBQ-B	Ras-related protein Rab-11A	-39.5413	-1.640516609617126
P13501	1U4P-A	C-C motif chemokine 5	-39.5395	-1.6402514113678393
P00519	4TWP-A	Tyrosine-protein kinase ABL1	-39.5162	-1.636818567363189
Q13825	1HZD-D	Methylglutaconyl-CoA hydratase	-39.4898	-1.6329289930403244
Q9H7B4	5HI7-A	Histone-lysine N-methyltransferase SMYD3	-39.4607	-1.6286416213435295
Q03164	6KIX-K	Histone-lysine N-methyltransferase 2A	-39.3988	-1.6195217482152953
Q14232	6O9Z-G	Translation initiation factor eIF-2B subunit alpha	-39.3712	-1.6154553750595724
P28845	4YYZ-A	Corticosteroid 11-beta-dehydrogenase isozyme 1	-39.3558	-1.6131864567045675
P02776	1F9S-C	PLATELET FACTOR 4	-39.3125	-1.606806965485625
P0DP23	5JQA-A	Calmodulin	-39.3106	-1.6065270340002673
Q96QU1	6EB5-B	Protocadherin-15	-39.2736	-1.6010757366538273
P63316	4Y99-A	Troponin C	-39.2625	-1.5994403474498953
P48730	6F1W-A	Casein kinase I isoform delta	-39.2596	-1.5990130836038223
Q9Y697	5WGB-A	Cysteine desulfurase, mitochondrial	-39.2552	-1.5983648212166786
Q04771	6GIN-A	Activin receptor type-1	-39.255	-1.5983353547445358
Q96RI1	5Q0R-A	Bile acid receptor	-39.2545	-1.598261688564178
P61769	3O3E-B	Beta-2-microglobulin	-39.2523	-1.5979375573706056
P37173	5E91-A	TGF-beta receptor type-2	-39.2278	-1.5943279145330984
P49336-2	5IDN-A	Cyclin-dependent kinase 8	-39.2231	-1.59363545243774
Q00534	4AUA-A	Cell division protein kinase 6	-39.2091	-1.591572799387735
Q6UX04	5Z58-z	Peptidyl-prolyl cis-trans isomerase CWC27 homolog	-39.136	-1.580802803819498
P01850	4MJI-E	T-CELL RECEPTOR, SP3.4 BETA CHAIN	-39.1356	-1.5807438708752115
P04049	1GUA-B	C-RAF1	-39.13	-1.5799188096552106
Q06187	6E4F-A	Tyrosine-protein kinase BTK	-39.1277	-1.579579945225566
O94768	3LM5-A	Serine/threonine-protein kinase 17B	-39.125	-1.5791821478516372
P00740	5TNT-A	Coagulation factor IX	-39.1109	-1.5771047615655611
Q460N5	6FZM-A	Poly [ADP-ribose] polymerase 14	-39.096	-1.5749095093909131
P54578	6IIN-A	Ubiquitin carboxyl-terminal hydrolase 14	-39.0623	-1.5699444088348318
O15530	5ACK-A	3-phosphoinositide-dependent protein kinase 1	-39.0482	-1.567867022548756
Q02763	2P4I-A	Angiopoietin-1 receptor	-39.0247	-1.564404712071963
Q92871	6CFS-A	Phosphomannomutase 1	-39.018	-1.5634175852551748
P43405	4XG2-A	Tyrosine-protein kinase SYK	-39.016	-1.5631229205337454
Q9BXW6	5ZM7-A	Oxysterol-binding protein-related protein 1	-39.0127	-1.5626367237433878
Q9UKE5	5AX9-A	TRAF2 and NCK-interacting protein kinase	-39.0052	-1.561531731038028
P08236	3HN3-E	Beta-glucuronidase	-39.0005	-1.5608392689426696
P41227	6C95-B	N-alpha-acetyltransferase 10	-38.987	-1.5588502820730223
P03923	5XTC-m	NADH-ubiquinone oxidoreductase chain 6	-38.9846	-1.5584966844073072
Q8IXJ6	5MAR-A	NAD-dependent protein deacetylase sirtuin-2	-38.9683	-1.556095166927659
P27037	3Q4T-A	Activin receptor type-2A	-38.9621	-1.5551817062912283
O75762	6V9Y-A	Transient receptor potential cation channel subfamily A member 1	-38.9112	-1.5476824891308554
Q9NNX6	2XR6-A	mDC-SIGN1B type I isoform	-38.9049	-1.5467542952583528
O75469	6HJ2-A	Nuclear receptor subfamily 1 group I member 2	-38.9035	-1.546548029953353
P11362	6ITJ-A	Fibroblast growth factor receptor 1	-38.8923	-1.544897907513349
O00238	3MDY-A	Bone morphogenetic protein receptor type-1B	-38.877	-1.5426437223944165
Q13231	5NRA-A	Chitotriosidase-1	-38.8644	-1.5407873346494123
Q8IVH8	5J5T-A	Mitogen-activated protein kinase kinase kinase kinase 3	-38.85	-1.5386657486551218
Q07869	2P54-A	Peroxisome proliferator-activated receptor alpha	-38.8443	-1.537825954199048
Q15181	6C45-B	Inorganic pyrophosphatase	-38.8312	-1.5358959002736874
P28482	5NHH-A	Mitogen-activated protein kinase 1	-38.8311	-1.5358811670376156
P08235	5HCV-A	MINERALOCORTICOID RECEPTOR	-38.8262	-1.535159238470114
Q9P1W9	2IWI-A	SERINE/THREONINE-PROTEIN KINASE PIM-2	-38.8225	-1.53461410873547
P08238	3NMQ-A	Heat shock protein HSP 90-beta	-38.8156	-1.5335975154465398
P00747	1BML-B	PLASMIN	-38.7883	-1.5295753419990306
P07333	4HW7-A	Macrophage colony-stimulating factor 1 receptor	-38.7704	-1.5269380927422396
O15294	4GYY-A	UDP-N-acetylglucosamine--peptide N-acetylglucosaminyltransferase 110 kDa subunit	-38.7693	-1.5267760271454534
Q6PL18	6HI3-A	ATPase family AAA domain-containing protein 2	-38.7687	-1.5266876277290249
P35968	3B8Q-A	Vascular endothelial growth factor receptor 2	-38.7371	-1.5220319251304428
Q9GZZ1	6PW9-A	N-alpha-acetyltransferase 50	-38.7355	-1.5217961933533
Q16875	6HVH-A	6-phosphofructo-2-kinase/fructose-2,6-bisphosphatase 3	-38.698	-1.5162712298265022
P14324	4Q23-A	Farnesyl pyrophosphate synthase	-38.6885	-1.514871572399713
Q99436	5LEZ-V	Proteasome subunit beta type-7	-38.6838	-1.5141791103043545
P51648	4QGK-A	Fatty aldehyde dehydrogenase	-38.6743	-1.5127794528775664
P15056	4MBJ-B	B-RAF PROTO-ONCOGENE SERINE/THREONINE-PROTEIN KINASE	-38.6692	-1.512028057837921
P19429, P63316	6MV3-A	Troponin C, slow skeletal and cardiac muscles,Troponin I, cardiac muscle chimera	-38.643	-1.5081679499871992
P03952	6I44-A	Plasma kallikrein	-38.6043	-1.5024661876275442
P31751	1GZN-A	RAC-beta serine/threonine kinase	-38.5329	-1.491946657072521
Q15369	6SIS-C	Transcription elongation factor B polypeptide 1	-38.4784	-1.4839170434135756
O95985	5GVE-A	DNA topoisomerase 3-beta-1	-38.4682	-1.482414253334287
P49863	1MZD-A	pro-granzyme K	-38.4546	-1.480410533228568
Q12931	4Z1G-A	Heat shock protein 75 kDa, mitochondrial	-38.4514	-1.4799390696742811
P06276	6ESY-A	Cholinesterase	-38.4482	-1.4794676061199945
P49137	3R30-A	MAP kinase-activated protein kinase 2	-38.4311	-1.476948222751775
Q96P09	1XB1-E	Baculoviral IAP repeat-containing protein 8	-38.4167	-1.4748266367574845
Q08881	4RFM-A	Tyrosine-protein kinase ITK/TSK	-38.395	-1.4716295245299782
P05107	5E6U-B	Integrin beta-2	-38.386	-1.4703035332835468
P04818	3N5G-A	Thymidylate synthase	-38.3588	-1.4662960930721094
P08069	4D2R-A	Insulin-like growth factor 1 receptor	-38.2944	-1.4568078890420892
P45983	4HYS-A	Mitogen-activated protein kinase 8	-38.2888	-1.4559828278220872
P54760	6FNI-A	Ephrin type-B receptor 4	-38.261	-1.4518869881942216
O00141	3HDN-A	Serine/threonine-protein kinase Sgk1	-38.2557	-1.4511061266824332
O75530	5H13-A	Polycomb protein EED	-38.241	-1.448940340979929
Q9NYV4	6TD3-B	Cyclin-dependent kinase 12	-38.2378	-1.4484688774256422
P00751	1RTK-A	Complement factor B	-38.2331	-1.4477764153302837
Q9P2J5	6LR6-A	Leucine--tRNA ligase, cytoplasmic	-38.1974	-1.4425166500527726
P23946	4AG2-A	CHYMASE	-38.1931	-1.4418831209016998
Q99685	3JWE-A	Monoglyceride lipase	-38.1767	-1.4394668701859796
O94804	4USE-A	Serine/threonine-protein kinase 10	-38.1135	-1.4301554649888175
Q13467	5URZ-A	Frizzled-5	-38.109	-1.429492469365602
P00491	1ULB-A	PURINE NUCLEOSIDE PHOSPHORYLASE	-38.1052	-1.4289326063948866
P17612	3L9L-A	CAMP-DEPENDENT PROTEIN KINASE CATALYTIC SUBUNIT ALPHA	-38.0946	-1.4273708833713112
Q16773	1W7L-A	Kynurenine--oxoglutarate transaminase 1	-38.084	-1.425809160347737
Q9UM73	5FTQ-A	ALK tyrosine kinase receptor	-38.0617	-1.422523648703801
Q9NWU1	2IWY-A	3-OXOACYL-[ACYL-CARRIER-PROTEIN] SYNTHASE	-38.0559	-1.4216691210116563
O14757	5OQ7-A	Serine/threonine-protein kinase Chk1	-38.0472	-1.4203873294734388
P49841	1Q5K-B	Glycogen synthase kinase-3 beta	-38.045	-1.4200631982798673
P51449	6NWS-A	Nuclear receptor ROR-gamma	-38.0257	-1.4172196837180753
Q08345	4CKR-A	EPITHELIAL DISCOIDIN DOMAIN-CONTAINING RECEPTOR 1	-38.0153	-1.415687427166644
Q92731	1X76-B	Estrogen receptor beta	-37.9669	-1.4085565409080572
Q01974	3ZZW-B	TYROSINE-PROTEIN KINASE TRANSMEMBRANE RECEPTOR ROR2	-37.9629	-1.407967211465198
Q9UHD2	6CQ0-A	Serine/threonine-protein kinase TBK1	-37.9537	-1.4066117537466236
P36871	5TR2-A	Phosphoglucomutase-1	-37.9517	-1.406317089025195
Q9Y223	4ZHT-B	Bifunctional UDP-N-acetylglucosamine 2-epimerase/N-acetylmannosamine kinase	-37.9514	-1.4062728893169802
P49327	3TJM-A	Fatty acid synthase	-37.8935	-1.3977423456316054
P37268	3WEF-B	Squalene synthase	-37.8818	-1.3960185570112438
P54646	6B1U-A	5'-AMP-activated protein kinase catalytic subunit alpha-2	-37.8687	-1.3940885030858825
P07711	2NQD-B	Cathepsin L	-37.8415	-1.3900810628744462
P11586	1DIG-B	METHYLENETETRAHYDROFOLATE DEHYDROGENASE / CYCLOHYDROLASE	-37.841	-1.3900073966940885
P08514	2VDQ-A	INTEGRIN ALPHA-IIB	-37.8346	-1.3890644695855152
P47871	5XF1-A	Glucagon receptor,Endolysin,Glucagon receptor	-37.8311	-1.3885488063230136
Q9Y6M4	6GRO-A	Casein kinase I isoform gamma-3	-37.8271	-1.3879594768801555
Q8IU60	5QP4-A	DCP2 (NUDT20)	-37.825	-1.3876500789226551
Q9H7Z6	2Y0M-A	histone acetyltransferase MYST1	-37.8033	-1.3844529666951475
P10153	1HI5-A	EOSINOPHIL-DERIVED NEUROTOXIN	-37.801	-1.3841141022655046
Q00535	3O0G-A	Cell division protein kinase 5	-37.7941	-1.3830975089765736
P31749	3CQU-A	RAC-alpha serine/threonine-protein kinase	-37.7939	-1.3830680425044306
Q9BPZ2	5LUG-C	Spindlin-like protein 2, isoform CRA_a	-37.7817	-1.3812705877037126
P01031	3PRX-A	Complement C5	-37.7686	-1.379340533778351
Q9Y6F1	4L7O-A	Poly [ADP-ribose] polymerase 3	-37.7502	-1.3766296183412023
P04062	2NT1-A	Glucosylceramidase	-37.7434	-1.3756277582883434
P01594	1B0W-A	Vk1 O18/O8 germline light chain variable domain	-37.7125	-1.3710751883422618
P07949	6NE7-A	PROTO-ONCOGENE TYROSINE-PROTEIN KINASE RECEPTOR RET PRECURSOR	-37.6851	-1.3670382816586817
P01889	5WMO-A	HLA-B35 variant	-37.685	-1.3670235484226108
Q6IQ55	6U0K-B	Tau-tubulin kinase 2	-37.6815	-1.3665078851601091
P55072	6G2W-A	Transitional endoplasmic reticulum ATPase	-37.6783	-1.3660364216058225
Q8NFU5	6M89-A	Inositol polyphosphate multikinase,Inositol polyphosphate multikinase	-37.67	-1.3648135630118916
P48775	6VBN-D	Tryptophan 2,3-dioxygenase	-37.6637	-1.363885369139389
P04150	3K23-A	Glucocorticoid receptor	-37.638	-1.3600989274690238
Q9UKM7	5KK7-A	Endoplasmic reticulum mannosyl-oligosaccharide 1,2-alpha-mannosidase	-37.6359	-1.3597895295115234
Q05586	5I2N-B	Glutamate receptor ionotropic, NMDA 1	-37.6331	-1.3593769989015223
O14561	5XTB-G	Acyl carrier protein, mitochondrial	-37.6233	-1.3579331417665197
P15121	2INE-A	Aldose reductase	-37.6156	-1.356798682589017
P00367	1NR1-D	Glutamate dehydrogenase 1	-37.6053	-1.3552811592736569
P49720	5LEY-W	Proteasome subunit beta type-3	-37.5897	-1.3529827744465088
Q8WTS6	4JLG-A	Histone-lysine N-methyltransferase SETD7	-37.5864	-1.3524965776561504
P16083	3UXE-B	NRH dehydrogenase [quinone] 2	-37.5468	-1.346662216171852
O96013	5XVF-A	Serine/threonine-protein kinase PAK 4	-37.5462	-1.3465738167554235
Q07889	5WFR-N	Son of sevenless homolog 1	-37.5237	-1.343258838639345
P13236	2FIN-B	Small inducible cytokine A4	-37.507	-1.3407983882154109
O15151	3EQY-A	Mdm4 protein	-37.5009	-1.3398996608150524
Q8N6N7	3EPY-B	Acyl-CoA-binding domain-containing protein 7	-37.4861	-1.3377191418764762
Q8NCC3	4X90-A	Group XV phospholipase A2	-37.4345	-1.3301167920636026
P53396	6UUZ-C	ATP-citrate synthase	-37.4188	-1.327803674000383
P28702	1H9U-A	RETINOID X RECEPTOR, BETA	-37.4093	-1.3264040165735949
P07954	5UPP-B	Fumarate hydratase	-37.3576	-1.3187869335246494
P04626	3RCD-A	Receptor tyrosine-protein kinase erbB-2	-37.3571	-1.3187132673442927
P02042	1SHR-B	Hemoglobin delta chain	-37.3413	-1.3163854160450013
P06734	2H2T-B	Low affinity immunoglobulin epsilon Fc receptor	-37.3238	-1.313807099732496
P55201	5EWD-A	Peregrin	-37.3108	-1.3118917790432063
Q99640	3P1A-A	Membrane-associated tyrosine- and threonine-specific cdc2-inhibitory kinase	-37.3068	-1.3113024496003485
Q9HBH9	2AC3-A	MAP kinase-interacting serine/threonine-protein kinase 2	-37.2878	-1.3085031347467702
P30613	4IMA-B	Pyruvate kinase	-37.2855	-1.3081642703171268
P00750	1BDA-A	Tissue-type plasminogen activator	-37.278	-1.307059277611767
Q07812	4ZII-A	Apoptosis regulator BAX	-37.2739	-1.3064552149328372
P49761	2WU6-A	DUAL SPECIFICITY PROTEIN KINASE CLK3	-37.2655	-1.3052176231028354
Q13131	6C9J-A	5'-AMP-activated protein kinase catalytic subunit alpha-1	-37.2605	-1.304480961299262
Q15046	6CHD-A	Lysine--tRNA ligase	-37.2457	-1.3023004423606857
Q7L266	4O0E-A	L-asparaginase	-37.2279	-1.2996779263399656
Q14108	5UPH-A	Lysosome membrane protein 2	-37.2262	-1.299427461326751
P45984	3E7O-B	Mitogen-activated protein kinase 9	-37.2032	-1.2960388170303156
P43235	4DMY-A	Cathepsin K	-37.2005	-1.2956410196563857
O43809	5R65-A	Cleavage and polyadenylation specificity factor subunit 5	-37.1918	-1.2943592281181688
P36639	5ANW-A	7,8-dihydro-8-oxoguanine triphosphatase	-37.1536	-1.2887311319388706
Q99835	6OT0-R	Smoothened homolog	-37.15	-1.2882007354402982
Q9H2K8	6BDN-A	Serine/threonine-protein kinase TAO3	-37.1478	-1.2878766042467258
P42336	5XGJ-A	Phosphatidylinositol 4,5-bisphosphate 3-kinase catalytic subunit alpha isoform	-37.1474	-1.28781767130244
Q9NTG7	4JT8-A	NAD-DEPENDENT PROTEIN DEACETYLASE SIRTUIN-3, MITOCHONDRIAL	-37.1248	-1.2844879599502903
Q08209	1MF8-A	SERINE/THREONINE PROTEIN PHOSPHATASE 2B CATALYTIC SUBUNIT, ALPHA ISOFORM	-37.1118	-1.2825726392610008
P98170	1I3O-F	Baculoviral IAP repeat-containing protein 4	-37.109	-1.282160108651
P48740	4KKD-A	Mannan-binding lectin serine protease 3	-37.0912	-1.27953759263028
Q9UMR2	6B4I-F	ATP-dependent RNA helicase DDX19B	-37.087	-1.2789187967152789
P06737	3CEJ-A	LIVER GLYCOGEN PHOSPHORYLASE	-37.0571	-1.2745135591299117
Q8N8U2	6V2D-A	Chromodomain Y-like protein 2	-37.0489	-1.2733054337720526
Q86YV6	2X4F-A	MYOSIN LIGHT CHAIN KINASE FAMILY MEMBER 4	-37.0244	-1.2696957909345443
P54619	6C9J-C	5'-AMP-activated protein kinase subunit gamma-1	-37.0232	-1.2695189921016872
P49748	3B96-A	Very long-chain specific acyl-CoA dehydrogenase	-37.0191	-1.2689149294227573
Q9NYL2	6JUT-A	Mitogen-activated protein kinase kinase kinase MLT	-37.0127	-1.2679720023141838
P10619	4MWS-A	HUMAN PROTECTIVE PROTEIN	-37.0071	-1.267146941094182
P19525	6D3L-A	Interferon-induced, double-stranded RNA-activated protein kinase	-36.998	-1.2658062166116786
Q06210	2V4M-B	Glucosamine--fructose-6-phosphate aminotransferase [isomerizing] 1	-36.9883	-1.2643770927127476
P08758	1AVH-A	ANNEXIN V	-36.9871	-1.2642002938798895
Q9H2K2	5AL1-A	Tankyrase-2	-36.9797	-1.263110034410602
Q13043	3COM-A	Serine/threonine-protein kinase 4	-36.9651	-1.2609589819441684
Q04609	3BHX-A	Glutamate carboxypeptidase II	-36.9617	-1.2604580519177389
P69892	4MQJ-B	Hemoglobin subunit gamma-2	-36.9273	-1.255389818709157
P11310		Acyl-CoA dehydrogenase, medium-chain specific, mitochondrial	-36.9264	-1.2552572195845135
P17948	3HNG-A	Vascular endothelial growth factor receptor 1	-36.9261	-1.2552130198762987
P23381	2QUK-A	Tryptophan--tRNA ligase, cytoplasmic	-36.9171	-1.2538870286298671
Q460N3	4F0E-A	Poly [ADP-ribose] polymerase 15	-36.8896	-1.2498353887102165
O43781	5Y86-A	Dual specificity tyrosine-phosphorylation-regulated kinase 3	-36.8717	-1.2471981394534242
O15111	5TQW-A	Inhibitor of nuclear factor kappa-B kinase subunit alpha	-36.8493	-1.2438978945734176
Q09472	5KJ2-A	Histone acetyltransferase p300	-36.8426	-1.2429107677566291
Q96CA5	3GTA-A	Baculoviral IAP repeat-containing protein 7	-36.835	-1.241791041815199
P50991	6QB8-D	T-complex protein 1 subunit delta	-36.8301	-1.2410691132476974
P03897	5XTC-j	NADH-ubiquinone oxidoreductase chain 3	-36.824	-1.240170385847338
P08913, P18089	6K42-R	Alpha-2A adrenergic receptor,Endolysin,Alpha-2B adrenergic receptor,Alpha-2B adrenergic receptor	-36.8157	-1.238947527253407
P49336	5HVY-A	Cyclin-dependent kinase 8	-36.7726	-1.2325975025066072
P08581	1R1W-A	Hepatocyte growth factor receptor	-36.7725	-1.2325827692705362
P00352	5TEI-A	Retinal dehydrogenase 1	-36.7665	-1.2316987751062487
Q96EK6	3CXP-A	Glucosamine 6-phosphate N-acetyltransferase	-36.756	-1.2301517853187454
Q8N300	6J7B-B	Small vasohibin-binding protein	-36.7535	-1.229783454416959
Q16512	4OTI-A	Serine/threonine-protein kinase N1	-36.7488	-1.2290909923216005
Q13133	3IPU-B	Oxysterols receptor LXR-alpha	-36.7458	-1.2286489952394566
Q9UNN8	1L8J-A	ENDOTHELIAL PROTEIN C RECEPTOR	-36.7434	-1.2282953975737414
Q9UGN5	4ZZX-A	POLY [ADP-RIBOSE] POLYMERASE 2	-36.7292	-1.2262032780515937
P12643	2QJ9-A	bone morphogenetic protein 2	-36.7204	-1.224906753277305
P42330	1ZQ5-A	Aldo-keto reductase family 1 member C3	-36.7078	-1.2230503655323013
P42858	3IO4-A	Maltose-binding periplasmic protein,Huntingtin fusion protein	-36.6939	-1.2210024457183684
O15164	4YC9-A	Transcription intermediary factor 1-alpha	-36.6727	-1.2178789996712187
P41586	3N94-A	Fusion protein of Maltose-binding periplasmic protein and pituitary adenylate cyclase 1 Receptor-short	-36.6593	-1.2159047460376435
P14920	2E82-B	D-amino-acid oxidase	-36.6489	-1.214372489486211
Q04759	4Q9Z-A	HUMAN PROTEIN KINASE C THETA	-36.6482	-1.2142693568337115
Q8IYT8	6QAU-A	Serine/threonine-protein kinase ULK2	-36.6406	-1.21314963089228
P01584	5R8K-A	Interleukin-1 beta	-36.6397	-1.2130170317676368
Q9Y5W5	2YGP-A	WNT INHIBITORY FACTOR 1	-36.6272	-1.2111753772587048
Q96SB4	5MXX-A	serine-arginine (SR) protein kinase 1	-36.6022	-1.20749206824084
P07738	1T8P-B	Bisphosphoglycerate mutase	-36.5962	-1.2066080740765524
O15392	6YIE-A	Baculoviral IAP repeat-containing protein 5	-36.5754	-1.2035435609736884
Q13635	6RTY-A	Protein patched homolog 1	-36.5683	-1.2024975012126145
Q8N6T7	5Y2F-A	NAD-dependent protein deacetylase sirtuin-6	-36.5598	-1.2012451761465408
P19793	3NSP-B	Retinoid X receptor, alpha	-36.5361	-1.197753399197604
O15382	5I5V-B	Branched-chain-amino-acid aminotransferase, mitochondrial	-36.5358	-1.1977091994893905
P29350	4GS0-A	Tyrosine-protein phosphatase, non-receptor type 6	-36.5324	-1.1972082694629609
P08254	2JNP-A	Stromelysin-1	-36.5263	-1.196309542062601
P05230	1DJS-B	Heparin-binding growth factor 1	-36.5157	-1.1947478190390268
Q9UDX3	4TLG-A	SEC14-like protein 4	-36.5156	-1.1947330858029548
P78362	5MYV-A	SRSF protein kinase 2,SRSF protein kinase 2	-36.5143	-1.1945415537340258
P02008	1JEB-A	HEMOGLOBIN ZETA CHAIN	-36.5007	-1.1925378336283077
Q12830	5H6Y-A	Nucleosome-remodeling factor subunit BPTF	-36.4978	-1.1921105697822347
Q13882	6CZ3-A	Protein-tyrosine kinase 6	-36.4929	-1.1913886412147332
O95749	2Q80-F	Geranylgeranyl pyrophosphate synthase	-36.4903	-1.1910055770768753
Q9UMX1	4BLB-C	MALTOSE-BINDING PERIPLASMIC PROTEIN, SUPPRESSOR OF FUSED HOMOLOG	-36.4711	-1.188176795751155
Q14680	4UMT-A	MATERNAL EMBRYONIC LEUCINE ZIPPER KINASE	-36.4599	-1.1865266733111512
P42345	5WBU-B	Serine/threonine-protein kinase mTOR	-36.4503	-1.1851122826482912
P19801	3K5T-A	Amiloride-sensitive amine oxidase	-36.4458	-1.1844492870250756
P52732	3ZCW-A	KINESIN-LIKE PROTEIN KIF11	-36.4448	-1.1843019546643612
P10109	3N9Y-C	Adrenodoxin	-36.4146	-1.17985251737078
Q9Y3C6	6ID0-S	Peptidyl-prolyl cis-trans isomerase-like 1	-36.4082	-1.1789095902622069
Q9Y5S2	4UAL-A	Serine/threonine-protein kinase MRCK beta	-36.4069	-1.1787180581932777
Q14289	3FZP-A	Protein-tyrosine kinase 2-beta	-36.3902	-1.1762576077693438
P14735	5CJO-A	Insulin-degrading enzyme	-36.3613	-1.1719997025446918
Q7L8A9	6J7B-A	Tubulinyl-Tyr carboxypeptidase 1	-36.3558	-1.1711893745607618
Q59H18	6B5J-A	Serine/threonine-protein kinase TNNI3K	-36.3466	-1.1698339168421876
Q9Y2R2	3H2X-A	Tyrosine-protein phosphatase non-receptor type 22	-36.3359	-1.168257460582541
P07741	1ZN8-A	Adenine phosphoribosyltransferase	-36.3341	-1.1679922623332546
Q86WV6	4QXQ-B	Stimulator of interferon genes protein	-36.3136	-1.1649719489386057
P02794	3ES3-A	Ferritin heavy chain	-36.2946	-1.1621726340850282
P0DJD7	1FLH-A	PEPSIN 3A	-36.2749	-1.1592701865789503
Q9NPB1	1Z4I-A	5'(3')-deoxyribonucleotidase, mitochondrial	-36.2641	-1.1576789970832324
P04439	2BNQ-A	HLA class I histocompatibility antigen, A-2 alpha chain	-36.2503	-1.1556458105053715
Q9NXA8	2B4Y-A	NAD-dependent protein deacylase sirtuin-5, mitochondrial	-36.2423	-1.1544671516196543
P14555	1POD-A	PHOSPHOLIPASE A2	-36.2369	-1.1536715568717952
P35610	6P2J-B	Sterol O-acyltransferase 1	-36.2367	-1.1536420903996525
Q13490	4LGU-A	Baculoviral IAP repeat-containing protein 2	-36.228	-1.1523602988614357
O00311	6YA6-A	Cell division cycle 7-related protein kinase,Cell division cycle 7-related protein kinase,Cell division cycle 7-related protein kinase	-36.2264	-1.152124567084292
P20701	5E6S-A	LEUKOCYTE ADHESION GLYCOPROTEIN	-36.2232	-1.151653103530005
Q01973	6TU9-A	Inactive tyrosine-protein kinase transmembrane receptor ROR1	-36.2209	-1.151314239100362
O75385	6MNH-A	Serine/threonine-protein kinase ULK1	-36.2127	-1.1501061137425015
O43175	6RIH-B	D-3-phosphoglycerate dehydrogenase	-36.2065	-1.1491926531060712
Q15759	3GC9-A	Mitogen-activated protein kinase 11	-36.1969	-1.1477782624432111
Q8WZ42	4JNW-A	Titin	-36.194	-1.1473509985971393
Q8IVW4	3ZDU-A	CYCLIN-DEPENDENT KINASE-LIKE 3	-36.1903	-1.146805868862495
P43250	3NYN-A	G protein-coupled receptor kinase 6	-36.1683	-1.143564556926774
Q92918	6CQF-A	Mitogen-activated protein kinase kinase kinase kinase 1	-36.1599	-1.1423269650967711
O95696	5PU3-A	Bromodomain-containing protein 1	-36.1545	-1.141531370348912
P0C0L4	5JPN-B	Complement C4-A	-36.1446	-1.1400727799778372
Q9BZR6	1OZN-A	Reticulon 4 receptor	-36.1443	-1.1400285802696235
P11021, Q13501	5YPF-A	78 kDa glucose-regulated protein,Sequestosome-1	-36.138	-1.139100386397121
Q9BZP6	2YBU-A	ACIDIC MAMMALIAN CHITINASE	-36.137	-1.1389530540364068
Q92830	6J3P-A	Histone acetyltransferase KAT2A	-36.1354	-1.1387173222592628
O60885	5HCL-A	Bromodomain-containing protein 4	-36.1225	-1.1368167348060452
P53671	5NXD-A	LIM domain kinase 2	-36.101	-1.133649089050681
P57768	5GW0-A	Sorting nexin-16	-36.0923	-1.132367297512464
P07339	4OC6-A	Cathepsin D heavy chain	-36.085	-1.1312917712792474
P06126	4X6E-A	T-cell surface glycoprotein CD1a	-36.0803	-1.1305993091838888
Q96T88	3DWH-A	E3 ubiquitin-protein ligase UHRF1	-36.064	-1.1281977917042407
Q9UDY8	3UO8-B	Mucosa-associated lymphoid tissue lymphoma translocation protein 1	-36.0577	-1.1272695978317382
Q9BUL8	3L8J-A	Programmed cell death protein 10	-36.0386	-1.1244555497420905
O14733	6QG7-A	Dual specificity mitogen-activated protein kinase kinase 7	-36.0344	-1.123836753827088
Q6GMX8	2QAD-C	anti-HIV-1 antibody 412d light chain	-36.032	-1.123483156161373
P25774	4P6G-A	Cathepsin S	-36.0267	-1.1227022946495857
P21673	2G3T-A	Diamine acetyltransferase 1	-36.0082	-1.1199766459763665
Q9Y5Y6	3P8F-A	ST14 protein	-35.986	-1.116705867568501
P12268	6I0O-B	Inosine-5'-monophosphate dehydrogenase 2	-35.9833	-1.1163080701945722
Q6N089	2OQJ-B	Fab 2G12 heavy chain	-35.9803	-1.1158660731124286
P52298	1N52-B	20 KDA NUCLEAR CAP BINDING PROTEIN	-35.9786	-1.1156156080992137
Q9NZD2	4GH0-A	Glycolipid transfer protein	-35.9779	-1.1155124754467132
Q9BYP7	5O2C-A	Serine/threonine-protein kinase WNK3	-35.9634	-1.1133761562163518
P41240	3D7U-A	PROTEIN (C-TERMINAL SRC KINASE)	-35.9445	-1.1105915745988455
P09455	6E5L-A	Retinol-binding protein 1	-35.9376	-1.1095749813099156
P15822	1BBO-A	HUMAN ENHANCER-BINDING PROTEIN MBP-1	-35.931	-1.1086025877291985
P51813	3SXS-A	Cytoplasmic tyrosine-protein kinase BMX	-35.922	-1.1072765964827669
P28907	2O3R-A	ADP-ribosyl cyclase 1	-35.914	-1.1060979375970506
P21917	5WIU-A	D(4) dopamine receptor, soluble cytochrome b562 chimera	-35.9059	-1.1049045454752626
P19784	5M56-A	Casein kinase II subunit alpha'	-35.8986	-1.103829019242046
P09601	1S8C-A	Heme oxygenase 1	-35.897	-1.103593287464902
P15813	3VWJ-A	Antigen-presenting glycoprotein CD1d	-35.8923	-1.1029008253695434
P52294	3TJ3-A	Importin subunit alpha-1	-35.8907	-1.1026650935924005
Q9UJ71	3P7F-A	C-type lectin domain family 4 member K	-35.8852	-1.1018547656084696
Q6P2P2	6PDM-A	Protein arginine N-methyltransferase 9	-35.8589	-1.0979799245216757
P49675	3P0L-A	Steroidogenic acute regulatory protein, mitochondrial	-35.8572	-1.0977294595084608
P63244	5OA3-g	RIBOSOMAL PROTEIN RACK1	-35.8542	-1.0972874624263171
Q9BVG8	5WDE-A	Kinesin-like protein KIFC3	-35.8433	-1.095681539694528
P49674	4HOK-A	Casein kinase I isoform epsilon	-35.8418	-1.095460541153456
P63146	2YBF-A	UBIQUITIN-CONJUGATING ENZYME E2 B	-35.8368	-1.0947238793498826
Q8TF76	6Z58-A	Serine/threonine-protein kinase haspin	-35.836	-1.0946060134613114
P29016	5L2K-A	T-cell surface glycoprotein CD1b	-35.8333	-1.0942082160873825
P41743	6ILZ-A	Protein kinase C iota type	-35.8237	-1.0927938254245222
P78368	2C47-A	CASEIN KINASE 1 GAMMA 2 ISOFORM	-35.8229	-1.09267595953595
Q9UBE0	6CWZ-C	SUMO-activating enzyme subunit 1	-35.8068	-1.0903039085284454
P46926	1NE7-E	Glucosamine-6-phosphate isomerase	-35.8051	-1.0900534435152307
P62942	1NSG-A	Peptidyl-prolyl cis-trans isomerase FKBP1A	-35.8038	-1.0898619114463015
O60341	6S35-A	Lysine-specific histone demethylase 1A	-35.8018	-1.089567246724872
P01008	4EB1-I	ANTITHROMBIN	-35.7935	-1.0883443881309411
Q86TU7	6MBL-A	Histone-lysine N-methyltransferase setd3	-35.7911	-1.087990790465226
Q9Y6M9	5XTC-p	NADH dehydrogenase [ubiquinone] 1 beta subcomplex subunit 9	-35.7875	-1.0874603939666534
P04271	3CZT-X	Protein S100-B	-35.7797	-1.0863112015530791
P16234	6JOI-A	Platelet-derived growth factor receptor alpha	-35.7685	-1.0846610791130764
P48449	1W6K-A	LANOSTEROL SYNTHASE	-35.7642	-1.0840275499620031
P21453	3V2W-A	Sphingosine 1-phosphate receptor 1, Lysozyme chimera (E.C.3.2.1.17)	-35.7607	-1.083511886699502
Q01484	4D8O-A	Ankyrin-2	-35.7535	-1.0824510937023573
P27708	5G1O-E	CAD PROTEIN	-35.7408	-1.0805799727212817
P16442	3I0K-A	ABO blood group (transferase A, alpha 1-3-N-acetylgalactosaminyltransferase transferase B, alpha 1-3-galactosyltransferase)	-35.7343	-1.0796223123766362
P34897	6H3C-E	Serine hydroxymethyltransferase, mitochondrial	-35.7031	-1.0750255427223407
Q13464	5WNG-A	Rho-associated protein kinase 1	-35.693	-1.0735374858791231
P51955	2XNO-A	SERINE/THREONINE-PROTEIN KINASE NEK2	-35.6877	-1.072756624367336
P22455	6JPE-A	Fibroblast growth factor receptor 4	-35.6743	-1.0707823707337607
P00338	6SBV-D	L-lactate dehydrogenase A chain	-35.6547	-1.067894656463754
Q16651	3E1X-B	Prostasin	-35.6452	-1.066494999036966
P08311	1CGH-A	cathepsin G	-35.6446	-1.0664065996205363
P01848	2PO6-C	NKT15 alpha-chain	-35.6339	-1.06483014336089
O00560	1W9O-A	Syntenin-1	-35.6295	-1.0641818809737462
O14939	6OHP-A	Phospholipase D2	-35.6254	-1.063577818294816
Q8NBL1	5L0R-A	Protein O-glucosyltransferase 1	-35.6225	-1.0631505544487443
P53350	3FC2-A	Serine/threonine-protein kinase PLK1	-35.6133	-1.06179509673017
P41180	5K5T-A	Extracellular calcium-sensing receptor	-35.6121	-1.061618297897312
Q12866	5K0X-A	Tyrosine-protein kinase Mer	-35.5986	-1.0596293110276649
O60911	3KFQ-A	CATHEPSIN V	-35.5847	-1.0575813912137315
P07288	2ZCL-P	Prostate-specific antigen	-35.5845	-1.0575519247415888
Q13451	6TX9-A	Peptidyl-prolyl cis-trans isomerase FKBP5	-35.5842	-1.057507725033375
P00441	3KH3-B	Superoxide dismutase [Cu-Zn]	-35.5759	-1.056284866439443
P07550	5D6L-A	Beta-2 adrenergic receptor	-35.5744	-1.0560638678983711
Q92831	5FE1-A	Histone acetyltransferase KAT2B	-35.5656	-1.0547673431240836
O76054	4OMK-A	SEC14-like protein 2	-35.5394	-1.0509072352733606
Q9NZQ7	5X8M-A	Programmed cell death 1 ligand 1	-35.5306	-1.049610710499072
P10635	3TBG-A	Cytochrome P450 2D6	-35.5257	-1.0488887819315706
P60568	2B5I-A	Interleukin-2	-35.5166	-1.0475480574490672
Q05397	4EBW-A	Focal adhesion kinase 1	-35.5142	-1.047194459783353
Q9UKK9	5QJN-B	ADP-sugar pyrophosphatase	-35.5107	-1.0466787965208515
P07814	4K87-A	Bifunctional glutamate/proline--tRNA ligase	-35.5009	-1.0452349393858489
P23467	2I4H-A	Receptor-type tyrosine-protein phosphatase beta	-35.5	-1.0451023402612052
Q15858	5EK0-A	Chimera of bacterial Ion transport protein and human Sodium channel protein type 9 subunit alpha	-35.4943	-1.0442625458051324
P45877	2ESL-A	Peptidyl-prolyl cis-trans isomerase C	-35.4901	-1.0436437498901303
O96017	2XM8-A	SERINE/THREONINE-PROTEIN KINASE CHK2	-35.4777	-1.041816828617269
P07148	3VG5-A	Fatty acid-binding protein, liver	-35.4756	-1.041507430659769
P51812	4D9U-A	Ribosomal protein S6 kinase alpha-3	-35.4673	-1.040284572065838
O00204	1Q22-A	sulfotransferase family, cytosolic, 2B, member 1 isoform b	-35.4585	-1.0389880472915494
P25098	5WG5-A	Beta-adrenergic receptor kinase 1	-35.4567	-1.0387228490422626
Q9BXF3	5V84-C	Cat eye syndrome critical region protein 2	-35.4504	-1.0377946551697612
Q9BVS4	6FDO-A	Serine/threonine-protein kinase RIO2	-35.4474	-1.0373526580876171
Q9Y3Q4	4NVP-A	Potassium/sodium hyperpolarization-activated cyclic nucleotide-gated channel 4	-35.4455	-1.03707272660226
P21802	1DJS-A	PROTEIN (FIBROBLAST GROWTH FACTOR RECEPTOR 2)	-35.4445	-1.0369253942415446
Q8N4T8	4CQL-F	CARBONYL REDUCTASE FAMILY MEMBER 4	-35.4438	-1.036822261589045
P01112	1BKD-R	Transforming protein p21/H-Ras-1	-35.4368	-1.0357909350640422
P01730	3CD4-A	T CELL SURFACE GLYCOPROTEIN CD4	-35.4294	-1.0347006755947543
Q9Y2Q0	6K7M-A	Phospholipid-transporting ATPase	-35.3974	-1.0299860400518868
O60218	4GAB-A	Aldo-keto reductase family 1 member B10	-35.3973	-1.0299713068158158
P51449, Q15596	5VB6-A	Nuclear receptor ROR-gamma, SRC2 chimera	-35.3955	-1.029706108566529
P02787	3QYT-A	Serotransferrin	-35.3951	-1.0296471756222434
A0A0B4J271, P01848	5C09-D	1E6 TCR Alpha Chain	-35.3914	-1.029102045887599
P02753	5NU2-A	Plasma retinol-binding protein	-35.3799	-1.0274077237393815
P15559	1H69-B	NAD(P)H DEHYDROGENASE [QUINONE] 1	-35.3685	-1.025728134827235
Q7KZI7	5KZ7-A	Serine/threonine-protein kinase MARK2	-35.3638	-1.025035672731876
O14727	5JUY-D	Apoptotic protease-activating factor 1	-35.3403	-1.021573362255083
P22891	3H5C-B	Vitamin K-dependent protein Z	-35.3371	-1.0211018987007965
Q86X55	6IZQ-A	Histone-arginine methyltransferase CARM1	-35.3322	-1.0203799701332952
Q9H4Y5	3Q18-A	Glutathione S-transferase omega-2	-35.326	-1.019466509496865
Q03111	6T1J-A	Protein ENL	-35.3194	-1.0184941159161485
P60174	2VOM-B	Triosephosphate isomerase	-35.2851	-1.013440615943637
Q92793	5W0L-A	CREB-binding protein	-35.2823	-1.0130280853336362
Q9UIK4	1ZWS-A	Death-associated protein kinase 2	-35.28	-1.012689220903993
P22314	6DC6-A	Ubiquitin-like modifier-activating enzyme 1	-35.2769	-1.0122324905857771
O75521	4U1A-C	Enoyl-CoA delta isomerase 2	-35.2718	-1.0114810955461329
P28074	5LF6-K	Proteasome subunit beta type-5	-35.2637	-1.0102877034243447
P01857	4LLM-A	Ig gamma-1 chain C region	-35.2623	-1.0100814381193448
P08912	6OL9-A	Muscarinic acetylcholine receptor M5, T4 Lysozyme fusion	-35.2521	-1.0085786480400551
O60760	2VCW-B	Hematopoietic prostaglandin D synthase	-35.2472	-1.0078567194725538
P61626	1B5V-A	PROTEIN (LYSOZYME)	-35.2241	-1.0044533419400463
Q6B0I6	5FP9-A	Lysine-specific demethylase 4D	-35.2083	-1.002125490640756
P05981	1O5F-H	Serine protease hepsin	-35.1977	-1.0005637676171808
P35790	5EQE-B	CHOLINE KINASE ALPHA	-35.1919	-0.999709239925036
P17706	1L8K-A	T-cell protein-tyrosine phosphatase	-35.1891	-0.999296709315036
O43293	1YRP-A	Death-associated protein kinase 3	-35.1877	-0.999090444010035
P50135	1JQE-A	Histamine N-Methyltransferase	-35.1816	-0.9981917166096764
Q9UIF9	6FGW-A	Bromodomain adjacent to zinc finger domain protein 2A	-35.1425	-0.9924310213057348
P30566	2VD6-C	ADENYLOSUCCINATE LYASE	-35.1338	-0.9911492297675182
Q15554	5WQD-A	Telomeric repeat-binding factor 2	-35.11	-0.9876427195825104
P06239	5MTM-A	Proto-oncogene tyrosine-protein kinase LCK	-35.0956	-0.9855211335882198
P41595	6DRY-A	5HT2B receptor, BRIL chimera	-35.0939	-0.9852706685750052
P54646, Q13131	5EZV-A	5'-AMP-activated protein kinase catalytic subunit alpha-2/alpha-1 RIM SWAP chimera	-35.0648	-0.9809832968782102
P24158	1FUJ-C	PR3	-35.0354	-0.9766517254732016
Q15750	2POM-A	Mitogen-activated protein kinase kinase kinase 7-interacting protein 1	-35.0143	-0.9735430126621228
Q9Y5Z0	3ZKN-B	BETA-SECRETASE 2	-35.0143	-0.9735430126621228
P08172	5ZK8-A	Muscarinic acetylcholine receptor M2,Apo-cytochrome b562,Muscarinic acetylcholine receptor M2	-35.0067	-0.9724232867206924
P47985	5XTE-P	Cytochrome b-c1 complex subunit Rieske, mitochondrial	-35.0058	-0.9722906875960492
Q9NR97	5Z15-A	Toll-like receptor 8	-35.0007	-0.9715392925564048
P51787	6V01-A	Potassium voltage-gated channel subfamily KQT member 1	-35.0007	-0.9715392925564048
Q99986	6NPN-A	Serine/threonine-protein kinase VRK1	-34.994	-0.9705521657396168
O76074	1UDT-A	cGMP-specific 3',5'-cyclic phosphodiesterase	-34.9927	-0.9703606336706876
P28223	6A93-A	5-hydroxytryptamine receptor 2A,Soluble cytochrome b562	-34.9737	-0.9675613188171104
P19971	1UOU-A	THYMIDINE PHOSPHORYLASE	-34.9712	-0.9671929879153244
P49354	1TN6-A	Protein farnesyltransferase alpha subunit	-34.9654	-0.9663384602231794
P06401	2OVM-A	Progesterone receptor	-34.9522	-0.964393673061746
P29274	3VG9-A	Human A2a adenosine receptor T4L chimera	-34.9512	-0.9642463407010318
P18669	6ISN-B	Phosphoglycerate mutase 1	-34.9444	-0.9632444806481728
P21675	6P3A-A	Transcription initiation factor TFIID subunit 1	-34.9215	-0.9598705695878084
Q13126	3OZD-A	S-methyl-5'-thioadenosine phosphorylase	-34.9207	-0.9597527036992358
P29320	4TWN-A	Ephrin type-A receptor 3	-34.9145	-0.9588392430628052
O00629	6BW9-A	Importin subunit alpha-3	-34.9087	-0.9579847153706617
Q16611	5VX0-C	Bcl-2 homologous antagonist/killer	-34.8873	-0.9548318028513691
Q14997	6KWY-c	Proteasome activator complex subunit 4	-34.872	-0.9525776177324352
P28072	5LF1-N	Proteasome subunit beta type-6	-34.8703	-0.9523271527192204
O95822	4F0X-D	Malonyl-CoA decarboxylase, mitochondrial	-34.8638	-0.9513694923745752
Q9H3H5	5O5E-A	UDP-N-acetylglucosamine--dolichyl-phosphate N-acetylglucosaminephosphotransferase	-34.8582	-0.9505444311545732
Q86V25	6J4S-A	Tubulinyl-Tyr carboxypeptidase 2	-34.8569	-0.9503528990856452
O14976	4Y8D-A	Cyclin-G-associated kinase	-34.8459	-0.948732243117784
P35030	3P95-A	PRSS3 protein	-34.839	-0.9477156498288531
Q13356	1ZKC-A	Peptidyl-prolyl cis-trans isomerase like 2	-34.8387	-0.9476714501206396
Q9BY41	5FCW-A	Histone deacetylase 8	-34.8214	-0.945122600280276
Q9UGM1	4UY2-A	NEURONAL ACETYLCHOLINE RECEPTOR SUBUNIT ALPHA-9	-34.8198	-0.9448868685031332
Q96T66	1NUR-B	FKSG76	-34.8134	-0.9439439413945596
P30291	3CQE-A	Wee1-like protein kinase	-34.8122	-0.9437671425617016
P11926	1D7K-A	Ornithine decarboxylase	-34.7907	-0.9405994968063384
Q16763	6QH3-B	Ubiquitin-conjugating enzyme E2 S	-34.7846	-0.9397007694059788
Q9H8M2	4Z6H-A	Bromodomain-containing protein 9	-34.7821	-0.9393324385041923
O14949	5XTE-N	Cytochrome b-c1 complex subunit 8	-34.7717	-0.937800181952761
Q9HBA0	4DX1-A	Transient receptor potential cation channel subfamily V member 4	-34.7561	-0.9355017971256134
O43173	5BO9-A	Sia-alpha-2,3-Gal-beta-1,4-GlcNAc-R:alpha 2,8-sialyltransferase	-34.7532	-0.9350745332795404
P80192	4UY9-B	MITOGEN-ACTIVATED PROTEIN KINASE KINASE KINASE 9	-34.7495	-0.934529403544896
P35398	1S0X-A	Nuclear receptor ROR-alpha	-34.7424	-0.9334833437838234
Q93038	5YGS-A	Human TNRSF25 death domain	-34.7224	-0.9305366965695308
P50120	4EXZ-A	Retinol-binding protein 2	-34.7076	-0.9283561776309546
Q00536	3MTL-A	Cell division protein kinase 16	-34.6952	-0.9265292563580936
O60502	5UHO-A	Protein O-GlcNAcase	-34.6861	-0.9251885318755912
P25440	6JKE-B	Bromodomain-containing protein 2	-34.6797	-0.9242456047670168
O00329	6OCO-A	Phosphatidylinositol 4,5-bisphosphate 3-kinase catalytic subunit delta isoform	-34.6778	-0.9239656732816592
Q9Y5Y4	6D27-A	Prostaglandin D2 receptor 2, Endolysin chimera	-34.6711	-0.922978546464872
O94788	6ALJ-D	Retinal dehydrogenase 2	-34.6692	-0.9226986149795134
Q15418	2Z7S-A	Ribosomal protein S6 kinase alpha-1	-34.6672	-0.922403950258085
Q9NYY3	4I6B-A	Serine/threonine-protein kinase PLK2	-34.6651	-0.9220945523005843
Q16658	1DFC-A	Fascin	-34.6631	-0.9217998875791548
Q96KB5	5J0A-B	Lymphokine-activated killer T-cell-originated protein kinase	-34.649	-0.9197225012930792
O60894	3N7S-D	Receptor activity-modifying protein 1	-34.6464	-0.919339437155221
Q16853	3ALA-A	MEMBRANE COPPER AMINE OXIDASE	-34.6384	-0.9181607782695038
O15118	6UOX-A	Niemann-Pick C1 protein	-34.6374	-0.9180134459087896
P52757	1XA6-A	Beta2-chimaerin	-34.6336	-0.9174535829380744
Q96RU2	6H4H-A	Ubiquitin carboxyl-terminal hydrolase 28	-34.627	-0.916481189357358
Q08623	3L5K-A	Haloacid dehalogenase-like hydrolase domain-containing protein 1A	-34.6231	-0.915906593150571
Q16772	2VCV-B	GLUTATHIONE S-TRANSFERASE A3	-34.6193	-0.9153467301798556
P53355	1JKL-A	Death-associated protein kinase 1	-34.603	-0.9129452127002076
P30405	2Z6W-A	PEPTIDYL-PROLYL CIS-TRANS ISOMERASE	-34.5947	-0.9117223541062766
Q9Y6K1	4U7T-C	DNA (cytosine-5)-methyltransferase 3A	-34.5766	-0.9090556383773416
Q13614	1ZSQ-A	Myotubularin-related protein 2	-34.5721	-0.908392642754126
Q9H2H8	1XYH-A	Peptidyl-prolyl cis-trans isomerase-like 3	-34.5592	-0.9064920553009074
Q15691	1YIB-A	Microtubule-associated protein RP/EB family member 1	-34.557	-0.906167924107336
Q9NR71	4WGK-A	Neutral ceramidase	-34.5475	-0.9047682666805468
P09012	3MUR-P	U1 small nuclear ribonucleoprotein A	-34.5386	-0.9034570086701872
Q16654	2ZDY-A	[Pyruvate dehydrogenase [lipoamide]] kinase isozyme 4	-34.5214	-0.9009228920658958
P58753	3UB4-A	Toll/interleukin-1 receptor domain-containing adapter protein	-34.5094	-0.8991549037373205
Q709F0	2WBI-A	ACYL-COA DEHYDROGENASE FAMILY MEMBER 11	-34.5085	-0.8990223046126772
P08263	6ATP-A	Glutathione S-transferase A1	-34.5017	-0.8980204445598181
P03367	3UFN-A	HIV-1 protease	-34.4913	-0.8964881880083867
Q9Y2J8	4N2E-A	Protein-arginine deiminase type-2	-34.4883	-0.8960461909262428
Q13557	5VLO-A	Calcium/calmodulin-dependent protein kinase type II subunit delta	-34.4874	-0.8959135918015995
Q9NPI1	6PPA-A	Bromodomain-containing protein 7	-34.4864	-0.8957662594408852
P41222	4ORS-A	Prostaglandin-H2 D-isomerase	-34.4838	-0.8953831953030271
P29375	6DQ5-A	Linked KDM5A Jmj Domain	-34.4782	-0.8945581340830252
O94759	6MIX-C	Transient receptor potential cation channel subfamily M member 2	-34.4753	-0.8941308702369523
Q15109	2MOV-A	Maltose-binding periplasmic protein, Advanced glycosylation end product-specific receptor	-34.4528	-0.8908158921208746
P05121	4G8R-A	PLASMINOGEN ACTIVATOR INHIBITOR 1	-34.449	-0.8902560291501583
P0C1S8	5VDK-A	Wee1-like protein kinase 2	-34.4444	-0.8895783002908717
Q13976	3OCP-A	cGMP-dependent protein kinase 1	-34.4332	-0.8879281778508679
P00492	3GGJ-A	Hypoxanthine-guanine phosphoribosyltransferase	-34.4319	-0.8877366457819388
P53602	3D4J-B	Diphosphomevalonate decarboxylase	-34.4197	-0.8859391909812206
P04746	3OLG-A	Pancreatic alpha-amylase	-34.4075	-0.8841417361805025
P11473	3W0Y-A	Vitamin D3 receptor	-34.3917	-0.8818138848812119
P09237	2Y6D-A	MATRILYSIN	-34.3781	-0.8798101647754939
Q8N5S9	6CD6-A	Calcium/calmodulin-dependent protein kinase kinase 1	-34.3686	-0.8784105073487047
P06870	1SPJ-A	Kallikrein 1	-34.3683	-0.87836630764049
P34913	5AKG-A	Bifunctional epoxide hydrolase 2	-34.3676	-0.8782631749879904
P10720	4HSV-B	Platelet factor 4 variant	-34.3495	-0.8755964592590556
P02708	5HBT-B	Acetylcholine receptor subunit alpha,Soluble acetylcholine receptor,Acetylcholine receptor subunit alpha,Soluble acetylcholine receptor	-34.3425	-0.8745651327340537
Q05315	6L6B-A	Galectin-10	-34.3414	-0.8744030671372675
P10827	2H77-A	THRA protein	-34.3402	-0.8742262683044104
Q9Y5P4	6J0O-A	Goodpasture antigen binding protein	-34.3329	-0.8731507420711937
Q05209	5HDE-A	Tyrosine-protein phosphatase non-receptor type 12	-34.2953	-0.8676110453083239
C1K0Y1	6JTP-A	HLA class I antigen	-34.2919	-0.8671101152818944
Q13489	2UVL-B	BACULOVIRAL IAP REPEAT-CONTAINING PROTEIN 3	-34.2815	-0.865577858730463
Q15303	3BBT-B	Receptor tyrosine-protein kinase erbB-4	-34.277	-0.8649148631072473
Q9BYF1	6ACG-D	Angiotensin-converting enzyme 2	-34.266	-0.8632942071393862
P19883	2B0U-C	Follistatin	-34.2593	-0.8623070803225992
P00439	6HYC-D	Phenylalanine-4-hydroxylase	-34.2593	-0.8623070803225992
P51124	2ZKS-A	Granzyme M	-34.2567	-0.861924016184741
P30542	5N2S-A	Soluble cytochrome b562,Adenosine receptor A1	-34.2551	-0.8616882844075971
P15291	6FWT-A	Beta-1,4-galactosyltransferase 1	-34.2548	-0.8616440846993834
Q13002	3QXM-A	Glutamate receptor ionotropic, kainate 2	-34.2418	-0.8597287640100928
Q07817	2O2M-A	Bcl-2-like protein 1,APOPTOSIS REGULATOR BCL-XL	-34.2412	-0.8596403645936642
P12277	3DRE-B	Creatine kinase B-type	-34.2398	-0.8594340992886643
Q14790	1I4E-B	Caspase-8	-34.2369	-0.8590068354425914
P02452	5K31-D	Collagen alpha-1(I) chain	-34.2337	-0.8585353718883046
Q00987	4JVE-A	E3 ubiquitin-protein ligase Mdm2	-34.2165	-0.8560012552840142
P52179	2R15-A	Myomesin-1	-34.2125	-0.8554119258411551
P31025	4QAF-B	Lipocalin-1	-34.2071	-0.8546163310932959
Q9UI95	6BI7-A	Mitotic spindle assembly checkpoint protein MAD2B	-34.1904	-0.8521558806693621
O60259	5MS3-A	Kallikrein-8	-34.1643	-0.848310506054711
Q9UBC3	5NVO-A	DNA (cytosine-5)-methyltransferase 3B	-34.1608	-0.8477948427922106
P54252	4YS9-B	Maltose-binding periplasmic protein, Ataxin-3 chimera	-34.1592	-0.8475591110150668
Q96SW2	6H0G-B	Protein cereblon	-34.1578	-0.8473528457100669
P09936	3IRT-A	Ubiquitin carboxyl-terminal hydrolase isozyme L1	-34.1475	-0.8458353223947063
P11142	4H5W-A	HEAT SHOCK COGNATE 71 KDA PROTEIN	-34.1461	-0.8456290570897053
Q99558	4IDT-B	Mitogen-activated protein kinase kinase kinase 14	-34.1443	-0.8453638588404196
Q9H3D4	3QYM-D	Tumor protein 63	-34.1424	-0.845083927355062
Q96GG9	5V83-A	Lysozyme,DCN1-like protein 1 chimera	-34.1421	-0.8450397276468472
P42684	3GVU-A	Tyrosine-protein kinase ABL2	-34.1409	-0.84486292881399
Q53GL7	5LX6-A	Poly [ADP-ribose] polymerase 10	-34.1408	-0.8448481955779181
Q14397	4MRO-A	Glucokinase regulatory protein	-34.1391	-0.8445977305647033
P10276	1DKF-B	Retinoic acid receptor alpha	-34.1378	-0.8444061984957744
P78356	6K4H-A	Phosphatidylinositol 5-phosphate 4-kinase type-2 beta	-34.1351	-0.8440084011218453
Q6L8Q7	4Z2B-A	2',5'-phosphodiesterase 12	-34.1276	-0.8429034084164857
P05062	1XDM-A	FRUCTOSE-BISPHOSPHATE ALDOLASE B	-34.1197	-0.8417394827668405
Q15120	2PNR-A	[Pyruvate dehydrogenase [lipoamide]] kinase isozyme 3	-34.1101	-0.8403250921039804
P52564	3ENM-A	Dual specificity mitogen-activated protein kinase kinase 6	-34.1056	-0.8396620964807647
P20618	5LF6-L	Proteasome subunit beta type-1	-34.1018	-0.8391022335100484
P10826	6SSQ-B	Retinoic acid receptor beta	-34.0876	-0.8370101139879018
P60709	6ANU-F	Actin, cytoplasmic 1	-34.0864	-0.8368333151550437
Q10589	3MQ9-C	Bone marrow stromal antigen 2 fused to Maltose-binding periplasmic protein	-34.0848	-0.8365975833779008
Q04760	1QIN-B	PROTEIN (LACTOYLGLUTATHIONE LYASE)	-34.084	-0.8364797174893294
P04278	6PYA-A	Sex hormone-binding globulin	-34.0783	-0.8356399230332555
P08397	5M6R-A	Porphobilinogen deaminase	-34.0774	-0.8355073239086122
Q6ZMT4	3KV5-A	JmjC domain-containing histone demethylation protein 1D	-34.071	-0.8345643968000388
A0A499S0B6	6IEX-A	MHC class I antigen	-34.0571	-0.8325164769861059
O75164	3PDQ-A	LYSINE-SPECIFIC DEMETHYLASE 4A	-34.0504	-0.8315293501693188
Q9UM07	2DW5-A	Protein-arginine deiminase type-4	-34.041	-0.8301444259786006
P08754	2V4Z-A	GUANINE NUCLEOTIDE-BINDING PROTEIN G(K) SUBUNIT ALPHA	-34.0165	-0.8265347831410934
P01833	6KXS-P	Polymeric immunoglobulin receptor	-34.013	-0.8260191198785919
Q16566	2W4O-A	CALCIUM/CALMODULIN-DEPENDENT PROTEIN KINASE TYPE IV	-33.9923	-0.8229693400118
Q9UIF8	6FI1-A	Bromodomain adjacent to zinc finger domain protein 2B	-33.9853	-0.8219380134867981
P02788	1CB6-A	Lactotransferrin	-33.9736	-0.8202142248664366
P55212	3V6L-B	Caspase-6	-33.9734	-0.8201847583942937
Q96C45	6TSZ-U	Serine/threonine-protein kinase ULK4	-33.9551	-0.817488576193217
P52895	4JTQ-A	Aldo-keto reductase family 1 member C2	-33.9543	-0.8173707103046456
Q04446	5CLT-A	1,4-alpha-glucan-branching enzyme	-33.9475	-0.8163688502517855
Q05048	6B3X-A	Cleavage stimulation factor subunit 1	-33.9379	-0.8149544595889254
P0DUB6	1XV8-A	Alpha-amylase	-33.9329	-0.8142177977853521
P04070	3F6U-H	Vitamin K-dependent protein C heavy chain	-33.9228	-0.8127297409421355
P32929	2NMP-B	Cystathionine gamma-lyase	-33.9201	-0.8123319435682054
O43776	5XIX-D	Asparagine--tRNA ligase, cytoplasmic	-33.9178	-0.811993079138562
P54829	5OVX-A	Tyrosine-protein phosphatase non-receptor type 5	-33.903	-0.8098125601999858
P49773	5I2F-B	Histidine triad nucleotide-binding protein 1	-33.8968	-0.8088990995635553
Q96C86	1XMM-B	Scavenger mRNA-decapping enzyme DcpS	-33.8858	-0.8072784435956953
Q9H2G2	2JFM-A	STE20-LIKE SERINE/THREONINE-PROTEIN KINASE	-33.8794	-0.8063355164871209
P42574	2CDR-A	Procaspase-3	-33.8779	-0.806114517946049
Q04756	2R0L-A	Hepatocyte growth factor activator	-33.8743	-0.8055841214474766
P15090	3P6G-A	Fatty acid-binding protein, adipocyte	-33.8682	-0.804685394047118
O43791	4J8Z-A	Speckle-type POZ protein	-33.8575	-0.8031089377874718
Q86W47	6V35-E	Calcium-activated potassium channel subunit beta-4	-33.8503	-0.802048144790326
Q8WWQ0	5RKW-A	PH-interacting protein	-33.8502	-0.8020334115542551
O95470	4Q6R-B	Sphingosine-1-phosphate lyase 1	-33.8083	-0.7958601856403136
Q9H4A3	5WE8-A	Serine/threonine-protein kinase WNK1	-33.8014	-0.7948435923513826
Q9BZ95	6G29-A	Histone-lysine N-methyltransferase NSD3	-33.7954	-0.7939595981870949
O96028	6XCG-A	Histone-lysine N-methyltransferase NSD2	-33.7941	-0.7937680661181659
P49450	6O1D-E	Histone H3-like centromeric protein A	-33.7935	-0.7936796667017373
O43324	5Y6L-B	Eukaryotic translation elongation factor 1 epsilon-1	-33.7874	-0.7927809393013777
Q8WU08	4FR4-A	Serine/threonine-protein kinase 32A	-33.7871	-0.7927367395931639
P29466	1SC1-A	Caspase-1	-33.7824	-0.7920442774978054
Q7Z3C6	6WR4-C	Autophagy-related protein 9A	-33.7685	-0.7899963576838724
Q02127	3KVJ-A	Dihydroorotate dehydrogenase (quinone), mitochondrial	-33.7619	-0.7890239641031552
P37023	3MY0-A	Serine/threonine-protein kinase receptor R3	-33.7577	-0.7884051681881543
P43005	6S3Q-B	Excitatory amino acid transporter 3	-33.7506	-0.7873591084270805
Q16584	5K26-A	Chimera protein of MLK3-SH3 and MIP (E.C.2.7.11.25)	-33.7479	-0.7869613110531515
P49760	3NR9-A	Dual specificity protein kinase CLK2	-33.7198	-0.7828212717170708
P27986	3HIZ-B	Phosphatidylinositol 3-kinase regulatory subunit alpha	-33.7157	-0.7822172090381407
Q8N608	4WJL-A	Inactive dipeptidyl peptidase 10	-33.7152	-0.7821435428577842
P62508	6I61-A	Estrogen-related receptor gamma	-33.7108	-0.7814952804706393
P09958	6HLE-A	Furin	-33.6939	-0.7790053635745626
Q13164	4B99-A	MITOGEN-ACTIVATED PROTEIN KINASE 7	-33.6825	-0.7773257746624159
P23141	1YA4-C	Liver carboxylesterase 1	-33.6762	-0.7763975807899145
Q9GZL7	6N31-A	Ribosome biogenesis protein WDR12	-33.6748	-0.7761913154849135
P0DOX5	6OGE-C	Fab H11-E heavy chain	-33.6719	-0.7757640516388417
Q99828	6OD0-A	Calcium and integrin-binding protein 1	-33.6652	-0.7747769248220535
Q09328	5ZIB-A	Alpha-1,6-mannosylglycoprotein 6-beta-N-acetylglucosaminyltransferase A	-33.6622	-0.7743349277399096
P31939	5UZ0-A	Bifunctional purine biosynthesis protein PURH	-33.6551	-0.7732888679788358
P17931	6QLQ-B	Galectin-3	-33.6532	-0.7730089364934781
P27487	2IIT-A	Dipeptidyl peptidase 4 (Dipeptidyl peptidase IV) (DPP IV)	-33.6457	-0.7719039437881187
A0A0B4J2E0, A0A5B9	5C09-E	1E6 TCR Beta Chain	-33.6421	-0.7713735472895462
G1RH57	5X8S-A	Nuclear receptor ROR-gamma	-33.6126	-0.7670272426484657
P20933	1APY-B	ASPARTYLGLUCOSAMINIDASE	-33.6115	-0.7668651770516794
Q16288	6KZC-A	NT-3 growth factor receptor	-33.6058	-0.7660253825956066
O95848	3Q91-B	Uridine diphosphate glucose pyrophosphatase	-33.6028	-0.7655833855134628
P21397	2BXR-A	AMINE OXIDASE [FLAVIN-CONTAINING] A	-33.5983	-0.764920389890247
Q2YDB4	2P5W-E	Hypothetical protein	-33.5973	-0.7647730575295317
P28161	3GTU-A	GLUTATHIONE S-TRANSFERASE MU 2	-33.5949	-0.7644194598638175
P0DMM9	2A3R-A	Monoamine-sulfating phenol sulfotransferase	-33.5831	-0.7626809380073851
L0R8F8	5OOM-v	MIEF1 upstream open reading frame protein	-33.5824	-0.7625778053548846
Q9UQB9	6GR8-A	Aurora kinase C	-33.5775	-0.7618558767873832
Q9BV79	2VCY-B	TRANS-2-ENOYL-COA REDUCTASE	-33.5739	-0.7613254802888108
O75151	3PU3-A	PHD finger protein 2	-33.572	-0.7610455488034532
P0DMV8	2E8A-A	Heat shock 70kDa protein 1A variant	-33.5705	-0.7608245502623813
Q9UL19	2MY9-A	Retinoic acid receptor responder protein 3	-33.5601	-0.7592922937109488
P01011	6HGE-A	ANTICHYMOTRYPSIN	-33.5483	-0.7575537718545163
P08603	5NBQ-D	Complement factor H	-33.5393	-0.7562277806080848
P34998	3EHT-A	fusion protein of CRFR1 extracellular domain and MBP	-33.5392	-0.756213047372014
P52292	4E4V-A	Importin subunit alpha-1	-33.5262	-0.7542977266827244
P06899	6A5U-d	Histone H2B type 1-J	-33.521	-0.7535315984070082
Q9NPJ3	2H4U-D	Thioesterase superfamily member 2	-33.5156	-0.7527360036591491
P09622	6I4P-A	Dihydrolipoyl dehydrogenase, mitochondrial	-33.511	-0.7520582747998624
P06280	3GXP-A	Alpha-galactosidase A	-33.5077	-0.7515720780095039
P51151	1WMS-A	Ras-related protein Rab-9A	-33.5055	-0.7512479468159314
P0DMV8, Q13155	6K39-B	Heat shock 70 kDa protein 1A,Aminoacyl tRNA synthase complex-interacting multifunctional protein 2	-33.5019	-0.750717550317359
Q8N355	4HK0-B	10-1074 Fab Light Chain	-33.4949	-0.7496862237923572
P54753	5L6P-A	Ephrin type-B receptor 3	-33.4866	-0.7484633651984262
Q9Y4W6		AFG3-like protein 2	-33.4794	-0.7474025722012804
Q14451	4X6S-A	Growth factor receptor-bound protein 7	-33.4752	-0.7467837762862795
P49862	2QXG-A	Kallikrein-7	-33.4691	-0.7458850488859199
Q8TCD5	6G2N-A	5'(3')-deoxyribonucleotidase, cytosolic type	-33.4625	-0.7449126553052037
Q9NSY1	5I3R-A	BMP-2-inducible protein kinase	-33.45	-0.7430710007962718
Q9UL52	2OQ5-A	Transmembrane protease, serine 11E	-33.4465	-0.7425553375337702
O00187	1Q3X-A	Mannan-binding lectin serine protease 2	-33.4224	-0.7390046276405488
P62837	6W9D-A	Ubiquitin-conjugating enzyme E2 D2	-33.4179	-0.738341632017333
Q8IUN9	6PUV-A	C-type lectin domain family 10 member A	-33.4166	-0.738150099948404
P17813	5HZV-A	Maltose-binding periplasmic protein,Endoglin	-33.4105	-0.7372513725480444
O75626	3DAL-B	PR domain zinc finger protein 1	-33.4053	-0.7364852442723282
O95045	3P0F-A	Uridine phosphorylase 2	-33.4041	-0.736308445439471
Q92876	6QFG-A	Kallikrein-6	-33.3988	-0.7355275839276839
Q95460	6PUK-A	Major histocompatibility complex class I-related gene protein	-33.3979	-0.7353949848030406
P25105	5ZKP-A	Platelet-activating factor receptor,Endolysin,Endolysin,Platelet-activating factor receptor	-33.3879	-0.7339216611958949
P35236	3O4T-A	Tyrosine-protein phosphatase non-receptor type 7	-33.3877	-0.733892194723752
Q02790	4LAV-A	Peptidyl-prolyl cis-trans isomerase FKBP4	-33.3839	-0.7333323317530357
P01009	6I3Z-A	Alpha-1-antitrypsin	-33.3754	-0.7320800066869619
P04075	4ALD-A	FRUCTOSE-BISPHOSPHATE ALDOLASE	-33.3586	-0.7296048230269571
Q9Y237	3UI6-A	Peptidyl-prolyl cis-trans isomerase NIMA-interacting 4	-33.3582	-0.7295458900826703
O00255	6O5I-A	Menin	-33.3533	-0.7288239615151689
P04181	2BYJ-A	ORNITHINE AMINOTRANSFERASE	-33.3412	-0.7270412399505227
P26358	4YOC-A	DNA (cytosine-5)-methyltransferase 1	-33.3316	-0.7256268492876627
P06756	4O02-A	Integrin alpha-V	-33.3296	-0.7253321845662332
Q16740	1TG6-G	Putative ATP-dependent Clp protease proteolytic subunit	-33.3275	-0.7250227866087327
Q96L34	5ES1-A	MAP/microtubule affinity-regulating kinase 4	-33.3208	-0.7240356597919445
P05156	5O32-J	Complement factor I	-33.3172	-0.7235052632933722
P53667	5L6W-L	LIM domain kinase 1	-33.3147	-0.7231369323915859
P00734, P07204	5TO3-B	Prothrombin,Thrombomodulin	-33.3135	-0.7229601335587278
Q6P4G7	4L9L-A	Human MAIT TCR alpha chain	-33.3025	-0.7213394775908678
P12931	1O46-A	Proto-oncogene tyrosine-protein kinase Src	-33.292	-0.7197924878033645
P00736	1GPZ-A	C1R COMPLEMENT SERINE PROTEASE	-33.266	-0.7159618464247843
P36544	5AFL-E	ACETYLCHOLINE-BINDING PROTEIN, NEURONAL ACETYLCHOLINE RECEPTOR SUBUNIT ALPHA-7	-33.265	-0.71581451406407
P01764	3ZHD-A	MG8-4 SCAFFOLD ANTIBODY	-33.2643	-0.7157113814115695
Q9UBP0	5Z6Q-A	Spastin	-33.2637	-0.715622981995141
Q9ULY5	3WH2-A	C-type lectin domain family 4 member E	-33.2532	-0.7140759922076376
Q96PY6	4B9D-A	SERINE/THREONINE-PROTEIN KINASE NEK1	-33.2422	-0.7124553362397766
Q96MU7	6SZX-A	YTHDC1	-33.2374	-0.7117481409083471
V9HW68	6U1N-H	Fab30 heavy chain	-33.2346	-0.7113356102983461
F6IQS1	6TDQ-A	MHC class I antigen	-33.2313	-0.7108494135079875
P50225	1Z28-A	Phenol-sulfating phenol sulfotransferase 1	-33.2208	-0.7093024237204841
Q99720	6DK1-C	Sigma non-opioid intracellular receptor 1	-33.2114	-0.7079174995297669
Q5T1C6	4AE8-A	Thioesterase superfamily member 4	-33.2103	-0.7077554339329808
Q9Y5K2	2BDG-A	Kallikrein-4	-33.2032	-0.7067093741719079
P35354	5IKQ-B	Prostaglandin G/H synthase 2	-33.1988	-0.7060611117847632
Q9NZH6	5HN1-A	Interleukin-37	-33.19	-0.7047645870104745
P61086	6JB7-A	Ubiquitin-conjugating enzyme E2 K	-33.1853	-0.704072124915116
P27348	5IQP-A	14-3-3 protein theta	-33.1805	-0.7033649295836865
O00522	6OQ3-A	Krev interaction trapped protein 1	-33.1733	-0.7023041365865407
P51684	6WWZ-R	C-C chemokine receptor type 6,C-C chemokine receptor type 6	-33.1454	-0.6981935637226039
P11234	2KE5-A	Ras-related protein Ral-B	-33.1304	-0.6959835783118848
Q9UBS5	6UO9-A	Gamma-aminobutyric acid type B receptor subunit 1	-33.1279	-0.6956152474100976
Q10588	1ISJ-A	bone marrow stromal cell antigen 1	-33.0975	-0.6911363436443736
P36222	1NWR-A	Chitinase-3 like protein 1	-33.0968	-0.6910332109918742
P20248	4EOR-B	CYCLIN A2	-33.0933	-0.6905175477293727
P09871	4J1Y-A	Complement C1s subcomponent	-33.0868	-0.6895598873847274
P01127	4HQU-A	Platelet-derived growth factor subunit B	-33.0748	-0.6877918990561531
Q9Y6D6	3LTL-A	Brefeldin A-inhibited guanine nucleotide-exchange protein 1	-33.0695	-0.687011037544365
P23921	3HND-A	Ribonucleoside-diphosphate reductase large subunit	-33.0669	-0.6866279734065068
P30305	1YS0-A	M-phase inducer phosphatase 2	-33.066	-0.6864953742818646
P43490	5WI1-A	Nicotinamide phosphoribosyltransferase	-33.0641	-0.6862154427965069
O00482	6VIF-A	FTZ-F1 related protein	-33.0557	-0.684977850966504
P05091	1NZZ-D	Aldehyde dehydrogenase	-33.0473	-0.6837402591365012
Q10471	4D11-A	Polypeptide N-acetylgalactosaminyltransferase 2	-33.0375	-0.6822964020014982
O60741	5U6P-A	Potassium/sodium hyperpolarization-activated cyclic nucleotide-gated channel 11	-33.0338	-0.681751272266854
P20718	3TK9-A	Granzyme H	-33.0305	-0.6812650754764964
Q6PIL8	5UG0-C	2897 light chain	-33.0232	-0.6801895492432797
A6NHC0, P17655	2NQA-A	Calpain-8	-33.0121	-0.6785541600393467
P68363	6QUS-X	Tubulin alpha-1B chain	-33.0098	-0.6782152956097034
P48729	6GZD-A	Casein kinase I isoform alpha	-33.0026	-0.6771545026125586
P14174	4GRO-A	Macrophage migration inhibitory factor	-33.002	-0.67706610319613
P49662	6KMZ-a	Caspase-4	-32.9941	-0.6759021775464847
P20292	2Q7M-C	Arachidonate 5-lipoxygenase-activating protein	-32.986	-0.6747087854246956
P35247	4M17-B	Pulmonary surfactant-associated protein D	-32.9835	-0.6743404545229095
P30153	6NTS-A	Serine/threonine-protein phosphatase 2A 65 kDa regulatory subunit A alpha isoform	-32.9744	-0.672999730040407
Q6PJ56	4MNG-E	TRA@ protein,TRA@ protein, Ti antigen CD3-associated protein gamma chain V-J-C region	-32.9743	-0.6729849968043351
P08173	6KP6-A	Muscarinic acetylcholine receptor M4,GlgA glycogen synthase,Muscarinic acetylcholine receptor M4	-32.9631	-0.6713348743643313
P00390	3SQP-B	PROTEIN (GLUTATHIONE REDUCTASE)	-32.9627	-0.6712759414200455
P84243	5JA4-A	Histone H3.3	-32.9601	-0.6708928772821874
Q15782	4AY1-A	CHITINASE-3-LIKE PROTEIN 2	-32.9526	-0.6697878845768278
Q8N884	6MJU-A	Cyclic GMP-AMP synthase	-32.9454	-0.6687270915796831
P17252	4DNL-A	Protein kinase C alpha type	-32.9416	-0.6681672286089678
P61964	6PG9-A	WD repeat-containing protein 5	-32.9307	-0.6665613058771788
P28222	5V54-B	5-hydroxytryptamine receptor 1B,OB-1 fused 5-HT1b receptor,5-hydroxytryptamine receptor 1B	-32.9298	-0.6664287067525354
Q6P988	4UZA-A	Protein notum homolog	-32.9294	-0.6663697738082497
Q9ULV1	5BPQ-A	Frizzled-4/Rubredoxin chimeric protein	-32.9215	-0.6652058481586045
Q9Y657	5JSG-A	Spindlin-1	-32.9133	-0.6639977228007444
P62873	4KFM-B	Guanine nucleotide-binding protein G(I)/G(S)/G(T) subunit beta-1	-32.913	-0.6639535230925296
Q9UQM7	6VZK-A	Calcium/calmodulin-dependent protein kinase type II subunit alpha	-32.9011	-0.6622002680000263
Q86U86	3G0J-A	Protein polybromo-1	-32.8954	-0.6613604735439534
Q9BPX1	6GTU-A	17-beta-hydroxysteroid dehydrogenase 14	-32.8944	-0.6612131411832382
Q9GZT4	5X2L-A	Serine racemase	-32.892	-0.6608595435175239
Q5TA50	4K84-A	Glycolipid transfer protein domain-containing protein 1	-32.8814	-0.6592978204939486
Q9BY66	2E6R-A	Jumonji/ARID domain-containing protein 1D	-32.8764	-0.6585611586903752
P51449, Q15788	6W9H-A	Nuclear receptor ROR-gamma, Steroid receptor coactivator 1 fusion	-32.8763	-0.6585464254543043
P07333, Q02763	3BEA-A	Macrophage colony-stimulating factor 1 receptor	-32.8569	-0.6556881776564414
Q9UKV8	4W5N-A	Protein argonaute-2	-32.8494	-0.6545831849510818
Q9NRF2	5W3R-A	SH2B adapter protein 1	-32.8467	-0.6541853875771517
Q8N2I9	5L2Q-A	Serine/threonine-protein kinase 40	-32.8376	-0.6528446630946494
P01308	6HN5-B	INSULIN	-32.8326	-0.652108001291076
P52789	5HFU-A	Hexokinase-2	-32.8307	-0.6518280698057184
P55042	3Q7P-A	GTP-binding protein RAD	-32.8177	-0.6499127491164288
Q9NWW6	2QL6-A	nicotinamide riboside kinase 1	-32.8103	-0.6488224896471402
P17980	5VHJ-F	26S proteasome regulatory subunit 6A	-32.8081	-0.6484983584535688
Q6NS95	5WHJ-L	DX-2507 Fab light chain	-32.8007	-0.6474080989842802
P63208	1FS2-B	SKP1	-32.7994	-0.6472165669153511
P38919	3EX7-C	Eukaryotic initiation factor 4A-III	-32.7935	-0.6463473059871354
Q9Y251	5E9C-B	Heparanase	-32.7935	-0.6463473059871354
P48426	6OSP-A	PHOSPHATIDYLINOSITOL-5-PHOSPHATE 4-KINASE TYPE-2 ALPHA	-32.7808	-0.6444761850060596
P28062	5L5I-K	Proteasome subunit beta type-8,Proteasome subunit beta type-5	-32.7794	-0.6442699197010596
Q6PHR2	6FDZ-U	Serine/threonine-protein kinase ULK3	-32.7742	-0.6435037914253434
P12532	1QK1-E	CREATINE KINASE, UBIQUITOUS MITOCHONDRIAL	-32.7736	-0.6434153920089148
P0CG30	2LJR-A	GLUTATHIONE S-TRANSFERASE	-32.7673	-0.6424871981364124
Q16548	3I1H-A	Bcl-2-related protein A1	-32.7639	-0.6419862681099829
O00214	4BMB-A	GALECTIN-8	-32.7549	-0.6406602768635514
O95154	2CLP-B	AFLATOXIN B1 ALDEHYDE REDUCTASE MEMBER 3	-32.7451	-0.6392164197285486
Q9HAZ1	6FYV-A	Dual specificity protein kinase CLK4	-32.7263	-0.6364465713471142
Q9H0U3	6S7T-H	Magnesium transporter protein 1	-32.7138	-0.6346049168381813
P24468	3CJW-A	COUP transcription factor 2	-32.7132	-0.6345165174217527
Q2YD82	4OZH-G	T-cell receptor, s16, alpha chain	-32.708	-0.6337503891460364
P55210	4FDL-A	Caspase-7	-32.6987	-0.6323801981913912
P00748	4XE4-A	Coagulation factor XII	-32.666	-0.627562429996023
P49789	4FIT-A	FRAGILE HISTIDINE TRIAD PROTEIN	-32.6614	-0.6268847011367363
Q16531	4A0B-A	DNA damage-binding protein 1	-32.6608	-0.6267963017203078
P07911	4WRN-A	Maltose-binding periplasmic protein,Uromodulin	-32.6607	-0.6267815684842358
P14091	1TZS-A	Cathepsin E	-32.6601	-0.6266931690678073
Q07011	6CU0-I	Tumor necrosis factor receptor superfamily member 9	-32.6511	-0.6253671778213757
Q16602	3AQF-B	Calcitonin gene-related peptide type 1 receptor	-32.6474	-0.6248220480867315
P26045	2B49-A	Tyrosine-protein phosphatase non-receptor type 3	-32.645	-0.6244684504210173
O15178	5QRM-A	T-box transcription factor T	-32.6393	-0.6236286559649433
P62993	1FHS-A	Growth factor receptor-bound protein 2	-32.6346	-0.6229361938695848
P09038	1FQ9-A	FIBROBLAST GROWTH FACTOR 2	-32.6223	-0.6211240058327957
Q12923	1WCH-A	PROTEIN TYROSINE PHOSPHATASE, NON-RECEPTOR TYPE 13	-32.6187	-0.6205936093342223
P61224	3CF6-R	Ras-related protein Rap-1b	-32.6005	-0.6179121603692165
P21730	6C1Q-B	Soluble cytochrome b562, C5a anaphylatoxin chemotactic receptor 1 chimera	-32.5917	-0.6166156355949289
O00451	6Q2R-X	GDNF family receptor alpha-2	-32.5913	-0.6165567026506422
Q9NT68	6VHH-A	Teneurin-2	-32.5859	-0.6157611079027842
P06865	2GK1-I	Beta-hexosaminidase subunit alpha	-32.5813	-0.6150833790434965
P51659	1S9C-A	Peroxisomal multifunctional enzyme type 2	-32.5708	-0.6135363892559931
Q7RTP6	6ICI-A	[F-actin]-monooxygenase MICAL3	-32.5704	-0.6134774563117074
P54652	5FPE-A	Heat shock-related 70 kDa protein 2	-32.5653	-0.6127260612720631
Q03431	3L2J-B	Fusion protein of Maltose-binding periplasmic protein and Parathyroid hormone/parathyroid hormone-related peptide receptor	-32.5643	-0.6125787289113488
P45974	2G43-A	Ubiquitin carboxyl-terminal hydrolase 5	-32.5628	-0.612357730370277
Q8NHX9	6NQ0-B	Two pore calcium channel protein 2	-32.5594	-0.6118568003438464
P12544	1ORF-A	Granzyme A	-32.5503	-0.610516075861344
P04406	1U8F-Q	Glyceraldehyde-3-phosphate dehydrogenase	-32.5494	-0.6103834767367007
P01903	2ICW-A	HLA class II histocompatibility antigen, DR alpha chain	-32.5486	-0.6102656108481292
P78330	1NNL-A	L-3-phosphoserine phosphatase	-32.5422	-0.6093226837395559
P23470	3QCF-A	Receptor-type tyrosine-protein phosphatase gamma	-32.5408	-0.6091164184345549
P62191	5LN3-I	26S proteasome regulatory subunit 4	-32.5404	-0.6090574854902692
Q96EF0	4Y7I-B	Myotubularin-related protein 8	-32.5361	-0.6084239563391963
A1L3X0	6Y7F-B	Elongation of very long chain fatty acids protein 7	-32.5256	-0.6068769665516929
Q9NUW8	6DIM-A	Tyrosyl-DNA phosphodiesterase 1	-32.5229	-0.6064791691777639
O75116	4WOT-A	Rho-associated protein kinase 2	-32.5141	-0.6051826444034752
P63098	4F0Z-B	Calcineurin subunit B type 1	-32.4897	-0.601587734802039
Q15080	1H6H-A	NEUTROPHIL CYTOSOL FACTOR 4	-32.4634	-0.597712893715245
Q8NET8	6MHV-D	Transient receptor potential cation channel subfamily V member 3	-32.4619	-0.5974918951741732
O75191	4BC5-A	XYLULOSE KINASE	-32.4479	-0.5954292421241684
P09211	2J9H-B	Glutathione S-transferase P	-32.4478	-0.5954145088880974
Q96RR4	6BKU-A	Calcium/calmodulin-dependent protein kinase kinase 2	-32.4472	-0.5953261094716689
Q6V1X1	6HP8-A	Dipeptidyl peptidase 8	-32.4344	-0.5934402552545212
O14641	3CBZ-A	Dishevelled-2	-32.4317	-0.5930424578805921
P20142	1HTR-B	GASTRICSIN	-32.4275	-0.5924236619655912
P16581	1G1T-A	HUMAN E-SELECTIN	-32.4256	-0.5921437304802335
Q9Y466	4XAJ-A	Maltose-binding periplasmic protein,Nuclear receptor subfamily 2 group E member 1	-32.4189	-0.5911566036634454
Q96GD4	4AF3-A	AURORA KINASE B	-32.4143	-0.5904788748041577
Q9UKU7		Acyl-CoA dehydrogenase family member 8, mitochondrial	-32.4011	-0.5885340876427253
P53634	3PDF-A	Dipeptidyl-peptidase 1	-32.3888	-0.5867218996059362
Q96DE0	3COU-A	Nucleoside diphosphate-linked moiety X motif 16	-32.3816	-0.5856611066087904
Q8TEA8	2OKV-A	Probable D-tyrosyl-tRNA(Tyr) deacylase 1	-32.3686	-0.5837457859195009
Q9UK32	6G78-A	Ribosomal protein S6 kinase alpha-6	-32.3685	-0.583731052683429
P20936	6PXB-F	Ras GTPase-activating protein 1	-32.3641	-0.5830827902962852
A8K008	6AL5-H	B43 HEAVY CHAIN	-32.3482	-0.5807402057609228
Q9Y2G2	4IKM-A	Maltose-binding periplasmic protein, Caspase recruitment domain-containing protein 8	-32.336	-0.5789427509602045
P47895	5FHZ-C	Aldehyde dehydrogenase family 1 member A3	-32.332	-0.5783534215173465
Q9BU19	6H0G-C	Zinc finger protein 692	-32.3215	-0.5768064317298431
Q9UJV9	2P6N-A	ATP-dependent RNA helicase DDX41	-32.3175	-0.5762171022869851
P15812, P61769	3S6C-A	Beta-2-microglobulin, T-cell surface glycoprotein CD1e, membrane-associated	-32.3169	-0.5761287028705554
Q96LI5	5DV4-A	CCR4-NOT transcription complex subunit 6-like	-32.3135	-0.5756277728441259
P48735	5I96-A	Isocitrate dehydrogenase [NADP], mitochondrial	-32.3114	-0.5753183748866254
Q9UHP3	5O71-A	Ubiquitin carboxyl-terminal hydrolase 25	-32.3081	-0.5748321780962679
P43681	6USF-A	Neuronal acetylcholine receptor subunit alpha-4	-32.3056	-0.5744638471944806
P49888	4JVN-A	ESTROGEN SULFOTRANSFERASE	-32.3051	-0.5743901810141241
P31327	6UEL-A	Carbamoyl-phosphate synthase [ammonia], mitochondrial	-32.303	-0.5740807830566226
Q9BRQ3	5R5B-A	Uridine diphosphate glucose pyrophosphatase NUDT22	-32.3	-0.5736387859744787
P43146	5X83-B	Netrin receptor DCC	-32.2995	-0.5735651197941221
Q9UPN9	3U5M-A	E3 ubiquitin-protein ligase TRIM33	-32.2933	-0.5726516591576916
P22894	3TT4-A	MATRIX METALLO PROTEINASE-8 (MET80 FORM)	-32.2908	-0.5722833282559044
P56556	5XTD-E	NADH dehydrogenase [ubiquinone] 1 alpha subcomplex subunit 6	-32.2906	-0.5722538617837616
P10997	3G7V-B	Maltose-binding periplasmic protein, Islet amyloid polypeptide fusion protein	-32.288	-0.5718707976459034
P62333	5VHM-E	26S proteasome regulatory subunit 10B	-32.274	-0.5698081445958996
Q9NZJ5	4X7H-A	Eukaryotic translation initiation factor 2-alpha kinase 3,Eukaryotic translation initiation factor 2-alpha kinase 3	-32.2634	-0.5682464215723243
O94766	1FGG-A	GLUCURONYLTRANSFERASE I	-32.2616	-0.5679812233230386
P08684	2J0D-A	Cytochrome P450 3A4	-32.2613	-0.5679370236148238
P22607	6PNX-B	Fibroblast growth factor receptor 3	-32.2567	-0.5672592947555372
P80188	6S8V-A	Neutrophil gelatinase-associated lipocalin	-32.2435	-0.5653145075941037
P46976	3Q4S-A	Glycogenin-1	-32.2427	-0.5651966417055323
P08246	5A0C-A	HUMAN LEUKOCYTE ELASTASE	-32.235	-0.56406218252803
O75899	6UO9-B	Gamma-aminobutyric acid type B receptor subunit 2	-32.2266	-0.562824590698027
P10147	4RA8-A	C-C motif chemokine 3	-32.2262	-0.5627656577537413
P30711	2C3T-B	GLUTATHIONE S-TRANSFERASE THETA 1	-32.2202	-0.5618816635894537
P48147	3DDU-A	Prolyl endopeptidase	-32.217	-0.561410200035167
Q13569	1WYW-A	G/T mismatch-specific thymine DNA glycosylase	-32.2062	-0.5598190105394498
O15350	2XWC-A	Tumor protein p73	-32.2022	-0.5592296810965908
Q16620	4AT4-A	BDNF/NT-3 GROWTH FACTORS RECEPTOR	-32.2006	-0.5589939493194479
P09382	4Y1X-B	Galectin-1	-32.1999	-0.5588908166669474
P50213	6KE3-A	Isocitrate dehydrogenase [NAD] subunit alpha, mitochondrial	-32.1962	-0.5583456869323031
P06213	5HHW-A	Insulin receptor	-32.1656	-0.5538373166944363
Q9UIQ6	4Z7I-A	Leucyl-cystinyl aminopeptidase	-32.1629	-0.5534395193205073
P42262	3UA8-A	Glutamate receptor 2	-32.1623	-0.5533511199040787
P09488	1YJ6-B	Glutathione S-transferase Mu 1	-32.161	-0.5531595878351496
P05413	5HZ9-A	MUSCLE FATTY ACID BINDING PROTEIN	-32.1505	-0.5516125980476463
Q86UU0, Q9BRQ0	4UP5-A	PYGOPUS HOMOLOG 2, B-CELL CLL/LYMPHOMA 9-LIKE PROTEIN	-32.1478	-0.5512148006737162
Q96PD4	5NAN-F	Interleukin-17F	-32.1414	-0.5502718735651428
P20807	6BKJ-A	Calpain-3	-32.14	-0.550065608260143
P78417	3VLN-A	Glutathione S-transferase omega-1	-32.1394	-0.5499772088437144
P11388	4R1F-A	DNA topoisomerase II, alpha isozyme	-32.1298	-0.5485628181808543
Q92905	4D10-M	COP9 SIGNALOSOME COMPLEX SUBUNIT 5	-32.1229	-0.5475462248919233
Q07820	6QFC-A	Maltose/maltodextrin-binding periplasmic protein,Induced myeloid leukemia cell differentiation protein Mcl-1	-32.1045	-0.5448353094547747
Q15059	2E7N-A	Bromodomain-containing protein 3	-32.1036	-0.5447027103301313
Q12879	5TP9-A	Glutamate receptor ionotropic, NMDA 2A	-32.0947	-0.5433914523197718
P38646	3N8E-B	Stress-70 protein, mitochondrial	-32.0854	-0.5420212613651255
P23284	3ICI-A	PEPTIDYL-PROLYL CIS-TRANS ISOMERASE B	-32.0838	-0.5417855295879817
O43613	6TQ4-A	Orexin receptor type 1	-32.0836	-0.5417560631158388
P04156	1H0L-A	Major prion protein	-32.0622	-0.5386031505965464
Q9H0U4	5O74-B	Ras-related protein Rab-1B	-32.049	-0.536658363435114
O95271	4UW1-A	TANKYRASE-1	-32.0381	-0.5350524407033249
Q8TDX7	6S73-A	Serine/threonine-protein kinase Nek7	-32.0152	-0.5316785296429605
P30926	6PV8-E	Fusion protein of Neuronal acetylcholine receptor subunit beta-4 and Soluble cytochrome b562	-32.0074	-0.5305293372293861
O43639	4E6R-B	Cytoplasmic protein NCK2	-31.9939	-0.5285403503597395
O43598	4P5E-A	2'-deoxynucleoside 5'-phosphate N-hydrolase 1	-31.9904	-0.5280246870972385
B4E3L4	6SW3-A	cDNA FLJ57039, highly similar to CREB-binding protein	-31.9869	-0.5275090238347371
P31946	6GNJ-A	14-3-3 protein beta/alpha	-31.9867	-0.5274795573625942
P35998	5GJQ-H	26S protease regulatory subunit 7	-31.9676	-0.5246655092729456
P30519	4WMH-A	Heme oxygenase 2	-31.966	-0.5244297774958022
P42226	4Y5U-B	Signal transducer and activator of transcription 6	-31.9443	-0.521232665268295
P07998	1DZA-A	Ribonuclease pancreatic	-31.9425	-0.5209674670190088
Q09472, Q15744	3T92-A	HISTONE ACETYLTRANSFERASE P300 TAZ2-CCAAT/ENHANCER-BINDING PROTEIN EPSILON	-31.9372	-0.5201866055072216
P02743	2A3W-A	Serum amyloid P-component	-31.9364	-0.5200687396186497
P51857	3UZZ-A	3-oxo-5-beta-steroid 4-dehydrogenase	-31.9323	-0.5194646769397202
Q6XQN6	4YUB-A	Nicotinate phosphoribosyltransferase	-31.9232	-0.5181239524572173
P22557	5QR9-B	5-aminolevulinate synthase, erythroid-specific, mitochondrial	-31.9227	-0.5180502862768597
Q96PN6	4UST-A	Adenylate cyclase type 10	-31.9193	-0.5175493562504302
P62826	3GJX-C	GTP-binding nuclear protein Ran	-31.8982	-0.5144406434393519
O75084	5WBS-A	Frizzled-7	-31.8912	-0.5134093169143501
H0Y4R8	5PWC-A	Nuclear autoantigen Sp-100	-31.8823	-0.5120980589039901
Q9UBN7	5EDU-B	Maltose-binding periplasmic protein, Histone deacetylase 6 chimera	-31.8715	-0.5105068694082724
P15309	2HPA-B	PROTEIN (ACID PHOSPHATASE)	-31.8653	-0.5095934087718419
O75970	2OPG-A	Multiple PDZ domain protein	-31.8639	-0.5093871434668414
A0A580, A0A5B9	5KSA-D	Bel602 beta TRBV9*01	-31.8552	-0.5081053519286242
P01709	3MCG-2	IG LAMBDA CHAIN V-II REGION MGC	-31.8538	-0.5078990866236237
Q0Z7S8	4A60-A	FATTY ACID-BINDING PROTEIN 9 TESTIS LIPID-BINDING PROTEIN, TLBP, TESTIS-TYPE FATTY ACID-BINDING PROTEIN, T-FABP	-31.8527	-0.5077370210268375
Q14012	4FG9-A	Calcium/calmodulin-dependent protein kinase type 1	-31.8489	-0.5071771580561223
O00222	6E5V-A	Metabotropic glutamate receptor 8	-31.843	-0.506307897127906
O14920	4E3C-A	Inhibitor of nuclear factor kappa-B kinase subunit beta	-31.8426	-0.5062489641836203
Q76LX8	3GHM-A	A disintegrin and metalloproteinase with thrombospondin motifs 13	-31.8305	-0.5044662426189737
P23497	5PWW-A	Nuclear autoantigen Sp-100	-31.828	-0.504097911717187
Q16854	2OCP-B	Deoxyguanosine kinase	-31.8202	-0.5029487193036131
P02689	6EW2-A	Myelin P2 protein	-31.8176	-0.502565655165755
Q14914	1ZSV-A	NADP-dependent leukotriene B4 12-hydroxydehydrogenase	-31.812	-0.5017405939457535
Q12834	4N14-A	Cell division cycle protein 20 homolog	-31.8102	-0.5014753956964668
P07477	2RA3-A	Trypsin-1	-31.8027	-0.5003704029911078
P55196	2EXG-A	Afadin	-31.7989	-0.499810540020392
P54922	6G2A-A	[Protein ADP-ribosylarginine] hydrolase	-31.7829	-0.4974532222489587
P20160	1FY1-A	HEPARIN-BINDING PROTEIN	-31.782	-0.4973206231243153
P07686	5BRO-A	Beta-hexosaminidase subunit beta	-31.7809	-0.4971585575275291
Q9BW62	6B5C-A	Katanin p60 ATPase-containing subunit A-like 1	-31.7643	-0.4947128403396666
P28068	1HDM-B	PROTEIN (CLASS II HISTOCOMPATIBILITY ANTIGEN, M BETA CHAIN)	-31.7547	-0.4932984496768067
P33176	3J8Y-K	Kinesin-like protein	-31.7422	-0.4914567951678742
Q13162	3TJJ-C	Peroxiredoxin-4	-31.7386	-0.4909263986693019
P63092	6LI3-A	Guanine nucleotide-binding protein G(s) subunit alpha isoforms short	-31.7324	-0.4900129380328708
Q9P2H5	5TXK-A	Ubiquitin carboxyl-terminal hydrolase 35,Ubiquitin carboxyl-terminal hydrolase 35	-31.7317	-0.4899098053803709
P10415, Q07817	6GL8-A	Apoptosis regulator Bcl-2,Bcl-2-like protein 1,Apoptosis regulator Bcl-2,Bcl-2-like protein 1	-31.7254	-0.4889816115078689
P13569	5TFB-A	Cystic fibrosis transmembrane conductance regulator	-31.7218	-0.4884512150092965
Q8NHY6	2EMJ-A	Zinc finger protein 28 homolog	-31.7196	-0.4881270838157241
P11216	5IKP-A	Glycogen phosphorylase, brain form	-31.7137	-0.4872578228875079
Q5JP69	2ODQ-A	Complement C2	-31.7102	-0.486742159625007
O43497	6KZP-A	Voltage-dependent T-type calcium channel subunit alpha-1G,Voltage-dependent T-type calcium channel subunit alpha-1G	-31.6935	-0.4842817092010731
P28070	6KWY-a	Proteasome subunit beta type-4	-31.6916	-0.4840017777157155
P23919	1E99-A	THYMIDYLATE KINASE	-31.6911	-0.4839281115353578
P51532	2GRC-A	Transcription activator BRG1	-31.6879	-0.4834566479810712
Q02108	6JT1-A	Guanylate cyclase soluble subunit alpha-3	-31.6852	-0.4830588506071416
P05067	3UMK-A	Amyloid beta (A4) protein (Peptidase nexin-II, Alzheimer disease), isoform CRA_b	-31.6842	-0.4829115182464273
O43314	3T9B-A	Inositol hexakisphosphate and diphosphoinositol-pentakisphosphate kinase 2	-31.6842	-0.4829115182464273
Q9NZ08	6Q4R-A	Endoplasmic reticulum aminopeptidase 1,Endoplasmic reticulum aminopeptidase 1	-31.6763	-0.4817475925967821
O75469, Q15788	6HTY-A	Nuclear receptor subfamily 1 group I member 2,Nuclear receptor coactivator 1	-31.6709	-0.480951997848923
P14210	6LZ9-B	Hepatocyte growth factor	-31.6706	-0.4809077981407087
O75581	5AIR-A	Low-density lipoprotein receptor-related protein 6,Glycogen synthase kinase-3 beta	-31.6696	-0.4807604657799939
O75914	6FD3-A	Serine/threonine-protein kinase PAK 3	-31.6662	-0.4802595357535644
Q14831	3MQ4-A	Metabotropic glutamate receptor 7	-31.6635	-0.4798617383796348
P45985	3VUT-A	Dual specificity mitogen-activated protein kinase kinase 4	-31.6624	-0.4796996727828492
P03905	5XTD-r	NADH-ubiquinone oxidoreductase chain 4	-31.662	-0.479640739838563
P12724	4A2Y-A	Eosinophil cationic protein	-31.6612	-0.4795228739499915
Q96LB8	2EAX-A	Peptidoglycan recognition protein-I-beta	-31.6361	-0.4758248316960548
P62207	1S70-A	Serine/threonine protein phosphatase PP1-beta (or delta) catalytic subunit	-31.6351	-0.4756774993353405
Q15256	2A8B-A	Receptor-type tyrosine-protein phosphatase R	-31.632	-0.4752207690171253
Q9NPD3	6H25-B	Exosome complex component RRP41	-31.627	-0.4744841072135519
P78536	2FV9-A	ADAM 17	-31.6243	-0.4740863098396228
P27707	4KCG-B	Deoxycytidine kinase	-31.6132	-0.4724509206356904
Q9BQ65	5V1M-A	U6 snRNA phosphodiesterase	-31.6109	-0.472112056206047
O43451	3L4Z-A	Maltase-glucoamylase, intestinal	-31.6082	-0.4717142588321175
P68106	4IQ2-A	Peptidyl-prolyl cis-trans isomerase FKBP1B	-31.5968	-0.4700346699199713
Q99714	1SO8-A	3-hydroxyacyl-CoA dehydrogenase type II	-31.5919	-0.4693127413524693
P27694	4IPC-A	Replication protein A 70 kDa DNA-binding subunit	-31.5915	-0.4692538084081836
Q92633	4Z35-A	Lysophosphatidic acid receptor 1,Soluble cytochrome b562	-31.5913	-0.4692243419360408
O43715	4XZS-A	Maltose-binding periplasmic protein,TP53-regulated inhibitor of apoptosis 1	-31.5872	-0.4686202792571108
Q9NPD8	5OJJ-B	Ubiquitin-conjugating enzyme E2 T	-31.5829	-0.4679867501060379
Q9Y2Z4		Tyrosyl-tRNA synthetase	-31.5806	-0.4676478856763946
P10415	1GJH-A	Apoptosis regulator Bcl-2	-31.5744	-0.4667344250399641
O60462	4QDQ-A	Neuropilin-2	-31.5731	-0.466542892971035
Q99523	4MSL-A	Sortilin	-31.5553	-0.4639203769503149
O60894, Q16602	6ZIS-A	Maltose-binding periplasmic protein,Receptor activity-modifying protein 1,Calcitonin gene-related peptide type 1 receptor	-31.5491	-0.4630069163138844
P40306	6AVO-B	Proteasome subunit beta type-10,Proteasome subunit beta type-2	-31.5438	-0.4622260548020973
Q8N2Q7	5OJK-A	Neuroligin-1,Neuroligin-1	-31.5311	-0.4603549338210215
P47989	2CKJ-A	Xanthine dehydrogenase/oxidase	-31.5285	-0.4599718696831639
Q6UWY2	4Q7Z-A	Serine protease 57	-31.5268	-0.4597214046699491
Q9Y3E1	6IIS-A	Hepatoma-derived growth factor-related protein 3	-31.5207	-0.4588226772695901
Q5JRX3	4NGE-A	Presequence protease, mitochondrial	-31.5134	-0.4577471510363733
O43240	5LPF-A	Kallikrein-10	-31.5121	-0.4575556189674443
P43220	6LN2-A	Glucagon-like peptide 1 receptor, Endolysin chimera	-31.5066	-0.4567452909835138
Q9UNA0	2RJQ-A	A disintegrin and metalloproteinase with thrombospondin motifs 5	-31.5065	-0.4567305577474423
Q9UBT2	6CWY-D	SUMO-activating enzyme subunit 2	-31.5059	-0.4566421583310138
Q86TI2	6EOQ-C	Dipeptidyl peptidase 9	-31.5045	-0.4564358930260133
O60573	2JGB-A	EUKARYOTIC TRANSLATION INITIATION FACTOR 4E TYPE 2	-31.4994	-0.455684497986369
Q96LA8	4Y30-A	Protein arginine N-methyltransferase 6	-31.4953	-0.455080435307439
P52888	2O36-A	Thimet oligopeptidase	-31.4908	-0.4544174396842232
P21554	5XRA-A	Cannabinoid receptor 1,Flavodoxin,Cannabinoid receptor 1	-31.485	-0.4535629119920785
P21579	2N1T-E	Synaptotagmin-1	-31.4725	-0.451721257483146
Q9UPP1	3K3O-A	PHD finger protein 8	-31.4708	-0.4514707924699313
Q13324	3N93-B	Maltose binding protein-CRFR2 alpha	-31.4706	-0.4514413259977884
P41235	4B7W-B	HEPATOCYTE NUCLEAR FACTOR 4-ALPHA	-31.469	-0.4512055942206451
Q96BP3	2A2N-A	peptidylprolyl isomerase domain and WD repeat containing 1	-31.4539	-0.4489808755738546
Q13093	5YE9-A	Platelet-activating factor acetylhydrolase	-31.4489	-0.4482442137702812
Q9H6P5	2A8M-A	Threonine aspartase 1	-31.4482	-0.4481410811177812
O75907	6VZ1-B	Diacylglycerol O-acyltransferase 1	-31.4445	-0.4475959513831374
Q6N095	6V8X-K	VRC01 Fab Heavy Chain	-31.4443	-0.447566484910994
Q9ULU4	4COS-A	PROTEIN KINASE C-BINDING PROTEIN 1	-31.4428	-0.4473454863699221
P32297	5SYO-D	Soluble acetylcholine receptor,Neuronal acetylcholine receptor subunit alpha-3 chimera	-31.4385	-0.4467119572188497
P29965	3LKJ-C	CD40 ligand	-31.4164	-0.4434559120470568
P00480	1FVO-A	ORNITHINE TRANSCARBAMYLASE	-31.4114	-0.4427192502434839
P02100	1A9W-E	HEMOGLOBIN (BETA CHAIN)	-31.4041	-0.4416437240102672
Q9NZU7	3OX5-A	Calcium-binding protein 1	-31.4025	-0.4414079922331239
P55064	5C5X-B	Aquaporin-5	-31.4022	-0.4413637925249096
Q9H5I1	2R3A-A	Histone-lysine N-methyltransferase SUV39H2	-31.3978	-0.4407155301377653
P03891	5XTD-i	NADH-ubiquinone oxidoreductase chain 2	-31.3966	-0.4405387313049076
P20591	4P4T-A	Interferon-induced GTP-binding protein Mx1	-31.3935	-0.4400820009866924
P48443	2GL8-D	Retinoic acid receptor RXR-gamma	-31.3899	-0.43955160448812
P16410	5TRU-C	Cytotoxic T-lymphocyte protein 4	-31.3862	-0.4390064747534757
Q9NWT6	4Z2W-A	FIH	-31.3862	-0.4390064747534757
Q15375	2REI-A	Ephrin type-A receptor 7	-31.3849	-0.4388149426845467
P06396	5H3M-A	Gelsolin	-31.3823	-0.4384318785466891
O00154	2QQ2-C	Cytosolic acyl coenzyme A thioester hydrolase	-31.3812	-0.4382698129499028
Q13526	2ZQU-A	Peptidyl-prolyl cis-trans isomerase NIMA-interacting 1,Maltose-binding periplasmic protein	-31.3737	-0.4371648202445433
Q12852	5CEN-A	Mitogen-activated protein kinase kinase kinase 12	-31.3658	-0.436000894594898
P07306	5JQ1-A	Asialoglycoprotein receptor 1	-31.3605	-0.4352200330831103
Q9Y4B6	5JK7-C	Protein VPRBP	-31.3432	-0.4326711832427479
D3YTB3	3PL6-D	MBP peptide / T-cell receptor beta chain chimera	-31.3422	-0.4325238508820331
Q9H477	5C40-B	Ribokinase	-31.3361	-0.4316251234816741
P31947	5HF3-A	14-3-3 protein sigma	-31.3254	-0.4300486672220279
P31153	6FBP-B	S-adenosylmethionine synthase isoform type-2	-31.3241	-0.4298571351530993
Q13418	6MIB-A	Integrin-linked protein kinase	-31.3174	-0.4288700083363111
P19652	3APX-A	Alpha-1-acid glycoprotein 2	-31.3073	-0.427381951493094
O14936	3MFS-A	Peripheral plasma membrane protein CASK	-31.2977	-0.4259675608302334
Q15475	4EGC-A	Maltose-binding periplasmic protein, Homeobox protein SIX1 chimera	-31.2954	-0.4256286964005901
Q9Y337	2PSY-A	Kallikrein-5	-31.2797	-0.4233155783373705
P18507	6HUJ-C	Gamma-aminobutyric acid receptor subunit gamma-2	-31.2784	-0.423124046268442
Q9NRN7	2CG5-A	L-AMINOADIPATE-SEMIALDEHYDE DEHYDROGENASE-PHOSPHOPANTETHEINYL TRANSFERASE	-31.276	-0.4227704486027267
Q00266	6SW6-B	S-adenosylmethionine synthase isoform type-1	-31.2684	-0.4216507226612958
P09210	2VCT-B	GLUTATHIONE S-TRANSFERASE A2	-31.2666	-0.4213855244120096
Q9Y4E8	6GH9-A	Ubiquitin carboxyl-terminal hydrolase 15	-31.2512	-0.4191166060570047
Q8NB78	4GU0-C	Lysine-specific histone demethylase 1B	-31.2491	-0.4188072080995038
Q15645	5WC2-A	Pachytene checkpoint protein 2 homolog	-31.2489	-0.4187777416273609
P60891	3EFH-A	Ribose-phosphate pyrophosphokinase I	-31.2478	-0.4186156760305752
P17213	1EWF-A	BACTERICIDAL/PERMEABILITY-INCREASING PROTEIN	-31.2442	-0.4180852795320023
O94762	5LBA-B	ATP-dependent DNA helicase Q5	-31.2419	-0.417746415102359
O00763	2HJW-A	Acetyl-CoA carboxylase 2	-31.2412	-0.4176432824498585
P11021	5EVZ-A	Endoplasmic reticulum chaperone BiP	-31.2388	-0.4172896847841437
P23526	4YVF-A	Adenosylhomocysteinase	-31.227	-0.4155511629277113
Q9H1P3	5ZM8-A	Oxysterol-binding protein-related protein 2	-31.2263	-0.4154480302752108
P61160	6YW6-B	Actin-related protein 2	-31.2165	-0.4140041731402079
P17540	4Z9M-A	Creatine kinase S-type, mitochondrial	-31.2087	-0.4128549807266341
P02741	1B09-A	C-Reactive Protein	-31.2054	-0.412368783936276
P24530	6K1Q-A	Endothelin B receptor,Endolysin,Endothelin B receptor	-31.2003	-0.4116173888966312
Q9BYE2	6KD5-B	Transmembrane protease serine 13	-31.172	-0.4074478830884083
Q8TAX9	5TIB-A	Sugar ABC transporter substrate-binding protein,Gasdermin-B	-31.1718	-0.4074184166162654
P19099	6XZ9-B	Cytochrome P450 11B2, mitochondrial	-31.1643	-0.4063134239109058
P03950	5EQO-A	Angiogenin	-31.1623	-0.4060187591894763
Q9HD26	4K75-A	Golgi-associated PDZ and coiled-coil motif-containing protein	-31.1597	-0.4056356950516186
Q9UHV8	6KJW-A	Galactoside-binding soluble lectin 13	-31.1497	-0.4041623714444724
P62136	3E7A-A	Serine/threonine-protein phosphatase PP1-alpha catalytic subunit	-31.1408	-0.4028511134341124
Q9H2X6	6P5S-A	Homeodomain-interacting protein kinase 2	-31.1356	-0.4020849851583967
Q96SW2-2	6BN8-B	Protein cereblon	-31.1306	-0.4013483233548238
P62877	1LDJ-B	E3 ubiquitin-protein ligase RBX1	-31.1282	-0.4009947256891085
P30988	6PFO-A	Maltodextrin-binding protein,Calcitonin receptor	-31.1277	-0.4009210595087514
O43252	2PEZ-B	Bifunctional 3'-phosphoadenosine 5'-phosphosulfate synthetase 1 (PAPS synthetase 1) (PAPSS 1) (Sulfurylase kinase 1) (SK1) (SK 1)	-31.1109	-0.3984458758487461
Q58F21	5VBR-A	Bromodomain testis-specific protein	-31.0909	-0.3954992286344541
Q15738	6JKH-A	Sterol-4-alpha-carboxylate 3-dehydrogenase, decarboxylating	-31.0864	-0.3948362330112384
P26010	3V4V-B	Integrin beta-7	-31.0807	-0.393996438555165
P43378	2PA5-A	Tyrosine-protein phosphatase non-receptor type 9	-31.0796	-0.3938343729583788
P54762	5MJB-A	Ephrin type-B receptor 1	-31.0793	-0.3937901732501646
Q9UDR5	5L76-A	Alpha-aminoadipic semialdehyde synthase, mitochondrial	-31.0762	-0.3933334429319493
Q05BQ5	3FEO-A	MBT DOMAIN-CONTAINING PROTEIN 1	-31.074	-0.3930093117383774
O15540	1FE3-A	FATTY ACID-BINDING PROTEIN, BRAIN	-31.0669	-0.3919632519773036
Q92600	4CT7-B	CELL DIFFERENTIATION PROTEIN RCD1 HOMOLOG	-31.0613	-0.3911381907573016
P07101	2XSN-B	TYROSINE 3-MONOOXYGENASE	-31.0577	-0.3906077942587292
P06241	3UA7-A	Proto-oncogene tyrosine-protein kinase Fyn	-31.0551	-0.3902247301208711
Q86Y39	5XTC-V	NADH dehydrogenase [ubiquinone] 1 alpha subcomplex subunit 11	-31.0545	-0.3901363307044426
P56373	5SVR-A	P2X purinoceptor 3	-31.0544	-0.3901215974683711
P50052	5UNH-A	Chimera protein of Type-2 angiotensin II receptor and Soluble cytochrome b562	-31.0488	-0.3892965362483692
P40337	5NW2-C	Von Hippel-Lindau disease tumor suppressor	-31.0471	-0.3890460712351544
Q15562	6S64-A	Transcriptional enhancer factor TEF-4	-31.0373	-0.387602214100151
Q6MZV7	5VME-B	Uncharacterized protein DKFZp686C11235	-31.0246	-0.3857310931190758
O75582	1VZO-A	RIBOSOMAL PROTEIN S6 KINASE ALPHA 5	-31.024	-0.3856426937026472
P26447	2Q91-B	Protein S100-A4	-31.0156	-0.3844051018726443
P04183	1XBT-D	THYMIDINE KINASE	-31.0151	-0.3843314356922871
O14842	5TZR-A	Free fatty acid receptor 1,Endolysin,Free fatty acid receptor 1	-31.0126	-0.3839631047905005
P0AEX9	4XHS-B	MBP tagged hMNDA-PYD	-31.0124	-0.3839336383183576
Q9H1D0	6E2F-B	Transient receptor potential cation channel subfamily V member 6	-31.0116	-0.3838157724297862
P14780	4HMA-A	Matrix metalloproteinase-9 (MMP-9) (92 kDa type IV collagenase) (92 kDa gelatinase) (Gelatinase B) (GELB)	-31.0056	-0.3829317782654985
Q8N2U3	6HAR-A	PRSS3 protein	-30.995	-0.3813700552419238
P12004	6GWS-B	Proliferating cell nuclear antigen	-30.9791	-0.3790274707065613
Q9BYW2	5LT8-A	Histone-lysine N-methyltransferase SETD2	-30.9747	-0.378379208319417
P51531	5DKC-A	Possible global transcription activator SNF2L2	-30.9721	-0.3779961441815594
O95167	5XTD-U	NADH dehydrogenase [ubiquinone] 1 alpha subcomplex subunit 3	-30.967	-0.3772447491419146
O15066	3B6U-B	Kinesin-like protein KIF3B	-30.9595	-0.376139756436555
P07858	3CBK-A	Cathepsin B	-30.9532	-0.3752115625640531
Q7Z3Y4	5VL7-L	Fab33 light chain	-30.9434	-0.3737677054290502
P57789		Potassium channel subfamily K member 10	-30.9344	-0.3724417141826188
Q04724	5MWJ-A	TRANSDUCIN-LIKE ENHANCER PROTEIN 1	-30.9233	-0.3708063249786869
A0A5B9	3O8X-D	TCR Beta Chain-TRBV7-8	-30.9131	-0.3693035348993977
Q9HCE5	5IL2-B	METTL14	-30.9131	-0.3693035348993977
O14862	3VD8-A	Maltose-binding periplasmic protein, Interferon-inducible protein AIM2	-30.9095	-0.3687731384008254
Q99895	4H4F-A	Chymotrypsin-C	-30.9048	-0.3680806763054667
Q8N5Y8	4F0D-A	Mono [ADP-ribose] polymerase PARP16	-30.9042	-0.3679922768890377
Q9P2K8	6N3L-A	eIF-2-alpha kinase GCN2,eIF-2-alpha kinase GCN2	-30.8998	-0.3673440145018934
Q13564	1R4N-A	amyloid beta precursor protein-binding protein 1	-30.8984	-0.3671377491968929
P35270	6I79-A	Sepiapterin reductase	-30.8894	-0.3658117579504614
Q06520	2QP4-A	HYDROXYSTEROID SULFOTRANSFERASE	-30.8854	-0.3652224285076034
P09913	4G1T-B	Interferon-induced protein with tetratricopeptide repeats 2	-30.881	-0.364574166120459
P02774	1KXP-D	Vitamin D-binding protein	-30.8777	-0.3640879693301009
Q92772	4BBM-A	CYCLIN-DEPENDENT KINASE-LIKE 2	-30.8755	-0.3637638381365285
O75340	2ZNE-A	Programmed cell death protein 6	-30.8716	-0.3631892419297419
P27448	2QNJ-B	MAP/microtubule affinity-regulating kinase 3	-30.8635	-0.3619958498079532
P21359	2D4Q-A	Neurofibromin	-30.855	-0.3607435247418794
Q5QNW6	6MUO-D	Histone H2B type 2-F	-30.8394	-0.3584451399147317
P41143	6PT2-B	Delta opioid receptor	-30.8376	-0.358179941665445
P78352	6QJL-A	Disks large homolog 4	-30.8373	-0.3581357419572308
P33316	5H4J-A	dUTP pyrophosphatase	-30.8351	-0.3578116107636588
P16109	1G1Q-A	P-SELECTIN	-30.8311	-0.3572222813208003
P60880	3ZUR-A	BOTULINUM NEUROTOXIN TYPE A, SYNAPTOSOMAL-ASSOCIATED PROTEIN	-30.8159	-0.3549828294379383
Q9NQ88	3DCY-A	REGULATOR PROTEIN	-30.8144	-0.3547618308968664
O95931	6V2R-A	Chromobox protein homolog 7	-30.8119	-0.3543934999950802
P49902	6FXH-A	CYTOSOLIC PURINE 5'-NUCLEOTIDASE	-30.7992	-0.3525223790140044
Q9NWM8	4MSP-A	Peptidyl-prolyl cis-trans isomerase FKBP14	-30.7982	-0.3523750466532901
P05451	1QDD-A	LITHOSTATHINE	-30.7841	-0.3502976603672139
P12429	1AII-A	ANNEXIN III	-30.7794	-0.3496051982718553
P14902	6E43-A	Indoleamine 2,3-dioxygenase 1	-30.7789	-0.3495315320914982
P53582	2B3L-A	Methionine aminopeptidase 1	-30.7769	-0.3492368673700691
P68431	5C3I-J	Histone H3.1	-30.7764	-0.3491632011897115
Q96A58	2ATV-A	RAS-like estrogen-regulated growth inhibitor	-30.7701	-0.3482350073172096
Q9UBG0	5E4L-A	C-type mannose receptor 2	-30.7641	-0.3473510131529219
A0A0B4J277, P01848	5FK9-A	T CELL RECEPTOR ALPHA CHAIN	-30.7629	-0.3471742143200643
S6B291	5VQM-H	10-1074 Heavy Chain,10-1074 Heavy Chain	-30.7607	-0.3468500831264924
Q53Z42	6TRN-A	MHC class I antigen	-30.7585	-0.3465259519329205
P30043	1HDO-A	BILIVERDIN IX BETA REDUCTASE	-30.7184	-0.3406179242682646
Q9H227	2JFE-X	CYTOSOLIC BETA-GLUCOSIDASE	-30.7117	-0.339630797451477
P13995	6KG2-A	Bifunctional methylenetetrahydrofolate dehydrogenase/cyclohydrolase, mitochondrial	-30.71	-0.3393803324382622
P23469	2JJD-A	Receptor-type tyrosine-protein phosphatase epsilon	-30.7063	-0.3388352027036179
Q9Y5X1	3DYU-A	Sorting nexin-9	-30.6818	-0.3352255598661102
P34096	2RNF-A	RIBONUCLEASE 4	-30.6756	-0.3343120992296797
Q9NS75	6RZ6-A	Cysteinyl leukotriene receptor 2,Soluble cytochrome b562,Cysteinyl leukotriene receptor 2	-30.6701	-0.3335017712457497
Q9NRD5	2GZV-A	PRKCA-binding protein	-30.6659	-0.3328829753307482
Q13501	6MJ7-A	Sequestosome-1, Arg-Glu peptide chimera	-30.6593	-0.331910581750032
Q15910	4MI0-A	Histone-lysine N-methyltransferase EZH2	-30.6546	-0.3312181196546729
Q96J94	3O3I-X	Piwi-like protein 1	-30.6546	-0.3312181196546729
P34972	6KPC-A	G protein coupled receptor,T4 lysozyme,G protein coupled receptor	-30.654	-0.3311297202382444
Q9NX74	6EZA-A	tRNA-dihydrouridine(20) synthase [NAD(P)+]-like	-30.6368	-0.3285956036339533
P82980	6E5W-A	Retinol-binding protein 5	-30.6355	-0.3284040715650243
P27361	6GES-A	Mitogen-activated protein kinase 3	-30.6245	-0.3267834155971638
Q86Y07	6NCG-A	Serine/threonine-protein kinase VRK2	-30.6203	-0.3261646196821623
Q9GZZ9	5IAA-A	Ubiquitin-like modifier-activating enzyme 5	-30.6104	-0.3247060293110875
P30876	5IY6-B	DNA-directed RNA polymerase II subunit RPB2	-30.6061	-0.3240725001600151
Q8N8N7	2W4Q-A	PROSTAGLANDIN REDUCTASE 2	-30.6	-0.3231737727596561
P09960	3FUM-A	Leukotriene A-4 hydrolase	-30.5907	-0.3218035818050098
P50053	3NC9-B	Ketohexokinase	-30.585	-0.320963787348937
Q13427	2WFI-A	PEPTIDYL-PROLYL CIS-TRANS ISOMERASE G	-30.5809	-0.3203597246700069
O95363	5MGU-A	Phenylalanyl-tRNA synthetase, mitochondrial	-30.5807	-0.3203302581978641
O14786	6FMF-A	Neuropilin-1	-30.5804	-0.3202860584896498
P32119	5B8B-F	Peroxiredoxin-2	-30.5661	-0.3181792057314307
P29474	6NHF-B	Nitric oxide synthase, endothelial	-30.5659	-0.3181497392592878
Q71DI3	5BO0-A	Histone H3.2	-30.5581	-0.317000546845714
Q16644	3SHE-A	MAP kinase-activated protein kinase 3	-30.5551	-0.3165585497635702
M4Q8P8	6P8M-C	Gp120	-30.5538	-0.3163670176946411
Q99593	5BQD-B	T-box transcription factor TBX5	-30.5466	-0.3153062246974963
P35520	1M54-B	CYSTATHIONINE BETA-SYNTHASE	-30.544	-0.3149231605596382
Q13572	2QB5-A	Inositol-tetrakisphosphate 1-kinase	-30.5437	-0.314878960851424
Q86SF2	6IWR-B	N-acetylgalactosaminyltransferase 7	-30.5374	-0.313950766978922
Q13332	4BPC-A	Receptor-type tyrosine-protein phosphatase S	-30.535	-0.3135971693132068
P26885	4NNR-A	Peptidyl-prolyl cis-trans isomerase FKBP2	-30.5263	-0.3123153777749896
O43447	1QOI-A	SNUCYP-20	-30.511	-0.3100611926560562
P48061	2J7Z-A	Stromal cell-derived factor 1	-30.5033	-0.3089267334785538
P49638	1OIZ-A	Alpha-tocopherol transfer protein	-30.4998	-0.3084110702160528
P31151	2WOS-A	PROTEIN S100-A7	-30.4992	-0.3083226707996238
Q15907	4OJK-A	Ras-related protein Rab-11B	-30.497	-0.3079985396060519
Q6PJG0	1JVK-A	IMMUNOGLOBULIN LAMBDA LIGHT CHAIN	-30.4951	-0.3077186081206942
P53621	6PBG-A	Coatomer subunit alpha	-30.4902	-0.3069966795531928
P51649	2W8R-A	SUCCINIC SEMIALDEHYDE DEHYDROGENASE MITOCHONDRIAL	-30.4859	-0.3063631504021199
O14558, P31947	5OKF-A	14-3-3 protein sigma,Heat shock protein beta-6	-30.4819	-0.3057738209592613
O75815	3T6A-A	Breast cancer anti-estrogen resistance protein 3	-30.4811	-0.3056559550706899
P06702	5W1F-B	Protein S100-A9	-30.4791	-0.3053612903492603
Q16719	2HZP-A	Kynureninase	-30.4744	-0.3046688282539018
P54274	5WIR-B	Telomeric repeat-binding factor 1	-30.4669	-0.3035638355485422
P05089	3LP4-A	Arginase-1	-30.4661	-0.3034459696599708
P15907	4JS2-A	Beta-galactoside alpha-2,6-sialyltransferase 1	-30.4658	-0.3034017699517565
S6C4S0	6MYY-D	Fab F045-092 heavy chain	-30.4652	-0.3033133705353275
P01042	4ECC-A	chimeric protein between GSHKT10 and domain 5 of kininogen-1	-30.4647	-0.3032397043549703
P25929	5ZBQ-A	Neuropeptide Y receptor type 1,T4 Lysozyme	-30.4395	-0.2995269288649621
Q9NUT2	5OCH-A	ATP-binding cassette sub-family B member 8, mitochondrial	-30.439	-0.299453262684605
Q9Y663	1T8T-B	heparan sulfate D-glucosaminyl 3-O-sulfotransferase 3A1	-30.4379	-0.2992911970878187
P28827	1RPM-A	RECEPTOR PROTEIN TYROSINE PHOSPHATASE MU	-30.4256	-0.2974790090510292
O15075	5JZJ-A	Serine/threonine-protein kinase DCLK1	-30.4248	-0.2973611431624578
Q0KKI6	5W1M-A	Crenezumab Fab light chain	-30.4216	-0.2968896796081711
Q15022, Q15910	5WG6-A	Histone-lysine N-methyltransferase EZH2,Polycomb protein SUZ12 (E.C.2.1.1.43) chimera	-30.4172	-0.2962414172210268
P10144	1IAU-A	GRANZYME B	-30.4059	-0.2945765615449515
O15527	1KO9-A	8-oxoguanine DNA glycosylase	-30.4003	-0.2937515003249501
P23471	5AWX-A	Receptor-type tyrosine-protein phosphatase zeta	-30.3988	-0.2935305017838782
P08100	6CMO-R	chimera protein of Soluble cytochrome b562 and Rhodopsin	-30.3988	-0.2935305017838782
Q9NQH7		Probable Xaa-Pro aminopeptidase 3	-30.3966	-0.2932063705903058
Q14117	2VR2-A	DIHYDROPYRIMIDINASE	-30.3961	-0.2931327044099486
Q14832	5CNM-A	Metabotropic glutamate receptor 3	-30.3941	-0.2928380396885196
Q13285	1YOW-A	Steroidogenic factor 1	-30.3929	-0.292661240855662
Q9HC52	5EQ0-A	Chromobox protein homolog 8	-30.3782	-0.2904954551531571
P54687	2ABJ-A	branched chain aminotransferase 1, cytosolic	-30.3763	-0.2902155236677995
Q13237	5JIZ-A	cGMP-dependent protein kinase 2	-30.375	-0.2900239915988704
P05154	1LQ8-A	plasma serine protease inhibitor	-30.372	-0.2895819945167266
P40939	6DV2-G	Trifunctional enzyme subunit alpha, mitochondrial	-30.3709	-0.2894199289199404
P01871	2AGJ-H	HEAVY CHAIN OF IG	-30.3707	-0.2893904624477976
Q9H999	6B3V-A	Pantothenate kinase 3	-30.3605	-0.2878876723685085
P36873	1IT6-A	SERINE/THREONINE PROTEIN PHOSPHATASE 1 GAMMA (PP1-GAMMA) CATALYTIC SUBUNIT	-30.3581	-0.2875340747027937
Q09028	3GFC-A	Histone-binding protein RBBP4	-30.3506	-0.2864290819974341
P16070	4PZ3-B	CD44 antigen	-30.3468	-0.2858692190267189
P13688	6AW2-A	Carcinoembryonic antigen-related cell adhesion molecule 1	-30.3414	-0.2850736242788598
O14649	6RV2-A	Potassium channel subfamily K member 3	-30.327	-0.2829520382845698
P07948	5XY1-A	Tyrosine-protein kinase Lyn	-30.3201	-0.2819354449956388
P01344	5L3M-A	Insulin-like growth factor II	-30.3187	-0.2817291796906383
O14684	3DWW-A	Prostaglandin E synthase	-30.3081	-0.2801674566670635
P49591	4L87-A	Serine--tRNA ligase, cytoplasmic	-30.3063	-0.2799022584177773
Q9Y616	6ZIW-I	Interleukin-1 receptor-associated kinase 3	-30.295	-0.2782374027417025
P41208	2K2I-A	Centrin-2	-30.2925	-0.2778690718399159
Q99832	6NR8-G	T-complex protein 1 subunit eta	-30.2915	-0.2777217394792011
Q13509	5JCO-J	Tubulin beta-3 chain	-30.2878	-0.2771766097445572
Q6P6C2	4NRM-A	RNA demethylase ALKBH5	-30.2873	-0.2771029435641996
Q9BXR0	6H42-A	Queuine tRNA-ribosyltransferase catalytic subunit 1	-30.2822	-0.2763515485245553
P19174	4FBN-A	1-phosphatidylinositol 4,5-bisphosphate phosphodiesterase gamma-1	-30.2747	-0.2752465558191957
P20151	4NFF-A	Kallikrein-2	-30.2591	-0.2729481709920481
K7N5M3	5VCJ-C	Protein Trav11,Va14Ja18/Vb8.2,Human nkt tcr alpha chain	-30.2568	-0.2726093065624043
P17066	3FE1-A	Heat shock 70 kDa protein 6	-30.2524	-0.2719610441752605
P43354	6DDA-B	Nuclear receptor subfamily 4 group A member 2	-30.2402	-0.2701635893745423
P0C024	5T3P-B	Peroxisomal coenzyme A diphosphatase NUDT7	-30.2195	-0.2671138095077499
Q9UNP9	3UCH-A	Peptidyl-prolyl cis-trans isomerase E	-30.2087	-0.2655226200120322
P32298	4YHJ-A	G protein-coupled receptor kinase 4	-30.2083	-0.2654636870677465
Q96H15	5DZN-A	T-cell immunoglobulin and mucin domain-containing protein 4	-30.2081	-0.2654342205956037
O96007	4AP8-D	Molybdopterin synthase catalytic subunit	-30.2038	-0.2648006914445308
P07327	1U3T-A	Alcohol dehydrogenase alpha chain	-30.1794	-0.2612057818430945
Q16827	2GJT-A	Receptor-type tyrosine-protein phosphatase O	-30.1784	-0.2610584494823797
P61803	6S7O-D	Dolichyl-diphosphooligosaccharide--protein glycosyltransferase subunit DAD1	-30.1702	-0.2598503241245202
Q9BXD5	6ARH-B	N-acetylneuraminate lyase	-30.1676	-0.259467259986662
P02730	4YZF-B	Band 3 anion transport protein	-30.167	-0.2593788605702335
Q99549	3LWE-A	M-phase phosphoprotein 8	-30.1568	-0.2578760704909444
Q6P5S8	2NY5-L	ANTIBODY 17B, LIGHT CHAIN	-30.1537	-0.2574193401727291
P28065	6AVO-F	Proteasome subunit beta type-9	-30.1502	-0.2569036769102282
Q02195	1QQL-A	FIBROBLAST GROWTH FACTOR 7/1 CHIMERA	-30.1425	-0.2557692177327252
P30520	2V40-A	ADENYLOSUCCINATE SYNTHETASE ISOZYME 2	-30.142	-0.2556955515523681
P08185	2VDY-A	CORTICOSTEROID-BINDING GLOBULIN	-30.1389	-0.2552388212341528
O00161	3ZUS-A	BOTULINUM NEUROTOXIN TYPE A, SYNAPTOSOMAL-ASSOCIATED PROTEIN 23	-30.1383	-0.2551504218177243
P08922	4UXL-A	PROTO-ONCOGENE TYROSINE-PROTEIN KINASE ROS	-30.1301	-0.2539422964598642
Q92769	5IWG-A	Histone deacetylase 2	-30.1262	-0.2533677002530776
Q13308	6VG3-A	Inactive tyrosine-protein kinase 7	-30.1252	-0.2532203678923628
P07437	6I2I-B	Tubulin beta chain	-30.1179	-0.2521448416591461
Q9UBX1	1M6D-B	Cathepsin F	-30.1143	-0.2516144451605737
O75604	5XVE-A	Ubiquitin carboxyl-terminal hydrolase 2	-30.0969	-0.2490508620841399
P08567	1X05-A	Pleckstrin	-30.096	-0.2489182629594965
Q9NRC8	5IQZ-A	SIRT7 protein	-30.0898	-0.248004802323066
Q14145	5F72-K	Kelch-like ECH-associated protein 1	-30.0842	-0.2471797411030641
Q04828	6A7A-A	Aldo-keto reductase family 1 member C1	-30.0749	-0.2458095501484183
P41145	6B73-A	Kappa opioid receptor	-30.0722	-0.2454117527744888
Q9BY49	1YXM-C	peroxisomal trans 2-enoyl CoA reductase	-30.0698	-0.245058155108774
Q8NEB9	4UWF-A	Phosphatidylinositol 3-kinase catalytic subunit type 3	-30.0671	-0.2446603577348445
Q13085	2YL2-A	ACETYL-COA CARBOXYLASE 1	-30.0645	-0.2442772935969864
P28562	6D65-A	Maltose-binding periplasmic protein,Dual specificity protein phosphatase 1	-30.0527	-0.2425387717405545
Q9H0J9	2PQF-A	Poly [ADP-ribose] polymerase 12	-30.0487	-0.2419494422976958
P15144	4FYQ-A	Aminopeptidase N	-30.047	-0.2416989772844811
Q6P2Q9	4JKF-A	Pre-mRNA-processing-splicing factor 8	-30.0378	-0.2403435195659068
P18825	6KUW-A	Alpha-2C adrenergic receptor	-30.0147	-0.2369401420333995
P21860	6OP9-A	Receptor tyrosine-protein kinase erbB-3	-30.0086	-0.2360414146330405
P00918	3U3A-X	CARBONIC ANHYDRASE II	-30.0064	-0.2357172834394681
Q15678	6IWD-A	Tyrosine-protein phosphatase non-receptor type 14	-30.0056	-0.2355994175508967
P54278	1H7U-A	MISMATCH REPAIR ENDONUCLEASE PMS2	-29.9971	-0.2343470924848223
P46531	2F8X-K	Neurogenic locus notch homolog protein 1	-29.9913	-0.2334925647926775
P08183	6FN1-A	Multidrug resistance protein 1	-29.9908	-0.2334188986123204
O75475	5N88-E	PC4 and SFRS1-interacting protein	-29.9869	-0.2328443024055332
O14917	6VFT-A	Protocadherin-17	-29.9858	-0.2326822368087475
Q8IWV8	3NY3-A	E3 ubiquitin-protein ligase UBR2	-29.9807	-0.2319308417691027
Q6GMX4	5W6G-L	IGL@ protein	-29.9793	-0.2317245764641022
P62820	3SFV-A	Ras-related protein Rab-1A	-29.9779	-0.2315183111591023
Q9UI10	6O81-F	Translation initiation factor eIF-2B subunit delta	-29.9767	-0.2313415123262446
P42658	1XFD-A	Dipeptidyl aminopeptidase-like protein 6	-29.969	-0.2302070531487422
P14416	6VMS-R	Endolysin,D(2) dopamine receptor,D(2) dopamine receptor	-29.9621	-0.2291904598598112
Q9UBR2	1DEU-A	PROCATHEPSIN X	-29.9555	-0.228218066279095
P42575	1PYO-C	Caspase-2	-29.9539	-0.2279823345019517
P30556	4YAY-A	Soluble cytochrome b562,Type-1 angiotensin II receptor	-29.9509	-0.2275403374198079
Q96AT9	3QC3-A	D-ribulose-5-phosphate-3-epimerase	-29.9468	-0.2269362747408778
Q8N136	5NNZ-A	Dynein assembly factor with WDR repeat domains 1	-29.9441	-0.2265384773669483
P02792	2FFX-J	Ferritin light chain	-29.9399	-0.2259196814519473
P02647	6CLZ-C	APOLIPOPROTEIN A-I	-29.932	-0.2247557558023016
Q9UL18	1SI3-A	Eukaryotic translation initiation factor 2C 1	-29.9297	-0.2244168913726583
P46063	2WWY-B	ATP-DEPENDENT DNA HELICASE Q1	-29.9265	-0.2239454278183716
P05546	1JMO-A	HEPARIN COFACTOR II	-29.9257	-0.2238275619297997
Q01813	4XYK-A	ATP-dependent 6-phosphofructokinase, platelet type	-29.9107	-0.2216175765190805
Q92859	1X5J-A	Neogenin	-29.9062	-0.2209545808958648
P28335	6BQH-A	5-hydroxytryptamine receptor 2C,Soluble cytochrome b562	-29.9053	-0.220821981771222
P49427	4MDK-A	Ubiquitin-conjugating enzyme E2 R1	-29.9009	-0.2201737193840777
P59046	5H7N-A	NLRP12-PYD with MBP tag	-29.8956	-0.2193928578722905
P01909	4OZI-A	HLA class II histocompatibility antigen, DQ alpha 1 chain	-29.8928	-0.2189803272622895
P17516	2FVL-A	Aldo-keto reductase family 1, member C4	-29.8927	-0.2189655940262181
Q5EFE5	6UMX-H	GL29H4-16 Fab Heavy Chain,GL29H4-16 Fab Heavy Chain	-29.8907	-0.2186709293047886
P54756	2R2P-A	Ephrin type-A receptor 5	-29.8784	-0.216858741267999
P49448	6G2U-C	Glutamate dehydrogenase 2, mitochondrial	-29.862	-0.2144424905522794
P51668	2YHO-B	Ubiquitin-conjugating enzyme E2 D1	-29.8612	-0.214324624663708
Q15125	6OHU-B	3-beta-hydroxysteroid-Delta(8),Delta(7)-isomerase	-29.8552	-0.2134406304994204
P23415	4X5T-E	Proton-gated ion channel,GLRA1 protein,GLRA1 protein	-29.8446	-0.2118789074758456
P18075	1M4U-L	Bone Morphogenetic Protein-7	-29.8375	-0.2108328477147717
Q16659	2I6L-A	Mitogen-activated protein kinase 6	-29.8354	-0.2105234497572712
P17050	3H55-B	Alpha-N-acetylgalactosaminidase	-29.8351	-0.210479250049057
Q969R5	3CEY-A	Lethal(3)malignant brain tumor-like 2 protein	-29.8303	-0.2097720547176269
P37840	3Q25-A	Maltose-binding periplasmic protein/alpha-synuclein chimeric protein	-29.8276	-0.2093742573436974
Q8WTT0	4ZET-A	C-type lectin domain family 4 member C	-29.8241	-0.2088585940811964
O75306	5XTD-Q	NADH dehydrogenase [ubiquinone] iron-sulfur protein 2, mitochondrial	-29.8234	-0.2087554614286959
P01834	6B9Y-A	Antibody Fab 8ANC195 light chain	-29.8198	-0.2082250649301235
P43403	1U59-A	Tyrosine-protein kinase ZAP-70	-29.8163	-0.2077094016676221
P14550	2ALR-A	ALDEHYDE REDUCTASE	-29.8149	-0.2075031363626221
Q16820	4GWN-A	Meprin A subunit beta	-29.7927	-0.2042323579547577
O14815	2P0R-A	Calpain-9	-29.7878	-0.2035104293872563
Q8TCD0	5VOD-L	8ANC195 Fab light chain	-29.7811	-0.2025233025704682
O75044	5I6J-A	SLIT-ROBO Rho GTPase-activating protein 2	-29.7746	-0.2015656422258234
P61073	4RWS-A	C-X-C chemokine receptor type 4, Lysozyme Chimera	-29.7594	-0.1993261903429614
P17655	1KFU-L	M-CALPAIN LARGE SUBUNIT	-29.7535	-0.1984569294147452
P17707		S-adenosylmethionine decarboxylase beta chain	-29.7527	-0.1983390635261738
O43741	2F15-A	5'-AMP-activated protein kinase, beta-2 subunit	-29.7503	-0.1979854658604585
Q8NB16	6BWK-A	Mixed lineage kinase domain-like protein	-29.7368	-0.1959964789908113
P22102	1MEJ-B	PHOSPHORIBOSYLGLYCINAMIDE FORMYLTRANSFERASE	-29.7367	-0.1959817457547399
Q5TCY1	4BTJ-A	TAU-TUBULIN KINASE 1	-29.7352	-0.195760747213668
Q15831	2WTK-F	SERINE/THREONINE-PROTEIN KINASE 11	-29.7293	-0.1948914862854517
Q9UHL4	3JYH-B	Dipeptidyl peptidase 2	-29.7243	-0.1941548244818789
P02679	1RE4-C	Fibrinogen, gamma polypeptide	-29.7222	-0.1938454265243784
P04632	1KFX-S	Calpain small subunit 1	-29.7039	-0.1911492443233012
P48039	6PS8-A	chimera protein of Melatonin receptor type 1A and GlgA glycogen synthase	-29.7023	-0.1909135125461579
P52209	4GWG-A	6-phosphogluconate dehydrogenase, decarboxylating	-29.6997	-0.1905304484082998
Q13563	6A70-F	Polycystin-2	-29.6924	-0.189454922175083
P22234	6YB9-B	Multifunctional protein ADE2	-29.6922	-0.1894254557029402
P51570	6Q3W-A	Galactokinase	-29.6879	-0.1887919265518673
Q2M2I8	5TE0-A	AP2-associated protein kinase 1	-29.6876	-0.188747726843653
P41182	6TOO-A	B-cell lymphoma 6 protein	-29.6842	-0.1882467968172235
Q92835	2YSX-A	Signaling inositol polyphosphate phosphatase SHIP II	-29.6831	-0.1880847312204373
P54577	5THH-A	Tyrosine--tRNA ligase, cytoplasmic	-29.6829	-0.1880552647482944
P00738	4X0L-C	Haptoglobin	-29.6794	-0.1875396014857935
P08574	5XTE-U	Cytochrome c1, heme protein, mitochondrial	-29.6783	-0.1873775358890073
P14635	2JGZ-B	G2/mitotic-specific cyclin-B1	-29.6664	-0.1856242807965034
Q12888	6MXY-B	Tumor suppressor p53-binding protein 1	-29.6617	-0.1849318187011449
P32322	2GER-A	Pyrroline-5-carboxylate reductase 1, mitochondrial	-29.6616	-0.1849170854650734
P30838	4H80-B	Aldehyde dehydrogenase, dimeric NADP-preferring	-29.6464	-0.1826776335822114
Q6PYX1	1CE1-H	Hepatitis B virus receptor binding protein	-29.639	-0.1815873741129233
Q01970	4QJ3-B	1-phosphatidylinositol 4,5-bisphosphate phosphodiesterase beta-3	-29.6339	-0.180835979073279
Q9HA47	2UVQ-A	URIDINE-CYTIDINE KINASE 1	-29.6302	-0.1802908493386347
P16233	1LPA-B	LIPASE	-29.6276	-0.1799077852007771
Q00688	2MPH-A	Peptidyl-prolyl cis-trans isomerase FKBP3	-29.6251	-0.1795394542989904
Q93096	5BX1-A	Tyrosine Phosphatase	-29.6228	-0.1792005898693471
P41597	6GPX-A	C-C chemokine receptor type 2,Rubredoxin,C-C chemokine receptor type 2	-29.6144	-0.1779629980393442
P51617	6BFN-A	Interleukin-1 receptor-associated kinase 1	-29.6121	-0.1776241336097009
Q7Z6Z7	3G1N-A	E3 ubiquitin-protein ligase HUWE1	-29.6	-0.1758414120450541
P06730	1IPC-A	EUKARYOTIC TRANSLATION INITIATION FACTOR 4E	-29.5915	-0.1745890869789798
P21964	4PYJ-A	Catechol O-methyltransferase	-29.575	-0.1721581030271888
Q8IVV7	6CD8-A	Glucose-induced degradation protein 4 homolog	-29.5533	-0.168960990799682
P30281		CCND3 protein	-29.5515	-0.1686957925503959
P55055, Q15596	5I4V-A	Oxysterols receptor LXR-beta,Nuclear receptor coactivator 2	-29.5457	-0.1678412648582511
Q9Y4U1	5UOS-A	Methylmalonic aciduria and homocystinuria type C protein	-29.5437	-0.167546600136822
P08243	6GQ3-A	Asparagine synthetase [glutamine-hydrolyzing]	-29.5388	-0.1668246715693201
P53999	1PCF-A	TRANSCRIPTIONAL COACTIVATOR PC4	-29.5313	-0.165719678863961
P63279	2PE6-A	SUMO-conjugating enzyme UBC9	-29.5304	-0.1655870797393177
Q8NBZ7		UDP-glucuronic acid decarboxylase 1	-29.529	-0.1653808144343172
P13747	6GHN-A	MHC class I antigen	-29.5153	-0.1633623610925272
Q9Y2N7	4WN5-B	Hypoxia-inducible factor 3-alpha	-29.5147	-0.1632739616760986
P16278	3THD-D	Beta-galactosidase	-29.5139	-0.1631560957875266
P12821	4C2N-A	ANGIOTENSIN-CONVERTING ENZYME	-29.5127	-0.162979296954669
P12955	2IW2-B	XAA-PRO DIPEPTIDASE	-29.5124	-0.1629350972464547
P09238	3V96-B	Stromelysin-2	-29.511	-0.1627288319414543
Q9NP55	4KEG-A	Maltose-binding periplasmic/Palate lung and nasal epithelium clone fusion protein	-29.5104	-0.1626404325250257
Q15399	2Z7X-B	Toll-like receptor 1,Variable lymphocyte receptor B	-29.5103	-0.1626256992889543
A0A0K0K1A5, K7N5M4	5MEN-E	Protein TRBV6-5,Human nkt tcr beta chain	-29.5083	-0.1623310345675247
P61981	6S9K-A	14-3-3 protein gamma	-29.5028	-0.1615207065835947
Q6PIK1	1MCF-B	IMMUNOGLOBULIN LAMBDA DIMER MCG (LIGHT CHAIN)	-29.4931	-0.1600915826846627
P34947	4TNB-A	G protein-coupled receptor kinase 5	-29.4887	-0.159443320297519
P25103	6HLO-A	Substance-P receptor,Substance-P receptor	-29.4778	-0.1578373975657294
Q96DX5	3D9H-A	Ankyrin repeat and SOCS box protein 9	-29.4774	-0.1577784646214436
Q9Y230	5OAF-B	RuvB-like 2	-29.4751	-0.1574396001918003
P07355	2HYV-A	Annexin A2	-29.474	-0.1572775345950141
Q9Y2K7	2YU1-A	JmjC domain-containing histone demethylation protein 1A	-29.4694	-0.156599805735727
P23368	1QR6-A	NAD-dependent malic enzyme, mitochondrial	-29.465	-0.1559515433485827
Q8WXH5	2IZV-A	SUPPRESSOR OF CYTOKINE SIGNALING 4	-29.457	-0.154772884462866
Q9Y3Z3	5AO4-B	DEOXYNUCLEOSIDE TRIPHOSPHATE TRIPHOSPHOHYDROLASE SAMHD1	-29.4563	-0.1546697518103655
Q15119	4MPC-A	[Pyruvate dehydrogenase [lipoamide]] kinase isozyme 2, mitochondrial	-29.452	-0.1540362226592931
O95711	3B2D-D	Lymphocyte antigen 86	-29.4495	-0.1536678917575064
P12081	6O76-B	Histidine--tRNA ligase, cytoplasmic	-29.4438	-0.1528280973014331
P11166	5EQG-A	Solute carrier family 2, facilitated glucose transporter member 1	-29.4391	-0.1521356352060745
Q9H251	5VVM-A	Cadherin-23	-29.4352	-0.1515610389992873
P29016, P29017, P61769	3OV6-A	Beta-2-microglobulin/T-cell surface glycoprotein CD1c/T-cell surface glycoprotein CD1b chimeric protein	-29.416	-0.1487322576735673
Q15382	6BT0-A	GTP-binding protein Rheb	-29.4092	-0.1477303976207077
Q6PHW0	4TTB-B	Iodotyrosine dehalogenase 1	-29.409	-0.1477009311485648
P55211	3V3K-A	Caspase-9	-29.4067	-0.1473620667189215
P01024	2XWJ-A	COMPLEMENT C3 BETA CHAIN	-29.4038	-0.1469348028728491
P21589	4H2B-A	5'-nucleotidase	-29.403	-0.1468169369842772
Q13105	2Q81-B	Miz-1 protein	-29.3992	-0.1462570740135619
Q30066	4MAY-A	MHC class II HLA-DQ-alpha chain	-29.3978	-0.1460508087085615
P55774	4MHE-A	C-C motif chemokine 18	-29.3963	-0.1458298101674895
O76039	4BGQ-A	CYCLIN-DEPENDENT KINASE-LIKE 5	-29.3909	-0.1450342154196305
Q96LR5	6W9A-A	Ubiquitin-conjugating enzyme E2 E2	-29.3859	-0.1442975536160576
Q15758	6RVY-A	Neutral amino acid transporter B(0)	-29.3858	-0.1442828203799862
Q01469	4LKP-A	Fatty acid-binding protein, epidermal	-29.3838	-0.1439881556585571
P0CG05	3TV3-L	10E8-S74W Light Chain	-29.3791	-0.1432956935631985
P0CG29	4MPF-A	Glutathione S-transferase theta-2	-29.3759	-0.1428242300089119
P11474	2PJL-B	Steroid hormone receptor ERR1	-29.3738	-0.1425148320514109
Q9BZX2	6N53-A	Uridine-cytidine kinase 2	-29.3676	-0.1416013714149804
O95278	4RKK-C	Laforin	-29.365	-0.1412183072771223
O76083	3DYQ-B	High affinity cGMP-specific 3',5'-cyclic phosphodiesterase 9A	-29.3635	-0.1409973087360504
Q71U36	5JCO-B	Tubulin alpha-1A chain	-29.3537	-0.1395534516010475
Q9UGL1	5FZG-A	LYSINE-SPECIFIC DEMETHYLASE 5B	-29.3456	-0.1383600594792594
Q00532	4AGU-A	CYCLIN-DEPENDENT KINASE-LIKE 1	-29.3415	-0.1377559968003293
Q14781	2D9U-A	Chromobox protein homolog 2 (isoform 2)	-29.34	-0.1375349982592574
Q9UHX1	2DNY-A	Fuse-binding protein-interacting repressor, isoform b	-29.3379	-0.1372256003017569
Q9Y6Y0	6N34-B	Influenza virus NS1A-binding protein	-29.3373	-0.1371372008853279
P46934	4BE8-A	E3 UBIQUITIN-PROTEIN LIGASE NEDD4	-29.3291	-0.1359290755274683
O75015	1T89-C	Low affinity immunoglobulin gamma Fc region receptor III-B	-29.3202	-0.1346178175171083
Q96JM7	4L59-A	Lethal(3)malignant brain tumor-like protein 3	-29.3067	-0.1326288306474611
P08913	6KUY-A	Alpha2A adrenergic receptor	-29.3044	-0.1322899662178178
Q9C0B1	4CXX-A	Alpha-ketoglutarate-dependent dioxygenase FTO	-29.3028	-0.1320542344406745
Q02487	5ERP-A	Desmocollin-2	-29.2898	-0.1301389137513844
P51970	5XTC-u	NADH dehydrogenase [ubiquinone] 1 alpha subcomplex subunit 8	-29.2765	-0.12817939335388
P42568	5YYF-A	Protein AF-9	-29.2711	-0.1273837986060215
P23246	4WII-A	Splicing factor, proline- and glutamine-rich	-29.2681	-0.1269418015238776
P05452	1HTN-A	TETRANECTIN	-29.254	-0.1248644152378019
Q9BUB5	2HW6-A	MAP kinase interacting serine/threonine kinase 1	-29.2492	-0.1241572199063713
O15498	6J7F-C	Synaptobrevin homolog YKT6	-29.2484	-0.1240393540177999
Q9UKF6	6M8Q-A	Cleavage and polyadenylation specificity factor subunit 3	-29.248	-0.1239804210735142
Q96Q15	6L54-A	Serine/threonine-protein kinase SMG1	-29.2438	-0.1233616251585128
O95619	5VNA-A	YEATS domain-containing protein 4	-29.2419	-0.1230816936731552
P14867	6D6T-B	Gamma-aminobutyric acid receptor subunit alpha-1,Gamma-aminobutyric acid receptor subunit alpha-1	-29.2342	-0.1219472344956528
P63092, P63096	6PB0-A	Guanine nucleotide-binding protein G(s) subunit alpha isoforms short,Guanine nucleotide-binding protein G(i) subunit alpha-1,Guanine nucleotide-binding protein G(s) subunit alpha isoforms short	-29.2328	-0.1217409691906523
Q9BWP8	4YLI-B	Collectin-11	-29.2321	-0.1216378365381518
Q02078	3MU6-A	Myocyte-specific enhancer factor 2A	-29.2311	-0.1214905041774375
P00325	1HDX-A	ALCOHOL DEHYDROGENASE	-29.219	-0.1197077826127908
P26639	4P3N-A	Threonine--tRNA ligase, cytoplasmic	-29.2153	-0.1191626528781465
O43614	5WS3-A	Orexin receptor type 2,GlgA glycogen synthase,Orexin receptor type 2	-29.2123	-0.1187206557960026
P19367	1QHA-B	PROTEIN (HEXOKINASE)	-29.204	-0.1174977972020717
Q9Y2M5	5YQ4-A	Kelch-like protein 20	-29.203	-0.1173504648413569
Q9H1K0	1YZM-A	FYVE-finger-containing Rab5 effector protein rabenosyn-5	-29.1929	-0.1158624079981397
P15735	2Y7J-B	PHOSPHORYLASE B KINASE GAMMA CATALYTIC CHAIN, TESTIS/LIVER ISOFORM	-29.1927	-0.1158329415259964
Q9UNQ0	6ETI-B	Broad substrate specificity ATP-binding cassette transporter ABCG2	-29.1855	-0.1147721485288516
Q86XE3	6AGI-B	Calcium uptake protein 3, mitochondrial	-29.1844	-0.1146100829320654
Q9C000	4IFP-A	Maltose-binding periplasmic protein,NACHT, LRR and PYD domains-containing protein 1	-29.1747	-0.113180959033134
Q9Y259	2IG7-B	Choline/ethanolamine kinase	-29.1735	-0.1130041602002763
Q15223	3U83-A	Poliovirus receptor-related protein 1	-29.1587	-0.1108236412617001
P31749, Q16513	6CCY-A	RAC-alpha serine/threonine-protein kinase,PIFtide	-29.1559	-0.1104111106516991
P01619	4OB5-L	4E10 antibody germline precursor 7 light chain Fv	-29.139	-0.1079211937556224
P31994	3WJJ-C	Low affinity immunoglobulin gamma Fc region receptor II-b	-29.1338	-0.1071550654799066
P42679	3US4-A	Megakaryocyte-associated tyrosine-protein kinase	-29.1277	-0.1062563380795476
P62306	5XJQ-F	Small nuclear ribonucleoprotein F	-29.1275	-0.1062268716074047
Q8NI22	4YGE-B	Multiple coagulation factor deficiency protein 2	-29.1237	-0.105667008636689
P20020	6A69-A	Plasma membrane calcium-transporting ATPase 1	-29.1205	-0.1051955450824023
P50479	4Q2O-B	PDZ and LIM domain protein 4	-29.1183	-0.1048714138888304
P12883	4PA0-A	Myosin-7,Green fluorescent protein	-29.1179	-0.1048124809445442
Q9NTW7	1X5W-A	Zinc finger protein 64, isoforms 1	-29.1105	-0.103722221475256
Q9NQU5	4KS8-A	Serine/threonine-protein kinase PAK 6	-29.108	-0.1033538905734699
O76074, P27815	3HC8-A	cGMP-specific 3',5'-cyclic phosphodiesterase,cAMP-specific 3',5'-cyclic phosphodiesterase 4A,cGMP-specific 3',5'-cyclic phosphodiesterase	-29.107	-0.1032065582127551
P41146	5DHH-A	Fusion protein of Nociceptin receptor and cytochrome b562	-29.1051	-0.1029266267273975
Q12791	6ND0-A	Calcium-activated potassium channel subunit alpha-1	-29.1012	-0.1023520305206103
P07333, P11362	3DPK-A	Macrophage colony-stimulating factor 1 receptor, Basic fibroblast growth factor receptor 1	-29.1002	-0.102204698159896
P28472	6HUK-B	GAMMA-AMINOBUTYRIC ACID RECEPTOR SUBUNIT BETA-3	-29.0807	-0.0993317171259612
Q9UBU9	1KOO-A	Nuclear RNA export factor 1	-29.0805	-0.0993022506538183
P13073	5Z62-D	Cytochrome c oxidase subunit 4 isoform 1, mitochondrial	-29.0724	-0.0981088585320297
P41279	5IU2-A	Mitogen-activated protein kinase kinase kinase 8	-29.0663	-0.0972101311316706
Q9Y6X9	5OFA-B	MORC family CW-type zinc finger protein 2	-29.0616	-0.096517669036312
Q96PU5	2ONI-A	E3 ubiquitin-protein ligase NEDD4-like protein	-29.059	-0.0961346048984545
P16298	4ORC-A	Serine/threonine-protein phosphatase 2B catalytic subunit beta isoform	-29.0481	-0.0945286821666654
A0A075B5G3	4OV6-F	Adnectin	-29.0431	-0.093792020363092
Q14527	5BNH-A	Helicase-like transcription factor	-29.0431	-0.093792020363092
P06858	6OB0-A	Lipoprotein lipase	-29.0331	-0.0923186967559463
Q99808	6OB6-A	Equilibrative nucleoside transporter 1	-29.0221	-0.0906980407880852
Q7KZF4	5M9O-A	Staphylococcal nuclease domain-containing protein 1	-29.0205	-0.0904623090109419
Q9NP87	6IPM-A	DNA-directed DNA/RNA polymerase mu	-29.0166	-0.0898877128041552
P10253	5NN5-A	Lysosomal alpha-glucosidase	-29.016	-0.0897993133877262
P62807	6SEF-D	Histone H2B type 1-C/E/F/G/I	-29.0155	-0.089725647207369
P20138	5J06-D	Myeloid cell surface antigen CD33	-29.0007	-0.0875451282687928
P49642	6RB4-A	DNA primase small subunit	-28.9973	-0.0870441982423632
P0DOY2	2JB6-A	FAB FRAGMENT MOR03268 LIGHT CHAIN	-28.9965	-0.0869263323537918
Q9HAQ2	3NWN-A	Kinesin-like protein KIF9	-28.996	-0.0868526661734342
P26038	1EF1-B	MOESIN	-28.9923	-0.0863075364387904
O00429	4H1V-A	Dynamin-1-like protein	-28.9878	-0.0856445408155747
Q6GMX6	1BEY-H	ABT-007 FAB FRAGMENT	-28.9855	-0.0853056763859308
Q86UE8	5O0Y-A	Serine/threonine-protein kinase tousled-like 2	-28.9842	-0.0851141443170023
S6B2B6	6UDK-O	10-1074 Fab Heavy Chain	-28.9841	-0.0850994110809308
P61771	6BXQ-C	Beta-2-microglobulin	-28.9799	-0.0844806151659294
P05164	6AZP-A	Myeloperoxidase	-28.9781	-0.0842154169166432
P62195	5GJQ-J	26S protease regulatory subunit 8	-28.9776	-0.0841417507362855
P13631	1FCY-A	RETINOIC ACID RECEPTOR GAMMA-2	-28.9756	-0.0838470860148565
Q15047	6BPI-A	Histone-lysine N-methyltransferase SETDB1	-28.969	-0.0828746924341403
Q9UKL6	1LN1-A	Phosphatidylcholine transfer protein	-28.9675	-0.0826536938930684
P41218	5H7Q-A	MNDA PYD domain with MBP tag	-28.9632	-0.0820201647419955
P18564	4UM8-B	INTEGRIN BETA-6	-28.9595	-0.0814750350073512
Q13555	2V7O-A	CALCIUM/CALMODULIN-DEPENDENT PROTEIN KINASE TYPE II GAMMA CHAIN	-28.9566	-0.0810477711612793
P30307	3OP3-A	M-phase inducer phosphatase 3	-28.9559	-0.0809446385087788
P35658	5DIS-D	Maltose-binding periplasmic protein,Nuclear pore complex protein Nup214	-28.9544	-0.0807236399677069
Q9NYG8	4WFH-A	Potassium channel subfamily K member 4	-28.9435	-0.0791177172359178
P24723	3TXO-A	Protein kinase C eta type	-28.9338	-0.0776885933369864
Q5T440	6QE3-A	Putative transferase CAF17, mitochondrial	-28.9331	-0.0775854606844859
P07355, Q96QZ7	5N7D-A	Membrane-associated guanylate kinase, WW and PDZ domain-containing protein 1,Annexin A2	-28.9238	-0.0762152697298401
P57735	2OIL-A	Ras-related protein Rab-25	-28.9026	-0.0730918236826905
P62158	2LQP-A	Calmodulin	-28.896	-0.0721194301019743
Q96BI3	5FN5-C	Gamma-secretase subunit APH-1A	-28.8935	-0.0717510992001876
P16591	6KC4-A	Tyrosine-protein kinase Fer	-28.8878	-0.0709113047441142
O75533	6EN4-C	Splicing factor 3B subunit 1	-28.8865	-0.0707197726751857
O15217	1GUM-B	Glutathione S-transferase A4	-28.8778	-0.0694379811369685
Q9H6E5	5WU2-A	Speckle targeted PIP5K1A-regulated poly(A) polymerase	-28.8763	-0.0692169825958966
Q9HAB8	1P9O-B	Phosphopantothenoylcysteine synthetase	-28.8722	-0.0686129199169666
A0JD37		T CELL RECEPTOR	-28.865	-0.0675521269198213
O75636	2J5Z-B	FICOLIN-3	-28.8613	-0.0670069971851775
P49286	6ME7-A	Soluble cytochrome b562,Melatonin receptor type 1B,Rubredoxin	-28.8525	-0.0657104724108889
P26641	5JPO-D	Elongation factor 1-gamma	-28.8445	-0.0645318135251722
P52566	1DS6-B	RHO GDP-DISSOCIATION INHIBITOR 2	-28.8427	-0.064266615275886
Q15233	3SDE-B	Non-POU domain-containing octamer-binding protein	-28.8398	-0.0638393514298136
P13928	1W3W-A	ANNEXIN A8	-28.8257	-0.0617619651437379
P20273	5VKM-A	B-cell receptor CD22	-28.8237	-0.0614673004223083
Q05823	4G8K-A	2-5A-dependent ribonuclease	-28.807	-0.0590068499983744
O75832	1QYM-A	26S proteasome non-ATPase regulatory subunit 10	-28.8061	-0.0588742508737316
P55899	6QIO-B	IgG receptor FcRn large subunit p51	-28.7896	-0.0564432669219406
Q7Z4H3	4L7E-B	HD domain-containing protein 2	-28.7814	-0.055235141564081
Q9BQA1	5EMK-B	Methylosome protein 50	-28.7675	-0.0531872217501476
Q9Y286	1O7V-A	SIALIC ACID BINDING IG-LIKE LECTIN 7	-28.7579	-0.0517728310872876
O95243	4E9G-A	Methyl-CpG-binding domain protein 4	-28.7524	-0.0509625031033576
O95747	3DAK-C	Serine/threonine-protein kinase OSR1	-28.7464	-0.0500785089390699
O14607	5FY0-A	HISTONE DEMETHYLASE UTY	-28.7317	-0.0479127232365651
P13051	3FCF-A	Uracil-DNA glycosylase	-28.7307	-0.0477653908758503
P19087	6N84-A	Maltose/maltodextrin-binding periplasmic protein,Guanine nucleotide-binding protein G(t) subunit alpha-2	-28.7288	-0.0474854593904927
P29074	2I75-A	Tyrosine-protein phosphatase non-receptor type 4	-28.7276	-0.0473086605576351
P04180	5BV7-A	Phosphatidylcholine-sterol acyltransferase	-28.7155	-0.0455259389929884
Q9ULI0	3LXJ-A	ATPase family AAA domain-containing protein 2B	-28.7047	-0.0439347494972707
P61020		Ras-related protein Rab-5B	-28.7036	-0.043772683900485
P53370	3H95-A	Nucleoside diphosphate-linked moiety X motif 6	-28.6994	-0.0431538879854836
O60895, Q16602	4RWF-A	Maltose transporter subunit, Receptor activity-modifying protein 2, Calcitonin gene-related peptide type 1 receptor fusion protein	-28.6966	-0.0427413573754826
Q99952	2OC3-A	Tyrosine-protein phosphatase non-receptor type 18	-28.6849	-0.0410175687551216
Q9Y265	5OAF-C	RuvB-like 1	-28.671	-0.0389696489411887
P26927	2ASU-B	Hepatocyte growth factor-like protein	-28.6689	-0.0386602509836882
Q3ZCW2	3B9C-B	HSPC159	-28.6607	-0.0374521256258281
A2NUT2	5WKZ-L	A17 ANTIBODY FAB FRAGMENT LAMBDA LIGHT CHAIN	-28.659	-0.0372016606126134
P40926		Malate dehydrogenase, mitochondrial	-28.6473	-0.0354778719922529
Q8TCU6	4YON-A	Phosphatidylinositol 3,4,5-trisphosphate-dependent Rac exchanger 1 protein	-28.6458	-0.035256873451181
O60701	6C4K-A	UDP-glucose 6-dehydrogenase	-28.6427	-0.0348001431329657
Q9GZX7	5W0Z-A	Maltose-binding periplasmic protein,Single-stranded DNA cytosine deaminase	-28.6405	-0.0344760119393933
O00764		Pyridoxal kinase	-28.6348	-0.0336362174833199
G1KPH4	5IJ7-A	Enhancer of Zeste Homolog 2 (EZH2),Histone-lysine N-methyltransferase EZH2	-28.6258	-0.032310226236889
Q9BVA1	6E7C-B	Tubulin beta-2B chain	-28.6242	-0.0320744944597451
O75112	4YDP-A	LIM domain-binding protein 3	-28.6175	-0.0310873676429575
Q9HBL8	3DXF-A	HSCARG protein	-28.6126	-0.0303654390754561
P00156	5XTE-V	Cytochrome b	-28.5993	-0.0284059186779517
Q96R05	6E6K-A	Retinoid-binding protein 7	-28.5927	-0.0274335250972355
P19438	1EXT-B	TUMOR NECROSIS FACTOR RECEPTOR	-28.591	-0.0271830600840208
O43660	6ICZ-T	Pleiotropic regulator 1	-28.585	-0.0262990659197331
O60814	6T7A-H	Histone H2B type 1-K	-28.5844	-0.026210666503304
Q9BS26	5GU7-C	Thioredoxin domain-containing protein 4	-28.5786	-0.0253561388111598
Q8N423	4LLA-A	Leukocyte immunoglobulin-like receptor subfamily B member 2	-28.5768	-0.0250909405618731
P52565	2JHZ-A	RHO GDP-DISSOCIATION INHIBITOR 1	-28.5728	-0.024501611119015
P03915	5XTC-l	NADH-ubiquinone oxidoreductase chain 5	-28.5698	-0.0240596140368712
Q93091	6MV6-A	Ribonuclease K6	-28.5693	-0.0239859478565135
O95661, Q96HU8	6NAZ-A	GTP-binding protein Di-Ras2,GTP-binding protein Di-Ras3,GTP-binding protein Di-Ras2	-28.5594	-0.0225273574854392
Q7Z434	2VGQ-A	Sugar ABC transporter substrate-binding protein,Mitochondrial antiviral-signaling protein	-28.5582	-0.0223505586525816
Q86Z14	5VAQ-A	Beta-klotho	-28.5578	-0.0222916257082959
O95298	5XTC-g	NADH dehydrogenase [ubiquinone] 1 subunit C2	-28.557	-0.0221737598197239
Q9NZH8	4IZE-A	Interleukin-36 gamma	-28.552	-0.0214370980161511
O00194	2F7S-B	Ras-related protein Rab-27B	-28.5411	-0.019831175284362
Q96BR1	6EDX-A	Serine/threonine-protein kinase Sgk3	-28.5247	-0.0174149245686424
P35475	6I6R-A	Alpha-L-iduronidase	-28.5162	-0.0161625995025686
P51159	6HUF-D	Ras-related protein Rab-27A	-28.5157	-0.0160889333222109
Q9HC16	4ROV-A	DNA dC->dU-editing enzyme APOBEC-3G	-28.5125	-0.0156174697679243
Q5SQI0	4IF5-A	Alpha-tubulin N-acetyltransferase 1	-28.5113	-0.0154406709350666
A0A0K0K1A5, A0A5B9	4WWK-B	TCR Beta Chain-TRBV6-5	-28.5063	-0.0147040091314938
Q9Y3R4	1VCU-A	Sialidase 2	-28.5006	-0.0138642146754204
P05162	5DG1-A	Galectin-2	-28.4985	-0.0135548167179199
P49915	2VXO-B	GMP SYNTHASE [GLUTAMINE-HYDROLYZING]	-28.4967	-0.0132896184686337
Q99497	6AFH-A	Protein/nucleic acid deglycase DJ-1	-28.4937	-0.0128476213864899
P14868	4J15-A	Aspartate--tRNA ligase, cytoplasmic	-28.4787	-0.0106376359757708
Q8NBK3	2HI8-X	C-alpha-formyglycine-generating enzyme	-28.4754	-0.0101514391854127
P41594	6N52-A	Metabotropic glutamate receptor 5,Endolysin,Metabotropic glutamate receptor 5	-28.4723	-0.0096947088671974
P00451	3CDZ-B	Coagulation factor VIII	-28.4693	-0.0092527117850536
P49792	4LQW-A	E3 SUMO-protein ligase RanBP2	-28.4627	-0.0082803182043374
O75787	3LBS-B	Maltose-binding periplasmic protein, Renin receptor	-28.4524	-0.0067627948889769
P43626	1IM9-D	KILLER CELL IMMUNOGLOBULIN-LIKE RECEPTOR 2DL1	-28.4374	-0.0045528094782578
Q12959	3RL8-B	Disks large homolog 1	-28.4316	-0.003698281786113
P30038	4OE5-A	Delta-1-pyrroline-5-carboxylate dehydrogenase, mitochondrial	-28.4309	-0.003595149133613
P00558	5O7D-A	Phosphoglycerate kinase 1	-28.4194	-0.0019008269853949
P30989	6OSA-R	Neurotensin receptor type 1	-28.4126	-0.0008989669325358
H0XPX6	5N74-B	Microtubule-associated protein RP/EB family member 1	-28.4112	-0.0006927016275353
Q05066, Q8N884	6EDB-A	Sex-determining region Y protein,Cyclic GMP-AMP synthase	-28.4088	-0.00033910396182
Q99418	4JXH-A	Cytohesin-2	-28.4018	0.0006922225631818
Q8TAF3	5K1B-B	WD repeat-containing protein 48	-28.3993	0.0010605534649684
Q9BV86	2EX4-B	adrenal gland protein AD-003	-28.392	0.0021360796981852
Q9NQV7	6NM4-A	Histone-lysine N-methyltransferase PRDM9	-28.3786	0.0041103333317609
Q96L92	6SAK-C	Sorting nexin-27	-28.3781	0.0041839995121181
Q8IWT6	5ZSU-F	Volume-regulated anion channel subunit LRRC8A	-28.3653	0.0060698537292648
O95445	2WEX-A	APOLIPOPROTEIN M	-28.3494	0.0084124382646272
Q05086	4GIZ-A	Maltose-binding periplasmic protein, UBIQUITIN LIGASE EA6P: chimeric protein	-28.3489	0.0084861044449844
P09668	6CZS-A	Pro-cathepsin H	-28.3427	0.0093995650814149
Q8N4J0	5YF2-B	Carnosine N-methyltransferase	-28.3403	0.0097531627471301
P02675	3E1I-B	FIBRINOGEN BETA CHAIN	-28.3325	0.010902355160704
Q5R3K3	6YTV-C	Calcium homeostasis modulator protein 6	-28.3319	0.0109907545771325
Q13105, Q96RE7	4U2N-A	Zinc finger and BTB domain-containing protein 17,Nucleus accumbens-associated protein 1	-28.3276	0.0116242837282054
Q9Y3B8	6RCI-B	Oligoribonuclease, mitochondrial	-28.324	0.0121546802267778
P36888	5X02-A	Receptor-type tyrosine-protein kinase FLT3	-28.3225	0.0123756787678497
O00625	4HLT-A	Pirin	-28.2959	0.0162947195628584
P41587		VASOACTIVE INTESTINAL POLYPEPTIDE RECEPTOR 2	-28.2926	0.0167809163532165
P05093	3RUK-A	Steroid 17-alpha-hydroxylase/17,20 lyase	-28.2884	0.0173997122682179
A0A4E0W6L3	6SGE-B	Nanobody B6	-28.2769	0.0190940344164356
P23219	6Y3C-A	Prostaglandin G/H synthase 1	-28.2767	0.0191235008885784
P35219	2W2J-A	CARBONIC ANHYDRASE-RELATED PROTEIN	-28.2495	0.0231309411000157
Q9UBZ9	3VU7-H	DNA repair protein REV1	-28.2462	0.0236171378903738
P17987	6NRD-A	T-complex protein 1 subunit alpha	-28.2438	0.023970735556089
Q2TU34	5ZWK-B	Fructose-1,6-bisphosphatase 1	-28.2262	0.0265637851046663
P23468	4RCA-A	Receptor-type tyrosine-protein phosphatase delta	-28.2251	0.026725850701452
P07384	1ZCM-A	Calpain 1, large [catalytic] subunit	-28.2243	0.0268437165900239
Q14498	6PAI-D	RNA binding protein 39	-28.2202	0.0274477792689539
A0A384E0N4	5NX9-B	Adenylosuccinate lyase	-28.2187	0.0276687778100258
P17693	6K60-A	HLA class I histocompatibility antigen, alpha chain G	-28.2103	0.0289063696400282
Q58EU4	1NGZ-A	Germline Metal Chelatase Catalytic Antibody, Light chain	-28.2073	0.029348366722172
P12104	3IFB-A	INTESTINAL FATTY ACID-BINDING PROTEIN (T54)	-28.2022	0.0300997617618163
P15289	1N2L-A	ARYLSULFATASE A	-28.1952	0.0311310882868188
P53197	5A31-R	THE ANAPHASE-PROMOTING COMPLEX CHAIN R	-28.194	0.0313078871196764
P25789	6AVO-Z	Proteasome subunit alpha type-4	-28.1854	0.0325749454218216
Q02153	2WZ1-A	Guanylate cyclase soluble subunit beta-1	-28.183	0.0329285430875369
P24752	2IB9-B	Acetyl-CoA acetyltransferase	-28.1809	0.0332379410450374
O60880	1KA7-A	SH2 DOMAIN PROTEIN 1A	-28.1735	0.0343282005143255
P53597	6G4Q-A	Succinate--CoA ligase [ADP/GDP-forming] subunit alpha, mitochondrial	-28.168	0.035138528498256
Q8NBP7	3P5B-A	Proprotein convertase subtilisin/kexin type 9	-28.1657	0.0354773929278993
Q96DC9	5QIW-A	Ubiquitin thioesterase OTUB2	-28.1657	0.0354773929278993
Q96BD5	2YQL-A	PHD finger protein 21A	-28.1623	0.0359783229543294
Q16637	4GLI-A	Maltose-binding periplasmic protein, Survival motor neuron protein chimera	-28.1502	0.0377610445189756
A0A5A3, A0A5B9	4UDU-B	PROTEIN TRBV7-9, T-CELL RECEPTOR BETA-2 CHAIN C REGION	-28.1465	0.0383061742536199
Q96SE7	2YTR-A	Zinc finger protein 347	-28.1434	0.0387629045718352
Q07157	2RCZ-A	Tight junction protein ZO-1	-28.141	0.0391165022375504
P06746	1ZQP-A	PROTEIN (DNA POLYMERASE BETA (E.C.2.7.7.7))	-28.1339	0.0401625619986237
Q16222	1JVD-A	GlcNAc1P uridyltransferase isoform 1: AGX1	-28.127	0.0411791552875547
Q9UKJ1	5XO2-A	Paired immunoglobulin-like type 2 receptor alpha	-28.1169	0.0426672121307719
O43683	4QPM-A	Mitotic checkpoint serine/threonine-protein kinase BUB1	-28.1104	0.0436248724754172
P34130	1B8M-B	NEUROTROPHIN-4	-28.1088	0.0438606042525605
Q00604	5CL1-A	Maltose-binding periplasmic protein,Norrin	-28.0929	0.0462031887879225
Q16790	5DVX-A	CARBONIC ANHYDRASE IX	-28.0908	0.0465125867454229
Q9UI32	4BQM-A	GLUTAMINASE LIVER ISOFORM, MITOCHONDRIAL	-28.0899	0.0466451858700663
A0A0B4J2H0, P01704	5C6W-J	Protein IGHV1-69-2,Ig lambda chain V-II region NIG-84	-28.0795	0.0481774424214983
P11597	4F2A-A	Cholesteryl ester transfer protein	-28.0659	0.0501811625272169
P56524	2VQW-G	HISTONE DEACETYLASE 4	-28.0603	0.0510062237472183
Q9NR22	4X41-A	Protein arginine N-methyltransferase 8	-28.0602	0.0510209569832902
Q8N0W4	2WQZ-A	Neuroligin-4, X-linked	-28.0582	0.0513156217047193
P01868	1OPG-H	OPG2 FAB (HEAVY CHAIN)	-28.0306	0.0553819948604422
Q13554	3BHH-A	Calcium/calmodulin-dependent protein kinase type II beta chain	-28.0303	0.0554261945686565
A0A0M3KKW6	4R7D-A	Fab Hu 15C1 Heavy chain	-28.0187	0.0571352499529461
P01854	1FP5-A	Ig epsilon chain C region	-28.014	0.0578277120483047
P60484	5BZX-A	Phosphatidylinositol 3,4,5-trisphosphate 3-phosphatase and dual-specificity protein phosphatase PTEN	-28.0036	0.0593599685997367
O15554	6CNM-A	Intermediate conductance calcium-activated potassium channel protein 4	-27.9989	0.0600524306950952
O95831	1M6I-A	Programmed cell death protein 8	-27.998	0.0601850298197381
Q7RTV0	5ZYA-D	PHD finger-like domain-containing protein 5A	-27.9936	0.0608332922068824
P53041	3H62-C	Serine/threonine-protein phosphatase 5	-27.9766	0.0633379423390305
P59665	3GNY-A	Neutrophil defensin 1	-27.9556	0.0664319219140373
Q13432	4GOK-G	Protein unc-119 homolog A	-27.9546	0.0665792542747521
P12319	1J86-A	HIGH AFFINITY IMMUNOGLOBULIN EPSILON RECEPTOR ALPHA-SUBUNIT	-27.9541	0.0666529204551092
S6BAN1	5WHJ-H	DX-2507 Fab heavy chain	-27.9529	0.0668297192879668
Q13075	2VM5-A	BACULOVIRAL IAP REPEAT-CONTAINING PROTEIN 1	-27.9468	0.0677284466883259
O60602	3J0A-A	Toll-like receptor 5	-27.9362	0.0692901697119007
Q96HN2	3GVP-A	Adenosylhomocysteinase 3	-27.9314	0.0699973650433307
O60603	2Z80-A	Toll-like receptor 2,Variable lymphocyte receptor B	-27.9293	0.0703067630008312
Q9BYT8	5LV0-A	Neurolysin, mitochondrial	-27.929	0.070350962709046
Q8TC59	3O7X-A	Piwi-like protein 2	-27.9189	0.0718390195522631
P30048		Thioredoxin-dependent peroxide reductase, mitochondrial	-27.9109	0.0730176784379798
P40763	6NUQ-A	Signal transducer and activator of transcription 3	-27.8979	0.0749329991272699
P78325	4DD8-A	Disintegrin and metalloproteinase domain-containing protein 8	-27.8917	0.0758464597637004
P47929	4UW6-A	Galectin-7	-27.8737	0.0784984422565633
Q9NRH2	5YKS-A	SNF-related serine/threonine-protein kinase	-27.8715	0.0788225734501352
Q9Y6R1	6CAA-B	Electrogenic sodium bicarbonate cotransporter 1	-27.8662	0.0796034349619229
Q02080	6WC5-B	Myocyte-specific enhancer factor 2B	-27.8661	0.0796181681979943
P63000	5QQE-A	Ras-related C3 botulinum toxin substrate 1	-27.8657	0.07967710114228
O94855	5KYU-B	Protein transport protein Sec24D	-27.8636	0.0799864990997805
Q92729	6SUB-A	Receptor-type tyrosine-protein phosphatase U	-27.8529	0.0815629553594267
Q5T0W9	5QHQ-A	Protein FAM83B	-27.8518	0.0817250209562129
P20132	4H27-A	L-serine dehydratase/L-threonine deaminase	-27.8491	0.0821228183301425
Q16836	1F14-B	3-HYDROXYACYL-COA DEHYDROGENASE	-27.8375	0.0838318737144321
P11836	6VJA-C	B-lymphocyte antigen CD20	-27.8214	0.0862039247219368
P20061	4KKJ-A	Transcobalamin-1	-27.8026	0.0889737731033712
P29323	3ZFM-A	EPHRIN TYPE-B RECEPTOR 2	-27.7893	0.0909332935008755
Q9H269	4BX9-C	VACUOLAR PROTEIN SORTING-ASSOCIATED PROTEIN 16 HOMOLOG	-27.7836	0.0917730879569489
P49757	5NJJ-A	Protein numb homolog	-27.7802	0.0922740179833784
Q9HD40	4ZDL-B	O-phosphoseryl-tRNA(Sec) selenium transferase	-27.7697	0.0938210077708818
Q96RD7	6WBM-G	Pannexin-1	-27.7675	0.0941451389644542
Q13867	1CB5-A	BLEOMYCIN HYDROLASE	-27.7645	0.0945871360465975
Q5SRE7	3OBZ-A	Phytanoyl-CoA dioxygenase domain-containing protein 1	-27.764	0.0946608022269552
P11233	1UAD-A	RAS-RELATED PROTEIN RAL-A	-27.7629	0.0948228678237414
O43719	6N3E-A	HIV Tat-specific factor 1	-27.7628	0.0948376010598128
P17174	3WZF-A	Aspartate aminotransferase, cytoplasmic	-27.7569	0.0957068619880285
Q92796	1UM7-A	synapse-associated protein 102	-27.7507	0.0966203226244595
Q9UHE8	6Y9B-C	Metalloreductase STEAP1	-27.7378	0.0985209100776776
P24928	5IYA-A	DNA-directed RNA polymerase II subunit RPB1	-27.7364	0.0987271753826781
Q8NBQ5	1YB1-B	17-beta-hydroxysteroid dehydrogenase type XI	-27.734	0.0990807730483929
O15016	6IEU-A	Tripartite motif-containing protein 66	-27.7166	0.1016443561248273
Q8N8S7	6RD2-B	Protein enabled homolog	-27.708	0.102911414426973
P06681	2I6Q-A	Complement C2a fragment	-27.7013	0.1038985412437606
P49459	6CYO-A	Ubiquitin-conjugating enzyme E2 A	-27.6994	0.1041784727291183
P49356	2H6G-B	Protein farnesyltransferase beta subunit	-27.6947	0.1048709348244768
P21549	5OFY-A	Serine-pyruvate aminotransferase	-27.6942	0.1049446010048345
P06312	1EEU-B	IMMUNOGLOBULIN LIGHT CHAIN VARIABLE DOMAIN	-27.6928	0.105150866309835
Q16881	3QFB-B	Thioredoxin reductase 1, cytoplasmic	-27.6869	0.1060201272380507
Q53H47	3F2K-A	Histone-lysine N-methyltransferase SETMAR	-27.6852	0.106270592251266
P29016, P29017	5C9J-A	T-cell surface glycoprotein CD1c,T-cell surface glycoprotein CD1b	-27.6835	0.1065210572644807
Q9Y233	4P1R-A	cAMP and cAMP-inhibited cGMP 3',5'-cyclic phosphodiesterase 10A	-27.6808	0.1069188546384097
P47870	6D6U-C	Gamma-aminobutyric acid receptor subunit beta-2,Gamma-aminobutyric acid receptor subunit beta-2	-27.6755	0.1076997161501974
A0A0K0K1A5, P01850	2BNQ-E	T-CELL RECEPTOR BETA CHAIN C REGION	-27.6741	0.1079059814551979
P07947	2HDA-A	Proto-oncogene tyrosine-protein kinase Yes	-27.668	0.108804708855557
P00488	5MHM-A	Coagulation factor XIII A chain	-27.661	0.1098360353805589
Q8WYK0	3B7K-B	Acyl-coenzyme A thioesterase 12	-27.6591	0.110115966865917
Q96I25	5LSO-A	Splicing factor 45	-27.657	0.1104253648234175
Q9BV20	4LDR-A	Methylthioribose-1-phosphate isomerase	-27.6549	0.1107347627809179
A0A075B6T6	5E9D-D	A6-TCR Valpha	-27.6474	0.1118397554862775
A6ND01	5F4E-B	Sperm-egg fusion protein Juno	-27.6436	0.1123996184569933
Q9Y5W9, Q9Y5X0	6KOK-A	Sorting nexin-11,Uncharacterized protein SNX10	-27.6397	0.1129742146637799
Q9P286	2F57-A	Serine/threonine-protein kinase PAK 7	-27.6389	0.1130920805523518
P63096	1KJY-A	Guanine nucleotide-binding protein G(i), alpha-1 subunit	-27.6361	0.1135046111623528
Q9HAN9	1KKU-A	NICOTINAMIDE MONONUCLEOTIDE ADENYLYL TRANSFERASE	-27.6361	0.1135046111623528
Q6PJF2	3EYO-A	8f9 Fab	-27.6361	0.1135046111623528
P08648	4WK4-A	Integrin alpha-5	-27.6344	0.1137550761755676
Q14653	6SJA-A	Maltose/maltodextrin-binding periplasmic protein,Interferon regulatory factor 3	-27.634	0.1138140091198533
Q96GX5	5LOH-A	Serine/threonine-protein kinase greatwall,Serine/threonine-protein kinase greatwall	-27.6288	0.1145801373955695
P20062	5NO0-A	Transcobalamin-2	-27.6215	0.1156556636287857
Q13472	4CGY-A	DNA TOPOISOMERASE 3-ALPHA	-27.6198	0.1159061286420005
A0A087WT01, P01848	5HHM-D	JM22 TCR alpha chain	-27.6104	0.1172910528327181
P47897	4YE8-A	Glutamine--tRNA ligase	-27.5897	0.1203408326995101
P0DP24	6S5T-B	Calmodulin-2	-27.5888	0.1204734318241535
Q92784	2KWO-A	Zinc finger protein DPF3	-27.5867	0.1207828297816539
P18206	6FUY-A	Vinculin	-27.5682	0.123508478454874
Q8TCS8	3U1K-A	Polyribonucleotide nucleotidyltransferase 1, mitochondrial	-27.5602	0.1246871373405912
P24385	6P8E-A	G1/S-specific cyclin-D1	-27.559	0.1248639361734483
P50281	1BQQ-M	PROTEIN (MEMBRANE-TYPE MATRIX METALLOPROTEINASE (CDMT1-MMP))	-27.5567	0.1252028006030922
Q15118	2Q8G-A	[Pyruvate dehydrogenase [lipoamide]] kinase isozyme 1	-27.5388	0.1278400498598837
O00481	6ITA-A	Butyrophilin subfamily 3 member A1	-27.5377	0.1280021154566694
Q01523	5CUM-C	Defensin-5	-27.5352	0.1283704463584561
Q14416	5CNJ-A	Metabotropic glutamate receptor 2	-27.5308	0.1290187087456004
P18433	6UZT-A	Receptor-type tyrosine-protein phosphatase alpha	-27.5274	0.1295196387720299
O14684, Q16873	4WAB-A	Prostaglandin E synthase,Leukotriene C4 synthase	-27.5165	0.131125561503819
P52790	3HM8-A	Hexokinase-3	-27.4863	0.1355749987974001
Q99259		Glutamate decarboxylase 1	-27.4858	0.1356486649777572
Q8TBC4	2NVU-B	Maltose binding protein/NEDD8-activating enzyme E1 catalytic subunit chimera	-27.4835	0.135987529407401
P49366	6XXL-B	Deoxyhypusine synthase	-27.4818	0.1362379944206158
Q9Y5W9	6KOJ-A	Sorting nexin-11	-27.4712	0.1377997174441906
Q9BYV9	3OHU-B	Transcription regulator protein BACH2	-27.4706	0.1378881168606191
P60953	6TKZ-D	Cell division control protein 42 homolog	-27.4672	0.1383890468870492
P01876	1OW0-A	Immunoglobulin heavy constant alpha 1	-27.4573	0.1398476372581235
P07108	2CB8-A	ACYL-COA-BINDING PROTEIN	-27.4563	0.1399949696188383
P61077	3L1Z-A	Ubiquitin-conjugating enzyme E2 D3	-27.4454	0.1416008923506274
P25311	6R2U-A	Zinc-alpha-2-glycoprotein	-27.4429	0.1419692232524135
Q9Y3Q0	3FEE-A	Glutamate carboxypeptidase III	-27.4383	0.1426469521117007
Q96JA3	5KDI-A	Pleckstrin homology domain-containing family A member 8	-27.4287	0.1440613427745612
P08253	1QIB-A	72 kDa type IV collagenase	-27.4209	0.1452105351881351
P26368	5EV2-A	Splicing factor U2AF 65 kDa subunit	-27.4162	0.1459029972834936
Q92963	4KLZ-A	GTP-binding protein Rit1	-27.4131	0.1463597276017089
Q9GZU1	6E7Y-A	Mucolipin-1	-27.4061	0.1473910541267113
P10586	2YD5-A	RECEPTOR-TYPE TYROSINE-PROTEIN PHOSPHATASE F	-27.3993	0.1483929141795704
O00257	3I8Z-A	E3 SUMO-protein ligase CBX4	-27.3962	0.1488496444977856
P63261		Actin, cytoplasmic 2	-27.3858	0.1503819010492176
O00571	5E7J-A	ATP-dependent RNA helicase DDX3X	-27.3848	0.1505292334099323
Q6P5S8, Q9UL78	5WKO-B	Antibody 27F3 light chain	-27.3703	0.1526655526402938
O94923	6I01-B	D-glucuronyl C5-epimerase	-27.3668	0.1531812159027948
O43463	3MTS-A	Histone-lysine N-methyltransferase SUV39H1	-27.3643	0.1535495468045815
P51512	1RM8-A	Matrix metalloproteinase-16	-27.3569	0.1546398062738696
P49768	6IDF-B	Presenilin-1	-27.3565	0.1546987392181553
Q96MK3	5YH3-A	Pseudokinase FAM20A	-27.356	0.1547724053985124
Q8IX03	6FJD-A	Protein KIBRA	-27.351	0.1555090672020858
A0A140T913	6VR1-A	MHC class I antigen	-27.348	0.1559510642842296
Q9HCP0	2CMW-A	CASEIN KINASE I ISOFORM GAMMA-1	-27.3464	0.156186796061373
Q9ULC6	5HP5-A	Protein-arginine deiminase type-1	-27.3427	0.1567319257960168
Q8TD43	6BQV-D	Transient receptor potential cation channel subfamily M member 4	-27.3185	0.1602973689253102
Q15208	6BXI-A	Serine/threonine-protein kinase 38	-27.3157	0.1607098995353112
Q9Y6N5	6MP5-A	Sulfide:quinone oxidoreductase, mitochondrial	-27.3153	0.1607688324795969
Q8IX04	2I6T-A	UBIQUITIN-CONJUGATING ENZYME E2-LIKE ISOFORM A	-27.3151	0.1607982989517397
Q9UM11	4UI9-R	FIZZY-RELATED PROTEIN HOMOLOG	-27.311	0.1614023616306698
Q6PJF1	2DD8-H	IGG Heavy Chain	-27.2983	0.163273482611745
Q9Y2T5	6LI3-R	Chimera of G-protein coupled receptor 52 and Flavodoxin	-27.292	0.164201676484247
Q9NZL3	2EM9-A	Zinc finger protein 224	-27.2868	0.1649678047599632
Q9ULD4	3PFS-A	Bromodomain and PHD finger-containing protein 3	-27.2672	0.1678555190299695
Q9HAU4	2KXQ-A	E3 ubiquitin-protein ligase SMURF2	-27.2646	0.168238583167827
Q5JW98	6YTO-F	Calcium homeostasis modulator protein 4	-27.2621	0.1686069140696137
O15247	2PER-A	Chloride intracellular channel protein 2	-27.2485	0.1706106341753324
P08519	4BV5-A	APOLIPOPROTEIN(A)	-27.2466	0.17089056566069
P05161	3PHX-B	interferon, alpha-inducible protein (clone IFI-15K)	-27.2463	0.1709347653689043
Q00610	6QNN-A	Clathrin heavy chain 1	-27.245	0.1711262974378333
Q14449	2AUG-A	Growth factor receptor-bound protein 14	-27.2432	0.1713914956871195
P01876, P60568	6LX3-B	Interleukin-2,Immunoglobulin heavy constant alpha 1	-27.2423	0.1715240948117629
Q13011		DELTA(3,5)-DELTA(2,4)-DIENOYL-COA ISOMERASE	-27.2294	0.1734246822649815
P02649	6IWB-A	Apolipoprotein E	-27.2285	0.1735572813896244
Q13325	3ZGQ-A	Interferon-induced protein with tetratricopeptide repeats 5	-27.2215	0.1745886079146268
P49450, P68431	5Z23-E	Histone H3.1,Histone H3-like centromeric protein A,Histone H3.1	-27.2099	0.1762976632989158
Q7Z406	5JLH-F	Myosin-14,Alpha-actinin A	-27.1858	0.1798483731921379
Q9N2I2	3B9F-I	Plasma serine protease inhibitor	-27.1844	0.1800546384971383
P26196	5ANR-B	Probable ATP-dependent RNA helicase DDX6	-27.1802	0.1806734344121398
O15131	4U2X-D	Importin subunit alpha-6	-27.18	0.1807029008842826
P16455	1EH6-A	O6-ALKYLGUANINE-DNA ALKYLTRANSFERASE	-27.1794	0.1807913003007112
Q9NZN9	5U9J-A	Aryl hydrocarbon receptor-interacting protein-like 1 (AIPL1)	-27.1784	0.180938632661426
P12883, Q15691	6PFP-A	Myosin, heavy polypeptide 7, cardiac muscle, beta variant	-27.1698	0.1822056909635717
O95255	6NLO-A	Multidrug resistance-associated protein 6	-27.1692	0.1822940903800003
P51681	6AKX-A	C-C chemokine receptor type 5,Rubredoxin,C-C chemokine receptor type 5	-27.1625	0.1832812171967879
P01266	6SCJ-A	Thyroglobulin	-27.1589	0.1838116136953608
Q8N4E7	5Z91-A	Ferritin, mitochondrial	-27.158	0.1839442128200037
Q96JD1	3BDX-A	Amyloid lambda 6 light chain variable region PIP (fragment)	-27.1524	0.1847692740400056
O76074, P51160	3JWQ-A	cGMP-specific 3',5'-cyclic phosphodiesterase catalytic domain, Cone cGMP-specific 3',5'-cyclic phosphodiesterase subunit alpha chimera	-27.143	0.1861541982307228
P14927	5XTE-F	Cytochrome b-c1 complex subunit 7	-27.1406	0.186507795896438
Q9Y5X0	4ON3-A	Sorting nexin-10	-27.1399	0.186610928548938
O00408	1Z1L-A	cGMP-dependent 3',5'-cyclic phosphodiesterase	-27.1392	0.1867140612014385
P50579	1KQ0-A	Methionine aminopeptidase 2	-27.1375	0.1869645262146533
O43567	5ZC4-A	E3 ubiquitin-protein ligase RNF13	-27.1325	0.1877011880182262
P41182, Q13105	4U2M-A	Zinc finger and BTB domain-containing protein 17,B-cell lymphoma 6 protein	-27.1208	0.1894249766385872
P08518	3J0K-B	DNA-directed RNA polymerase II 140 kDa polypeptide	-27.1169	0.1899995728453738
Q9Y243	2X18-A	RAC-GAMMA SERINE/THREONINE-PROTEIN KINASE	-27.1167	0.1900290393175167
Q9H3R0	5KR7-A	LYSINE-SPECIFIC DEMETHYLASE 4C	-27.113	0.190574169052161
P19793, Q15788	4J5X-D	Retinoic acid receptor RXR-alpha, Nuclear receptor coactivator 1	-27.1092	0.1911340320228762
Q9Y285	3L4G-A	Phenylalanyl-tRNA synthetase alpha chain	-27.1092	0.1911340320228762
P17900	1PU5-A	Ganglioside GM2 activator	-27.1069	0.1914728964525201
P36507		Dual specificity mitogen-activated protein kinase kinase 2	-27.1044	0.1918412273543068
Q96I99	6WCV-B	Succinate--CoA ligase [GDP-forming] subunit beta, mitochondrial	-27.0966	0.1929904197678806
Q99584	2EGD-B	Protein S100-A13	-27.0933	0.1934766165582387
P15374	6QML-A	Ubiquitin carboxyl-terminal hydrolase isozyme L3	-27.0895	0.1940364795289539
Q8TBG4	6TOR-A	Ethanolamine-phosphate phospho-lyase	-27.0893	0.1940659460010968
Q9H488	5UX6-A	GDP-fucose protein O-fucosyltransferase 1	-27.0865	0.1944784766110978
P11226	1HUP-A	MANNOSE-BINDING PROTEIN	-27.0859	0.1945668760275268
P02671	1FZD-C	FIBRINOGEN-420	-27.0827	0.1950383395818135
O43435	4A04-A	T-BOX TRANSCRIPTION FACTOR TBX1	-27.0783	0.1956866019689578
Q13185	6HW2-B	Chromobox protein homolog 3	-27.0733	0.1964232637725307
Q08499	3SL8-A	Phosphodiesterase 4D	-27.0683	0.1971599255761035
P35243	2D8N-A	Recoverin	-27.0654	0.1975871894221759
O75208	6AWL-A	Ubiquinone biosynthesis protein COQ9, mitochondrial	-27.0602	0.1983533176978922
P15531	5UI4-B	Nucleoside diphosphate kinase A	-27.06	0.198382784170035
Q12913	2CFV-A	HUMAN PROTEIN TYROSINE PHOSPHATASE RECEPTOR TYPE J	-27.0594	0.1984711835864636
Q96HS1	5MUF-A	Serine/threonine-protein phosphatase PGAM5, mitochondrial	-27.0562	0.1989426471407502
Q9Y6R0	3F0W-A	Numb-like protein	-27.0551	0.1991047127375365
Q9UIF7	3N5N-X	A/G-specific adenine DNA glycosylase	-27.0542	0.1992373118621793
Q9BRJ7	3KVH-A	Protein syndesmos	-27.0527	0.1994583104032512
P34925	6TUA-A	Tyrosine-protein kinase RYK	-27.0517	0.199605642763966
Q07654	6V1C-A	Trefoil factor 3	-27.0508	0.1997382418886093
O95166, Q9Y4G2	5DPS-A	Pleckstrin homology domain-containing family M member 1,Gamma-aminobutyric acid receptor-associated protein	-27.0471	0.2002833716232532
F6IQY1	6ID4-A	MHC class I antigen	-27.0469	0.200312838095396
Q14126	6QNU-D	Desmoglein-2	-27.0458	0.2004749036921822
K7N5M4	6CW6-D	T-cell receptor beta chain V region C5,Human nkt tcr beta chain	-27.0281	0.2030826864768309
Q9NYG5	5JG6-A	Anaphase-promoting complex subunit 11	-27.0273	0.2032005523654023
P05771	2I0E-A	Protein Kinase C-beta II	-27.0249	0.2035541500311175
P61823	1GV7-A	ANGIOGENIN	-27.0244	0.2036278162114747
Q8IV48	1W0H-A	3'-5' exonuclease ERI1	-27.0196	0.2043350115429047
P12018	2H3N-A	VpreB protein	-27.014	0.2051600727629066
P01597	3UPA-A	kappa light chain variable domain	-27.0044	0.2065744634257666
P34059	4FDJ-B	N-acetylgalactosamine-6-sulfatase	-27.0017	0.2069722607996962
P25054	3AU3-A	Adenomatous polyposis coli protein	-27.0002	0.2071932593407681
Q9BYE9	5CZR-A	Cadherin-related family member 2	-26.997	0.2076647228950548
O60678	2FYT-A	PRMT3 protein	-26.9905	0.2086223832396996
P47712	1BCI-A	CYTOSOLIC PHOSPHOLIPASE A2	-26.9887	0.2088875814889857
Q06278	4UHW-A	ALDEHYDE OXIDASE	-26.983	0.2097273759450591
Q9UH17	6NFL-A	DNA dC->dU-editing enzyme APOBEC-3B	-26.9778	0.2104935042207753
Q9Y255	6I3V-B	PRELI domain-containing protein 1, mitochondrial	-26.9735	0.2111270333718477
O15488	4UEG-A	GLYCOGENIN-2	-26.9699	0.2116574298704206
Q5T2W1	4Q2P-A	Na(+)/H(+) exchange regulatory cofactor NHE-RF3	-26.9698	0.211672163106492
Q9UQ16		Dynamin-3	-26.9621	0.2128066222839944
Q2M1P5	6MLR-C	KINESIN-LIKE PROTEIN KIF7	-26.961	0.2129686878807806
Q9UMR7	5B1X-A	C-type lectin domain family 4 member A	-26.9585	0.2133370187825668
Q16873	2UUI-A	LEUKOTRIENE C4 SYNTHASE	-26.955	0.2138526820450683
P50336	3NKS-A	Protoporphyrinogen oxidase	-26.9543	0.2139558146975683
O95989	6PCL-A	Diphosphoinositol polyphosphate phosphohydrolase 1	-26.9525	0.2142210129468545
Q96EY8	2IDX-B	Cob(I)yrinic acid a,c-diamide adenosyltransferase, mitochondrial	-26.9413	0.2158711353868583
P02745	1PK6-A	Complement C1q subcomponent, A chain precursor	-26.93	0.2175359910629331
Q8TDQ0	5F71-A	Hepatitis A virus cellular receptor 2	-26.9234	0.2185083846436493
Q9BZF1	5U78-A	Oxysterol-binding protein-related protein 8	-26.9188	0.2191861135029365
P67775	3K7W-C	Serine/threonine-protein phosphatase 2A catalytic subunit alpha isoform	-26.9148	0.2197754429457951
P28472, P31644	5O8F-B	Human GABAA receptor chimera beta3-alpha5,Gamma-aminobutyric acid receptor subunit beta-3,Gamma-aminobutyric acid receptor subunit alpha-5	-26.9092	0.220600504165797
P00326	1U3W-A	Alcohol dehydrogenase gamma chain	-26.9013	0.2217644298154423
O15054	4ASK-A	LYSINE-SPECIFIC DEMETHYLASE 6B	-26.8976	0.2223095595500861
P04439, P61769	6D7G-A	Beta-2-microglobulin--HLA-A*0201--HPV.16 E7 peptide LLMGTLGIV chimera	-26.8949	0.2227073569240156
Q7L1W4	6M04-F	Volume-regulated anion channel subunit LRRC8D	-26.8833	0.2244164123083052
Q6VAB6	5KKR-B	Kinase suppressor of Ras 2	-26.8832	0.2244311455443766
Q9ULW8	6CE1-A	Protein-arginine deiminase type-3	-26.8824	0.2245490114329481
P83916	3F2U-A	Chromobox protein homolog 1	-26.8755	0.2255656047218791
P13500	4R8I-A	Small inducible cytokine A2	-26.8698	0.2264053991779519
Q9NTI5	5HDT-A	Sister chromatid cohesion protein PDS5 homolog B	-26.8692	0.226493798594381
Q9Y468	2RJF-A	Lethal(3)malignant brain tumor-like protein	-26.8644	0.227200993925811
O00478	6J0K-B	Butyrophilin subfamily 3 member A3	-26.8627	0.2274514589390258
P25189	3OAI-A	Maltose-binding periplasmic protein, Myelin protein P0	-26.8491	0.2294551790447444
Q9UQ80	3J2I-A	Proliferation-associated protein 2G4	-26.8487	0.2295141119890301
P00915	2NN1-A	CARBONIC ANHYDRASE I	-26.8441	0.2301918408483173
Q6SZW1	6QWV-D	Sterile alpha and TIR motif-containing protein 1	-26.8437	0.2302507737926035
P04908	5B0Z-G	Histone H2A type 1-B/E	-26.8424	0.230442305861532
P29034	4DUQ-B	Protein S100-A2	-26.8399	0.2308106367633187
P62304	5XJL-E	Small nuclear ribonucleoprotein E	-26.8177	0.2340814151711831
Q9UGP5	5CB1-A	DNA polymerase lambda	-26.8144	0.2345676119615412
P05556	3VI4-B	Integrin beta-1	-26.8139	0.2346412781418983
O00159	4BYF-C	UNCONVENTIONAL MYOSIN-IC	-26.8067	0.2357020711390436
Q8NHL6	4LL9-A	Leukocyte immunoglobulin-like receptor subfamily B member 1	-26.8037	0.2361440682211874
P30044	1URM-A	PEROXIREDOXIN-5	-26.7966	0.2371901279822607
P61916	5KWY-D	Epididymal secretory protein E1	-26.7959	0.2372932606347612
P59044	6NDJ-A	Maltose/maltodextrin-binding periplasmic protein, NACHT, LRR and PYD domains-containing protein 6 chimera	-26.7946	0.2374847927036903
O15496	5G3M-A	Group X Secretory Phospholipase A2	-26.7887	0.2383540536319065
P01138	1WWW-V	Beta-nerve growth factor	-26.7865	0.2386781848254784
Q14839	6Q3M-A	Chromodomain-helicase-DNA-binding protein 4	-26.7832	0.2391643816158365
P05109	4GGF-K	Protein S100-A8	-26.7821	0.2393264472126227
P14151	5VC1-A	L-selectin	-26.7789	0.2397979107669094
P26012	6OM2-B	Integrin beta-8	-26.7774	0.2400189093079813
O94868	6GBU-G	F-BAR and double SH3 domains protein 2	-26.7733	0.2406229719869113
Q9BUQ8	4NHO-A	Probable ATP-dependent RNA helicase DDX23	-26.7645	0.2419194967611994
P01911	6CQL-B	HLA class II histocompatibility antigen, DRB1-1 beta chain	-26.7641	0.2419784297054857
P55084	5ZQZ-B	Trifunctional enzyme subunit beta, mitochondrial	-26.7601	0.2425677591483437
P26951	4JZJ-C	Interleukin-3 receptor subunit alpha	-26.7557	0.2432160215354881
Q9BXB1	4QXE-A	Leucine-rich repeat-containing G-protein coupled receptor 4	-26.7499	0.2440705492276328
P29475	6NG4-A	Nitric oxide synthase, brain	-26.7497	0.2441000156997757
A0A0K0K1A5	5E9D-E	A6-TCR Vbeta	-26.7444	0.2448808772115634
P53778	6UNA-A	Mitogen-activated protein kinase 12	-26.7443	0.2448956104476348
Q9NW38	3ZQS-B	E3 UBIQUITIN-PROTEIN LIGASE FANCL	-26.7385	0.2457501381397796
O14964	4AVX-A	HEPATOCYTE GROWTH FACTOR-REGULATED TYROSINE KINASE SUBSTRATE	-26.7377	0.245868004028351
P10644	5KJX-A	cAMP-dependent protein kinase type I-alpha regulatory subunit	-26.7355	0.2461921352219234
P07451	3UYN-A	Carbonic anhydrase 3	-26.7352	0.2462363349301377
P09543	1WOJ-A	2',3'-cyclic-nucleotide 3'-phosphodiesterase	-26.7351	0.2462510681662091
Q9Y624	1NBQ-A	Junctional adhesion molecule 1	-26.7329	0.246575199359781
[truncated: 1,304 more rows]
