# Supplementary material for: Uncovering the molecular targets of phytocannabinoids: mechanistic insights from inverse molecular docking fingerprint approaches
Source: Front Pharmacol. 2025 Jun 27;16:1611461. doi: 10.3389/fphar.2025.1611461 (PMC12245788; doi:10.3389/fphar.2025.1611461)
Supplement: Supplementary file 2 [file DataSheet2.zip › delta_8_THC_Delta-8-tetrahydrocannabinol_targets.csv]

Uniprot ID	PDB ID-Chain	Protein Name	Docking Score (arb. units)	Z-Score
P45452	1FLS-A	COLLAGENASE-3	-68.7085	-5.306135581194653
P03956	2AYK-A	COLLAGENASE	-58.0023	-3.7880921556875617
P61088	3HCT-B	Ubiquitin-conjugating enzyme E2 N	-53.481	-3.147012245005415
P11309	3VBX-A	Serine/threonine-protein kinase pim-1	-53.3177	-3.1238577652287147
P00742	2D1J-A	Coagulation factor X, heavy chain	-52.7289	-3.0403711902592043
P39900	3F16-A	Macrophage metalloelastase	-51.8044	-2.909285357108198
P02768	3LU6-A	Serum albumin	-51.5061	-2.866989084497116
P62937	1MF8-C	PEPTIDYL-PROLYL CIS-TRANS ISOMERASE	-51.1388	-2.814909228881795
P01116	5V9O-A	GTPase KRas	-51.1166	-2.811761467393473
P14780	2OW0-A	Matrix metalloproteinase-9 (MMP-9) (92 kDa type IV collagenase) (92 kDa gelatinase) (Gelatinase B) (GELB)	-50.299	-2.695833098346137
Q06187	1K2P-B	Tyrosine-protein kinase BTK	-50.2634	-2.690785336680181
P12830	4ZT1-B	Cadherin-1	-49.7116	-2.612545030857872
P11362	6NVL-A	Fibroblast growth factor receptor 1	-49.7063	-2.6117935382502995
P02794	3ES3-A	Ferritin heavy chain	-49.702	-2.61118383670076
P03372	5DYD-B	Estrogen receptor	-49.4765	-2.579209953114441
P00797	2G1O-A	Renin	-49.3968	-2.5679092057892543
Q8WTS6	5YLT-A	Histone-lysine N-methyltransferase SETD7	-49.1117	-2.527484575144201
O75762	6PQQ-B	Transient receptor potential cation channel subfamily A member 1	-49.0377	-2.5169920368498
O94925	5I94-A	Glutaminase kidney isoform, mitochondrial	-49.0348	-2.5165808427815044
P54619	6C9J-C	5'-AMP-activated protein kinase subunit gamma-1	-48.6107	-2.45644725506994
P00746	5NAR-A	Complement factor D	-48.5172	-2.4431897911439058
Q07343	3WD9-A	cAMP-specific 3',5'-cyclic phosphodiesterase 4B	-48.4627	-2.4354621784811363
Q03181	3DY6-A	Peroxisome proliferator-activated receptor delta	-48.3522	-2.4197942665685503
P24941	2J9M-A	Cyclin-dependent kinase 2	-48.2448	-2.404565906935864
P08254	2JT5-A	Stromelysin-1	-48.2106	-2.3997166527511538
P51617	6BFN-A	Interleukin-1 receptor-associated kinase 1	-48.129	-2.3881465024157054
Q9NRG4	6CBX-A	N-lysine methyltransferase SMYD2	-47.9893	-2.368338291608572
P56817	3QBH-A	BETA-SECRETASE 1	-47.761	-2.3359673930597618
P09467	4MJO-C	FRUCTOSE-1,6-BISPHOSPHATASE 1	-47.758	-2.3355420198856645
P00747	1BML-B	PLASMIN	-47.6003	-2.313181570033945
P14618	1ZJH-A	Pyruvate kinase PKM	-47.5262	-2.302674852633741
Q9UKM7	5KK7-A	Endoplasmic reticulum mannosyl-oligosaccharide 1,2-alpha-mannosidase	-47.5022	-2.2992718672409618
P29317	1MQB-A	Ephrin type-A receptor 2	-47.4796	-2.296067389329428
P04629	5KMK-A	High affinity nerve growth factor receptor	-47.4152	-2.286936045192137
P54646, Q13131	5EZV-A	5'-AMP-activated protein kinase catalytic subunit alpha-2/alpha-1 RIM SWAP chimera	-47.3091	-2.2718920139348944
P15056	5ITA-A	B-RAF PROTO-ONCOGENE SERINE/THREONINE-PROTEIN KINASE	-47.3013	-2.2707860436822407
P11172	2WNS-A	OROTATE PHOSPHORIBOSYLTRANSFERASE	-47.2651	-2.2656532073814657
P31645	6DZZ-A	Sodium-dependent serotonin transporter	-47.2416	-2.262321117517703
Q96RU2	6HEI-A	Ubiquitin carboxyl-terminal hydrolase 28	-47.2255	-2.2600382814833804
P52333	4HVG-A	Tyrosine-protein kinase JAK3	-47.2035	-2.2569188782066663
Q9NTG7	4BVE-A	NAD-DEPENDENT PROTEIN DEACETYLASE SIRTUIN-3, MITOCHONDRIAL	-47.0255	-2.231680069876889
P54753	5L6P-A	Ephrin type-B receptor 3	-46.9414	-2.21975544189636
Q13224	5EWJ-B	Glutamate receptor ionotropic, NMDA 2B	-46.9018	-2.2141405159982748
P23443	3WF8-A	RPS6KB1 protein	-46.7442	-2.191794245252359
Q92731	1NDE-A	Estrogen receptor beta	-46.7092	-2.186831558221224
Q9Y5Z0	4BFB-A	BETA-SECRETASE 2	-46.5668	-2.166640511557401
Q96C86	1ST4-B	Scavenger mRNA-decapping enzyme DcpS	-46.5598	-2.1656479741511747
Q13133	3IPU-B	Oxysterols receptor LXR-alpha	-46.5567	-2.1652084218712737
P68400	5OT5-B	Casein kinase II subunit alpha	-46.5175	-2.159650212396401
Q86W56	6OA3-A	Poly(ADP-ribose) glycohydrolase	-46.5049	-2.157863645065192
P35367	3RZE-A	Histamine H1 receptor, Lysozyme chimera	-46.328	-2.132780806899252
P68871	4MQH-B	Hemoglobin subunit beta	-46.3115	-2.1304412544417155
P22894	1I76-A	MATRIX METALLO PROTEINASE-8 (MET80 FORM)	-46.2674	-2.124188268782484
Q16552	5HI4-A	Interleukin-17A	-46.208	-2.115765879935356
P69905	2HCO-A	Hemoglobin subunit alpha	-46.1214	-2.1034867743097454
Q9Y5Y6	3P8F-A	ST14 protein	-46.0142	-2.088286772888666
O75604	5XVE-A	Ubiquitin carboxyl-terminal hydrolase 2	-46.0086	-2.087492742963684
P09874	4XHU-C	Poly [ADP-ribose] polymerase 1	-45.9722	-2.0823315484513025
P48735	4JA8-A	Isocitrate dehydrogenase [NADP], mitochondrial	-45.9139	-2.07406512976801
Q9H2X3	1SL6-A	C-type lectin DC-SIGNR	-45.89	-2.0706763234810346
P00492	3GGC-A	Hypoxanthine-guanine phosphoribosyltransferase	-45.8233	-2.0612188599102703
O75469	4J5W-A	Nuclear receptor subfamily 1 group I member 2	-45.8074	-2.058964382087554
Q16658	6I16-A	Fascin	-45.722	-2.046855425731582
P52732	2X2R-A	KINESIN-LIKE PROTEIN KIF11	-45.71	-2.0451539330351927
O14936	3MFS-A	Peripheral plasma membrane protein CASK	-45.6287	-2.033626320017154
Q13976	6C0T-A	cGMP-dependent protein kinase 1	-45.5744	-2.0259270655659907
P00533	3W2S-A	Epidermal growth factor receptor	-45.5585	-2.023672587743276
P49915	2VXO-B	GMP SYNTHASE [GLUTAMINE-HYDROLYZING]	-45.5241	-2.018794975346958
P29373	1CBQ-A	CELLULAR RETINOIC ACID BINDING PROTEIN-TYPE II	-45.4548	-2.008968855025309
Q86U44	6TTW-A	N6-adenosine-methyltransferase catalytic subunit	-45.3903	-1.9998233317822165
P08574	5XTE-U	Cytochrome c1, heme protein, mitochondrial	-45.3742	-1.9975404957478933
P52895	4JQ4-A	Aldo-keto reductase family 1 member C2	-45.3654	-1.996292734437208
O43924	5ML4-B	Retinal rod rhodopsin-sensitive cGMP 3',5'-cyclic phosphodiesterase subunit delta	-45.3443	-1.9933009431127224
Q99685	6BQ0-B	Monoglyceride lipase	-45.3395	-1.9926203460341672
O15294	4XIF-A	UDP-N-acetylglucosamine--peptide N-acetylglucosaminyltransferase 110 kDa subunit	-45.3145	-1.989075569583356
P62333	5VHR-E	26S proteasome regulatory subunit 10B	-45.2645	-1.981986016681733
Q08209	1MF8-A	SERINE/THREONINE PROTEIN PHOSPHATASE 2B CATALYTIC SUBUNIT, ALPHA ISOFORM	-45.2311	-1.9772501953434485
P00740	5JBA-S	Coagulation factor IX	-45.1604	-1.9672255675405543
P19793	6STI-A	Retinoid X receptor, alpha	-45.0719	-1.9546770589046816
Q9UNN8	4V3E-B	ENDOTHELIAL PROTEIN C RECEPTOR	-45.0392	-1.9500404913070204
Q05586	5KCJ-B	Glutamate receptor ionotropic, NMDA 1	-45.015	-1.9466091477026348
P53370	3H95-A	Nucleoside diphosphate-linked moiety X motif 6	-44.9421	-1.9362725795720688
P37231	2PRG-A	Peroxisome proliferator-activated receptor gamma	-44.8721	-1.9263472055097968
P08709	5PAQ-B	Coagulation factor VII heavy chain	-44.8172	-1.9185628764238147
P08631	2C0T-A	TYROSINE-PROTEIN KINASE HCK	-44.7781	-1.913018846054746
Q9Y6Y9	3ULA-D	Lymphocyte antigen 96	-44.7763	-1.9127636221502875
P54760	2VWU-A	Ephrin type-B receptor 4	-44.7698	-1.911841980273076
P22455	6NVH-A	Fibroblast growth factor receptor 4	-44.7309	-1.9063263081156137
P04637	5ECG-A	Cellular tumor antigen p53	-44.672	-1.8979748147975013
Q86WV6	4LOI-B	Stimulator of interferon genes protein	-44.6713	-1.89787556105688
P78536	3E8R-A	ADAM 17	-44.6594	-1.896188247466293
Q8IXJ6	5DY4-A	NAD-dependent protein deacetylase sirtuin-2	-44.5905	-1.8864188435678568
Q9H2K2	5ZQQ-A	Tankyrase-2	-44.5647	-1.88276063427062
O00522	4HDQ-A	Krev interaction trapped protein 1	-44.5504	-1.880733022140756
Q15418	2Z7R-A	Ribosomal protein S6 kinase alpha-1	-44.5417	-1.8794994399358729
Q01469	4LKP-A	Fatty acid-binding protein, epidermal	-44.5377	-1.8789322757037432
P02008	1JEB-A	HEMOGLOBIN ZETA CHAIN	-44.5099	-1.8749904842904408
P07339	4OBZ-C	Cathepsin D heavy chain	-44.4525	-1.866851677559378
P00749	5ZAG-U	UROKINASE-TYPE PLASMINOGEN ACTIVATOR	-44.4402	-1.8651076475455783
P35557	4ISG-A	Glucokinase	-44.4356	-1.8644554086786287
P15374	6QML-A	Ubiquitin carboxyl-terminal hydrolase isozyme L3	-44.4315	-1.863874065340696
O60341	6KGR-A	Lysine-specific histone demethylase 1A	-44.4149	-1.8615203337773576
Q93009	6VN4-A	Ubiquitin carboxyl-terminal hydrolase 7	-44.3991	-1.859280035060444
P61769	5U72-H	Beta-2-microglobulin	-44.3962	-1.8588688409921503
P49368	6NR8-K	T-complex protein 1 subunit gamma	-44.3834	-1.8570539154493355
P23458	6ELR-A	Tyrosine-protein kinase JAK1	-44.3197	-1.8480218250526672
P01889	6MT4-A	HLA-B35 variant	-44.3188	-1.8478942131004388
P62508	2P7Z-A	Estrogen-related receptor gamma	-44.1827	-1.8285964501022205
Q6B0I6	5PKT-A	Lysine-specific demethylase 4D	-44.1289	-1.820968091180075
Q9NXA8	6ACE-A	NAD-dependent protein deacylase sirtuin-5, mitochondrial	-44.0801	-1.8140486875480912
P21453	3V2Y-A	Sphingosine 1-phosphate receptor 1, Lysozyme chimera (E.C.3.2.1.17)	-44.038	-1.808079284004924
P20701	1MQ8-B	LEUKOCYTE ADHESION GLYCOPROTEIN	-44.0073	-1.803726298523328
O75460	4YZ9-A	Serine/threonine-protein kinase/endoribonuclease IRE1	-43.9549	-1.7962964470824276
Q96KB5	5J0A-B	Lymphokine-activated killer T-cell-originated protein kinase	-43.9495	-1.795530775369052
P14324	5JA0-F	Farnesyl pyrophosphate synthase	-43.9416	-1.794410626010596
O14732	2DDK-A	Inositol monophosphatase 2	-43.9293	-1.792666595996796
P53779	2R9S-A	Mitogen-activated protein kinase 10	-43.9197	-1.7913054018396846
O96013	5XVA-A	Serine/threonine-protein kinase PAK 4	-43.917	-1.7909225659829977
Q8N6T7	5MFZ-A	NAD-dependent protein deacetylase sirtuin-6	-43.9048	-1.7891927150750015
P05543	2XN7-B	Thyroxine-binding globulin	-43.8902	-1.7871225656277274
Q16539	3IW8-A	Mitogen-activated protein kinase 14	-43.8544	-1.7820464457501652
P48736	4FUL-A	Phosphatidylinositol 4,5-bisphosphate 3-kinase catalytic subunit gamma isoform	-43.8445	-1.7806427142756436
Q13427	2WFI-A	PEPTIDYL-PROLYL CIS-TRANS ISOMERASE G	-43.8408	-1.780118087360924
P45983	3VUD-A	Mitogen-activated protein kinase 8	-43.8299	-1.7785725648283706
P01031	6I2X-A	Complement C5	-43.796	-1.7737658479610698
Q9NZL9	2YDY-A	Methionine adenosyltransferase 2 subunit beta	-43.7675	-1.7697248028071446
P22102	1RC0-A	PHOSPHORIBOSYLGLYCINAMIDE FORMYLTRANSFERASE	-43.764	-1.7692285341040317
P55055	6S4N-D	Oxysterols receptor LXR-beta	-43.6783	-1.7570770404306495
P04035	2Q6B-B	PROTEIN (HMG-COA REDUCTASE)	-43.6685	-1.755687488061932
Q9HBH9	2HW7-A	MAP kinase-interacting serine/threonine-protein kinase 2	-43.6542	-1.753659875932068
O43809	5R4S-A	Cleavage and polyadenylation specificity factor subunit 5	-43.5897	-1.744514352688974
Q14416	5CNJ-A	Metabotropic glutamate receptor 2	-43.5877	-1.744230770572909
Q9BV20	4LDR-A	Methylthioribose-1-phosphate isomerase	-43.5184	-1.7344046502512598
P02766	2NBO-A	TRANSTHYRETIN	-43.5066	-1.7327315157664769
O95819	5W5Q-A	Mitogen-activated protein kinase kinase kinase kinase 4	-43.4944	-1.7310016648584807
P49638	1OIZ-A	Alpha-tocopherol transfer protein	-43.491	-1.7305195752611706
P41180	5K5T-A	Extracellular calcium-sensing receptor	-43.4733	-1.7280098735339964
Q9UMR2	6B4I-F	ATP-dependent RNA helicase DDX19B	-43.3945	-1.7168367381610383
Q02763	2P4I-A	Angiopoietin-1 receptor	-43.3233	-1.706741214829128
Q96RI1	5Q11-A	Bile acid receptor	-43.2661	-1.6986307663096711
P21802	1DJS-A	PROTEIN (FIBROBLAST GROWTH FACTOR RECEPTOR 2)	-43.2612	-1.6979359901253124
O60674	6AAJ-A	Tyrosine-protein kinase JAK2	-43.2596	-1.6977091244324598
P06276	6EQP-A	Cholinesterase	-43.2097	-1.6906337506366402
P31947	5LTW-B	14-3-3 protein sigma	-43.1932	-1.6882941981791046
P06737	3CEH-A	LIVER GLYCOGEN PHOSPHORYLASE	-43.1816	-1.686649421905929
P29597	6VNV-A	Non-receptor tyrosine-protein kinase TYK2	-43.161	-1.68372852611046
P20807	6BKJ-A	Calpain-3	-43.1118	-1.6767524060552632
Q02750	3DV3-A	Dual specificity mitogen-activated protein kinase kinase 1	-43.1034	-1.6755613611677904
Q9BXF3	5V84-C	Cat eye syndrome critical region protein 2	-43.0987	-1.674894943195038
P10828	6KKE-A	Thyroid hormone receptor beta	-43.0602	-1.6694359874607885
P31749	3MVH-A	RAC-alpha serine/threonine-protein kinase	-43.0493	-1.667890464928235
Q9H7B4	3OXG-A	Histone-lysine N-methyltransferase SMYD3	-43.01	-1.6623180763475585
Q96T88	6IIW-A	E3 ubiquitin-protein ligase UHRF1	-42.9989	-1.6607441956033984
Q08881	4PPB-A	Tyrosine-protein kinase ITK/TSK	-42.9724	-1.6569867325655383
Q96QU1	6MFO-A	Protocadherin-15	-42.9014	-1.6469195674452344
Q07869	2P54-A	Peroxisome proliferator-activated receptor alpha	-42.8644	-1.6416732982980335
P22303	5HF9-B	Acetylcholinesterase	-42.8203	-1.6354203126388025
P51449	5K38-A	Nuclear receptor ROR-gamma	-42.788	-1.630840461464353
P10826	4JYH-B	Retinoic acid receptor beta	-42.751	-1.6255941923171522
Q15080	1H6H-A	NEUTROPHIL CYTOSOL FACTOR 4	-42.7176	-1.620858370978868
Q9BYF1	6ACG-D	Angiotensin-converting enzyme 2	-42.6753	-1.6148606092240956
P0CG30	2LJR-A	GLUTATHIONE S-TRANSFERASE	-42.6719	-1.6143785196267852
P80188	4MVL-A	Neutrophil gelatinase-associated lipocalin	-42.6221	-1.6073173249367692
Q9Y6E0	4W8D-A	Serine/threonine-protein kinase 24 36 kDa subunit	-42.5867	-1.6022979214824198
Q9BZP6	2YBU-A	ACIDIC MAMMALIAN CHITINASE	-42.5817	-1.601588966192257
P63244	5OA3-g	RIBOSOMAL PROTEIN RACK1	-42.578	-1.601064339277538
P69891	1I3D-A	HEMOGLOBIN GAMMA CHAINS	-42.5485	-1.5968815030655796
P02787	3V89-B	Serotransferrin	-42.5312	-1.5944285177616182
P36888	6IL3-A	Receptor-type tyrosine-protein kinase FLT3	-42.5033	-1.5904725472425134
Q00987	1Z1M-A	E3 ubiquitin-protein ligase Mdm2	-42.4722	-1.5860628453377037
Q9H7Z6	6OWH-A	histone acetyltransferase MYST1	-42.46	-1.5843329944297078
Q8IU60	5QOL-A	DCP2 (NUDT20)	-42.4135	-1.577739710231198
P53671	4TPT-A	LIM domain kinase 2	-42.411	-1.5773852325861173
P51955	2XNO-A	SERINE/THREONINE-PROTEIN KINASE NEK2	-42.393	-1.574832993541533
P07814	5VAD-A	Bifunctional glutamate/proline--tRNA ligase	-42.3871	-1.573996426299141
P45984	3NPC-A	Mitogen-activated protein kinase 9	-42.376	-1.5724225455549807
P18031	1I57-A	Tyrosine-protein phosphatase non-receptor type 1	-42.3715	-1.5717844857938348
Q13523	6CNH-A	Serine/threonine-protein kinase PRP4 homolog	-42.366	-1.5710046349746565
P23946	4AG1-A	CHYMASE	-42.3515	-1.5689486646331865
P00734	1MH0-A	thrombin	-42.3371	-1.5669068733975184
P02753	1BRQ-A	Plasma retinol-binding protein	-42.3365	-1.5668217987626991
Q9H9B1	3MO0-A	Histone-lysine N-methyltransferase, H3 lysine-9 specific 5	-42.331	-1.566041947943521
Q8N300	6J7B-B	Small vasohibin-binding protein	-42.3243	-1.5650919478547032
Q96KQ7	2O8J-A	Histone-lysine N-methyltransferase EHMT2	-42.3059	-1.562482992386906
P07949	5FM3-A	PROTO-ONCOGENE TYROSINE-PROTEIN KINASE RECEPTOR RET PRECURSOR	-42.3046	-1.5622986640114638
P49419	4ZUK-A	Alpha-aminoadipic semialdehyde dehydrogenase	-42.3008	-1.5617598579909406
Q00534	5L2S-A	Cell division protein kinase 6	-42.2955	-1.561008365383368
O75643	6S9I-B	U5 small nuclear ribonucleoprotein 200 kDa helicase	-42.2778	-1.5584986636561935
P49137	4TYH-A	MAP kinase-activated protein kinase 2	-42.2737	-1.5579173203182606
P51659	1S9C-A	Peroxisomal multifunctional enzyme type 2	-42.2692	-1.5572792605571144
P28072	5LE5-b	Proteasome subunit beta type-6	-42.2637	-1.5564994097379363
P07711	1CJL-A	Cathepsin L	-42.2616	-1.5562016485160683
P49336	3RGF-A	Cyclin-dependent kinase 8	-42.2552	-1.5552941857446607
P30405	2Z6W-A	PEPTIDYL-PROLYL CIS-TRANS ISOMERASE	-42.2531	-1.5549964245227927
P0DP23	6U3A-A	Calmodulin	-42.2498	-1.5545285140312852
Q9HD34	5WGB-B	LYR motif-containing protein 4	-42.237	-1.55271358848847
Q07912	1U4D-A	Activated CDC42 kinase 1	-42.1849	-1.5453262743649785
P00338	6SBV-D	L-lactate dehydrogenase A chain	-42.1392	-1.5388464230128958
P14735	6BF7-A	Insulin-degrading enzyme	-42.1212	-1.5362941839683113
P08581	2G15-A	Hepatocyte growth factor receptor	-42.0775	-1.5300979147322928
P49761	6Z54-A	DUAL SPECIFICITY PROTEIN KINASE CLK3	-42.0714	-1.5292329892782943
Q9UGN5	4ZZX-A	POLY [ADP-RIBOSE] POLYMERASE 2	-42.0086	-1.520328510833857
P28482	6G9H-A	Mitogen-activated protein kinase 1	-41.9651	-1.5141605998094445
Q05397	3BZ3-A	Focal adhesion kinase 1	-41.9353	-1.5099352262800771
O14757	2WMS-A	Serine/threonine-protein kinase Chk1	-41.9316	-1.5094105993653577
Q8N5Z0	2VGZ-A	Kynurenine/alpha-aminoadipate aminotransferase mitochondrial	-41.9163	-1.5072411961774608
Q15274	2JBM-B	Nicotinate-nucleotide pyrophosphorylase [carboxylating]	-41.8959	-1.5043486585935983
P36871	5TR2-A	Phosphoglucomutase-1	-41.8894	-1.503427016716388
Q13490	3MUP-D	Baculoviral IAP repeat-containing protein 2	-41.8708	-1.5007897030369843
P45877	2ESL-A	Peptidyl-prolyl cis-trans isomerase C	-41.8625	-1.499612837255314
Q15369	6GMX-B	Transcription elongation factor B polypeptide 1	-41.8598	-1.4992300013986268
O43353	6SZJ-A	RECEPTOR-INTERACTING SERINE/THREONINE-PROTEIN KINASE 2	-41.8448	-1.49710313552814
O95749	2Q80-F	Geranylgeranyl pyrophosphate synthase	-41.8218	-1.493841941193394
Q16875	6IBX-A	6-phosphofructo-2-kinase/fructose-2,6-bisphosphatase 3	-41.815	-1.4928777619987723
P42684	3GVU-A	Tyrosine-protein kinase ABL2	-41.7726	-1.4868658211381962
P36897	3KCF-A	TGF-beta receptor type-1	-41.763	-1.4855046269810848
P42574	2Y0B-A	Procaspase-3	-41.7344	-1.481449402721357
Q9UI95	6BI7-A	Mitotic spindle assembly checkpoint protein MAD2B	-41.7247	-1.4800740294584418
Q13464	2ESM-B	Rho-associated protein kinase 1	-41.7146	-1.4786419397723138
Q99640	5VCW-A	Membrane-associated tyrosine- and threonine-specific cdc2-inhibitory kinase	-41.6897	-1.4751113424273063
Q13627	6EIJ-A	Dual specificity tyrosine-phosphorylation-regulated kinase 1A	-41.6745	-1.472956118345213
Q06124	6BMV-A	Tyrosine-protein phosphatase non-receptor type 11	-41.6466	-1.469000147826107
Q9H3H5	5O5E-A	UDP-N-acetylglucosamine--dolichyl-phosphate N-acetylglucosaminephosphotransferase	-41.6153	-1.464562087709691
P08758	1HVF-A	ANNEXIN V	-41.614	-1.4643777593342486
P13501	6AEZ-A	C-C motif chemokine 5	-41.6122	-1.4641225354297909
P06126	1ONQ-A	T-cell surface glycoprotein CD1a	-41.609	-1.463668804044087
Q9NZD2	4GXG-A	Glycolipid transfer protein	-41.5796	-1.4595001469379325
P01584	5R8D-A	Interleukin-1 beta	-41.5701	-1.4581531318866237
Q13153	4ZY4-A	SERINE/THREONINE-PROTEIN KINASE PAK-ALPHA	-41.5547	-1.455969549592924
P14061	1BHS-A	Estradiol 17-beta-dehydrogenase 1	-41.5229	-1.4514605939474925
Q92600	4CT7-B	CELL DIFFERENTIATION PROTEIN RCD1 HOMOLOG	-41.5222	-1.4513613402068692
P63104	1IB1-B	14-3-3 ZETA ISOFORM	-41.5167	-1.450581489387691
P49792	4LQW-A	E3 SUMO-protein ligase RanBP2	-41.5164	-1.450538952070281
O95149	3NBZ-B	Snurportin-1	-41.5073	-1.449248653442186
Q9H4Y5	3QAG-A	Glutathione S-transferase omega-2	-41.4886	-1.4465971606569787
O15151	3EQY-A	Mdm4 protein	-41.4819	-1.445647160568162
Q460N5	4F1L-A	Poly [ADP-ribose] polymerase 14	-41.43	-1.4382882046562768
P10144	1FQ3-B	GRANZYME B	-41.4226	-1.437238950826837
Q14191	2FBV-A	Werner syndrome helicase	-41.4151	-1.4361755178915936
P25098	5WG4-A	Beta-adrenergic receptor kinase 1	-41.41	-1.4354523834956274
Q96SB4	1WAK-A	serine-arginine (SR) protein kinase 1	-41.3776	-1.4308583532153765
P00374	3NXY-A	Dihydrofolate reductase	-41.3661	-1.4292277560480031
P27708	5G1O-E	CAD PROTEIN	-41.3607	-1.4284620843346278
Q92831	5MKX-A	Histone acetyltransferase KAT2B	-41.3458	-1.4263493975699435
P17612	3OWP-A	CAMP-DEPENDENT PROTEIN KINASE CATALYTIC SUBUNIT ALPHA	-41.3123	-1.421599397125857
P23381	1ULH-A	Tryptophan--tRNA ligase, cytoplasmic	-41.3108	-1.421386710538808
P06213	5J3H-E	Insulin receptor	-41.3102	-1.421301635903989
Q96LI5	5DV2-A	CCR4-NOT transcription complex subunit 6-like	-41.3074	-1.420904620941498
Q9NNX6	2XR6-A	mDC-SIGN1B type I isoform	-41.2626	-1.4145523815416436
Q14397	4OHK-A	Glucokinase regulatory protein	-41.2447	-1.4120143216028629
Q8IU85	6QP5-A	Calcium/calmodulin-dependent protein kinase type 1D	-41.2445	-1.4119859633912566
P04439	2BNQ-A	HLA class I histocompatibility antigen, A-2 alpha chain	-41.2349	-1.4106247692341451
O75626	3DAL-B	PR domain zinc finger protein 1	-41.2238	-1.409050888489984
O00311	6YA6-A	Cell division cycle 7-related protein kinase,Cell division cycle 7-related protein kinase,Cell division cycle 7-related protein kinase	-41.2123	-1.407420291322611
P49720	4R3O-J	Proteasome subunit beta type-3	-41.2122	-1.4074061122168082
P09936	3IRT-A	Ubiquitin carboxyl-terminal hydrolase isozyme L1	-41.1778	-1.402528499820491
O00206	3ULA-A	Toll-like receptor 4, Variable lymphocyte receptor B	-41.1408	-1.3972822306732902
Q9P289	4FZD-B	Serine/threonine-protein kinase MST4	-41.1315	-1.395963573833589
P31751	1MRV-A	RAC-beta serine/threonine kinase	-41.1272	-1.3953538722840493
Q14790	1I4E-B	Caspase-8	-41.1258	-1.3951553648028032
P05106	4G1M-B	Integrin beta-3	-41.1199	-1.3943187975604123
P35968	2P2H-A	Vascular endothelial growth factor receptor 2	-41.1184	-1.3941061109733637
O15382	5HNE-B	Branched-chain-amino-acid aminotransferase, mitochondrial	-41.116	-1.3937658124340857
Q13572	2QB5-A	Inositol-tetrakisphosphate 1-kinase	-41.1082	-1.3926598421814318
Q16548	3MQP-A	Bcl-2-related protein A1	-41.0956	-1.390873274850223
O75311	5TIN-B	Glycine receptor subunit alpha-3,Glycine receptor subunit alpha-3	-41.0732	-1.3876971551502963
P29320	2QOL-A	Ephrin type-A receptor 3	-41.0226	-1.3805225276138535
P07550	4GBR-A	Beta-2 adrenergic receptor	-41.0067	-1.3782680497911384
Q13569	1WYW-A	G/T mismatch-specific thymine DNA glycosylase	-41.0002	-1.3773464079139268
P28070	5T0H-T	Proteasome subunit beta type-4	-40.9626	-1.3720150641319069
P03951	1ZHM-A	Coagulation factor XI	-40.9474	-1.3698598400498134
Q9UKK9	5QJU-B	ADP-sugar pyrophosphatase	-40.9423	-1.3691367056538482
P36544	5AFL-E	ACETYLCHOLINE-BINDING PROTEIN, NEURONAL ACETYLCHOLINE RECEPTOR SUBUNIT ALPHA-7	-40.9304	-1.367449392063261
O60573	2JGB-A	EUKARYOTIC TRANSLATION INITIATION FACTOR 4E TYPE 2	-40.923	-1.3664001382338216
P78330	1NNL-A	L-3-phosphoserine phosphatase	-40.9134	-1.36503894407671
Q9H2H8	2OK3-A	Peptidyl-prolyl cis-trans isomerase-like 3	-40.9124	-1.364897153018677
Q92918	6CQF-A	Mitogen-activated protein kinase kinase kinase kinase 1	-40.907	-1.3641314813053016
Q7L266	4O0E-A	L-asparaginase	-40.9067	-1.3640889439878925
P00367	1NR1-D	Glutamate dehydrogenase 1	-40.8726	-1.3592538689089853
Q8TEK3	6IN3-A	Histone-lysine N-methyltransferase, H3 lysine-79 specific	-40.8668	-1.358431480772397
Q9HA72	6VAI-N	Calcium homeostasis modulator protein 2	-40.8642	-1.3580628240215125
Q92630	6HDR-A	Dual specificity tyrosine-phosphorylation-regulated kinase 2	-40.8515	-1.356262077584501
Q16773	1W7L-A	Kynurenine--oxoglutarate transaminase 1	-40.8489	-1.3558934208336164
P19784	6QY8-A	Casein kinase II subunit alpha'	-40.8303	-1.3532561071542126
P24158	1FUJ-C	PR3	-40.8226	-1.3521643160073629
Q9Y3C6	6ID0-S	Peptidyl-prolyl cis-trans isomerase-like 1	-40.8159	-1.351214315918545
P04150	4LSJ-A	Glucocorticoid receptor	-40.779	-1.345982225877148
P07900	2QFO-A	Heat shock protein HSP 90-alpha	-40.7734	-1.345188195952166
P23415	4X5T-E	Proton-gated ion channel,GLRA1 protein,GLRA1 protein	-40.7683	-1.3444650615562008
P62993	1FHS-A	Growth factor receptor-bound protein 2	-40.762	-1.3435717778905958
P10147	4RA8-A	C-C motif chemokine 3	-40.7603	-1.3433307330919406
Q96EB6	4KXQ-A	NAD-dependent protein deacetylase sirtuin-1	-40.7353	-1.3397859566411294
Q9UM73	4CLI-A	ALK tyrosine kinase receptor	-40.735	-1.3397434193237194
Q86TU7	6V63-A	Histone-lysine N-methyltransferase setd3	-40.7247	-1.338282971425985
P10720	4HSV-B	Platelet factor 4 variant	-40.6996	-1.33472401586937
O75469, Q15788	3HVL-A	Nuclear receptor subfamily 1 group I member 2,Nuclear receptor coactivator 1	-40.6911	-1.3335187918760945
Q7L8A9	6J7B-A	Tubulinyl-Tyr carboxypeptidase 1	-40.6778	-1.3316329708042625
Q13451	3O5M-A	Peptidyl-prolyl cis-trans isomerase FKBP5	-40.6519	-1.327960582401222
Q9NWU1	2C9H-A	3-OXOACYL-[ACYL-CARRIER-PROTEIN] SYNTHASE	-40.6432	-1.3267270001963398
P50750	3TNI-A	Cell division protein kinase 9	-40.6372	-1.3258762538481452
P09038	1CVS-A	FIBROBLAST GROWTH FACTOR 2	-40.6338	-1.325394164250835
P48039	6ME2-A	chimera protein of Melatonin receptor type 1A and GlgA glycogen synthase	-40.6118	-1.322274760974121
P25774	5QBY-A	Cathepsin S	-40.5873	-1.3188008800523254
Q6PL18	5R4E-A	ATPase family AAA domain-containing protein 2	-40.5779	-1.3174680441068205
P34913	4OCZ-A	Bifunctional epoxide hydrolase 2	-40.5565	-1.314433715464926
Q9NZQ7	5J8O-A	Programmed cell death 1 ligand 1	-40.5436	-1.312604610816307
Q9Y3Q4	6GYO-D	Potassium/sodium hyperpolarization-activated cyclic nucleotide-gated channel 4	-40.54	-1.31209416300739
P11021, Q13501	5YPA-A	78 kDa glucose-regulated protein,Sequestosome-1	-40.5323	-1.3110023718605404
O60259	5MS3-A	Kallikrein-8	-40.5264	-1.3101658046181492
Q99436	5T0G-O	Proteasome subunit beta type-7	-40.5237	-1.309782968761461
P48730	6F1W-A	Casein kinase I isoform delta	-40.4454	-1.2986807289175195
Q9UBG0	5E4L-A	C-type mannose receptor 2	-40.4378	-1.2976031168764737
P08100	6CMO-R	chimera protein of Soluble cytochrome b562 and Rhodopsin	-40.4189	-1.29492326587966
Q14232	3ECS-B	Translation initiation factor eIF-2B subunit alpha	-40.3936	-1.2913359521114385
Q9H2K8	6BDN-A	Serine/threonine-protein kinase TAO3	-40.3871	-1.2904143102342271
Q8NCC3	4X92-A	Group XV phospholipase A2	-40.3832	-1.2898613251079014
Q9H3D4	3QYM-D	Tumor protein 63	-40.3787	-1.2892232653467552
Q9NZJ5	4X7H-A	Eukaryotic translation initiation factor 2-alpha kinase 3,Eukaryotic translation initiation factor 2-alpha kinase 3	-40.3607	-1.286671026302171
P11216	5IKO-A	Glycogen phosphorylase, brain form	-40.3435	-1.2842322201040124
P43490	5KIT-B	Nicotinamide phosphoribosyltransferase	-40.3423	-1.2840620708343735
P30419	3IU1-A	Glycylpeptide N-tetradecanoyltransferase 1	-40.3421	-1.2840337126227674
Q5TA50	4KF6-A	Glycolipid transfer protein domain-containing protein 1	-40.335	-1.2830269961107368
P12724	4OXF-A	Eosinophil cationic protein	-40.291	-1.276788189557308
P48740	4IW4-F	Mannan-binding lectin serine protease 3	-40.2888	-1.2764762492296375
P06401	4A2J-A	Progesterone receptor	-40.2717	-1.2740516221372826
P46926	1NE7-E	Glucosamine-6-phosphate isomerase	-40.2372	-1.2691598306351626
Q12866	5K0K-A	Tyrosine-protein kinase Mer	-40.2329	-1.268550129085623
P37268	3WEK-A	Squalene synthase	-40.2199	-1.2667068453312014
P27361	4QTB-A	Mitogen-activated protein kinase 3	-40.1982	-1.2636299793718966
P27487	2OGZ-B	Dipeptidyl peptidase 4 (Dipeptidyl peptidase IV) (DPP IV)	-40.1885	-1.2622546061089814
P41279	5IU2-A	Mitogen-activated protein kinase kinase kinase 8	-40.1858	-1.261871770252294
P35790	2CKQ-A	CHOLINE KINASE ALPHA	-40.1741	-1.2602128148733147
Q13043	3COM-A	Serine/threonine-protein kinase 4	-40.1702	-1.259659829746988
P27448	3FE3-B	MAP/microtubule affinity-regulating kinase 3	-40.1611	-1.258369531118892
P33981	5NAD-A	Dual specificity protein kinase TTK	-40.1609	-1.2583411729072858
O15530	3QCQ-A	3-phosphoinositide-dependent protein kinase 1	-40.1604	-1.25827027737827
P69892	4MQJ-B	Hemoglobin subunit gamma-2	-40.1599	-1.2581993818492536
O75521	4U1A-C	Enoyl-CoA delta isomerase 2	-40.1546	-1.2574478892416818
P16442	3I0K-A	ABO blood group (transferase A, alpha 1-3-N-acetylgalactosaminyltransferase transferase B, alpha 1-3-galactosyltransferase)	-40.148	-1.2565120682586677
Q9H0H5	4B6D-A	RAC GTPASE-ACTIVATING PROTEIN 1	-40.1373	-1.2549949039377204
P00519	3QRI-A	Tyrosine-protein kinase ABL1	-40.1323	-1.2542859486475575
O15111	5TQY-A	Inhibitor of nuclear factor kappa-B kinase subunit alpha	-40.1284	-1.2537329635212309
Q96T66	1NUR-B	FKSG76	-40.1249	-1.253236694818117
P18669	5Y65-B	Phosphoglycerate mutase 1	-40.1057	-1.2505143065038942
O60885	4HBX-A	Bromodomain-containing protein 4	-40.1031	-1.2501456497530097
P28907	2O3R-A	ADP-ribosyl cyclase 1	-40.0999	-1.249691918367306
O60741	5U6P-A	Potassium/sodium hyperpolarization-activated cyclic nucleotide-gated channel 11	-40.0998	-1.249677739261503
P09237	2Y6D-A	MATRILYSIN	-40.0889	-1.2481322167289497
P09601	1S8C-A	Heme oxygenase 1	-40.0887	-1.248103858517343
Q9Y2R2	3BRH-A	Tyrosine-protein phosphatase non-receptor type 22	-40.0664	-1.244941917923219
P07858	3CBK-A	Cathepsin B	-40.052	-1.2429001266875512
O95470	4Q6R-B	Sphingosine-1-phosphate lyase 1	-40.0435	-1.2416949026942756
Q08345	5FDP-A	EPITHELIAL DISCOIDIN DOMAIN-CONTAINING RECEPTOR 1	-40.0415	-1.2414113205782105
P22314	6DC6-A	Ubiquitin-like modifier-activating enzyme 1	-40.0303	-1.239823260728247
O14744	5EMJ-A	Protein arginine N-methyltransferase 5	-40.028	-1.2394971412947722
P35030	3L33-A	PRSS3 protein	-40.0238	-1.2389016188510362
P20231	3V7T-C	TPSB2 protein	-40.023	-1.2387881860046106
Q9NR97	4R08-A	Toll-like receptor 8	-40.0206	-1.2384478874653324
Q09472	5KJ2-A	Histone acetyltransferase p300	-40.0188	-1.2381926635608735
Q8N136	5NNZ-A	Dynein assembly factor with WDR repeat domains 1	-40.0042	-1.2361225141135996
Q03164	6KIV-K	Histone-lysine N-methyltransferase 2A	-40.0026	-1.2358956484207482
P15090	6LJW-A	Fatty acid-binding protein, adipocyte	-39.9979	-1.2352292304479957
P62837	5ULF-A	Ubiquitin-conjugating enzyme E2 D2	-39.9854	-1.2334568422225896
Q04609	5ELY-A	Glutamate carboxypeptidase II	-39.9775	-1.2323366928641333
Q9UGM1	4UY2-A	NEURONAL ACETYLCHOLINE RECEPTOR SUBUNIT ALPHA-9	-39.9589	-1.2296993791847295
P07288	2ZCL-P	Prostate-specific antigen	-39.9573	-1.2294725134918771
P51449, Q15788	6P9F-A	Nuclear receptor ROR-gamma, Steroid receptor coactivator 1 fusion	-39.956	-1.229288185116436
P61964	4ERY-A	WD repeat-containing protein 5	-39.9535	-1.2289337074713542
P43235	2AUX-A	Cathepsin K	-39.9494	-1.2283523641334209
P31153	5UGH-A	S-adenosylmethionine synthase isoform type-2	-39.9352	-1.2263389311093609
P06493	6GU3-A	Cyclin-dependent kinase 1	-39.9345	-1.2262396773687376
Q04759	4Q9Z-A	HUMAN PROTEIN KINASE C THETA	-39.9209	-1.2243113189794967
Q9NX74	6EZA-A	tRNA-dihydrouridine(20) synthase [NAD(P)+]-like	-39.9171	-1.2237725129589727
P04271	3CZT-X	Protein S100-B	-39.9143	-1.2233754979964817
P17787	5KXI-B	Neuronal acetylcholine receptor subunit beta-2	-39.9124	-1.22310609498622
P08069	3F5P-A	Insulin-like growth factor 1 receptor	-39.8975	-1.220993408221537
O75530	5U5K-A	Polycomb protein EED	-39.8966	-1.2208657962693077
Q9P2J5	6LPF-A	Leucine--tRNA ligase, cytoplasmic	-39.8901	-1.219944154392096
P28845	3CH6-A	Corticosteroid 11-beta-dehydrogenase isozyme 1	-39.8777	-1.2181859452724937
Q6N095	6V8X-K	VRC01 Fab Heavy Chain	-39.8513	-1.2144426613404375
Q6UX04	6FF4-s	Peptidyl-prolyl cis-trans isomerase CWC27 homolog	-39.8282	-1.2111672878998878
Q92633	4Z35-A	Lysophosphatidic acid receptor 1,Soluble cytochrome b562	-39.7988	-1.2069986307937333
O43781	5Y86-A	Dual specificity tyrosine-phosphorylation-regulated kinase 3	-39.7658	-1.202319525878662
P25440	5N2L-A	Bromodomain-containing protein 2	-39.762	-1.201780719858139
Q9Y4E8	6GHA-A	Ubiquitin carboxyl-terminal hydrolase 15	-39.7506	-1.2001643017965686
Q00535	3O0G-A	Cell division protein kinase 5	-39.7503	-1.2001217644791595
P02708	4ZJS-E	Acetylcholine receptor subunit alpha,Soluble acetylcholine receptor,Acetylcholine receptor subunit alpha,Soluble acetylcholine receptor	-39.7379	-1.198363555359557
O94788	4X2Q-C	Retinal dehydrogenase 2	-39.7378	-1.1983493762537534
P15813	2PO6-A	Antigen-presenting glycoprotein CD1d	-39.7346	-1.1978956448680496
O60502	5UHL-C	Protein O-GlcNAcase	-39.7301	-1.1972575851069036
P15121	5OU0-A	Aldose reductase	-39.7257	-1.1966337044515611
P47871	5XEZ-A	Glucagon receptor,Endolysin,Glucagon receptor	-39.7007	-1.1930889280007488
Q9Y2Q0	6K7M-A	Phospholipid-transporting ATPase	-39.6874	-1.191203106928917
A0A0K0K1A5, K7N5M4	5MEN-E	Protein TRBV6-5,Human nkt tcr beta chain	-39.6798	-1.190125494887871
P47985	5XTE-P	Cytochrome b-c1 complex subunit Rieske, mitochondrial	-39.654	-1.186467285590634
O76054	4OMK-A	SEC14-like protein 2	-39.6513	-1.1860844497339458
O94759	6MIX-C	Transient receptor potential cation channel subfamily M member 2	-39.6511	-1.1860560915223393
O43293	1YRP-A	Death-associated protein kinase 3	-39.6066	-1.1797463894398952
O15392	3UEG-A	Baculoviral IAP repeat-containing protein 5	-39.5886	-1.1771941503953107
P14902	6E43-A	Indoleamine 2,3-dioxygenase 1	-39.5842	-1.1765702697399685
P53355	6FHA-A	Death-associated protein kinase 1	-39.5663	-1.1740322098011868
Q96EK6	3CXP-A	Glucosamine 6-phosphate N-acetyltransferase	-39.5568	-1.172685194749879
O00487	5T0I-c	26S proteasome non-ATPase regulatory subunit 14	-39.5429	-1.170714299043228
Q8N884	6NFG-A	Cyclic GMP-AMP synthase	-39.5401	-1.170317284080737
P21673	2B3V-A	Diamine acetyltransferase 1	-39.5294	-1.1688001197597897
P29016	5L2K-A	T-cell surface glycoprotein CD1b	-39.5257	-1.1682754928450694
P05556	4WK2-B	Integrin beta-1	-39.5207	-1.1675665375549067
Q99986	6NPN-A	Serine/threonine-protein kinase VRK1	-39.4916	-1.1634404177661624
Q15691	5JX1-A	Microtubule-associated protein RP/EB family member 1	-39.4911	-1.1633695222371467
P78362	2X7G-A	SRSF protein kinase 2,SRSF protein kinase 2	-39.49	-1.163213552073311
Q06210	2ZJ3-A	Glucosamine--fructose-6-phosphate aminotransferase [isomerizing] 1	-39.4839	-1.1623486266193124
P02689	5N4M-A	Myelin P2 protein	-39.482	-1.162079223609051
P98170	5C83-A	Baculoviral IAP repeat-containing protein 4	-39.4799	-1.161781462387183
Q15059	2YW5-A	Bromodomain-containing protein 3	-39.4687	-1.1601934025372191
Q8WWQ0	5RK4-A	PH-interacting protein	-39.4652	-1.159697133834106
P49327	3HHD-A	Fatty acid synthase	-39.4597	-1.1589172830149268
Q9NWM8	4DIP-A	Peptidyl-prolyl cis-trans isomerase FKBP14	-39.4343	-1.1553157901409028
Q14832	3SM9-A	Metabotropic glutamate receptor 3	-39.4195	-1.1532172824820224
Q6P4G7	4L9L-A	Human MAIT TCR alpha chain	-39.4085	-1.1516575808436649
Q02127	3W7R-A	Dihydroorotate dehydrogenase (quinone), mitochondrial	-39.4076	-1.1515299688914364
Q9UDR5	5O1N-A	Alpha-aminoadipic semialdehyde synthase, mitochondrial	-39.3995	-1.1503814613213736
P49841	4ACC-B	Glycogen synthase kinase-3 beta	-39.3957	-1.1498426553008496
P61626	1RE2-A	PROTEIN (LYSOZYME)	-39.3934	-1.1495165358673751
Q9BYP7	5O2C-A	Serine/threonine-protein kinase WNK3	-39.3733	-1.146666535600923
Q86X55	6S7B-A	Histone-arginine methyltransferase CARM1	-39.3649	-1.14547549071345
Q13635	6OEV-A	Protein patched homolog 1	-39.3622	-1.1450926548567628
P53350	4J52-A	Serine/threonine-protein kinase PLK1	-39.3469	-1.1429232516688657
Q9UHD2	4IM2-A	Serine/threonine-protein kinase TBK1	-39.3401	-1.1419590724742452
P08236	3HN3-E	Beta-glucuronidase	-39.3299	-1.140512803682315
P16083	3OX2-A	NRH dehydrogenase [quinone] 2	-39.3246	-1.1397613110747418
Q9UM07	3B1T-A	Protein-arginine deiminase type-4	-39.321	-1.1392508632658251
P01850	1ZGL-P	T-CELL RECEPTOR, SP3.4 BETA CHAIN	-39.3162	-1.13857026618727
Q04771	6GI6-A	Activin receptor type-1	-39.3141	-1.138272504965402
Q07011	6CU0-I	Tumor necrosis factor receptor superfamily member 9	-39.3021	-1.1365710122690125
P11802	3G33-C	CELL DIVISION PROTEIN KINASE 4	-39.295	-1.1355642957569818
O14965	3UOJ-A	Aurora kinase A	-39.2763	-1.1329128029717743
P14550	2ALR-A	ALDEHYDE REDUCTASE	-39.2472	-1.12878668318303
Q86YV6	2X4F-A	MYOSIN LIGHT CHAIN KINASE FAMILY MEMBER 4	-39.2402	-1.127794145776803
P09960	5NID-A	Leukotriene A-4 hydrolase	-39.2344	-1.1269717576402147
P52564	3FME-A	Dual specificity mitogen-activated protein kinase kinase 6	-39.2315	-1.12656056357192
O43318, Q15750	5GJG-A	TAK1 kinase - TAB1 chimera fusion protein	-39.23	-1.1263478769848714
P0C0L4	5JPN-B	Complement C4-A	-39.2287	-1.12616354860943
O95271	4W6E-A	TANKYRASE-1	-39.2218	-1.125185190309006
O14976	4C57-A	Cyclin-G-associated kinase	-39.2056	-1.1228881751688795
P04746	1U33-A	Pancreatic alpha-amylase	-39.2041	-1.1226754885818306
S6BAN1	5WHJ-H	DX-2507 Fab heavy chain	-39.1891	-1.1205486227113448
O75385	6MNH-A	Serine/threonine-protein kinase ULK1	-39.1871	-1.1202650405952796
P12931	1FMK-A	Proto-oncogene tyrosine-protein kinase Src	-39.1625	-1.1167769805676813
P49588	5V59-A	Alanine--tRNA ligase, cytoplasmic	-39.1393	-1.1134874280213278
O60218	4GQ0-A	Aldo-keto reductase family 1 member B10	-39.1243	-1.111360562150841
P30613	4IMA-B	Pyruvate kinase	-39.1185	-1.1105381740142526
P05091	4FR8-D	Aldehyde dehydrogenase	-39.1152	-1.110070263522746
P53634	2DJF-C	Dipeptidyl-peptidase 1	-39.1099	-1.1093187709151742
P51812	4NW6-A	Ribosomal protein S6 kinase alpha-3	-39.1028	-1.1083120544031435
O43175	6RIH-B	D-3-phosphoglycerate dehydrogenase	-39.0982	-1.107659815536194
P11473	3AUQ-A	Vitamin D3 receptor	-39.097	-1.1074896662665552
P29274	3PWH-A	Human A2a adenosine receptor T4L chimera	-39.0827	-1.1054620541366913
P30520	2V40-A	ADENYLOSUCCINATE SYNTHETASE ISOZYME 2	-39.0687	-1.1034769793242365
P43405	4YJS-A	Tyrosine-protein kinase SYK	-39.0658	-1.103065785255943
Q2M1P5	2XT3-A	KINESIN-LIKE PROTEIN KIF7	-39.0546	-1.1014777254059789
D3YTB3	3PL6-D	MBP peptide / T-cell receptor beta chain chimera	-39.0504	-1.1008822029622432
Q99835	5L7D-A	Smoothened homolog	-39.0474	-1.1004568297881456
Q9BUL8	3L8J-A	Programmed cell death protein 10	-39.0398	-1.0993792177470985
P12429	1AII-A	ANNEXIN III	-39.0354	-1.0987553370917562
Q9BZR6	1OZN-A	Reticulon 4 receptor	-39.0339	-1.0985426505047071
P01709	4UNT-A	IG LAMBDA CHAIN V-II REGION MGC	-39.0234	-1.0970538443953666
Q7KZI7	5EAK-A	Serine/threonine-protein kinase MARK2	-39.0156	-1.0959478741427129
P09211	5L6X-B	Glutathione S-transferase P	-39.015	-1.0958627995078938
P02776	4R9W-B	PLATELET FACTOR 4	-39.0135	-1.095650112920845
Q04828	3C3U-A	Aldo-keto reductase family 1 member C1	-39.0041	-1.09431727697534
P22607	6PNX-B	Fibroblast growth factor receptor 3	-38.9971	-1.093324739569113
Q9GZX7	5JJ4-C	Maltose-binding periplasmic protein,Single-stranded DNA cytosine deaminase	-38.9847	-1.0915665304495097
P24530	5GLI-A	Endothelin B receptor,Endolysin,Endothelin B receptor	-38.9835	-1.091396381179871
P04070	6M3C-A	Vitamin K-dependent protein C heavy chain	-38.9592	-1.0879508584696829
A0A0B4J2E0, A0A5B9	5C09-E	1E6 TCR Beta Chain	-38.9279	-1.0835127983532669
P47989	2CKJ-A	Xanthine dehydrogenase/oxidase	-38.9245	-1.0830307087559563
Q9NPD8	6R75-A	Ubiquitin-conjugating enzyme E2 T	-38.9216	-1.0826195146876618
O00204	1Q22-A	sulfotransferase family, cytosolic, 2B, member 1 isoform b	-38.8915	-1.0783516038408854
Q9GZZ1	6WFN-A	N-alpha-acetyltransferase 50	-38.8817	-1.0769620514721674
P0DJD7	1FLH-A	PEPSIN 3A	-38.875	-1.0760120513833495
O43324	2UZ8-A	Eukaryotic translation elongation factor 1 epsilon-1	-38.8522	-1.07277921526021
P08263	6ATP-A	Glutathione S-transferase A1	-38.8502	-1.0724956331441449
P50120	4EXZ-A	Retinol-binding protein 2	-38.8445	-1.0716874241133592
Q15661	4MPV-B	Tryptase beta 2	-38.82	-1.0682135431915645
O00141	2R5T-A	Serine/threonine-protein kinase Sgk1	-38.7916	-1.0641866771434432
Q95460	5U17-A	Major histocompatibility complex class I-related gene protein	-38.7678	-1.0608120499622704
P05546	1JMJ-A	HEPARIN COFACTOR II	-38.7627	-1.0600889155663051
Q9Y5P4	2E3M-A	Goodpasture antigen binding protein	-38.7621	-1.0600038409314847
Q86U86	5FH8-A	Protein polybromo-1	-38.7553	-1.0590396617368645
P40261	6CHH-D	NNMT protein	-38.753	-1.05871354230339
Q16763	1ZDN-A	Ubiquitin-conjugating enzyme E2 S	-38.7394	-1.0567851839141489
P07738	3NFY-A	Bisphosphoglycerate mutase	-38.7265	-1.05495607926553
P04180	4XX1-A	Phosphatidylcholine-sterol acyltransferase	-38.7094	-1.052531452173175
P23497	5FB1-A	Nuclear autoantigen Sp-100	-38.7061	-1.0520635416816675
P09455	5LJK-A	Retinol-binding protein 1	-38.6967	-1.0507307057361626
Q9NYV4	6CKX-A	Cyclin-dependent kinase 12	-38.694	-1.0503478698794753
Q9Y697	5WGB-A	Cysteine desulfurase, mitochondrial	-38.687	-1.0493553324732474
P08397	5M6R-A	Porphobilinogen deaminase	-38.6737	-1.0474695114014156
P49427	4MDK-A	Ubiquitin-conjugating enzyme E2 R1	-38.6569	-1.0450874216264707
P54578	6IIN-A	Ubiquitin carboxyl-terminal hydrolase 14	-38.6381	-1.0424217497354609
P49354	2H6G-A	Protein farnesyltransferase alpha subunit	-38.6355	-1.0420530929845764
O14920	4KIK-B	Inhibitor of nuclear factor kappa-B kinase subunit beta	-38.6141	-1.0390187643426818
O95822	4F0X-D	Malonyl-CoA decarboxylase, mitochondrial	-38.5946	-1.0362538387110487
P35354	5IKQ-B	Prostaglandin G/H synthase 2	-38.5871	-1.0351904057758052
Q07889	6D5G-B	Son of sevenless homolog 1	-38.577	-1.0337583160896773
Q9UBF8	5FBV-A	Phosphatidylinositol 4-kinase beta,Phosphatidylinositol 4-kinase beta	-38.5696	-1.0327090622602375
Q8TF76	3IQ7-A	Serine/threonine-protein kinase haspin	-38.5647	-1.0320142860758783
P22223	4ZMQ-B	Cadherin-3	-38.5595	-1.0312769725741096
Q9UJ71	4N32-A	C-type lectin domain family 4 member K	-38.5538	-1.030468763543325
P00390	1K4Q-A	PROTEIN (GLUTATHIONE REDUCTASE)	-38.5486	-1.0297314500415558
Q9NS75	6RZ9-A	Cysteinyl leukotriene receptor 2,Soluble cytochrome b562,Cysteinyl leukotriene receptor 2	-38.5425	-1.0288665245875572
P41235	4IQR-B	HEPATOCYTE NUCLEAR FACTOR 4-ALPHA	-38.536	-1.027944882710347
P61073	3OE6-A	C-X-C chemokine receptor type 4, Lysozyme Chimera	-38.522	-1.0259598078978922
Q9Y223	3EO3-B	Bifunctional UDP-N-acetylglucosamine 2-epimerase/N-acetylmannosamine kinase	-38.5163	-1.0251515988671076
Q9UKE5	5AX9-A	TRAF2 and NCK-interacting protein kinase	-38.5049	-1.0235351808055373
Q6GMX8	2QAD-C	anti-HIV-1 antibody 412d light chain	-38.5029	-1.023251598689472
P20248	5IF1-B	CYCLIN A2	-38.499	-1.0226986135631462
Q9NWZ3	5K72-A	Interleukin-1 receptor-associated kinase 4	-38.4476	-1.0154105531802775
O14733	6QHO-A	Dual specificity mitogen-activated protein kinase kinase 7	-38.4443	-1.0149426426887702
A0A5A3, A0A5B9	4UDU-B	PROTEIN TRBV7-9, T-CELL RECEPTOR BETA-2 CHAIN C REGION	-38.438	-1.0140493590231665
O00560	1W9O-A	Syntenin-1	-38.4334	-1.0133971201562164
Q9HC16	4ROV-A	DNA dC->dU-editing enzyme APOBEC-3G	-38.4267	-1.0124471200673988
Q15046	6CHD-A	Lysine--tRNA ligase	-38.426	-1.0123478663267769
P51449, Q15596	5VB7-A	Nuclear receptor ROR-gamma, SRC2 chimera	-38.4138	-1.0106180154187807
G1RH57	5X8U-A	Nuclear receptor ROR-gamma	-38.4071	-1.009668015329963
Q9NT68	6VHH-A	Teneurin-2	-38.3808	-1.0059389105037095
P42858	3IOW-C	Maltose-binding periplasmic protein,Huntingtin fusion protein	-38.3715	-1.0046202536640072
P43681	6CNJ-D	Neuronal acetylcholine receptor subunit alpha-4	-38.3694	-1.0043224924421392
P05451	1QDD-A	LITHOSTATHINE	-38.3533	-1.0020396564078164
Q14997	6KWY-c	Proteasome activator complex subunit 4	-38.3411	-1.0003098054998203
Q13324	3N93-B	Maltose binding protein-CRFR2 alpha	-38.3361	-0.9996008502096588
O60814	6T7A-H	Histone H2B type 1-K	-38.3323	-0.9990620441891348
Q13825	1HZD-D	Methylglutaconyl-CoA hydratase	-38.3145	-0.996538163356158
Q99714	1SO8-A	3-hydroxyacyl-CoA dehydrogenase type II	-38.3098	-0.9958717453834054
P55210	2QLF-A	Caspase-7	-38.2995	-0.9944112974856708
P31025	4QAF-B	Lipocalin-1	-38.2974	-0.9941135362638028
Q6L8Q7	4Z2B-A	2',5'-phosphodiesterase 12	-38.2772	-0.991249356891547
Q07817	2B48-A	Bcl-2-like protein 1,APOPTOSIS REGULATOR BCL-XL	-38.2764	-0.9911359240451212
P07332	6JMF-A	Proto-oncogene tyrosine-protein kinase Fes/Fps	-38.2731	-0.9906680135536138
P20618	5LN3-6	Proteasome subunit beta type-1	-38.2718	-0.9904836851781716
P49863	1MZD-A	pro-granzyme K	-38.2619	-0.98907995370365
P53396	6UUZ-C	ATP-citrate synthase	-38.254	-0.9879598043451936
Q05048	6B3X-A	Cleavage stimulation factor subunit 1	-38.2469	-0.9869530878331628
P54646	5ISO-A	5'-AMP-activated protein kinase catalytic subunit alpha-2	-38.2389	-0.985818759368904
O43314	5DGH-A	Inositol hexakisphosphate and diphosphoinositol-pentakisphosphate kinase 2	-38.2172	-0.9827418934095992
Q460N3	6RY4-A	Poly [ADP-ribose] polymerase 15	-38.2162	-0.9826001023515673
P01011	6HGE-A	ANTICHYMOTRYPSIN	-38.2146	-0.9823732366587148
Q9UNA0	3HY7-A	A disintegrin and metalloproteinase with thrombospondin motifs 5	-38.2138	-0.9822598038122892
Q9Y6F1	3FHB-A	Poly [ADP-ribose] polymerase 3	-38.195	-0.979594131921279
Q8NBL1	5L0R-A	Protein O-glucosyltransferase 1	-38.1866	-0.978403087033806
Q07820	6QZ7-A	Maltose/maltodextrin-binding periplasmic protein,Induced myeloid leukemia cell differentiation protein Mcl-1	-38.178	-0.9771836839347268
P36639	6EQ4-A	7,8-dihydro-8-oxoguanine triphosphatase	-38.1628	-0.9750284598526334
P08514	4Z7N-A	INTEGRIN ALPHA-IIB	-38.1457	-0.9726038327602784
P30305	1CWS-A	M-phase inducer phosphatase 2	-38.1398	-0.9717672655178876
Q96CA5	2I3I-A	Baculoviral IAP repeat-containing protein 7	-38.1244	-0.9695836832241878
P16233	1LPA-B	LIPASE	-38.1158	-0.9683642801251084
O00757	3IFC-A	Fructose-1,6-bisphosphatase isozyme 2	-38.1118	-0.9677971158929788
Q16827	2G59-A	Receptor-type tyrosine-protein phosphatase O	-38.0922	-0.9650180111555422
O75582	1VZO-A	RIBOSOMAL PROTEIN S6 KINASE ALPHA 5	-38.0888	-0.964535921558232
P05413	1HMS-A	MUSCLE FATTY ACID BINDING PROTEIN	-38.088	-0.9644224887118062
Q15678	6IWD-A	Tyrosine-protein phosphatase non-receptor type 14	-38.082	-0.9635717423636114
P14920	4QFC-B	D-amino-acid oxidase	-38.0768	-0.9628344288618425
P21917	5WIV-A	D(4) dopamine receptor, soluble cytochrome b562 chimera	-38.0497	-0.9589918911891632
O60760	5AIS-B	Hematopoietic prostaglandin D synthase	-38.0489	-0.9588784583427374
P52757	1XA6-A	Beta2-chimaerin	-38.0482	-0.9587792046021144
P26196	4CRW-B	Probable ATP-dependent RNA helicase DDX6	-38.0244	-0.9554045774209418
Q96GD4	4AF3-A	AURORA KINASE B	-38.0179	-0.9544829355437304
P24864	5L2W-B	G1/S-SPECIFIC CYCLIN E1	-38.0132	-0.953816517570978
P02774	1J78-A	Vitamin D-binding protein	-37.9939	-0.9510799501509514
Q6P988	4UYU-A	Protein notum homolog	-37.9931	-0.9509665173045256
P54829	5OVR-A	Tyrosine-protein phosphatase non-receptor type 5	-37.9874	-0.950158308273741
Q8WZ42	4JNW-A	Titin	-37.9658	-0.94709562142024
P10827	2H77-A	THRA protein	-37.9544	-0.9454792033586698
P63316	2JT3-A	Troponin C	-37.9481	-0.9445859196930648
P35520	1JBQ-A	CYSTATHIONINE BETA-SYNTHASE	-37.9421	-0.9437351733448712
Q9UBS5	6UOA-A	Gamma-aminobutyric acid type B receptor subunit 1	-37.9416	-0.9436642778158544
Q13526	5B3Z-A	Peptidyl-prolyl cis-trans isomerase NIMA-interacting 1,Maltose-binding periplasmic protein	-37.9118	-0.9394389042864872
P22557	5QQT-A	5-aminolevulinate synthase, erythroid-specific, mitochondrial	-37.9058	-0.9385881579382924
P08311	1KYN-A	cathepsin G	-37.9045	-0.93840382956285
P28062	5L5O-K	Proteasome subunit beta type-8,Proteasome subunit beta type-5	-37.8628	-0.9324911424428968
Q12834	4GGD-A	Cell division cycle protein 20 homolog	-37.8552	-0.9314135304018506
P00491	1RT9-A	PURINE NUCLEOSIDE PHOSPHORYLASE	-37.8543	-0.9312859184496212
P06734	4GKO-H	Low affinity immunoglobulin epsilon Fc receptor	-37.8541	-0.9312575602380148
Q10588	1ISM-A	bone marrow stromal cell antigen 1	-37.8477	-0.9303500974666072
O75449	5ZQM-A	Katanin p60 ATPase-containing subunit A1	-37.8303	-0.927882933056842
P28702	1H9U-A	RETINOID X RECEPTOR, BETA	-37.8273	-0.9274575598827448
P08912	6OL9-A	Muscarinic acetylcholine receptor M5, T4 Lysozyme fusion	-37.8101	-0.925018753684586
P15498	6NEW-A	Proto-oncogene vav	-37.8086	-0.9248060670975374
P55072	6G2V-A	Transitional endoplasmic reticulum ATPase	-37.7486	-0.9162986036155908
Q8NB16	5KNJ-A	Mixed lineage kinase domain-like protein	-37.7481	-0.916227708086574
Q16288	4YMJ-A	NT-3 growth factor receptor	-37.7435	-0.9155754692196244
P11586	1A4I-B	METHYLENETETRAHYDROFOLATE DEHYDROGENASE / CYCLOHYDROLASE	-37.7415	-0.91529188710356
P08253	1QIB-A	72 kDa type IV collagenase	-37.7408	-0.9151926333629372
P29466	3E4C-B	Caspase-1	-37.7389	-0.9149232303526756
O75832	1QYM-A	26S proteasome non-ATPase regulatory subunit 10	-37.7318	-0.9139165138406448
Q0Z7S8	4A60-A	FATTY ACID-BINDING PROTEIN 9 TESTIS LIPID-BINDING PROTEIN, TLBP, TESTIS-TYPE FATTY ACID-BINDING PROTEIN, T-FABP	-37.7119	-0.9110948717857992
Q9UNQ0	6VXF-B	Broad substrate specificity ATP-binding cassette transporter ABCG2	-37.705	-0.9101165134853748
Q86UE8	5O0Y-A	Serine/threonine-protein kinase tousled-like 2	-37.7004	-0.909464274618426
O94804	6GTT-A	Serine/threonine-protein kinase 10	-37.6768	-0.9061180056488598
P07477	4WXV-A	Trypsin-1	-37.6589	-0.9035799457100792
Q5NV67	4Y5X-K	diabody 310 VH domain	-37.6491	-0.9021903933413604
Q8NET8	6MHV-D	Transient receptor potential cation channel subfamily V member 3	-37.6457	-0.90170830374405
Q16651	3FVF-B	Prostasin	-37.6419	-0.9011694977235272
P05230	1DJS-B	Heparin-binding growth factor 1	-37.6302	-0.8995105423445476
O95243	4E9G-A	Methyl-CpG-binding domain protein 4	-37.6287	-0.8992978557574989
P47929	4UW6-A	Galectin-7	-37.6277	-0.8991560646994657
P04406	6ADE-A	Glyceraldehyde-3-phosphate dehydrogenase	-37.6229	-0.8984754676209106
P00915	1CRM-A	CARBONIC ANHYDRASE I	-37.6201	-0.8980784526584196
P29965	3LKJ-C	CD40 ligand	-37.6151	-0.897369497368257
P60568	1PY2-A	Interleukin-2	-37.6119	-0.8969157659825532
Q9NYL2	6JUT-A	Mitogen-activated protein kinase kinase kinase MLT	-37.6033	-0.8956963628834739
Q15562	6S64-A	Transcriptional enhancer factor TEF-4	-37.6008	-0.895341885238393
P50225	2D06-A	Phenol-sulfating phenol sulfotransferase 1	-37.5883	-0.8935694970129869
Q8N4T8	4CQL-F	CARBONYL REDUCTASE FAMILY MEMBER 4	-37.5873	-0.8934277059549548
P35610	6P2J-B	Sterol O-acyltransferase 1	-37.5778	-0.8920806909036471
Q13546	6NW2-A	Receptor-interacting serine/threonine-protein kinase 1	-37.5744	-0.8915986013063358
P42575	1PYO-C	Caspase-2	-37.5734	-0.8914568102483037
O96017	4A9S-A	SERINE/THREONINE-PROTEIN KINASE CHK2	-37.5582	-0.8893015861662104
Q01813	4WL0-D	ATP-dependent 6-phosphofructokinase, platelet type	-37.5536	-0.8886493472992616
P00751	1RTK-A	Complement factor B	-37.5439	-0.8872739740363463
Q8IVW4	3ZDU-A	CYCLIN-DEPENDENT KINASE-LIKE 3	-37.536	-0.8861538246778901
Q13231	5NRF-A	Chitotriosidase-1	-37.531	-0.8854448693877274
Q15375	2REI-A	Ephrin type-A receptor 7	-37.5274	-0.8849344215788107
Q8N8N7	2W4Q-A	PROSTAGLANDIN REDUCTASE 2	-37.527	-0.8848777051555979
P08173	6KP6-A	Muscarinic acetylcholine receptor M4,GlgA glycogen synthase,Muscarinic acetylcholine receptor M4	-37.523	-0.8843105409234684
P09012	3UD4-P	U1 small nuclear ribonucleoprotein A	-37.521	-0.8840269588074031
P41595	6DRX-A	5HT2B receptor, BRIL chimera	-37.5202	-0.8839135259609774
P01112	4URV-R	Transforming protein p21/H-Ras-1	-37.5189	-0.8837291975855351
P07911	4WRN-A	Maltose-binding periplasmic protein,Uromodulin	-37.5133	-0.8829351676605532
P62942	1FKT-A	Peptidyl-prolyl cis-trans isomerase FKBP1A	-37.5097	-0.8824247198516366
P60880	3ZUR-A	BOTULINUM NEUROTOXIN TYPE A, SYNAPTOSOMAL-ASSOCIATED PROTEIN	-37.5093	-0.8823680034284237
A0A5B9	4P4K-D	TCR Beta Chain-TRBV7-8	-37.4629	-0.8757888983357169
P37173	5QIN-A	TGF-beta receptor type-2	-37.4489	-0.8738038235232631
P30876	5IYC-B	DNA-directed RNA polymerase II subunit RPB2	-37.4261	-0.8705709874001226
O15264	5EKO-A	Mitogen-activated protein kinase 13	-37.4165	-0.8692097932430112
P07954	5UPP-B	Fumarate hydratase	-37.4126	-0.8686568081166843
P42345	3FAP-B	Serine/threonine-protein kinase mTOR	-37.4105	-0.8683590468948164
P20142	1HTR-B	GASTRICSIN	-37.4064	-0.8677777035568832
P23471	3JXF-A	Receptor-type tyrosine-protein phosphatase zeta	-37.406	-0.8677209871336703
P62873	5UZ7-B	Guanine nucleotide-binding protein G(I)/G(S)/G(T) subunit beta-1	-37.4037	-0.8673948677001959
Q9HC52	5EQ0-A	Chromobox protein homolog 8	-37.3971	-0.8664590467171819
Q53GL7	6FXI-A	Poly [ADP-ribose] polymerase 10	-37.3958	-0.8662747183417396
P02461	6FZV-C	COLLAGEN ALPHA-1(III) CHAIN	-37.3914	-0.8656508376863963
P36222	1NWR-A	Chitinase-3 like protein 1	-37.3873	-0.865069494348464
P51648	4QGK-A	Fatty aldehyde dehydrogenase	-37.3845	-0.864672479385973
P07306	5JQ1-A	Asialoglycoprotein receptor 1	-37.3748	-0.8632971061230579
P04181	6HX7-A	ORNITHINE AMINOTRANSFERASE	-37.374	-0.8631836732766321
P03891	5XTC-i	NADH-ubiquinone oxidoreductase chain 2	-37.3675	-0.8622620313994208
P46063	2WWY-B	ATP-DEPENDENT DNA HELICASE Q1	-37.3654	-0.8619642701775528
O00329	6PYU-A	Phosphatidylinositol 4,5-bisphosphate 3-kinase catalytic subunit delta isoform	-37.3603	-0.8612411357815876
P48426	6OSP-A	PHOSPHATIDYLINOSITOL-5-PHOSPHATE 4-KINASE TYPE-2 ALPHA	-37.3466	-0.8592985982865429
O14727	5JUY-D	Apoptotic protease-activating factor 1	-37.3466	-0.8592985982865429
Q9NQR1	5V2N-A	N-lysine methyltransferase KMT5A	-37.3446	-0.8590150161704776
P08235	6GEV-A	MINERALOCORTICOID RECEPTOR	-37.3432	-0.8588165086892326
Q13557	5VLO-A	Calcium/calmodulin-dependent protein kinase type II subunit delta	-37.3389	-0.858206807139693
P21860	6OP9-A	Receptor tyrosine-protein kinase erbB-3	-37.3311	-0.8571008368870393
Q9NPI1	6PPA-A	Bromodomain-containing protein 7	-37.3115	-0.8543217321496036
P51813	3SXS-A	Cytoplasmic tyrosine-protein kinase BMX	-37.3085	-0.8538963589755062
P41145	6B73-A	Kappa opioid receptor	-37.3037	-0.85321576189695
Q15759	3GP0-A	Mitogen-activated protein kinase 11	-37.3033	-0.8531590454737372
P78417	4IS0-A	Glutathione S-transferase omega-1	-37.2885	-0.8510605378148567
Q13188	6AO5-A	Serine/threonine-protein kinase 3	-37.2731	-0.8488769555211569
P01857	2IWG-A	Ig gamma-1 chain C region	-37.2673	-0.8480545673845685
P61224	3CF6-R	Ras-related protein Rap-1b	-37.2592	-0.8469060598145058
P04049	4G3X-B	C-RAF1	-37.2587	-0.8468351642854892
Q8N2U3	6HAR-A	PRSS3 protein	-37.2505	-0.8456724776096238
Q9BQ50	1Y97-A	Three prime repair exonuclease 2	-37.2242	-0.8419433727833703
Q86V25	6J4S-A	Tubulinyl-Tyr carboxypeptidase 2	-37.2009	-0.8386396411312131
P01848	4ONH-A	NKT15 alpha-chain	-37.1919	-0.837363521608921
Q96LA8	6P7I-A	Protein arginine N-methyltransferase 6	-37.1786	-0.8354777005370903
P19525	6D3L-A	Interferon-induced, double-stranded RNA-activated protein kinase	-37.1781	-0.8354068050080736
P10619	4AZ0-A	HUMAN PROTECTIVE PROTEIN	-37.1745	-0.834896357199157
Q86Y39	5XTC-V	NADH dehydrogenase [ubiquinone] 1 alpha subcomplex subunit 11	-37.1647	-0.8335068048304392
P07148	6MP4-F	Fatty acid-binding protein, liver	-37.1506	-0.8315075509121806
O00763	3FF6-A	Acetyl-CoA carboxylase 2	-37.1498	-0.8313941180657549
P17516	2FVL-A	Aldo-keto reductase family 1, member C4	-37.1429	-0.8304157597653307
Q14680	4UMT-A	MATERNAL EMBRYONIC LEUCINE ZIPPER KINASE	-37.1318	-0.8288418790211706
P29034	2RGI-A	Protein S100-A2	-37.1275	-0.8282321774716309
P41240	3D7T-A	PROTEIN (C-TERMINAL SRC KINASE)	-37.1165	-0.8266724758332745
O75874	6O2Y-B	Isocitrate dehydrogenase [NADP] cytoplasmic	-37.0989	-0.824176953211903
O15350	4A63-A	Tumor protein p73	-37.0773	-0.821114266358402
O75581	5AIR-A	Low-density lipoprotein receptor-related protein 6,Glycogen synthase kinase-3 beta	-37.0673	-0.8196963557780778
Q16602	3AQF-B	Calcitonin gene-related peptide type 1 receptor	-37.0518	-0.8174985943785743
P54922	6G2A-A	[Protein ADP-ribosylarginine] hydrolase	-37.0399	-0.8158112807879885
A8K008	6AL5-H	B43 HEAVY CHAIN	-37.0368	-0.8153717285080874
P11926	4ZGY-A	Ornithine decarboxylase	-37.0148	-0.8122523252313735
P00441	1BA9-A	Superoxide dismutase [Cu-Zn]	-37.0096	-0.8115150117296044
O14684	5K0I-A	Prostaglandin E synthase	-36.9988	-0.8099836683028544
Q9Y230	6H7X-A	RuvB-like 2	-36.9975	-0.8097993399274122
Q8NB78	6R25-K	Lysine-specific histone demethylase 1B	-36.9861	-0.808182921865842
Q99558	4IDT-B	Mitogen-activated protein kinase kinase kinase 14	-36.9679	-0.8056023246096512
Q12852	5CEO-A	Mitogen-activated protein kinase kinase kinase 12	-36.9665	-0.8054038171284061
Q8NEZ4	6KIW-K	Histone-lysine N-methyltransferase 2C	-36.9604	-0.8045388916744077
P68363	6S8L-A	Tubulin alpha-1B chain	-36.9566	-0.8040000856538846
O95696	3RCW-A	Bromodomain-containing protein 1	-36.9561	-0.8039291901248681
P12268	6I0O-B	Inosine-5'-monophosphate dehydrogenase 2	-36.9528	-0.8034612796333616
O00482	6VIF-A	FTZ-F1 related protein	-36.9367	-0.8011784435990388
P29350	4GRY-A	Tyrosine-protein phosphatase, non-receptor type 6	-36.9363	-0.8011217271758259
P21397	2BXR-A	AMINE OXIDASE [FLAVIN-CONTAINING] A	-36.9307	-0.800327697250844
P49760	5UNP-A	Dual specificity protein kinase CLK2	-36.9194	-0.7987254582950775
P34897	6QVL-B	Serine hydroxymethyltransferase, mitochondrial	-36.9078	-0.7970806820219007
Q96SW2	6H0G-B	Protein cereblon	-36.9077	-0.797066502916097
Q8WVM7	5QSQ-A	Cohesin subunit SA-1	-36.9028	-0.7963717267317381
V9HW68	6U1N-H	Fab30 heavy chain	-36.8914	-0.7947553086701677
Q9BPX1	6GTU-A	17-beta-hydroxysteroid dehydrogenase 14	-36.8898	-0.7945284429773164
Q15303	3BBT-B	Receptor tyrosine-protein kinase erbB-4	-36.8515	-0.7890978454546733
P14555	1AYP-A	PHOSPHOLIPASE A2	-36.8434	-0.7879493378846106
Q8N5S9	6CCF-A	Calcium/calmodulin-dependent protein kinase kinase 1	-36.8384	-0.787240382594448
P05067	3NYL-A	Amyloid beta (A4) protein (Peptidase nexin-II, Alzheimer disease), isoform CRA_b	-36.831	-0.7861911287650082
Q9Y698	6DM1-C	Glutamate receptor 2,Voltage-dependent calcium channel gamma-2 subunit	-36.8067	-0.782745606054819
P00750	1A5H-A	Tissue-type plasminogen activator	-36.8066	-0.7827314269490163
Q7Z434	2VGQ-A	Sugar ABC transporter substrate-binding protein,Mitochondrial antiviral-signaling protein	-36.7804	-0.7790165012285655
P30838	4H80-B	Aldehyde dehydrogenase, dimeric NADP-preferring	-36.7781	-0.7786903817950911
Q8NHX9	6NQ0-B	Two pore calcium channel protein 2	-36.7736	-0.778052322033945
A0A0M3KKW6	4R7D-A	Fab Hu 15C1 Heavy chain	-36.7662	-0.7770030682045043
O43173	5BO6-B	Sia-alpha-2,3-Gal-beta-1,4-GlcNAc-R:alpha 2,8-sialyltransferase	-36.7636	-0.7766344114536197
P26358	4YOC-A	DNA (cytosine-5)-methyltransferase 1	-36.7562	-0.77558515762418
P49759	6R8J-A	Dual specificity protein kinase CLK1	-36.7555	-0.775485903883557
P47895	5FHZ-C	Aldehyde dehydrogenase family 1 member A3	-36.7423	-0.7736142619175289
P02743	2A3W-A	Serum amyloid P-component	-36.7273	-0.771487396047042
P28335	6BQG-A	5-hydroxytryptamine receptor 2C,Soluble cytochrome b562	-36.723	-0.7708776944975023
Q9UMX1	4BLD-A	MALTOSE-BINDING PERIPLASMIC PROTEIN, SUPPRESSOR OF FUSED HOMOLOG	-36.7102	-0.7690627689546871
Q13501	6KHZ-A	Sequestosome-1, Arg-Glu peptide chimera	-36.6997	-0.7675739628453462
Q13126	3OZE-C	S-methyl-5'-thioadenosine phosphorylase	-36.6973	-0.7672336643060681
P43250	3NYO-A	G protein-coupled receptor kinase 6	-36.6911	-0.7663545597462669
P54762	5MJB-A	Ephrin type-B receptor 1	-36.6835	-0.7652769477052207
Q96PY6	4B9D-A	SERINE/THREONINE-PROTEIN KINASE NEK1	-36.6808	-0.7648941118485324
P30041		Peroxiredoxin-6	-36.6546	-0.7611791861280827
P00352	5L2O-A	Retinal dehydrogenase 1	-36.6469	-0.7600873949812328
O75417	5A9J-A	DNA POLYMERASE THETA	-36.6464	-0.7600164994522162
O43613	6TQ7-A	Orexin receptor type 1	-36.6427	-0.7594918725374958
Q15382	7BTC-A	GTP-binding protein Rheb	-36.6395	-0.759038141151792
P78356	6K4H-A	Phosphatidylinositol 5-phosphate 4-kinase type-2 beta	-36.6377	-0.7587829172473342
P05981	5CE1-A	Serine protease hepsin	-36.6328	-0.7580881410629753
Q96RR4	5UYJ-A	Calcium/calmodulin-dependent protein kinase kinase 2	-36.6204	-0.7563299319433718
P12643	1ES7-C	bone morphogenetic protein 2	-36.6131	-0.7552948572197359
P00918	1FSN-A	CARBONIC ANHYDRASE II	-36.6129	-0.7552664990081294
P14174	2OOW-B	Macrophage migration inhibitory factor	-36.6106	-0.754940379574654
Q9Y5X1	2RAJ-A	Sorting nexin-9	-36.608	-0.7545717228237695
P52789	5HG1-A	Hexokinase-2	-36.6041	-0.7540187376974437
P10721	6ITV-A	Mast/stem cell growth factor receptor Kit,Mast/stem cell growth factor receptor Kit	-36.6013	-0.7536217227349528
P11021	5E86-A	Endoplasmic reticulum chaperone BiP	-36.5899	-0.7520053046733824
P20718	3TK9-A	Granzyme H	-36.587	-0.7515941106050887
P51787	6V01-A	Potassium voltage-gated channel subfamily KQT member 1	-36.5865	-0.7515232150760722
P23141	5A7G-A	Liver carboxylesterase 1	-36.5805	-0.7506724687278774
Q12879	5I2N-A	Glutamate receptor ionotropic, NMDA 2A	-36.5762	-0.7500627671783378
Q9UBC3	3FLG-A	DNA (cytosine-5)-methyltransferase 3B	-36.5647	-0.7484321700109648
O14939	6OHO-A	Phospholipase D2	-36.5642	-0.7483612744819482
Q9NP87	4LZD-A	DNA-directed DNA/RNA polymerase mu	-36.5554	-0.7471135131712625
P43005	6S3Q-B	Excitatory amino acid transporter 3	-36.5526	-0.7467164982087715
Q92830	6J3P-A	Histone acetyltransferase KAT2A	-36.5498	-0.7463194832462806
P15153	2W2X-A	RAS-RELATED C3 BOTULINUM TOXIN SUBSTRATE 2	-36.5465	-0.7458515727547741
Q9Y4W6		AFG3-like protein 2	-36.5452	-0.7456672443793317
P49902	5OPP-A	CYTOSOLIC PURINE 5'-NUCLEOTIDASE	-36.536	-0.7443627666454332
Q6P5S8	6UGS-L	ANTIBODY 17B, LIGHT CHAIN	-36.5345	-0.7441500800583845
Q6V1X1	6EOP-A	Dipeptidyl peptidase 8	-36.5291	-0.743384408345009
Q99683	6OYW-A	Mitogen-activated protein kinase kinase kinase 5	-36.5119	-0.7409456021468503
P08238	6N8W-A	Heat shock protein HSP 90-beta	-36.4966	-0.7387761989589543
P10275	1T65-A	Androgen receptor	-36.4677	-0.7346784373818163
Q9UNP9	3UCH-A	Peptidyl-prolyl cis-trans isomerase E	-36.4654	-0.7343523179483419
P17813	5HZV-A	Maltose-binding periplasmic protein,Endoglin	-36.4637	-0.7341112731496868
P18206	6FUY-A	Vinculin	-36.4562	-0.7330478402144434
P50213	6L59-A	Isocitrate dehydrogenase [NAD] subunit alpha, mitochondrial	-36.423	-0.7283403770877657
P03367	3UFN-A	HIV-1 protease	-36.4091	-0.7263694813811146
Q04724	5MWJ-A	TRANSDUCIN-LIKE ENHANCER PROTEIN 1	-36.4089	-0.7263411231695082
P39086	2ZNU-A	Glutamate receptor, ionotropic kainate 1	-36.403	-0.725504555927116
Q9UIF8	5PEG-A	Bromodomain adjacent to zinc finger domain protein 2B	-36.395	-0.7243702274628571
P80192	4UY9-B	MITOGEN-ACTIVATED PROTEIN KINASE KINASE KINASE 9	-36.3848	-0.7229239586709253
Q9NUT2	5OCH-A	ATP-binding cassette sub-family B member 8, mitochondrial	-36.3847	-0.7229097795651226
P16581	4CSY-A	HUMAN E-SELECTIN	-36.3594	-0.7193224657969013
P35398	1N83-A	Nuclear receptor ROR-alpha	-36.3554	-0.7187553015647717
Q16584	6AQB-B	Chimera protein of MLK3-SH3 and MIP (E.C.2.7.11.25)	-36.3412	-0.7167418685407105
Q5T1C6	4AE8-A	Thioesterase superfamily member 4	-36.3384	-0.7163448535782195
P01871	2AGJ-H	HEAVY CHAIN OF IG	-36.3382	-0.7163164953666131
P06899	6JOU-D	Histone H2B type 1-J	-36.3365	-0.716075450567958
Q2YDB4	2P5W-E	Hypothetical protein	-36.3344	-0.71577768934609
P12081	6O76-B	Histidine--tRNA ligase, cytoplasmic	-36.3319	-0.7154232117010082
P55201	5DYC-A	Peregrin	-36.3238	-0.7142747041309454
P08246	1B0F-A	HUMAN LEUKOCYTE ELASTASE	-36.3139	-0.7128709726564239
P61086	6JB7-A	Ubiquitin-conjugating enzyme E2 K	-36.3087	-0.7121336591546558
Q8TCD0	3MNZ-A	8ANC195 Fab light chain	-36.2917	-0.7097232111681037
Q09328	5ZIB-A	Alpha-1,6-mannosylglycoprotein 6-beta-N-acetylglucosaminyltransferase A	-36.2899	-0.7094679872636458
O75970	2OPG-A	Multiple PDZ domain protein	-36.2884	-0.709255300676597
P32297	6PV7-A	Soluble acetylcholine receptor,Neuronal acetylcholine receptor subunit alpha-3 chimera	-36.274	-0.7072135094409294
O15540	5URA-A	FATTY ACID-BINDING PROTEIN, BRAIN	-36.2637	-0.705753061543195
O15164	5H1T-A	Transcription intermediary factor 1-alpha	-36.2605	-0.7052993301574911
Q93091	4X09-A	Ribonuclease K6	-36.256	-0.7046612703963451
P63000	5QQH-A	Ras-related C3 botulinum toxin substrate 1	-36.2458	-0.7032150016044144
P19367	4F9O-A	PROTEIN (HEXOKINASE)	-36.2387	-0.7022082850923838
P07333, P11362	3KRL-A	Macrophage colony-stimulating factor 1 receptor, Basic fibroblast growth factor receptor 1	-36.2329	-0.7013858969557955
P31939	1PL0-A	Bifunctional purine biosynthesis protein PURH	-36.2198	-0.6995284340955701
P00736	2QY0-D	C1R COMPLEMENT SERINE PROTEASE	-36.2163	-0.699032165392456
P07333	4HW7-A	Macrophage colony-stimulating factor 1 receptor	-36.2159	-0.6989754489692432
P05156	5O32-J	Complement factor I	-36.2038	-0.697259777167051
P27338	3ZYX-B	Amine oxidase [flavin-containing] B	-36.2012	-0.6968911204161664
A0A0B4J279, P01848	5BS0-D	T-CELL RECEPTOR ALPHA CHAIN C REGION	-36.189	-0.6951612695081705
Q9NPB1	2JAU-A	5'(3')-deoxyribonucleotidase, mitochondrial	-36.1692	-0.6923538065591274
P05107	5E6S-B	Integrin beta-2	-36.169	-0.6923254483475209
P17987	6NRD-A	T-complex protein 1 subunit alpha	-36.1667	-0.6919993289140465
P54252	4YS9-B	Maltose-binding periplasmic protein, Ataxin-3 chimera	-36.1535	-0.6901276869480184
Q16740	1TG6-G	Putative ATP-dependent Clp protease proteolytic subunit	-36.149	-0.6894896271868723
Q9HCE5	6TTW-B	METTL14	-36.1489	-0.6894754480810686
P10276	4DQM-A	Retinoic acid receptor alpha	-36.1368	-0.6877597762788763
Q13164	6HKM-A	MITOGEN-ACTIVATED PROTEIN KINASE 7	-36.1343	-0.6874052986337955
P06396	6H1F-B	Gelsolin	-36.1176	-0.6850373879646535
Q13131	4REW-A	5'-AMP-activated protein kinase catalytic subunit alpha-1	-36.1084	-0.6837329102307549
P04062	2V3D-A	Glucosylceramidase	-36.1077	-0.6836336564901319
P15291	6FWU-A	Beta-1,4-galactosyltransferase 1	-36.1043	-0.6831515668928216
Q8IX04	2I6T-A	UBIQUITIN-CONJUGATING ENZYME E2-LIKE ISOFORM A	-36.0975	-0.6821873876982002
Q9H2X6	6P5S-A	Homeodomain-interacting protein kinase 2	-36.0935	-0.6816202234660707
Q04756	1YC0-A	Hepatocyte growth factor activator	-36.0871	-0.680712760694663
P07741	1ORE-A	Adenine phosphoribosyltransferase	-36.0865	-0.6806276860598438
Q05066, Q8N884	6EDB-A	Sex-determining region Y protein,Cyclic GMP-AMP synthase	-36.0858	-0.6805284323192208
P10997	3G7W-A	Maltose-binding periplasmic protein, Islet amyloid polypeptide fusion protein	-36.083	-0.6801314173567298
Q10589	3MQ9-C	Bone marrow stromal antigen 2 fused to Maltose-binding periplasmic protein	-36.0775	-0.6793515665375516
P30153	2PKG-A	Serine/threonine-protein phosphatase 2A 65 kDa regulatory subunit A alpha isoform	-36.0763	-0.679181417267913
Q14831	3MQ4-A	Metabotropic glutamate receptor 7	-36.071	-0.6784299246603402
Q01974	3ZZW-B	TYROSINE-PROTEIN KINASE TRANSMEMBRANE RECEPTOR ROR2	-36.0662	-0.6777493275817851
P42336	5SXJ-A	Phosphatidylinositol 4,5-bisphosphate 3-kinase catalytic subunit alpha isoform	-36.0606	-0.6769552976568032
P08754	2IHB-A	GUANINE NUCLEOTIDE-BINDING PROTEIN G(K) SUBUNIT ALPHA	-36.0433	-0.6745023123528417
A6NHC0, P17655	2NQA-A	Calpain-8	-36.0426	-0.6744030586122188
Q92793	6AY3-A	CREB-binding protein	-36.041	-0.6741761929193664
Q6P179	5CU5-A	Endoplasmic reticulum aminopeptidase 2	-36.0375	-0.6736799242162534
Q7Z4H3	4L7E-B	HD domain-containing protein 2	-36.0309	-0.6727441032332394
O43639	4E6R-B	Cytoplasmic protein NCK2	-36.0271	-0.6722052972127153
Q9NSY1	5IKW-A	BMP-2-inducible protein kinase	-36.0264	-0.6721060434720934
P04818	6OJU-B	Thymidylate synthase	-36.0173	-0.6708157448439974
P14867	6I53-D	Gamma-aminobutyric acid receptor subunit alpha-1,Gamma-aminobutyric acid receptor subunit alpha-1	-35.9994	-0.6682776849052169
Q7Z3Y4	5VL7-L	Fab33 light chain	-35.9759	-0.6649455950414543
Q9BYE2	6KD5-B	Transmembrane protease serine 13	-35.9724	-0.6644493263383403
P42226	4Y5U-B	Signal transducer and activator of transcription 6	-35.9678	-0.6637970874713905
Q9UIK4	6PAW-A	Death-associated protein kinase 2	-35.9669	-0.6636694755191621
P04278	1D2S-A	Sex hormone-binding globulin	-35.9647	-0.6633575351914904
Q16853	4BTW-A	MEMBRANE COPPER AMINE OXIDASE	-35.9625	-0.6630455948638188
Q9BRQ3	5R5D-A	Uridine diphosphate glucose pyrophosphatase NUDT22	-35.9534	-0.6617552962357239
P0DMV8	4WV5-A	Heat shock 70kDa protein 1A variant	-35.9445	-0.6604933558192344
P00480	1FVO-A	ORNITHINE TRANSCARBAMYLASE	-35.9388	-0.6596851467884498
O75475	6S01-K	PC4 and SFRS1-interacting protein	-35.9384	-0.659628430365237
P30043	5OOG-A	BILIVERDIN IX BETA REDUCTASE	-35.937	-0.659429922883991
Q13093	5YEA-A	Platelet-activating factor acetylhydrolase	-35.9357	-0.6592455945085487
P41143	6PT3-A	Delta opioid receptor	-35.9301	-0.6584515645835678
Q9Y663	1T8U-B	heparan sulfate D-glucosaminyl 3-O-sulfotransferase 3A1	-35.9256	-0.6578135048224217
Q03111	6T1L-A	Protein ENL	-35.9162	-0.6564806688769167
P30566	4FFX-B	ADENYLOSUCCINATE LYASE	-35.9079	-0.6553038030952465
Q9NQ88	3DCY-A	REGULATOR PROTEIN	-35.8967	-0.6537157432452837
P51684	6WWZ-R	C-C chemokine receptor type 6,C-C chemokine receptor type 6	-35.8915	-0.6529784297435146
P19174	4FBN-A	1-phosphatidylinositol 4,5-bisphosphate phosphodiesterase gamma-1	-35.8884	-0.6525388774636135
P03886	5XTC-s	NADH-ubiquinone oxidoreductase chain 1	-35.8861	-0.6522127580301391
P06280	3S5Y-A	Alpha-galactosidase A	-35.8846	-0.6520000714430905
P14416	6VMS-R	Endolysin,D(2) dopamine receptor,D(2) dopamine receptor	-35.8814	-0.6515463400573867
P43403	1U59-A	Tyrosine-protein kinase ZAP-70	-35.8791	-0.6512202206239123
P28222	6G79-S	5-hydroxytryptamine receptor 1B,OB-1 fused 5-HT1b receptor,5-hydroxytryptamine receptor 1B	-35.8722	-0.650241862323488
Q13356	1ZKC-A	Peptidyl-prolyl cis-trans isomerase like 2	-35.8664	-0.6494194741868997
P06702	5W1F-B	Protein S100-A9	-35.8657	-0.6493202204462767
Q9GZL7	6N31-A	Ribosome biogenesis protein WDR12	-35.8646	-0.6491642502824418
Q05086	4GIZ-A	Maltose-binding periplasmic protein, UBIQUITIN LIGASE EA6P: chimeric protein	-35.8553	-0.6478455934427396
P34972	6KPC-A	G protein coupled receptor,T4 lysozyme,G protein coupled receptor	-35.8533	-0.6475620113266743
Q12931	7C04-A	Heat shock protein 75 kDa, mitochondrial	-35.8429	-0.6460873843231372
P55055, Q15596	5I4V-A	Oxysterols receptor LXR-beta,Nuclear receptor coactivator 2	-35.8073	-0.6410396226571814
P48449	1W6K-A	LANOSTEROL SYNTHASE	-35.8025	-0.6403590255786261
Q16644	3SHE-A	MAP kinase-activated protein kinase 3	-35.7953	-0.6393381299607919
O96007	5MPO-C	Molybdopterin synthase catalytic subunit	-35.7776	-0.6368284282336176
P06239	2OG8-A	Proto-oncogene tyrosine-protein kinase LCK	-35.7701	-0.6357649952983742
P12883	4DB1-A	Myosin-7,Green fluorescent protein	-35.7633	-0.6348008161037537
P03897	5XTC-j	NADH-ubiquinone oxidoreductase chain 3	-35.7555	-0.6336948458511001
P18564	5FFG-B	INTEGRIN BETA-6	-35.7549	-0.6336097712162808
Q9H1P3	5ZM8-A	Oxysterol-binding protein-related protein 2	-35.751	-0.633056786089954
P35219	2W2J-A	CARBONIC ANHYDRASE-RELATED PROTEIN	-35.7481	-0.6326455920216604
Q9NYG5	5JG6-A	Anaphase-promoting complex subunit 11	-35.7426	-0.6318657412024822
O15527	1KO9-A	8-oxoguanine DNA glycosylase	-35.7307	-0.6301784276118954
P41218	5H7Q-A	MNDA PYD domain with MBP tag	-35.7278	-0.6297672335436016
P31946	2C23-A	14-3-3 protein beta/alpha	-35.7155	-0.6280232035298019
Q9UIF9	6FGV-A	Bromodomain adjacent to zinc finger domain protein 2A	-35.7114	-0.6274418601918688
Q8TAX9	5TJ2-A	Sugar ABC transporter substrate-binding protein,Gasdermin-B	-35.7113	-0.6274276810860661
Q8IWV8	5UM3-A	E3 ubiquitin-protein ligase UBR2	-35.7081	-0.6269739497003622
O60911	1FH0-A	CATHEPSIN V	-35.6952	-0.6251448450517433
P06732	1I0E-A	CREATINE KINASE,M CHAIN	-35.6899	-0.6243933524441715
P62826	6TVO-B	GTP-binding nuclear protein Ran	-35.6746	-0.6222239492562743
Q9H1D0	6E2F-B	Transient receptor potential cation channel subfamily V member 6	-35.6707	-0.6216709641299476
P23470	2PBN-A	Receptor-type tyrosine-protein phosphatase gamma	-35.6644	-0.6207776804643437
P11388	4R1F-A	DNA topoisomerase II, alpha isozyme	-35.6573	-0.619770963952313
O75306	5XTD-Q	NADH dehydrogenase [ubiquinone] iron-sulfur protein 2, mitochondrial	-35.6535	-0.61923215793179
O15550	3AVS-A	Lysine-specific demethylase 6A	-35.6501	-0.6187500683344798
O76074	3B2R-A	cGMP-specific 3',5'-cyclic phosphodiesterase	-35.6415	-0.6175306652354005
P13631	5M24-A	RETINOIC ACID RECEPTOR GAMMA-2	-35.6197	-0.614439620170293
P28074	5L63-K	Proteasome subunit beta type-5	-35.615	-0.6137732021975405
O75151	3PTR-B	PHD finger protein 2	-35.6058	-0.6124687244636419
Q9H4A3	4PWN-A	Serine/threonine-protein kinase WNK1	-35.6056	-0.6124403662520355
Q9Y6N5	6MP5-A	Sulfide:quinone oxidoreductase, mitochondrial	-35.5872	-0.6098314107842383
Q9H0J9	2PQF-A	Poly [ADP-ribose] polymerase 12	-35.5774	-0.6084418584155195
P01854	5LGJ-A	Ig epsilon chain C region	-35.555	-0.6052657387155927
O00255	6E1A-A	Menin	-35.5495	-0.6044858878964146
P15531	5UI4-B	Nucleoside diphosphate kinase A	-35.544	-0.6037060370772354
Q92871	6CFS-A	Phosphomannomutase 1	-35.5373	-0.6027560369884186
P02788	1H45-A	Lactotransferrin	-35.526	-0.601153798032652
Q15120	2PNR-A	[Pyruvate dehydrogenase [lipoamide]] kinase isozyme 3	-35.5247	-0.6009694696572098
P06870	1SPJ-A	Kallikrein 1	-35.5227	-0.6006858875411445
O94768	6Y6H-A	Serine/threonine-protein kinase 17B	-35.5207	-0.6004023054250792
P29323	3ZFM-A	EPHRIN TYPE-B RECEPTOR 2	-35.5164	-0.5997926038755396
Q14451	5TYI-A	Growth factor receptor-bound protein 7	-35.502	-0.597750812639873
P19652	3APX-A	Alpha-1-acid glycoprotein 2	-35.5009	-0.5975948424760371
Q9UBN7	5WBN-A	Maltose-binding periplasmic protein, Histone deacetylase 6 chimera	-35.5	-0.5974672305238077
Q15118	2Q8F-A	[Pyruvate dehydrogenase [lipoamide]] kinase isozyme 1	-35.4997	-0.5974246932063976
P25103	6HLP-A	Substance-P receptor,Substance-P receptor	-35.494	-0.5966164841756129
Q5JP69	2ODP-A	Complement C2	-35.4932	-0.5965030513291872
P49773	1KPA-B	Histidine triad nucleotide-binding protein 1	-35.4893	-0.5959500662028604
P28472, P31644	5O8F-B	Human GABAA receptor chimera beta3-alpha5,Gamma-aminobutyric acid receptor subunit beta-3,Gamma-aminobutyric acid receptor subunit alpha-5	-35.4839	-0.5951843944894849
Q9UQ16		Dynamin-3	-35.4834	-0.5951134989604694
O14561	5XTB-G	Acyl carrier protein, mitochondrial	-35.4833	-0.5950993198546656
Q6IQ55	6VRF-A	Tau-tubulin kinase 2	-35.4738	-0.593752304803357
P11310		Acyl-CoA dehydrogenase, medium-chain specific, mitochondrial	-35.4723	-0.5935396182163082
P08913, P18089	6K42-R	Alpha-2A adrenergic receptor,Endolysin,Alpha-2B adrenergic receptor,Alpha-2B adrenergic receptor	-35.4637	-0.5923202151172299
P56524	2VQW-G	HISTONE DEACETYLASE 4	-35.462	-0.5920791703185748
Q8N6N7	3EPY-B	Acyl-CoA-binding domain-containing protein 7	-35.4579	-0.5914978269806416
A0A0B4J271, P01848	5C07-D	1E6 TCR Alpha Chain	-35.4567	-0.591327677711002
P04156	1QM1-A	Major prion protein	-35.4557	-0.5911858866529699
P48729	6GZD-A	Casein kinase I isoform alpha	-35.4542	-0.5909732000659211
Q9H2G2	2JFM-A	STE20-LIKE SERINE/THREONINE-PROTEIN KINASE	-35.4523	-0.5907037970556597
P02452	5K31-D	Collagen alpha-1(I) chain	-35.4507	-0.5904769313628072
P09871	4J1Y-A	Complement C1s subcomponent	-35.4496	-0.5903209611989714
O95931	6V2R-A	Chromobox protein homolog 7	-35.4418	-0.5892149909463188
P17706	1L8K-A	T-cell protein-tyrosine phosphatase	-35.4404	-0.5890164834650727
P26010	3V4P-B	Integrin beta-7	-35.437	-0.5885343938677625
Q9UJV9	2P6N-A	ATP-dependent RNA helicase DDX41	-35.4263	-0.5870172295468152
P13995	6KG2-A	Bifunctional methylenetetrahydrofolate dehydrogenase/cyclohydrolase, mitochondrial	-35.4258	-0.5869463340177997
P0CG29	4MPF-A	Glutathione S-transferase theta-2	-35.4116	-0.5849329009937385
Q92772	4BBM-A	CYCLIN-DEPENDENT KINASE-LIKE 2	-35.4109	-0.5848336472531155
P0DOX8	1MCE-A	Immunoglobulin lambda-1 light chain	-35.4108	-0.5848194681473128
A0FGR8	4NPJ-A	Extended synaptotagmin-2	-35.4092	-0.5845926024544603
O00451	5MR4-C	GDNF family receptor alpha-2	-35.4005	-0.5833590202495783
Q9Y271	6RZ5-A	Cysteinyl leukotriene receptor 1,Soluble cytochrome b562,Cysteinyl leukotriene receptor 1	-35.4002	-0.5833164829321682
P49662	6KMZ-a	Caspase-4	-35.395	-0.5825791694304001
P30291	3CQE-A	Wee1-like protein kinase	-35.3948	-0.5825508112187927
P03952	6O1S-E	Plasma kallikrein	-35.3907	-0.5819694678808605
L0R8F8	5OOM-v	MIEF1 upstream open reading frame protein	-35.3807	-0.5805515573005352
Q99418	4Z21-A	Cytohesin-2	-35.3739	-0.5795873781059148
Q00536	3MTL-A	Cell division protein kinase 16	-35.3677	-0.5787082735461135
Q01973	6TU9-A	Inactive tyrosine-protein kinase transmembrane receptor ROR1	-35.3392	-0.5746672283921883
Q13614	1ZSQ-A	Myotubularin-related protein 2	-35.3388	-0.5746105119689755
P49862	5FAH-A	Kallikrein-7	-35.3348	-0.574043347736846
O75116	6P5P-A	Rho-associated protein kinase 2	-35.3188	-0.5717746908083269
P43220	5VEX-A	Glucagon-like peptide 1 receptor, Endolysin chimera	-35.3102	-0.5705552877092476
P29474	5UO8-B	Nitric oxide synthase, endothelial	-35.3039	-0.5696620040436428
Q9H8M2	4Z6H-A	Bromodomain-containing protein 9	-35.2906	-0.5677761829718109
P08183	6FN4-A	Multidrug resistance protein 1	-35.2831	-0.5667127500365674
Q9BRJ7	3KVH-A	Protein syndesmos	-35.2759	-0.565691854418734
P49789	5FIT-A	FRAGILE HISTIDINE TRIAD PROTEIN	-35.2744	-0.5654791678316854
Q86TI2	6EOR-B	Dipeptidyl peptidase 9	-35.2696	-0.5647985707531292
P61077	3L1Z-A	Ubiquitin-conjugating enzyme E2 D3	-35.2677	-0.5645291677428677
Q9GZZ9	5L95-A	Ubiquitin-like modifier-activating enzyme 5	-35.2663	-0.5643306602616227
Q9H4B8	6VGR-B	Dipeptidase 3	-35.2525	-0.5623739436607743
Q14289	3FZP-A	Protein-tyrosine kinase 2-beta	-35.2454	-0.5613672271487437
P13569	2BBS-A	Cystic fibrosis transmembrane conductance regulator	-35.2448	-0.5612821525139244
Q13467	5URY-B	Frizzled-5	-35.2234	-0.5582478238720299
P55899	6QIO-B	IgG receptor FcRn large subunit p51	-35.2173	-0.5573828984180323
P46531	2F8X-K	Neurogenic locus notch homolog protein 1	-35.216	-0.5571985700425901
P16234	6JOI-A	Platelet-derived growth factor receptor alpha	-35.1851	-0.5528172263493868
Q9UI32	4BQM-A	GLUTAMINASE LIVER ISOFORM, MITOCHONDRIAL	-35.1843	-0.5527037935029611
O43598	4P5E-A	2'-deoxynucleoside 5'-phosphate N-hydrolase 1	-35.1794	-0.5520090173186022
Q9BZ95	6G29-A	Histone-lysine N-methyltransferase NSD3	-35.1787	-0.5519097635779792
Q96GG9	5V83-A	Lysozyme,DCN1-like protein 1 chimera	-35.1785	-0.5518814053663728
P61158	6UHC-A	Actin-related protein 3	-35.1774	-0.5517254352025369
P55211	1NW9-B	Caspase-9	-35.175	-0.5513851366632588
P29972	4CSK-A	AQUAPORIN-1	-35.1749	-0.5513709575574561
P20160	1FY1-A	HEPARIN-BINDING PROTEIN	-35.1727	-0.5510590172297843
Q9HBA0	4DX1-A	Transient receptor potential cation channel subfamily V member 4	-35.1703	-0.5507187186905063
Q8NFU5	6M8A-A	Inositol polyphosphate multikinase,Inositol polyphosphate multikinase	-35.1603	-0.549300808110182
Q5TCY1	4BTJ-A	TAU-TUBULIN KINASE 1	-35.1602	-0.5492866290043793
P24666	5KQG-A	Low molecular weight phosphotyrosine protein phosphatase	-35.1535	-0.5483366289155616
Q2TAZ0, Q5MNZ6	6KLR-A	chimera ATG2A and WIPI3	-35.1475	-0.5474858825673667
O00506	2XIK-A	SERINE/THREONINE PROTEIN KINASE 25	-35.1449	-0.5471172258164823
O75907	6VZ1-B	Diacylglycerol O-acyltransferase 1	-35.1392	-0.5463090167856975
P07998	2E0M-A	Ribonuclease pancreatic	-35.1392	-0.5463090167856975
O15118	6W5V-A	Niemann-Pick C1 protein	-35.1314	-0.545203046533044
Q6N089	2OQJ-B	Fab 2G12 heavy chain	-35.1236	-0.5440970762803914
P10635	3TBG-A	Cytochrome P450 2D6	-35.106	-0.5416015536590199
Q9NPJ3	3F5O-D	Thioesterase superfamily member 2	-35.1052	-0.5414881208125942
P21675	3AAD-A	Transcription initiation factor TFIID subunit 1	-35.0902	-0.5393612549421073
P05164	6AZP-A	Myeloperoxidase	-35.0817	-0.5381560309488307
Q16820	4GWN-A	Meprin A subunit beta	-35.081	-0.5380567772082087
Q9Y5W5	2YGP-A	WNT INHIBITORY FACTOR 1	-35.0704	-0.5365537919930641
O00764		Pyridoxal kinase	-35.0647	-0.5357455829622795
Q8N4P3	3NR1-A	Guanosine-3',5'-bis(diphosphate) 3'-pyrophosphohydrolase MESH1	-35.0595	-0.5350082694605104
P63096	6CMO-A	Guanine nucleotide-binding protein G(i), alpha-1 subunit	-35.0569	-0.5346396127096259
P40306	6AVO-B	Proteasome subunit beta type-10,Proteasome subunit beta type-2	-35.0547	-0.5343276723819542
O00187	1ZJK-A	Mannan-binding lectin serine protease 2	-35.0437	-0.5327679707435977
P24385	6P8G-A	G1/S-specific cyclin-D1	-35.0406	-0.5323284184636967
O00625	4HLT-A	Pirin	-35.0334	-0.5313075228458634
Q9BVG8	5WDE-A	Kinesin-like protein KIFC3	-35.0306	-0.5309105078833724
Q9Y6M4	4HGS-A	Casein kinase I isoform gamma-3	-35.03	-0.5308254332485531
O76083	3DYQ-B	High affinity cGMP-specific 3',5'-cyclic phosphodiesterase 9A	-35.0269	-0.530385880968652
P51681	6AKY-A	C-C chemokine receptor type 5,Rubredoxin,C-C chemokine receptor type 5	-35.0242	-0.5300030451119647
Q9Y5X0	4ON3-A	Sorting nexin-10	-35.0151	-0.5287127464838689
Q9Y251	5L9Z-A	Heparanase	-35.0144	-0.5286134927432469
Q13867	1CB5-A	BLEOMYCIN HYDROLASE	-34.9935	-0.5256500596303679
Q15858	6J8G-A	Chimera of bacterial Ion transport protein and human Sodium channel protein type 9 subunit alpha	-34.9932	-0.5256075223129588
P23526	4YVF-A	Adenosylhomocysteinase	-34.9889	-0.5249978207634192
P23284	1CYN-A	PEPTIDYL-PROLYL CIS-TRANS ISOMERASE B	-34.9878	-0.5248418505995832
Q71U36	5JCO-B	Tubulin alpha-1A chain	-34.9831	-0.5241754326268308
P03923	5XTC-m	NADH-ubiquinone oxidoreductase chain 6	-34.9831	-0.5241754326268308
P16109	1G1Q-A	P-SELECTIN	-34.981	-0.5238776714049628
P14210	6LZ9-B	Hepatocyte growth factor	-34.949	-0.5193403575479236
Q99593	2X6V-B	T-box transcription factor TBX5	-34.9447	-0.518730655998384
K7N5M3	4ZAK-C	Protein Trav11,Va14Ja18/Vb8.2,Human nkt tcr alpha chain	-34.9431	-0.5185037903055326
Q9BS26	5GU6-A	Thioredoxin domain-containing protein 4	-34.9335	-0.5171425961484212
P35658	5DIS-D	Maltose-binding periplasmic protein,Nuclear pore complex protein Nup214	-34.9273	-0.51626349158862
P33316	5H4J-A	dUTP pyrophosphatase	-34.9172	-0.514831401902492
O43791	3HQI-A	Speckle-type POZ protein	-34.9073	-0.5134276704279704
Q15758	6RVY-A	Neutral amino acid transporter B(0)	-34.9018	-0.5126478196087921
Q9NZU7	3OX6-A	Calcium-binding protein 1	-34.889	-0.510832894065977
P01594	2Q20-A	Vk1 O18/O8 germline light chain variable domain	-34.8854	-0.5103224462570592
Q9BY49	1YXM-C	peroxisomal trans 2-enoyl CoA reductase	-34.8813	-0.509741102919127
A0A0K0K1A5, A0A5B9	4WWK-B	TCR Beta Chain-TRBV6-5	-34.8421	-0.5041828934442546
S6C4S0	6MYY-D	Fab F045-092 heavy chain	-34.836	-0.5033179679902561
P02042	1SHR-B	Hemoglobin delta chain	-34.8354	-0.5032328933554369
P52294	2JDQ-A	Importin subunit alpha-1	-34.8284	-0.5022403559492099
P01008	1E03-L	ANTITHROMBIN	-34.8024	-0.4985537884403656
Q9NYY3	4I6F-A	Serine/threonine-protein kinase PLK2	-34.8019	-0.49848289291135
Q16531	3I7O-A	DNA damage-binding protein 1	-34.7995	-0.4981425943720719
Q6ZMT4	3KVA-A	JmjC domain-containing histone demethylation protein 1D	-34.7987	-0.4980291615256452
P27037	3Q4T-A	Activin receptor type-2A	-34.7981	-0.4979440868908259
P41597	6GPX-A	C-C chemokine receptor type 2,Rubredoxin,C-C chemokine receptor type 2	-34.7954	-0.4975612510341387
P05121	6GWP-A	PLASMINOGEN ACTIVATOR INHIBITOR 1	-34.7892	-0.4966821464743374
Q6VAB6	5KKR-B	Kinase suppressor of Ras 2	-34.7847	-0.4960440867131914
P04075	4ALD-A	FRUCTOSE-BISPHOSPHATE ALDOLASE	-34.7826	-0.4957463254913234
P51532	5EA1-A	Transcription activator BRG1	-34.7817	-0.495618713539094
P02679	2H43-C	Fibrinogen, gamma polypeptide	-34.7809	-0.4955052806926683
P31644	6A96-A	Gamma-aminobutyric acid receptor subunit alpha-5,Gamma-aminobutyric acid receptor subunit alpha-5	-34.7725	-0.4943142358051954
Q9Y5Y4	6D27-A	Prostaglandin D2 receptor 2, Endolysin chimera	-34.7672	-0.4935627431976236
P05062	1XDL-B	FRUCTOSE-BISPHOSPHATE ALDOLASE B	-34.7604	-0.4925985640030021
Q04760	1QIN-B	PROTEIN (LACTOYLGLUTATHIONE LYASE)	-34.7575	-0.4921873699347084
Q8N355	4FQQ-A	10-1074 Fab Light Chain	-34.7431	-0.4901455786990408
P0DOX5	6BF7-E	Fab H11-E heavy chain	-34.7291	-0.488160503886587
Q9Y5K2	6KBR-A	Kallikrein-4	-34.7257	-0.4876784142892768
P05452	1TN3-A	TETRANECTIN	-34.7194	-0.4867851306236719
P09471	6K41-A	Guanine nucleotide-binding protein G(o) subunit alpha	-34.7086	-0.4852537871969208
Q9GZT4	5X2L-A	Serine racemase	-34.7059	-0.4848709513402336
Q15262	2C7S-A	RECEPTOR-TYPE TYROSINE-PROTEIN PHOSPHATASE KAPPA	-34.7057	-0.4848425931286272
O43614	6TPN-A	Orexin receptor type 2,GlgA glycogen synthase,Orexin receptor type 2	-34.7042	-0.4846299065415785
P48443	2GL8-D	Retinoic acid receptor RXR-gamma	-34.6901	-0.482630652623321
Q9Y337	2PSY-A	Kallikrein-5	-34.6895	-0.4825455779885017
P68431	5C3I-J	Histone H3.1	-34.6809	-0.4813261748894224
P30926	6PV7-E	Fusion protein of Neuronal acetylcholine receptor subunit beta-4 and Soluble cytochrome b562	-34.6786	-0.481000055455948
Q99832	6NR8-G	T-complex protein 1 subunit eta	-34.6754	-0.4805463240702442
P22234	6YB9-B	Multifunctional protein ADE2	-34.6742	-0.4803761748006046
Q06481	5TPT-A	Amyloid-like protein 2	-34.6726	-0.4801493091077533
P23467	2I4H-A	Receptor-type tyrosine-protein phosphatase beta	-34.6721	-0.4800784135787367
Q08623	3L5K-A	Haloacid dehalogenase-like hydrolase domain-containing protein 1A	-34.6699	-0.479766473251065
Q96BI3	5FN5-C	Gamma-secretase subunit APH-1A	-34.656	-0.4777955775444139
Q9BUB5	2HW6-A	MAP kinase interacting serine/threonine kinase 1	-34.6518	-0.477200055100678
P55064	5C5X-B	Aquaporin-5	-34.6459	-0.4763634878582859
Q9Y3R4	2F12-A	Sialidase 2	-34.6408	-0.4756403534623205
P34998	3EHT-A	fusion protein of CRFR1 extracellular domain and MBP	-34.6334	-0.4745910996328808
Q96PD4	5N92-F	Interleukin-17F	-34.6321	-0.4744067712574385
Q9UDY8	4I1R-A	Mucosa-associated lymphoid tissue lymphoma translocation protein 1	-34.632	-0.4743925921516348
P51531	2DAT-A	Possible global transcription activator SNF2L2	-34.6273	-0.4737261741788823
O95167	5XTD-U	NADH dehydrogenase [ubiquinone] 1 alpha subcomplex subunit 3	-34.614	-0.4718403531070504
C1K0Y1	6ULR-A	HLA class I antigen	-34.6136	-0.4717836366838376
P41182	6TOJ-A	B-cell lymphoma 6 protein	-34.6114	-0.471471696356167
Q9UQB9	6GR9-A	Aurora kinase C	-34.5997	-0.4698127409771865
Q86Z14	5VAQ-A	Beta-klotho	-34.5949	-0.4691321438986313
P63279	2PE6-A	SUMO-conjugating enzyme UBC9	-34.5881	-0.4681679647040098
P49189	6QAP-C	4-trimethylaminobutyraldehyde dehydrogenase	-34.5743	-0.4662112481031625
P55212	3V6L-B	Caspase-6	-34.5633	-0.464651546464805
P54577	4Q93-A	Tyrosine--tRNA ligase, cytoplasmic	-34.5498	-0.4627373671813668
P00439	6HYC-D	Phenylalanine-4-hydroxylase	-34.5461	-0.4622127402666474
O00629	6BW9-A	Importin subunit alpha-3	-34.5442	-0.4619433372563848
Q9H6P5	2A8M-A	Threonine aspartase 1	-34.5416	-0.4615746805055014
P30988	6PGQ-A	Maltodextrin-binding protein,Calcitonin receptor	-34.5389	-0.4611918446488131
Q9UKF6	6M8Q-A	Cleavage and polyadenylation specificity factor subunit 3	-34.5251	-0.4592351280479657
Q9Y5K5	4UEL-A	Ubiquitin carboxyl-terminal hydrolase isozyme L5	-34.5242	-0.4591075160957363
P62491	5EUQ-B	Ras-related protein Rab-11A	-34.5201	-0.4585261727578031
Q93038	5YGP-A	Human TNRSF25 death domain	-34.5172	-0.4581149786895094
Q8N2I9	5L2Q-A	Serine/threonine-protein kinase 40	-34.5005	-0.4557470680203673
Q13285	4QJR-A	Steroidogenic factor 1	-34.4876	-0.4539179633717484
Q9UKU7		Acyl-CoA dehydrogenase family member 8, mitochondrial	-34.4866	-0.4537761723137162
Q9NPZ5	2D0J-A	Galactosylgalactosylxylosylprotein 3-beta-glucuronosyltransferase 2	-34.4812	-0.4530105006003407
O14842	5TZY-A	Free fatty acid receptor 1,Endolysin,Free fatty acid receptor 1	-34.4757	-0.4522306497811625
P01834	2NY7-L	Antibody Fab 8ANC195 light chain	-34.4737	-0.4519470676650973
P0DUB6	1XV8-A	Alpha-amylase	-34.4695	-0.4513515452213603
Q9NRF2	5W3R-A	SH2B adapter protein 1	-34.4692	-0.4513090079039512
P60174	4ZVJ-A	Triosephosphate isomerase	-34.4512	-0.4487567688593669
P26641	5JPO-D	Elongation factor 1-gamma	-34.4441	-0.4477500523473363
P17612, P25685	6BYR-C	DnaJ homolog subfamily B member 1,cAMP-dependent protein kinase catalytic subunit alpha chimera	-34.4336	-0.4462612462379954
P41227	6C95-B	N-alpha-acetyltransferase 10	-34.4266	-0.4452687088317685
Q96MU7	6SZ2-A	YTHDC1	-34.4244	-0.4449567685040969
Q13555	2V7O-A	CALCIUM/CALMODULIN-DEPENDENT PROTEIN KINASE TYPE II GAMMA CHAIN	-34.4239	-0.4448858729750813
P08473	1Y8J-A	NEPRILYSIN	-34.4173	-0.4439500519920662
Q15822	5FJV-E	NEURONAL ACETYLCHOLINE RECEPTOR SUBUNIT ALPHA-2	-34.4104	-0.4429716936916431
P09488	1XWK-A	Glutathione S-transferase Mu 1	-34.4088	-0.4427448279987906
O60894	3N7S-D	Receptor activity-modifying protein 1	-34.4021	-0.4417948279099729
Q6PYX1	1CE1-H	Hepatitis B virus receptor binding protein	-34.3975	-0.4411425890430241
Q9UQM7	6VZK-A	Calcium/calmodulin-dependent protein kinase type II subunit alpha	-34.3867	-0.439611245616273
P38646	3N8E-B	Stress-70 protein, mitochondrial	-34.3851	-0.4393843799234217
Q16512	4OTI-A	Serine/threonine-protein kinase N1	-34.3814	-0.4388597530087013
Q9Y4U1	5UOS-A	Methylmalonic aciduria and homocystinuria type C protein	-34.3761	-0.4381082604011295
P13236	2FFK-B	Small inducible cytokine A4	-34.3609	-0.4359530363190362
P20936	6PXB-F	Ras GTPase-activating protein 1	-34.359	-0.4356836333087746
O75173	2RJP-A	ADAMTS-4	-34.358	-0.4355418422507415
Q8N4A0	5NQA-A	Polypeptide N-acetylgalactosaminyltransferase 4	-34.3563	-0.4353007974520864
Q99895	4H4F-A	Chymotrypsin-C	-34.3492	-0.4342940809400568
Q96P09	1XB0-F	Baculoviral IAP repeat-containing protein 8	-34.3484	-0.43418064809363
Q06265	6D6R-A	Exosome complex component RRP45	-34.3479	-0.4341097525646145
O00241	2JJU-A	SIGNAL REGULATORY PROTEIN BETA-1	-34.34	-0.4329896032061582
Q13489	3M0A-D	BACULOVIRAL IAP REPEAT-CONTAINING PROTEIN 3	-34.337	-0.4325642300320608
Q05209	5HDE-A	Tyrosine-protein phosphatase non-receptor type 12	-34.332	-0.4318552747418981
Q59H18	6B5J-A	Serine/threonine-protein kinase TNNI3K	-34.3304	-0.4316284090490457
P49888	4JVL-A	ESTROGEN SULFOTRANSFERASE	-34.3241	-0.4307351253834418
P25311	6R2U-A	Zinc-alpha-2-glycoprotein	-34.3214	-0.4303522895267536
P20933	1APZ-B	ASPARTYLGLUCOSAMINIDASE	-34.3194	-0.4300687074106893
Q9HAN9	1KKU-A	NICOTINAMIDE MONONUCLEOTIDE ADENYLYL TRANSFERASE	-34.3194	-0.4300687074106893
P19883	2P6A-D	Follistatin	-34.3101	-0.428750050570987
Q9H5I1	6P0R-B	Histone-lysine N-methyltransferase SUV39H2	-34.3086	-0.4285373639839383
P06744	1JIQ-A	autocrine motility factor	-34.3053	-0.4280694534924318
Q9Y2J8	4N2G-A	Protein-arginine deiminase type-2	-34.3044	-0.4279418415402024
Q92843	2Y6W-A	BCL-2-LIKE PROTEIN 2	-34.2998	-0.4272896026732526
P41222	4ORX-A	Prostaglandin-H2 D-isomerase	-34.2931	-0.4263396025844358
P20151	4NFF-A	Kallikrein-2	-34.2811	-0.4246381098880463
Q9H6Q3	4M4Z-A	Src-like-adapter 2	-34.2794	-0.4243970650893912
P42262	2WJX-B	Glutamate receptor 2	-34.2769	-0.4240425874443093
P41594	6N4Y-A	Metabotropic glutamate receptor 5,Endolysin,Metabotropic glutamate receptor 5	-34.267	-0.4226388559697888
Q9UHX1	2DNY-A	Fuse-binding protein-interacting repressor, isoform b	-34.2602	-0.4216746767751673
P09622	6I4P-A	Dihydrolipoyl dehydrogenase, mitochondrial	-34.26	-0.4216463185635609
Q8NEB9	4PH4-B	Phosphatidylinositol 3-kinase catalytic subunit type 3	-34.2576	-0.4213060200242827
O95045	3P0E-B	Uridine phosphorylase 2	-34.2536	-0.4207388557921532
Q9UK32	6G78-A	Ribosomal protein S6 kinase alpha-6	-34.2378	-0.4184985570752406
P12532	1QK1-E	CREATINE KINASE, UBIQUITOUS MITOCHONDRIAL	-34.2378	-0.4184985570752406
P51124	2ZKS-A	Granzyme M	-34.2309	-0.4175201987748164
Q8WXH5	2IZV-A	SUPPRESSOR OF CYTOKINE SIGNALING 4	-34.2179	-0.4156769150203947
A0A0K0K1A5, P01850	2BNQ-E	T-CELL RECEPTOR BETA CHAIN C REGION	-34.2179	-0.4156769150203947
Q12923	1WCH-A	PROTEIN TYROSINE PHOSPHATASE, NON-RECEPTOR TYPE 13	-34.2133	-0.4150246761534449
P07355, Q96QZ7	6TWU-A	Membrane-associated guanylate kinase, WW and PDZ domain-containing protein 1,Annexin A2	-34.2107	-0.4146560194025614
P21730	6C1Q-B	Soluble cytochrome b562, C5a anaphylatoxin chemotactic receptor 1 chimera	-34.2084	-0.414329899969086
P12821	1UZE-A	ANGIOTENSIN-CONVERTING ENZYME	-34.2066	-0.4140746760646281
Q9Y3E1	6IIT-B	Hepatoma-derived growth factor-related protein 3	-34.194	-0.4122881087334193
Q16659	2I6L-A	Mitogen-activated protein kinase 6	-34.1702	-0.4089134815522467
Q96C45	6TSZ-U	Serine/threonine-protein kinase ULK4	-34.1637	-0.4079918396750354
Q86W47	6V35-E	Calcium-activated potassium channel subunit beta-4	-34.1595	-0.4073963172312994
Q9BPZ2	5LUG-C	Spindlin-like protein 2, isoform CRA_a	-34.1529	-0.4064604962482854
A1L3X0	6Y7F-B	Elongation of very long chain fatty acids protein 7	-34.1503	-0.4060918394974008
P30307	3OP3-A	M-phase inducer phosphatase 3	-34.1453	-0.4053828842072381
O95985	5GVE-A	DNA topoisomerase 3-beta-1	-34.1381	-0.4043619885894048
P12544	1ORF-A	Granzyme A	-34.1318	-0.4034687049237999
P27707	4Q1A-A	Deoxycytidine kinase	-34.1307	-0.4033127347599641
O43660	4YVD-A	Pleiotropic regulator 1	-34.1305	-0.4032843765483577
P19835	6H0T-A	BILE SALT ACTIVATED LIPASE	-34.1272	-0.4028164660568512
Q13882	6CZ2-A	Protein-tyrosine kinase 6	-34.1238	-0.4023343764595409
Q9Y616	6ZIW-I	Interleukin-1 receptor-associated kinase 3	-34.1213	-0.4019798988144591
Q9NPD3	6H25-B	Exosome complex component RRP41	-34.118	-0.4015119883229526
P06312	4LVE-A	IMMUNOGLOBULIN LIGHT CHAIN VARIABLE DOMAIN	-34.1122	-0.4006896001863642
P51692	6MBZ-A	Signal transducer and activator of transcription 5B	-34.1088	-0.4002075105890539
Q9UL52	2OQ5-A	Transmembrane protease, serine 11E	-34.1066	-0.3998955702613823
O75340	2ZNE-A	Programmed cell death protein 6	-34.1048	-0.3996403463569234
P43686	5VHM-D	26S proteasome regulatory subunit 6B	-34.1047	-0.3996261672511207
P67775	3P71-C	Serine/threonine-protein phosphatase 2A catalytic subunit alpha isoform	-34.1013	-0.3991440776538105
O43447	1MZW-A	SNUCYP-20	-34.0943	-0.3981515402475826
P61981	6BYJ-D	14-3-3 protein gamma	-34.0886	-0.397343331216798
P49450	6O1D-E	Histone H3-like centromeric protein A	-34.087	-0.3971164655239466
Q99828	6OD0-A	Calcium and integrin-binding protein 1	-34.0837	-0.396648555032439
P40337	5T35-D	Von Hippel-Lindau disease tumor suppressor	-34.0712	-0.3948761668070329
O75899	4MS4-B	Gamma-aminobutyric acid type B receptor subunit 2	-34.0683	-0.3944649727387392
Q15119	2BU5-A	[Pyruvate dehydrogenase [lipoamide]] kinase isozyme 2, mitochondrial	-34.0669	-0.3942664652574932
P20061	4KKJ-A	Transcobalamin-1	-34.0666	-0.3942239279400841
Q14108	5XBM-C	Lysosome membrane protein 2	-34.0616	-0.3935149726499215
Q8TDX7	6S75-A	Serine/threonine-protein kinase Nek7	-34.0555	-0.392650047195924
P28562	6D66-A	Maltose-binding periplasmic protein,Dual specificity protein phosphatase 1	-34.0502	-0.3918985545883512
O96028	6UE6-A	Histone-lysine N-methyltransferase NSD2	-34.0501	-0.3918843754825485
Q13162	3TJG-B	Peroxiredoxin-4	-34.0442	-0.3910478082401564
P41743	6ILZ-A	Protein kinase C iota type	-34.0385	-0.3902395992093718
Q7Z3C6	6WR4-C	Autophagy-related protein 9A	-34.0371	-0.3900410917281268
P14151	5VC1-A	L-selectin	-34.0354	-0.3898000469294717
P11142	4H5N-A	HEAT SHOCK COGNATE 71 KDA PROTEIN	-34.0334	-0.3895164648134064
P14868	4J15-A	Aspartate--tRNA ligase, cytoplasmic	-34.0311	-0.3891903453799321
P15559	1DXO-D	NAD(P)H DEHYDROGENASE [QUINONE] 1	-34.0285	-0.3888216886290475
O00257	3I8Z-A	E3 SUMO-protein ligase CBX4	-34.0216	-0.3878433303286233
P35270	6I6F-B	Sepiapterin reductase	-34.0172	-0.387219449673281
P01106	6E16-A	Transcription initiation factor TFIID subunit 1,Myc proto-oncogene protein,TATA-box-binding protein	-34.0168	-0.3871627332500681
P30038	3V9I-B	Delta-1-pyrroline-5-carboxylate dehydrogenase, mitochondrial	-34.0164	-0.3871060168268542
O00154	2QQ2-C	Cytosolic acyl coenzyme A thioester hydrolase	-34.0137	-0.386723180970167
P50052	5UNH-A	Chimera protein of Type-2 angiotensin II receptor and Soluble cytochrome b562	-34.0085	-0.3859858674683979
P01903	1BX2-D	HLA class II histocompatibility antigen, DR alpha chain	-33.9998	-0.3847522852635159
P10415	2O21-A	Apoptosis regulator Bcl-2	-33.996	-0.3842134792429929
Q13237	5BV6-A	cGMP-dependent protein kinase 2	-33.993	-0.3837881060688954
Q12959	1PDR-A	Disks large homolog 1	-33.9915	-0.3835754194818467
P14091	1TZS-A	Cathepsin E	-33.9905	-0.3834336284238136
P08603	5NBQ-D	Complement factor H	-33.9765	-0.3814485536113598
Q9Y5S2	5OTF-A	Serine/threonine-protein kinase MRCK beta	-33.9707	-0.3806261654747714
A0A0K0K1A5	5E9D-E	A6-TCR Vbeta	-33.9638	-0.3796478071743473
Q8N8U2	6V2D-A	Chromodomain Y-like protein 2	-33.9555	-0.3784709413926781
P20292	2Q7R-A	Arachidonate 5-lipoxygenase-activating protein	-33.9509	-0.3778187025257283
P37840	3Q27-A	Maltose-binding periplasmic protein/alpha-synuclein chimeric protein	-33.9485	-0.3774784039864512
P0C1S8	5VDK-A	Wee1-like protein kinase 2	-33.9433	-0.3767410904846822
Q9UPN9	3U5M-A	E3 ubiquitin-protein ligase TRIM33	-33.9433	-0.3767410904846822
A0A075B6T6	5E9D-D	A6-TCR Valpha	-33.9403	-0.3763157173105848
P09382	1GZW-B	Galectin-1	-33.937	-0.3758478068190772
A0A384E0N4	5NX9-B	Adenylosuccinate lyase	-33.9332	-0.3753090007985541
Q9NRN7	2BYD-A	L-AMINOADIPATE-SEMIALDEHYDE DEHYDROGENASE-PHOSPHOPANTETHEINYL TRANSFERASE	-33.9302	-0.3748836276244567
P05019	2DSR-I	INSULIN-LIKE GROWTH FACTOR I	-33.9291	-0.3747276574606209
P68106	4IQC-A	Peptidyl-prolyl cis-trans isomerase FKBP1B	-33.9255	-0.3742172096517042
P17980	5T0H-F	26S proteasome regulatory subunit 6A	-33.9227	-0.3738201946892133
P12955	2IW2-B	XAA-PRO DIPEPTIDASE	-33.9018	-0.3708567615763353
P04183	1XBT-D	THYMIDINE KINASE	-33.8978	-0.3702895973442048
Q13564	1R4M-A	amyloid beta precursor protein-binding protein 1	-33.8956	-0.3699776570165341
O14558, P31947	5OK9-B	14-3-3 protein sigma,Heat shock protein beta-6	-33.8919	-0.3694530301018137
Q96NW4	4CZ2-E	ANKYRIN REPEAT DOMAIN-CONTAINING PROTEIN 27	-33.8775	-0.3674112388661461
Q03013	4GTU-A	GLUTATHIONE S-TRANSFERASE	-33.8746	-0.3670000447978524
Q8N5Y8	4F0D-A	Mono [ADP-ribose] polymerase PARP16	-33.8729	-0.3667589999991973
Q5SQI0	4PK2-A	Alpha-tubulin N-acetyltransferase 1	-33.8676	-0.3660075073916255
P62195	5GJQ-J	26S protease regulatory subunit 8	-33.8617	-0.3651709401492334
O60895, Q16602	4RWF-A	Maltose transporter subunit, Receptor activity-modifying protein 2, Calcitonin gene-related peptide type 1 receptor fusion protein	-33.8597	-0.3648873580331682
P02100	1A9W-E	HEMOGLOBIN (BETA CHAIN)	-33.8584	-0.3647030296577269
P18825	6KUW-A	Alpha-2C adrenergic receptor	-33.8486	-0.363313477289008
P49748	3B96-A	Very long-chain specific acyl-CoA dehydrogenase	-33.842	-0.362377656305994
Q15181	6C45-B	Inorganic pyrophosphatase	-33.8342	-0.3612716860533414
Q9ULU4	4COS-A	PROTEIN KINASE C-BINDING PROTEIN 1	-33.8336	-0.3611866114185211
P56373	5SVK-A	P2X purinoceptor 3	-33.832	-0.3609597457256697
P01138	5JZ7-A	Beta-nerve growth factor	-33.8258	-0.3600806411658685
P46976	3Q4S-A	Glycogenin-1	-33.8133	-0.3583082529404624
Q6PJF2	3EYO-A	8f9 Fab	-33.8109	-0.3579679544011843
P48775	6PYY-A	Tryptophan 2,3-dioxygenase	-33.7955	-0.3557843721074845
Q9H461	5UN6-A	Frizzled-8	-33.7774	-0.3532179539570975
P16278	3THC-D	Beta-galactosidase	-33.775	-0.3528776554178193
P50135	1JQE-A	Histamine N-Methyltransferase	-33.7726	-0.3525373568785412
Q05315	6GLX-A	Galectin-10	-33.7684	-0.3519418344348053
P61916	5KWY-D	Epididymal secretory protein E1	-33.7575	-0.3503963119022516
P01593	1AR2-A	BENCE-JONES PROTEIN REI (LIGHT CHAIN)	-33.7539	-0.3498858640933349
Q9BV86	2EX4-B	adrenal gland protein AD-003	-33.7525	-0.3496873566120889
O14949	5XTE-N	Cytochrome b-c1 complex subunit 8	-33.742	-0.3481985505027481
P16070	4PZ3-B	CD44 antigen	-33.7417	-0.3481560131853389
P10109	3N9Z-C	Adrenodoxin	-33.7403	-0.347957505704093
P49336-2	5IDN-A	Cyclin-dependent kinase 8	-33.7372	-0.3475179534241929
Q12888	6MXX-B	Tumor suppressor p53-binding protein 1	-33.7267	-0.346029147314852
P52735	2DLZ-A	Protein vav-2	-33.7162	-0.3445403412055112
Q9NP55	4KEG-A	Maltose-binding periplasmic/Palate lung and nasal epithelium clone fusion protein	-33.7024	-0.3425836246046628
P32298	4YHJ-A	G protein-coupled receptor kinase 4	-33.6997	-0.3422007887479755
Q06278	6Q6Q-A	ALDEHYDE OXIDASE	-33.6742	-0.3385851167681478
Q9Y6X9	5OF9-B	MORC family CW-type zinc finger protein 2	-33.6576	-0.3362313852048094
P01563	4YPG-C	Interferon alpha-2	-33.6565	-0.3360754150409736
P50991	6QB8-D	T-complex protein 1 subunit delta	-33.6416	-0.3339627282762893
P01619	4M8Q-B	4E10 antibody germline precursor 7 light chain Fv	-33.6389	-0.3335798924196021
Q8TCD5	4L57-B	5'(3')-deoxyribonucleotidase, cytosolic type	-33.6224	-0.3312403399620665
P25189	3OAI-A	Maltose-binding periplasmic protein, Myelin protein P0	-33.6159	-0.3303186980848561
Q5JRX3	4NGE-A	Presequence protease, mitochondrial	-33.6092	-0.3293686979960384
P11766	1MC5-A	Alcohol dehydrogenase class III chi chain	-33.6012	-0.3282343695317783
Q9BQA1	6K1S-B	Methylosome protein 50	-33.594	-0.327213473913945
Q8WXI8	3WHD-A	C-type lectin domain family 4 member D	-33.5924	-0.3269866082210926
P60891	2HCR-A	Ribose-phosphate pyrophosphokinase I	-33.584	-0.3257955633336207
Q8NHY6	2EMJ-A	Zinc finger protein 28 homolog	-33.5838	-0.3257672051220133
Q14145	2FLU-X	Kelch-like ECH-associated protein 1	-33.5823	-0.3255545185349646
O75914	6FD3-A	Serine/threonine-protein kinase PAK 3	-33.5692	-0.3236970556747402
Q9Y6D6	3LTL-A	Brefeldin A-inhibited guanine nucleotide-exchange protein 1	-33.5687	-0.3236261601457236
P34096	2RNF-A	RIBONUCLEASE 4	-33.5659	-0.3232291451832327
Q9H0U4	5O74-B	Ras-related protein Rab-1B	-33.562	-0.3226761600569059
P0CG05	5IQ7-L	10E8-S74W Light Chain	-33.5539	-0.3215276524868432
Q9BZX2	6N53-A	Uridine-cytidine kinase 2	-33.5492	-0.3208612345140906
P10415, Q07817	6QGJ-A	Apoptosis regulator Bcl-2,Bcl-2-like protein 1,Apoptosis regulator Bcl-2,Bcl-2-like protein 1	-33.5454	-0.3203224284935675
Q10469	5VCS-A	Alpha-1,6-mannosyl-glycoprotein 2-beta-N-acetylglucosaminyltransferase	-33.5434	-0.3200388463775023
Q16698		2,4-DIENOYL-COA REDUCTASE, MITOCHONDRIAL PRECURSOR	-33.5408	-0.3196701896266178
P63098	4F0Z-B	Calcineurin subunit B type 1	-33.5392	-0.3194433239337664
Q2M2I8	5TE0-A	AP2-associated protein kinase 1	-33.537	-0.3191313836060946
Q9H6E5	5WU5-A	Speckle targeted PIP5K1A-regulated poly(A) polymerase	-33.5325	-0.3184933238449486
O43776	5XIX-D	Asparagine--tRNA ligase, cytoplasmic	-33.5322	-0.3184507865275395
P01127	4HQU-A	Platelet-derived growth factor subunit B	-33.5293	-0.3180395924592448
B4E3L4	6SW3-A	cDNA FLJ57039, highly similar to CREB-binding protein	-33.529	-0.3179970551418357
O43497	6KZP-A	Voltage-dependent T-type calcium channel subunit alpha-1G,Voltage-dependent T-type calcium channel subunit alpha-1G	-33.5218	-0.3169761595240013
P35408	5YHL-A	Prostaglandin E2 receptor EP4 subtype	-33.5149	-0.3159978012235771
P51857	3DOP-A	3-oxo-5-beta-steroid 4-dehydrogenase	-33.5058	-0.3147075025954822
Q9Y600	2JIS-A	CYSTEINE SULFINIC ACID DECARBOXYLASE	-33.5011	-0.3140410846227298
Q15782	4P8W-A	CHITINASE-3-LIKE PROTEIN 2	-33.4944	-0.313091084533912
Q8WTT0	4ZET-A	C-type lectin domain family 4 member C	-33.4818	-0.3113045172027032
Q6PIL8	6BKB-L	2897 light chain	-33.4795	-0.3109783977692288
O43463	3MTS-A	Histone-lysine N-methyltransferase SUV39H1	-33.4771	-0.3106380992299506
Q9Y2G2	4IKM-A	Maltose-binding periplasmic protein, Caspase recruitment domain-containing protein 8	-33.4661	-0.3090783975915933
P61160	6YW6-B	Actin-related protein 2	-33.4579	-0.3079157109157278
P24468	3CJW-A	COUP transcription factor 2	-33.4567	-0.3077455616460882
P50053	3NC9-B	Ketohexokinase	-33.4472	-0.3063985465947805
Q9BW62	6B5C-A	Katanin p60 ATPase-containing subunit A-like 1	-33.4462	-0.3062567555367474
P02741	3PVN-D	C-Reactive Protein	-33.4362	-0.3048388449564231
Q8NBZ7		UDP-glucuronic acid decarboxylase 1	-33.4315	-0.3041724269836706
P49366	6XXL-B	Deoxyhypusine synthase	-33.4279	-0.3036619791747539
P35247	2GGU-A	Pulmonary surfactant-associated protein D	-33.4236	-0.3030522776252143
O43715	4XZV-A	Maltose-binding periplasmic protein,TP53-regulated inhibitor of apoptosis 1	-33.4154	-0.3018895909493478
P49591	4L87-A	Serine--tRNA ligase, cytoplasmic	-33.4084	-0.3008970535431209
O00429	4H1V-A	Dynamin-1-like protein	-33.3981	-0.2994366056453865
Q96BR1	6EDX-A	Serine/threonine-protein kinase Sgk3	-33.3981	-0.2994366056453865
Q9NX14	5XTC-e	NADH dehydrogenase [ubiquinone] 1 beta subcomplex subunit 11, mitochondrial	-33.379	-0.2967283964369663
P06241	2MRJ-A	Proto-oncogene tyrosine-protein kinase Fyn	-33.3784	-0.296643321802147
P39748	6TNZ-H	Flap endonuclease-1	-33.3518	-0.2928716796584834
Q9Y617		Phosphoserine aminotransferase	-33.3477	-0.2922903363205512
Q96PU5	3JVZ-C	E3 ubiquitin-protein ligase NEDD4-like protein	-33.3435	-0.2916948138768142
P12004	6GWS-B	Proliferating cell nuclear antigen	-33.3342	-0.2903761570371129
P42330	4FA3-A	Aldo-keto reductase family 1 member C3	-33.326	-0.2892134703612465
Q8TD43	6BQV-D	Transient receptor potential cation channel subfamily M member 4	-33.3173	-0.2879798881563645
Q13257	6TLJ-Z	Mitotic spindle assembly checkpoint protein MAD2A	-33.3131	-0.2873843657126275
Q96J94	3O3I-X	Piwi-like protein 1	-33.3081	-0.2866754104224659
Q9NRC8	5IQZ-A	SIRT7 protein	-33.3031	-0.2859664551323032
P82980	6E5W-A	Retinol-binding protein 5	-33.2948	-0.2847895893506341
P62191	5VFR-B	26S proteasome regulatory subunit 4	-33.2925	-0.2844634699171587
Q14126	6SIT-D	Desmoglein-2	-33.2862	-0.2835701862515548
Q02790	4DRJ-A	Peptidyl-prolyl cis-trans isomerase FKBP4	-33.279	-0.2825492906337215
P78324	6NMU-S	Tyrosine-protein phosphatase non-receptor type substrate 1	-33.2694	-0.281188096476609
O00222	6E5V-A	Metabotropic glutamate receptor 8	-33.2694	-0.281188096476609
Q8N5Y2	3OB9-A	Male-specific lethal 3-like 1 (Drosophila), isoform CRA_c	-33.2479	-0.2781395887289117
Q9H477	5C40-B	Ribokinase	-33.2474	-0.2780686931998952
Q9Y2K7	2YU2-A	JmjC domain-containing histone demethylation protein 1A	-33.2337	-0.2761261557048505
Q9UBT2	6CWY-D	SUMO-activating enzyme subunit 2	-33.2227	-0.2745664540664941
Q99952	2OC3-A	Tyrosine-protein phosphatase non-receptor type 18	-33.22	-0.2741836182098058
P50336	3NKS-A	Protoporphyrinogen oxidase	-33.2196	-0.274126901786593
P84077	1RE0-A	ADP-ribosylation factor 1	-33.2068	-0.2723119762437777
Q9NZH6	5HN1-A	Interleukin-37	-33.1949	-0.2706246626531909
Q9NRD5	6BJO-B	PRKCA-binding protein	-33.1941	-0.2705112298067652
Q9Y6M9	5XTD-p	NADH dehydrogenase [ubiquinone] 1 beta subcomplex subunit 9	-33.1856	-0.2693060058134896
Q99523	4MSL-A	Sortilin	-33.1849	-0.2692067520728666
P00748	6B74-B	Coagulation factor XII	-33.1747	-0.2677604832809359
Q6PJ56	6D7G-D	TRA@ protein,TRA@ protein, Ti antigen CD3-associated protein gamma chain V-J-C region	-33.1675	-0.2667395876631016
Q5GJ75	4Q9V-A	Tumor necrosis factor alpha-induced protein 8-like protein 3	-33.1674	-0.2667254085572988
Q96EY8	2IDX-B	Cob(I)yrinic acid a,c-diamide adenosyltransferase, mitochondrial	-33.1536	-0.2647686919564505
P19429, P63316	6MV3-A	Troponin C, slow skeletal and cardiac muscles,Troponin I, cardiac muscle chimera	-33.1409	-0.262967945519439
Q9ULV1	5UWG-A	Frizzled-4/Rubredoxin chimeric protein	-33.1407	-0.2629395873078325
Q03431	3C4M-A	Fusion protein of Maltose-binding periplasmic protein and Parathyroid hormone/parathyroid hormone-related peptide receptor	-33.1239	-0.2605574975328867
Q96DC9	5QIO-A	Ubiquitin thioesterase OTUB2	-33.1233	-0.2604724228980675
P10253	5KZX-A	Lysosomal alpha-glucosidase	-33.1152	-0.2593239153280047
P12277	3DRE-B	Creatine kinase B-type	-33.1145	-0.2592246615873817
P51161	1O1V-A	Gastrotropin	-33.1074	-0.2582179450753511
P0CG04	2IG2-L	IGG1-LAMBDA KOL FAB (LIGHT CHAIN)	-33.1008	-0.2572821240923371
Q04446	5CLT-A	1,4-alpha-glucan-branching enzyme	-33.0994	-0.2570836166110921
Q10471	4D11-A	Polypeptide N-acetylgalactosaminyltransferase 2	-33.0953	-0.2565022732731589
O14862	3VD8-A	Maltose-binding periplasmic protein, Interferon-inducible protein AIM2	-33.0943	-0.2563604822151257
Q8N0W4	2WQZ-A	Neuroligin-4, X-linked	-33.0939	-0.2563037657919129
P17174	3WZF-A	Aspartate aminotransferase, cytoplasmic	-33.0906	-0.2558358553004063
P19087	6N85-M	Maltose/maltodextrin-binding periplasmic protein,Guanine nucleotide-binding protein G(t) subunit alpha-2	-33.0903	-0.2557933179829962
Q9BYE9	5CZR-A	Cadherin-related family member 2	-33.0891	-0.2556231687133576
Q01484	4D8O-A	Ankyrin-2	-33.0825	-0.2546873477303436
P06756	4MMZ-A	Integrin alpha-V	-33.0754	-0.253680631218313
P08579	1A9N-B	SPLICEOSOMAL U2B''	-33.0705	-0.2529858550339541
P51671	2EOT-A	EOTAXIN	-33.0626	-0.2518657056754977
Q12830	5R4N-A	Nucleosome-remodeling factor subunit BPTF	-33.0614	-0.2516955564058582
Q99549	6V2S-A	M-phase phosphoprotein 8	-33.0438	-0.2492000337844867
P62820	3SFV-A	Ras-related protein Rab-1A	-33.0423	-0.248987347197438
Q9BVS4	6FDO-A	Serine/threonine-protein kinase RIO2	-33.0391	-0.2485336158117342
P54756	2R2P-A	Ephrin type-A receptor 5	-33.0176	-0.2454851080640369
Q9NRL2	5UIY-A	Bromodomain adjacent to zinc finger domain protein 1A	-33.0137	-0.2449321229377101
P31321	4DIN-B	cAMP-dependent protein kinase type I-beta regulatory subunit	-33.0122	-0.2447194363506614
P49674	4HOK-A	Casein kinase I isoform epsilon	-33.0112	-0.2445776452926293
P01308	6VET-B	INSULIN	-33.0093	-0.2443082422823677
P62877	3RTR-H	E3 ubiquitin-protein ligase RBX1	-33.0091	-0.2442798840707603
Q9HD26	2LOB-A	Golgi-associated PDZ and coiled-coil motif-containing protein	-33.0085	-0.244194809435941
Q16831	3EUF-A	Uridine phosphorylase 1	-33.0077	-0.2440813765895153
P18507	6HUK-C	Gamma-aminobutyric acid receptor subunit gamma-2	-33.0059	-0.2438261526850565
P04054	6Q42-A	Phospholipase A2	-32.9923	-0.2418977942958156
P17066	3FE1-A	Heat shock 70 kDa protein 6	-32.9918	-0.241826898766799
P0C024	5T3P-B	Peroxisomal coenzyme A diphosphatase NUDT7	-32.9908	-0.2416851077087669
P56556	5XTD-E	NADH dehydrogenase [ubiquinone] 1 alpha subcomplex subunit 6	-32.9774	-0.2397851075311323
P22033	3BIC-A	Methylmalonyl-CoA mutase, mitochondrial precursor	-32.9744	-0.239359734357035
P06681	2I6Q-A	Complement C2a fragment	-32.9719	-0.2390052567119531
Q9Y259	2IG7-B	Choline/ethanolamine kinase	-32.968	-0.2384522715856273
O60894, Q16602	6ZIS-A	Maltose-binding periplasmic protein,Receptor activity-modifying protein 1,Calcitonin gene-related peptide type 1 receptor	-32.9664	-0.2382254058927749
Q9Y466	4XAJ-A	Maltose-binding periplasmic protein,Nuclear receptor subfamily 2 group E member 1	-32.963	-0.2377433162954647
O00762	1I7K-A	UBIQUITIN-CONJUGATING ENZYME E2 H10	-32.9581	-0.2370485401111058
Q9NQU5	4KS7-A	Serine/threonine-protein kinase PAK 6	-32.9363	-0.2339574950459984
Q15831	2WTK-F	SERINE/THREONINE-PROTEIN KINASE 11	-32.9272	-0.2326671964179025
Q6UWY2	4Q7Z-A	Serine protease 57	-32.9171	-0.2312351067317745
P06703	4YBH-B	Protein S100-A6	-32.9117	-0.2304694350184
Q9Y2Q3	3RPP-A	Glutathione S-transferase kappa 1	-32.9095	-0.2301574946907283
P52292	4E4V-A	Importin subunit alpha-1	-32.9006	-0.2288955542742388
P51649	2W8O-A	SUCCINIC SEMIALDEHYDE DEHYDROGENASE MITOCHONDRIAL	-32.8906	-0.2274776436939146
Q6PIF6	5MV7-A	Unconventional myosin-VIIb	-32.8817	-0.2262157032774261
P17540	4Z9M-A	Creatine kinase S-type, mitochondrial	-32.8719	-0.2248261509087072
P52209	4GWK-A	6-phosphogluconate dehydrogenase, decarboxylating	-32.8653	-0.2238903299256932
P0AEX9	5WQ6-A	MBP tagged hMNDA-PYD	-32.8601	-0.2231530164239251
P23258	3CB2-A	tubulin gamma-1 chain	-32.8598	-0.223110479106515
Q58F21	5VBR-A	Bromodomain testis-specific protein	-32.8554	-0.2224865984511726
P30519	4WMH-A	Heme oxygenase 2	-32.8451	-0.2210261505534382
O60603	2Z7X-A	Toll-like receptor 2,Variable lymphocyte receptor B	-32.837	-0.2198776429833754
Q9UBX1	1M6D-B	Cathepsin F	-32.8365	-0.2198067474543589
Q93096	1XM2-A	Tyrosine Phosphatase	-32.8283	-0.2186440607784924
P62807	6C0W-H	Histone H2B type 1-C/E/F/G/I	-32.8222	-0.2177791353244949
Q6PIK1	1MCF-B	IMMUNOGLOBULIN LAMBDA DIMER MCG (LIGHT CHAIN)	-32.8149	-0.2167440606008579
P35475	6I6R-A	Alpha-L-iduronidase	-32.8103	-0.2160918217339081
P0DP23, Q9UKL4	2N6A-A	human calmodulin/connexin-36 peptide hybrid	-32.8072	-0.215652269454008
P08684	6BD7-A	Cytochrome P450 3A4	-32.807	-0.2156239112424016
Q9NW15	6R7Y-B	Anoctamin-10	-32.8058	-0.215453761972762
Q99584	2EGD-B	Protein S100-A13	-32.801	-0.2147731648942068
Q9UI10	6O81-F	Translation initiation factor eIF-2B subunit delta	-32.7981	-0.2143619708259121
Q13510	6MHM-B	Acid ceramidase subunit alpha	-32.7765	-0.2112992839724111
P61006	6STG-A	Ras-related protein Rab-8A	-32.7698	-0.2103492838835934
P09210	4ACS-A	GLUTATHIONE S-TRANSFERASE A2	-32.7654	-0.209725403228251
Q9C0B1	4IE5-A	Alpha-ketoglutarate-dependent dioxygenase FTO	-32.7653	-0.2097112241224483
Q9HAB8	1P9O-B	Phosphopantothenoylcysteine synthetase	-32.7602	-0.2089880897264819
Q16654	2ZKJ-B	[Pyruvate dehydrogenase [lipoamide]] kinase isozyme 4	-32.7556	-0.2083358508595331
Q96LB9	1SK3-A	Peptidoglycan recognition protein I-alpha	-32.7555	-0.2083216717537294
Q9C000	4IFP-A	Maltose-binding periplasmic protein,NACHT, LRR and PYD domains-containing protein 1	-32.7542	-0.2081373433782872
Q9Y3B8	6RCI-B	Oligoribonuclease, mitochondrial	-32.7538	-0.2080806269550743
P49448	6G2U-C	Glutamate dehydrogenase 2, mitochondrial	-32.7504	-0.2075985373577641
A2NUT2	3ZL4-L	A17 ANTIBODY FAB FRAGMENT LAMBDA LIGHT CHAIN	-32.7408	-0.2062373432006526
P08476	1S4Y-D	Inhibin beta A chain	-32.7408	-0.2062373432006526
P46934	5C91-A	E3 UBIQUITIN-PROTEIN LIGASE NEDD4	-32.7355	-0.2054858505930809
O43451	3L4Z-A	Maltase-glucoamylase, intestinal	-32.726	-0.2041388355417721
Q9BX68	5KM8-B	Histidine triad nucleotide-binding protein 2, mitochondrial	-32.7214	-0.2034865966748233
P78352	6QJL-A	Disks large homolog 4	-32.707	-0.2014448054391557
P00738	4X0L-C	Haptoglobin	-32.7055	-0.201232118852107
O95255	6NLO-A	Multidrug resistance-associated protein 6	-32.6994	-0.2003671933981085
F6IQS1	6TDR-A	MHC class I antigen	-32.697	-0.2000268948588314
P11474	3K6P-A	Steroid hormone receptor ERR1	-32.6935	-0.1995306261557174
S6C4R2	4OGY-H	DX-2930 HEAVY CHAIN	-32.691	-0.1991761485106366
O60701	6C4K-A	UDP-glucose 6-dehydrogenase	-32.6885	-0.1988216708655548
Q96JM7	4L59-A	Lethal(3)malignant brain tumor-like protein 3	-32.6845	-0.1982545066334253
P17900	2AG9-A	Ganglioside GM2 activator	-32.6835	-0.1981127155753932
P21359	2E2X-B	Neurofibromin	-32.6685	-0.1959858497049062
P40926		Malate dehydrogenase, mitochondrial	-32.6682	-0.1959433123874961
O43929	5UJM-D	Origin recognition complex subunit 4	-32.6561	-0.1942276405853038
O15217	3IK7-B	Glutathione S-transferase A4	-32.6536	-0.193873162940222
Q86SF2	6IWR-B	N-acetylgalactosaminyltransferase 7	-32.6526	-0.1937313718821899
P62253	6D68-A	Ubiquitin-conjugating enzyme E2 G1	-32.6449	-0.19263958073534
P54687	2ABJ-A	branched chain aminotransferase 1, cytosolic	-32.6438	-0.1924836105715041
Q6P2Q9	4JK7-A	Pre-mRNA-processing-splicing factor 8	-32.6378	-0.1916328642233094
O00161	3ZUS-A	BOTULINUM NEUROTOXIN TYPE A, SYNAPTOSOMAL-ASSOCIATED PROTEIN 23	-32.6332	-0.1909806253563606
P62136	5IOH-A	Serine/threonine-protein phosphatase PP1-alpha catalytic subunit	-32.6318	-0.1907821178751146
Q01970	4QJ3-B	1-phosphatidylinositol 4,5-bisphosphate phosphodiesterase beta-3	-32.6274	-0.1901582372197722
Q9UKV8	5KI6-A	Protein argonaute-2	-32.6077	-0.1873649533765328
Q9ULC6	5HP5-A	Protein-arginine deiminase type-1	-32.6054	-0.1870388339430584
P02647	1AV1-A	APOLIPOPROTEIN A-I	-32.6027	-0.1866559980863701
Q13255	3KS9-A	Soluble cytochrome b562, Metabotropic glutamate receptor 1	-32.5962	-0.1857343562091598
P01042	4ECC-A	chimeric protein between GSHKT10 and domain 5 of kininogen-1	-32.595	-0.1855642069395203
P49356	2H6I-B	Protein farnesyltransferase beta subunit	-32.5935	-0.1853515203524716
Q15475	4EGC-A	Maltose-binding periplasmic protein, Homeobox protein SIX1 chimera	-32.5933	-0.1853231621408651
P26447	3M0W-C	Protein S100-A4	-32.5821	-0.1837351022909013
Q9NQV7	6NM4-A	Histone-lysine N-methyltransferase PRDM9	-32.5818	-0.1836925649734921
P06865	2GJX-A	Beta-hexosaminidase subunit alpha	-32.5779	-0.1831395798471654
Q06520	1J99-A	HYDROXYSTEROID SULFOTRANSFERASE	-32.5758	-0.1828418186252974
P47897	4YE8-A	Glutamine--tRNA ligase	-32.5734	-0.1825015200860193
Q96L34	5ES1-A	MAP/microtubule affinity-regulating kinase 4	-32.5637	-0.1811261468231041
Q8IXL7	6Q9V-A	Methionine-R-sulfoxide reductase B3	-32.559	-0.1804597288503516
Q9BXW6	5ZM7-A	Oxysterol-binding protein-related protein 1	-32.5528	-0.1795806242905504
Q96EF0	4Y7I-B	Myotubularin-related protein 8	-32.5527	-0.1795664451847477
P25105	5ZKQ-A	Platelet-activating factor receptor,Endolysin,Endolysin,Platelet-activating factor receptor	-32.5483	-0.1789425645294043
P58154	4HQP-A	Alpha7 nicotinic receptor chimera	-32.5339	-0.1769007732937377
P15692	5FV2-V	Vascular endothelial growth factor A	-32.5251	-0.175653011983052
P03905	5XTD-r	NADH-ubiquinone oxidoreductase chain 4	-32.5121	-0.1738097282286293
P01375	5MU8-A	Tumor necrosis factor	-32.5098	-0.1734836087951549
Q99497	4P35-A	Protein/nucleic acid deglycase DJ-1	-32.5093	-0.1734127132661393
Q14449	2AUG-A	Growth factor receptor-bound protein 14	-32.5074	-0.1731433102558768
P57768	5GW0-A	Sorting nexin-16	-32.5032	-0.1725477878121408
P30304	1C25-A	CDC25A	-32.4953	-0.1714276384536845
O75636	2J64-B	FICOLIN-3	-32.4923	-0.1710022652795871
P23469	2JJD-A	Receptor-type tyrosine-protein phosphatase epsilon	-32.4896	-0.1706194294228999
Q8N2Q7	5OJ6-A	Neuroligin-1,Neuroligin-1	-32.4862	-0.1701373398255886
P23919	1E98-A	THYMIDYLATE KINASE	-32.4856	-0.1700522651907693
Q9Y286	1O7V-A	SIALIC ACID BINDING IG-LIKE LECTIN 7	-32.4774	-0.1688895785149039
P60484	5BZZ-A	Phosphatidylinositol 3,4,5-trisphosphate 3-phosphatase and dual-specificity protein phosphatase PTEN	-32.4774	-0.1688895785149039
P55774	4MHE-A	C-C motif chemokine 18	-32.4561	-0.1658694289788121
Q96JA3	5KDI-A	Pleckstrin homology domain-containing family A member 8	-32.4507	-0.1651037572654365
Q16611	5VWY-A	Bcl-2 homologous antagonist/killer	-32.4481	-0.164735100514552
P06730	5T46-A	EUKARYOTIC TRANSLATION INITIATION FACTOR 4E	-32.448	-0.1647209214087493
A2NUW5, K7N5M4	4NDM-A	T-cell gamma protein,T-cell receptor beta-2 chain C region	-32.4452	-0.1643239064462583
A0JD37		T CELL RECEPTOR	-32.4417	-0.1638276377431444
O00478	6J0G-A	Butyrophilin subfamily 3 member A3	-32.4391	-0.1634589809922609
P28161	2C4J-A	GLUTATHIONE S-TRANSFERASE MU 2	-32.4236	-0.1612612195927574
P43354	6DDA-B	Nuclear receptor subfamily 4 group A member 2	-32.4179	-0.1604530105619727
O00571	6CZ5-A	ATP-dependent RNA helicase DDX3X	-32.4162	-0.1602119657633176
Q92876	1L2E-A	Kallikrein-6	-32.412	-0.1596164433195807
Q9H611	6HPT-A	ATP-dependent DNA helicase PIF1	-32.3995	-0.1578440550941756
Q92542	5FN4-A	Nicastrin	-32.3959	-0.1573336072852579
S6B291	5VOD-H	10-1074 Heavy Chain,10-1074 Heavy Chain	-32.3935	-0.1569933087459808
Q9HA47	2UVQ-A	URIDINE-CYTIDINE KINASE 1	-32.3857	-0.1558873384933272
O43240	5LPF-A	Kallikrein-10	-32.365	-0.1529522635920556
P03915	5XTC-l	NADH-ubiquinone oxidoreductase chain 5	-32.3589	-0.1520873381380571
Q6PHR2	6FDZ-U	Serine/threonine-protein kinase ULK3	-32.3493	-0.1507261439809457
P21554	6KQI-A	Cannabinoid receptor 1,Flavodoxin,Cannabinoid receptor 1	-32.349	-0.1506836066635355
O95661, Q96HU8	6NAZ-A	GTP-binding protein Di-Ras2,GTP-binding protein Di-Ras3,GTP-binding protein Di-Ras2	-32.3399	-0.1493933080354407
Q8N4J0	5YF2-B	Carnosine N-methyltransferase	-32.3295	-0.1479186810319036
Q9Y6R1	6CAA-B	Electrogenic sodium bicarbonate cotransporter 1	-32.3255	-0.147351516799773
P08243	6GQ3-A	Asparagine synthetase [glutamine-hydrolyzing]	-32.3219	-0.1468410689908564
P20711	3RBF-B	aromatic L-amino acid decarboxylase	-32.3205	-0.1466425615096114
P01009	6I3Z-A	Alpha-1-antitrypsin	-32.3182	-0.146316442076136
P19099	6XZ9-B	Cytochrome P450 11B2, mitochondrial	-32.3145	-0.1457918151614166
E9PMV2	1UVQ-A	HLA CLASS II HISTOCOMPATIBILITY ANTIGEN	-32.3117	-0.1453948001989256
Q16772	2VCV-B	GLUTATHIONE S-TRANSFERASE A3	-32.3105	-0.1452246509292861
P15907	6QVT-A	Beta-galactoside alpha-2,6-sialyltransferase 1	-32.3073	-0.1447709195435823
Q9BXD5	6ARH-B	N-acetylneuraminate lyase	-32.306	-0.14458659116814
O15379	4A69-A	HISTONE DEACETYLASE 3,	-32.3011	-0.1438918149837811
K7N5M4	5WLG-E	T-cell receptor beta chain V region C5,Human nkt tcr beta chain	-32.2992	-0.1436224119735195
Q9ULY5	3WH3-A	C-type lectin domain family 4 member E	-32.2854	-0.1416656953726722
P14635	6GU2-B	G2/mitotic-specific cyclin-B1	-32.2832	-0.1413537550450005
P42658	1XFD-A	Dipeptidyl aminopeptidase-like protein 6	-32.2777	-0.1405739042258223
Q02108	6JT1-A	Guanylate cyclase soluble subunit alpha-3	-32.2774	-0.1405313669084121
P58753	2Y92-A	Toll/interleukin-1 receptor domain-containing adapter protein	-32.2685	-0.1392694264919237
Q15047	6BPI-A	Histone-lysine N-methyltransferase SETDB1	-32.261	-0.1382059935566802
P05154	1LQ8-A	plasma serine protease inhibitor	-32.2566	-0.1375821129013368
Q9UKL6	1LN1-A	Phosphatidylcholine transfer protein	-32.2325	-0.134164948402755
Q9Y265	6QI8-B	RuvB-like 1	-32.221	-0.1325343512353811
P61024	1DKS-A	CYCLIN DEPENDENT KINASE SUBUNIT, TYPE 1	-32.2174	-0.1320239034264644
P22748	1ZNC-A	CARBONIC ANHYDRASE IV	-32.2146	-0.1316268884639734
O60551	6PAU-A	Glycylpeptide N-tetradecanoyltransferase 2	-32.2121	-0.1312724108188926
P50579	5LYX-A	Methionine aminopeptidase 2	-32.2019	-0.1298261420269619
Q8N8S7	5N9P-B	Protein enabled homolog	-32.1931	-0.1285783807162762
P49642	4MHQ-A	DNA primase small subunit	-32.1752	-0.1260403207774945
Q96H15	5F7H-B	T-cell immunoglobulin and mucin domain-containing protein 4	-32.1546	-0.1231194249820267
P30542	5N2S-A	Soluble cytochrome b562,Adenosine receptor A1	-32.1545	-0.123105245876223
Q9Y657	6I8Y-A	Spindlin-1	-32.1543	-0.1230768876646166
Q8IYT8	6QAU-A	Serine/threonine-protein kinase ULK2	-32.1507	-0.1225664398556999
Q9HD40	3HL2-B	O-phosphoseryl-tRNA(Sec) selenium transferase	-32.1466	-0.1219850965177667
P26368	5W0G-A	Splicing factor U2AF 65 kDa subunit	-32.1458	-0.121871663671341
P00325	1DEH-A	ALCOHOL DEHYDROGENASE	-32.1451	-0.121772409930718
P84243	4HGA-B	Histone H3.3	-32.1432	-0.1215030069204564
Q8IVV7	6CD8-A	Glucose-induced degradation protein 4 homolog	-32.1396	-0.1209925591115398
P36980	3ZD1-A	COMPLEMENT FACTOR H-RELATED PROTEIN 2	-32.1217	-0.1184544991727581
Q02078	3MU6-A	Myocyte-specific enhancer factor 2A	-32.1104	-0.1168522602169916
O76074, P27815	3HDZ-A	cGMP-specific 3',5'-cyclic phosphodiesterase,cAMP-specific 3',5'-cyclic phosphodiesterase 4A,cGMP-specific 3',5'-cyclic phosphodiesterase	-32.0997	-0.1153350958960443
Q96BD5	2PUY-A	PHD finger protein 21A	-32.0973	-0.1149947973567662
Q8NBP7	3P5B-A	Proprotein convertase subtilisin/kexin type 9	-32.0954	-0.1147253943465047
P17693	6AEE-A	HLA class I histocompatibility antigen, alpha chain G	-32.0854	-0.1133074837661804
Q9HAU4	1ZVD-A	E3 ubiquitin-protein ligase SMURF2	-32.0627	-0.1100888267488435
P19801	3HII-B	Amiloride-sensitive amine oxidase	-32.0601	-0.109720169997959
P07359	4C2B-B	Platelet glycoprotein Ib alpha chain (Glycoprotein Ibalpha) (GP-Ib alpha) (GPIbA) (GPIb-alpha) (CD42B-alpha) (CD42B) [Contains: Glycocalicin]	-32.0566	-0.1092239012948461
Q9Y255	6I3V-B	PRELI domain-containing protein 1, mitochondrial	-32.0545	-0.1089261400729771
P50613	1UA2-A	Cell division protein kinase 7	-32.0534	-0.1087701699091423
P62745	6SGE-A	Rho-related GTP-binding protein RhoB	-32.0508	-0.1084015131582577
Q6P2P2	6PDM-A	Protein arginine N-methyltransferase 9	-32.0379	-0.1065724085096388
Q5TAX3	6IW6-A	Terminal uridylyltransferase 4,Terminal uridylyltransferase 4	-32.03	-0.1054522591511824
P41208	2K2I-A	Centrin-2	-32.0258	-0.1048567367074455
Q02153	4NI2-B	Guanylate cyclase soluble subunit beta-1	-32.0141	-0.1031977813284661
O00182	3LSD-A	Galectin-9	-32.0056	-0.1019925573351905
P63104, Q15831	4ZDR-B	14-3-3 protein zeta/delta,GGSGGS linker,Serine/threonine-protein kinase STK11	-32.0004	-0.1012552438334214
P60953	5UPL-B	Cell division control protein 42 homolog	-31.9985	-0.1009858408231599
P43652	6RQ7-B	Afamin	-31.9977	-0.1008724079767337
Q6NS95	5WHJ-L	DX-2507 Fab light chain	-31.9919	-0.1000500198401458
P15309	1ND5-B	PROTEIN (ACID PHOSPHATASE)	-31.9891	-0.0996530048776549
P32322	2GER-A	Pyrroline-5-carboxylate reductase 1, mitochondrial	-31.9853	-0.0991141988571313
P03950	5M9Q-A	Angiogenin	-31.9825	-0.0987171838946408
P04626	5O4G-C	Receptor tyrosine-protein kinase erbB-2	-31.9825	-0.0987171838946408
P23368	1QR6-A	NAD-dependent malic enzyme, mitochondrial	-31.9698	-0.0969164374576283
Q9H227	2JFE-X	CYTOSOLIC BETA-GLUCOSIDASE	-31.9498	-0.0940806162969792
P13612	3V4V-A	Integrin alpha-4	-31.9486	-0.0939104670273401
Q6YN16	3KVO-A	Hydroxysteroid dehydrogenase-like protein 2	-31.9469	-0.093669422228685
Q96DE0	3COU-A	Nucleoside diphosphate-linked moiety X motif 16	-31.9378	-0.0923791236005897
P17931	6RZF-A	Galectin-3	-31.9289	-0.0911171831841007
P47870	6D6T-A	Gamma-aminobutyric acid receptor subunit beta-2,Gamma-aminobutyric acid receptor subunit beta-2	-31.917	-0.0894298695935149
P21695	6E8Z-B	Glycerol-3-phosphate dehydrogenase [NAD(+)], cytoplasmic	-31.915	-0.0891462874774496
A0A075B6T6, P01848	4ZDH-A	Alpha chain of A6 T-cell receptor,T-cell receptor alpha chain C region	-31.9097	-0.0883947948698778
P49768	5FN2-B	Presenilin-1	-31.9025	-0.087373899252044
P29375	2KGG-A	Linked KDM5A Jmj Domain	-31.8998	-0.0869910633953563
P21579	2N1T-E	Synaptotagmin-1	-31.8977	-0.0866933021734883
P08172	6OIK-R	Muscarinic acetylcholine receptor M2,Apo-cytochrome b562,Muscarinic acetylcholine receptor M2	-31.8862	-0.0850627050061148
P09525	2ZOC-A	Annexin A4	-31.8853	-0.0849350930538859
Q8WUI4	3C0Y-A	Histone deacetylase 7a	-31.8754	-0.0835313615793643
P29401	3MOS-A	Transketolase	-31.8733	-0.0832336003574963
Q13554	3BHH-A	Calcium/calmodulin-dependent protein kinase type II beta chain	-31.8706	-0.0828507645008086
P52298	1H2U-X	20 KDA NUCLEAR CAP BINDING PROTEIN	-31.8651	-0.0820709136816304
Q9P1W9	2IWI-A	SERINE/THREONINE-PROTEIN KINASE PIM-2	-31.8588	-0.0811776300160255
P20591	4P4T-A	Interferon-induced GTP-binding protein Mx1	-31.8494	-0.0798447940705205
Q86VU5	2AVD-B	Catechol-O-methyltransferase	-31.8481	-0.0796604656950782
Q9Y4G6	6U4K-A	Talin-2	-31.8457	-0.0793201671558006
P07355	1W7B-A	Annexin A2	-31.8339	-0.0776470326710175
Q9GZS3	6GMH-W	WD repeat-containing protein 61	-31.8335	-0.0775903162478046
Q15256	2A8B-A	Receptor-type tyrosine-protein phosphatase R	-31.8328	-0.0774910625071816
P28472	6HUO-B	GAMMA-AMINOBUTYRIC ACID RECEPTOR SUBUNIT BETA-3	-31.831	-0.0772358386027233
P78540	1PQ3-B	Arginase II, mitochondrial precursor	-31.8256	-0.0764701668893483
Q96LB8	2EAX-A	Peptidoglycan recognition protein-I-beta	-31.8164	-0.0751656891554497
Q9NZH8, Q9UBH0	4P0J-A	Interleukin-36 receptor antagonist/Interleukin-36 gamma chimera protein	-31.8142	-0.074853748827778
P78325	4DD8-A	Disintegrin and metalloproteinase domain-containing protein 8	-31.8059	-0.0736768830461088
P09958	4Z2A-A	Furin	-31.7989	-0.0726843456398814
Q9NR22	4X41-A	Protein arginine N-methyltransferase 8	-31.7854	-0.0707701663564432
P37023	3MY0-A	Serine/threonine-protein kinase receptor R3	-31.7798	-0.0699761364314618
Q14318	3EY6-A	FK506-binding protein 8	-31.7796	-0.0699477782198549
Q15910	4MI5-A	Histone-lysine N-methyltransferase EZH2	-31.7555	-0.0665306137212731
Q9Y6Y0	6N34-B	Influenza virus NS1A-binding protein	-31.7535	-0.0662470316052078
O75787	3LBS-B	Maltose-binding periplasmic protein, Renin receptor	-31.7507	-0.0658500166427168
Q02080	6WC5-B	Myocyte-specific enhancer factor 2B	-31.7487	-0.0655664345266521
Q14012	4FG9-A	Calcium/calmodulin-dependent protein kinase type 1	-31.7385	-0.0641201657347209
Q15233	3SDE-B	Non-POU domain-containing octamer-binding protein	-31.7379	-0.0640350910999016
Q9BY41	5DC6-A	Histone deacetylase 8	-31.7276	-0.0625746432021672
O60880	1KA7-A	SH2 DOMAIN PROTEIN 1A	-31.707	-0.0596537474066988
P11413	2BH9-A	GLUCOSE-6-PHOSPHATE 1-DEHYDROGENASE	-31.6796	-0.0557686724166095
Q9UGL1	2MA5-A	LYSINE-SPECIFIC DEMETHYLASE 5B	-31.6787	-0.0556410604643801
P00326	1U3W-A	Alcohol dehydrogenase gamma chain	-31.6784	-0.0555985231469704
Q13105	3M52-A	Miz-1 protein	-31.6701	-0.0544216573653012
P01111	3CON-A	GTPase NRas	-31.6692	-0.0542940454130718
Q92729	6SUC-A	Receptor-type tyrosine-protein phosphatase U	-31.6636	-0.0535000154880899
P60709	6ANU-F	Actin, cytoplasmic 1	-31.6588	-0.0528194184095342
P54274	1H6O-A	Telomeric repeat-binding factor 1	-31.6559	-0.05240822434124
Q8IUN9	6PUV-A	C-type lectin domain family 10 member A	-31.6552	-0.0523089706006175
Q13535	5YZ0-A	Serine/threonine-protein kinase ATR	-31.6523	-0.0518977765323234
P36873	5INB-A	SERINE/THREONINE PROTEIN PHOSPHATASE 1 GAMMA (PP1-GAMMA) CATALYTIC SUBUNIT	-31.6425	-0.050508224163605
O75112	4YDP-A	LIM domain-binding protein 3	-31.6392	-0.050040313672098
Q8IVH8	5J5T-A	Mitogen-activated protein kinase kinase kinase kinase 3	-31.6339	-0.0492888210645262
Q09013	2VD5-A	DMPK PROTEIN	-31.6271	-0.0483246418699052
P16298	4ORA-A	Serine/threonine-protein phosphatase 2B catalytic subunit beta isoform	-31.6264	-0.0482253881292827
P57735	2OIL-A	Ras-related protein Rab-25	-31.6259	-0.0481544926002667
Q68D85	4ZSO-E	Ig-like domain-containing protein DKFZp686O24166/DKFZp686I21167	-31.6252	-0.0480552388596437
Q07654	6V1C-A	Trefoil factor 3	-31.6221	-0.0476156865797431
P55196	2EXG-A	Afadin	-31.6203	-0.0473604626752847
P10153	5E13-A	EOSINOPHIL-DERIVED NEUROTOXIN	-31.6178	-0.0470059850302034
P49459	6CYR-A	Ubiquitin-conjugating enzyme E2 A	-31.6102	-0.0459283729891567
P43489	6OKN-R	Tumor necrosis factor receptor superfamily member 4	-31.6083	-0.0456589699788952
P28065	6AVO-F	Proteasome subunit beta type-9	-31.6071	-0.0454888207092561
Q16620	4AT4-A	BDNF/NT-3 GROWTH FACTORS RECEPTOR	-31.5978	-0.0441701638695543
O43719	6N3E-A	HIV Tat-specific factor 1	-31.5938	-0.0436029996374248
Q16566	2W4O-A	CALCIUM/CALMODULIN-DEPENDENT PROTEIN KINASE TYPE IV	-31.5858	-0.0424686711731648
P57789	4XDK-B	Potassium channel subfamily K member 10	-31.5814	-0.0418447905178219
Q16854	2OCP-B	Deoxyguanosine kinase	-31.5766	-0.0411641934392662
P26885	2PBC-A	Peptidyl-prolyl cis-trans isomerase FKBP2	-31.5642	-0.0394059843196638
P17213	1EWF-A	BACTERICIDAL/PERMEABILITY-INCREASING PROTEIN	-31.563	-0.0392358350500247
P17948	3HNG-A	Vascular endothelial growth factor receptor 1	-31.5628	-0.0392074768384183
Q92784	2KWO-A	Zinc finger protein DPF3	-31.5375	-0.0356201630701975
P34947	4TNB-A	G protein-coupled receptor kinase 5	-31.5361	-0.035421655588952
O15263	1E4Q-A	Beta-defensin 4A	-31.5325	-0.0349112077800348
Q8N608	4WJL-A	Inactive dipeptidyl peptidase 10	-31.5207	-0.0332380732952522
P23297	2LP3-A	Protein S100-A1	-31.5147	-0.0323873269470574
P01876, P60568	6LXW-C	Interleukin-2,Immunoglobulin heavy constant alpha 1	-31.5118	-0.0319761328787632
P28331	5XTD-M	NADH-ubiquinone oxidoreductase 75 kDa subunit, mitochondrial	-31.5116	-0.0319477746671568
Q6GMX6	1BEY-H	ABT-007 FAB FRAGMENT	-31.5051	-0.0310261327899455
P13861	5H77-A	CAMP-DEPENDENT PROTEIN KINASE TYPE II-ALPHA REGULATORY SUBUNIT	-31.4931	-0.0293246400935559
P18433	6UZT-A	Receptor-type tyrosine-protein phosphatase alpha	-31.492	-0.0291686699297206
Q8NHL6	4LL9-A	Leukocyte immunoglobulin-like receptor subfamily B member 1	-31.4838	-0.0280059832538541
P52732, Q15691	5JV3-B	Chimera protein of Kinesin-like protein KIF11 and Microtubule-associated protein RP/EB family member 1	-31.4807	-0.0275664309739535
Q6PJP8	5Q9O-A	DCLRE1A	-31.4618	-0.0248865799771403
Q9BWP8	4YMD-A	Collectin-11	-31.4614	-0.0248298635539274
P22891	3F1S-B	Vitamin K-dependent protein Z	-31.4601	-0.0246455351784852
Q9BTU6	5EUT-A	Phosphatidylinositol 4-kinase type 2-alpha,Endolysin,Phosphatidylinositol 4-kinase type 2-alpha	-31.4513	-0.0233977738677994
Q13308	6VG3-A	Inactive tyrosine-protein kinase 7	-31.4475	-0.0228589678472764
P04439, P61769	6D7G-A	Beta-2-microglobulin--HLA-A*0201--HPV.16 E7 peptide LLMGTLGIV chimera	-31.4446	-0.0224477737789822
Q5R3K3	6YTV-C	Calcium homeostasis modulator protein 6	-31.442	-0.0220791170280976
Q16832	6FER-A	Discoidin domain-containing receptor 2	-31.4308	-0.0204910571781343
P42568	6MIM-A	Protein AF-9	-31.4295	-0.020306728802692
P07686	1O7A-A	Beta-hexosaminidase subunit beta	-31.4047	-0.0167903105634867
P17050	3H53-B	Alpha-N-acetylgalactosaminidase	-31.4031	-0.0165634448706348
P09972	1XFB-D	Aldolase C	-31.4027	-0.016506728447422
P35236	3O4T-A	Tyrosine-protein phosphatase non-receptor type 7	-31.4006	-0.016208967225554
Q9UBZ9	4EXT-A	DNA repair protein REV1	-31.3921	-0.0150037432322779
P53602	3D4J-B	Diphosphomevalonate decarboxylase	-31.3861	-0.0141529968840831
O00214	5GZF-A	GALECTIN-8	-31.3839	-0.013841056556412
Q96EP0	6GZY-A	E3 ubiquitin-protein ligase RNF31	-31.3808	-0.0134015042765114
Q9BU19	6H0G-C	Zinc finger protein 692	-31.3763	-0.0127634445153653
O75164	5F5I-A	LYSINE-SPECIFIC DEMETHYLASE 4A	-31.372	-0.0121537429658256
P31151	2WOR-A	PROTEIN S100-A7	-31.3612	-0.0106223995390751
Q07812	4ZII-A	Apoptosis regulator BAX	-31.3451	-0.0083395635047524
Q9UL19	2MY9-A	Retinoic acid receptor responder protein 3	-31.3432	-0.0080701604944908
Q99816	3OBS-A	Tumor susceptibility gene 101 protein	-31.3418	-0.0078716530132453
Q15554	5WQD-A	Telomeric repeat-binding factor 2	-31.3397	-0.0075738917913774
Q9UH17	5CQK-A	DNA dC->dU-editing enzyme APOBEC-3B	-31.3336	-0.0067089663373794
A0A0B4J2H0, P01704	5C6W-J	Protein IGHV1-69-2,Ig lambda chain V-II region NIG-84	-31.3318	-0.006453742432921
Q05BQ5	4C5I-A	MBT DOMAIN-CONTAINING PROTEIN 1	-31.3267	-0.0057306080369552
A0A580, A0A5B9	5KSA-D	Bel602 beta TRBV9*01	-31.3204	-0.0048373243713508
Q9NWW6	2QL6-A	nicotinamide riboside kinase 1	-31.3192	-0.0046671751017117
P11215	4M76-B	CD11B	-31.3169	-0.0043410556682373
P53667	3S95-A	LIM domain kinase 1	-31.3164	-0.0042701601392213
P16591	6KC4-A	Tyrosine-protein kinase Fer	-31.316	-0.0042134437160079
H0Y4R8	5PWD-A	Nuclear autoantigen Sp-100	-31.3073	-0.0029798615111259
Q86Y07	6NCG-A	Serine/threonine-protein kinase VRK2	-31.3057	-0.002752995818274
Q9ULX7	4LU3-A	Carbonic anhydrase 14	-31.2957	-0.0013350852379492
Q96PN6	4OYM-A	Adenylate cyclase type 10	-31.2922	-0.0008388165348357
Q00610	6QNP-A	Clathrin heavy chain 1	-31.2919	-0.0007962792174256
P51570	6Q90-A	Galactokinase	-31.2873	-0.0001440403504763
P17301	1V7P-C	INTEGRIN	-31.2857	8.282534237554699e-05
O95831	1M6I-A	Programmed cell death protein 8	-31.2855	0.0001111835539819
Q9BXB1	4QXE-A	Leucine-rich repeat-containing G-protein coupled receptor 4	-31.2833	0.0004231238816531
Q13402	5MV9-A	Unconventional myosin-VIIa	-31.275	0.0015999896633228
Q8TEA8	2OKV-A	Probable D-tyrosyl-tRNA(Tyr) deacylase 1	-31.2656	0.0029328256088278
P27694	4IPC-A	Replication protein A 70 kDa DNA-binding subunit	-31.2542	0.0045492436703976
P52630	6UX2-A	Signal transducer and activator of transcription 2	-31.2338	0.00744178125426
Q6PJG0	1LHZ-A	IMMUNOGLOBULIN LAMBDA LIGHT CHAIN	-31.2214	0.0091999903738624
P13688	6AW2-A	Carcinoembryonic antigen-related cell adhesion molecule 1	-31.2153	0.0100649158278604
A0A087WT01, P01848	5HHM-D	JM22 TCR alpha chain	-31.2106	0.0107313338006129
O60684	4UAD-A	Importin subunit alpha-7	-31.206	0.0113835726675622
Q16850	6Q2T-A	Lanosterol 14-alpha demethylase	-31.1978	0.0125462593434281
P12018	2H32-A	VpreB protein	-31.1936	0.0131417817871646
P29622	6F02-A	Kallistatin	-31.1653	0.0171544687294833
Q9UPP1	3K3O-A	PHD finger protein 8	-31.1624	0.017565662797777
P49450, P68431	5Z23-E	Histone H3.1,Histone H3-like centromeric protein A,Histone H3.1	-31.1576	0.0182462598763332
Q14994	1XV9-B	Orphan nuclear receptor NR1I3	-31.1399	0.0207559616035074
Q9GZT9	5V18-A	Egl nine homolog 1	-31.1167	0.0240455141498603
Q13011		DELTA(3,5)-DELTA(2,4)-DIENOYL-COA ISOMERASE	-31.1155	0.0242156634194993
P45381	2I3C-B	Aspartoacylase	-31.1121	0.0246977530168096
O60678	4QQN-A	PRMT3 protein	-31.096	0.0269805890511323
Q9UBE0	6CWZ-C	SUMO-activating enzyme subunit 1	-31.0943	0.0272216338497875
Q15208	6BXI-A	Serine/threonine-protein kinase 38	-31.0836	0.0287387981707347
Q9Y468	2RJF-A	Lethal(3)malignant brain tumor-like protein	-31.0804	0.0291925295564386
P0DOY2	1LIL-A	FAB FRAGMENT MOR03268 LIGHT CHAIN	-31.0771	0.0296604400479456
Q96RU8	5CEK-A	Tribbles homolog 1	-31.0727	0.0302843207032884
P63092	6LI3-A	Guanine nucleotide-binding protein G(s) subunit alpha isoforms short	-31.0705	0.0305962610309601
Q13075	2VM5-A	BACULOVIRAL IAP REPEAT-CONTAINING PROTEIN 1	-31.0693	0.0307664103005992
O15016	6IEU-A	Tripartite motif-containing protein 66	-31.0651	0.0313619327443351
P23921	3HND-A	Ribonucleoside-diphosphate reductase large subunit	-31.0642	0.0314895446965645
Q9H4Q4	3EP0-A	PR domain zinc finger protein 12	-31.0606	0.0319999925054812
Q9NWT6	4Z2W-A	FIH	-31.0601	0.0320708880344978
P52565	1FSO-A	RHO GDP-DISSOCIATION INHIBITOR 1	-31.0476	0.0338432762599034
P52888	2O36-A	Thimet oligopeptidase	-31.0426	0.0345522315500655
P26045	4RI4-A	Tyrosine-protein phosphatase non-receptor type 3	-31.0361	0.0354738734272764
P15169	2NSM-A	Carboxypeptidase N catalytic chain	-31.0194	0.0378417840964184
O43189	5XFO-A	PHD finger protein 1	-31.0179	0.0380544706834671
Q13393	6OHR-A	Phospholipase D1, chimeric constuct	-31.0139	0.0386216349155971
P19793, Q15788	4J5X-D	Retinoic acid receptor RXR-alpha, Nuclear receptor coactivator 1	-30.9975	0.0409470082673295
P22830	2HRE-B	Ferrochelatase	-30.9961	0.041145515748575
O14786	1KEX-A	Neuropilin-1	-30.9894	0.0420955158373923
P30048		Thioredoxin-dependent peroxide reductase, mitochondrial	-30.9759	0.0440096951208305
Q15109	3O3U-N	Maltose-binding periplasmic protein, Advanced glycosylation end product-specific receptor	-30.9741	0.0442649190252889
O14641	3CBZ-A	Dishevelled-2	-30.9677	0.0451723817966965
P51149	6IYB-A	Ras-related protein Rab-7a	-30.9645	0.0456261131824003
Q13472	4CGY-A	DNA TOPOISOMERASE 3-ALPHA	-30.9572	0.0466611879060373
O00602	2JHH-C	Ficolin-1	-30.9519	0.0474126805136096
Q53H47	3K9K-B	Histone-lysine N-methyltransferase SETMAR	-30.9388	0.0492701433738345
O95619	5VNB-A	YEATS domain-containing protein 4	-30.9379	0.0493977553260639
Q9P2K8	6N3O-A	eIF-2-alpha kinase GCN2,eIF-2-alpha kinase GCN2	-30.9303	0.0504753673671106
P27986	4L1B-B	Phosphatidylinositol 3-kinase regulatory subunit alpha	-30.9232	0.0514820838791407
P00734, P07204	5TO3-B	Prothrombin,Thrombomodulin	-30.9194	0.0520208898996643
P31941	4XXO-A	DNA dC->dU-editing enzyme APOBEC-3A	-30.9067	0.0538216363366763
Q6SZW1	6O0S-H	Sterile alpha and TIR motif-containing protein 1	-30.9032	0.0543179050397903
O75084	5URV-A	Frizzled-7	-30.9006	0.0546865617906743
P25929	5ZBQ-A	Neuropeptide Y receptor type 1,T4 Lysozyme	-30.8983	0.0550126812241492
P02671	1FZD-C	FIBRINOGEN-420	-30.898	0.0550552185415589
P08913	6KUY-A	Alpha2A adrenergic receptor	-30.8942	0.055594024562082
P36955	1IMV-A	PIGMENT EPITHELIUM-DERIVED FACTOR	-30.8939	0.0556365618794921
P13928	1W3W-A	ANNEXIN A8	-30.8904	0.0561328305826055
P01024	3T4A-A	COMPLEMENT C3 BETA CHAIN	-30.8858	0.0567850694495548
P35240	6CDS-A	Merlin	-30.8838	0.0570686515656196
Q15485	2J3F-A	Ficolin-2	-30.8772	0.0580044725486341
Q9NYZ4	2N7A-A	Sialic acid-binding Ig-like lectin 8	-30.8692	0.0591388010128937
P10586	1LAR-A	RECEPTOR-TYPE TYROSINE-PROTEIN PHOSPHATASE F	-30.8493	0.0619604430677395
P40763	6TLC-B	Signal transducer and activator of transcription 3	-30.8318	0.0644417865833073
P07384	1ZCM-A	Calpain 1, large [catalytic] subunit	-30.8291	0.0648246224399951
P63146	2YBF-A	UBIQUITIN-CONJUGATING ENZYME E2 B	-30.8253	0.0653634284605186
P36507		Dual specificity mitogen-activated protein kinase kinase 2	-30.8132	0.0670791002627114
P01764	3ZHD-A	MG8-4 SCAFFOLD ANTIBODY	-30.8117	0.0672917868497601
P05109	5W1F-A	Protein S100-A8	-30.8116	0.0673059659555633
P01344	5L3M-A	Insulin-like growth factor II	-30.8057	0.0681425331979544
O15075	5JZN-A	Serine/threonine-protein kinase DCLK1	-30.8051	0.0682276078327741
P53778	6UNA-A	Mitogen-activated protein kinase 12	-30.804	0.06838357799661
P20138	6D4A-A	Myeloid cell surface antigen CD33	-30.8027	0.0685679063720517
Q14781	2D9U-A	Chromobox protein homolog 2 (isoform 2)	-30.8026	0.068582085477855
P26038	1E5W-A	MOESIN	-30.8003	0.0689082049113299
P51668	4AP4-B	Ubiquitin-conjugating enzyme E2 D1	-30.793	0.0699432796349669
P62316	5XJR-B	PROTEIN (SMALL NUCLEAR RIBONUCLEOPROTEIN SM D2)	-30.7894	0.0704537274438836
P00558	2ZGV-A	Phosphoglycerate kinase 1	-30.7856	0.0709925334644072
P51970	5XTC-u	NADH dehydrogenase [ubiquinone] 1 alpha subcomplex subunit 8	-30.7841	0.0712052200514559
P16455	1EH6-A	O6-ALKYLGUANINE-DNA ALKYLTRANSFERASE	-30.7783	0.0720276081880437
P30711	2C3T-B	GLUTATHIONE S-TRANSFERASE THETA 1	-30.7774	0.0721552201402731
Q9Y217	2YF0-A	MYOTUBULARIN-RELATED PROTEIN 6	-30.7767	0.0722544738808956
P08922	3ZBF-A	PROTO-ONCOGENE TYROSINE-PROTEIN KINASE ROS	-30.7609	0.0744947725978087
Q7RTP6	6ICI-A	[F-actin]-monooxygenase MICAL3	-30.7161	0.0808470119976626
Q9UDW1	5XTE-D	Cytochrome b-c1 complex subunit 9	-30.7151	0.0809888030556952
Q14565	6R3P-A	Meiotic recombination protein DMC1/LIM15 homolog	-30.7033	0.0826619375404784
Q5VVY1	5UBB-A	Alpha N-terminal protein methyltransferase 1B	-30.7024	0.0827895494927073
Q6P589	3F4M-A	Tumor necrosis factor, alpha-induced protein 8-like protein 2	-30.6993	0.0832291017726079
P10301	2FN4-A	Ras-related protein R-Ras	-30.6948	0.083867161533754
Q99808	6OB6-A	Equilibrative nucleoside transporter 1	-30.6937	0.0840231316975898
P54136	4Q2Y-A	Arginine--tRNA ligase, cytoplasmic	-30.6925	0.0841932809672288
Q92835	2YSX-A	Signaling inositol polyphosphate phosphatase SHIP II	-30.6877	0.0848738780457846
Q09428	6C3O-G	ATP-binding cassette sub-family C member 8	-30.6855	0.0851858183734557
Q01650	6IRT-B	Large neutral amino acids transporter small subunit 1	-30.6833	0.0854977587011274
A4D2B0	4V0H-C	METALLO-BETA-LACTAMASE DOMAIN-CONTAINING PROTEIN 1 1	-30.6755	0.0866037289537805
O75533	5ZYA-C	Splicing factor 3B subunit 1	-30.6629	0.0883902962849894
P49770	6K72-C	Translation initiation factor eIF-2B subunit beta	-30.6611	0.0886455201894477
B2RXH2	2W2I-A	2-OXOGLUTARATE OXYGENASE	-30.6517	0.0899783561349527
Q8WV41	4AKV-A	SORTING NEXIN-33	-30.6484	0.0904462666264602
Q9UKJ1	5XO2-A	Paired immunoglobulin-like type 2 receptor alpha	-30.6438	0.0910985054934095
P61823	1GV7-A	ANGIOGENIN	-30.6402	0.0916089533023262
Q7RTV0	5ZYA-D	PHD finger-like domain-containing protein 5A	-30.6393	0.0917365652545556
P31749, Q16513	6CCY-A	RAC-alpha serine/threonine-protein kinase,PIFtide	-30.6262	0.0935940281147805
Q06830	4XCS-A	Peroxiredoxin-1	-30.6199	0.0944873117803849
P17252	3IW4-A	Protein kinase C alpha type	-30.6168	0.0949268640602855
O95363	3HFV-A	Phenylalanyl-tRNA synthetase, mitochondrial	-30.6027	0.0969261179785435
P01772	2IG2-H	IGG1-LAMBDA KOL FAB (HEAVY CHAIN)	-30.5993	0.0974082075758538
P26639	4P3N-A	Threonine--tRNA ligase, cytoplasmic	-30.5923	0.0984007449820807
Q6PJA4	2FL5-H	Immunoglobulin Igg1 Heavy chain	-30.5845	0.0995067152347343
Q53Z42	6P64-A	MHC class I antigen	-30.581	0.1000029839378477
A0A0B4J272	6CQQ-D	F24 alpha chain	-30.5681	0.1018320885864662
Q9UBR2	1DEU-A	PROCATHEPSIN X	-30.5641	0.1023992528185962
Q9Y3B1	6I4Y-B	PRELI domain containing protein 3B	-30.5434	0.1053343277198683
P01877	6UE9-G	Immunoglobulin heavy constant alpha 2	-30.5386	0.106014924798424
Q15125	6OHU-B	3-beta-hydroxysteroid-Delta(8),Delta(7)-isomerase	-30.5342	0.1066388054537669
P25789	6AVO-Z	Proteasome subunit alpha type-4	-30.5333	0.1067664174059958
Q15399	2Z7X-B	Toll-like receptor 1,Variable lymphocyte receptor B	-30.5098	0.1100985072697588
Q5EFE5	6UMX-H	GL29H4-16 Fab Heavy Chain,GL29H4-16 Fab Heavy Chain	-30.5077	0.1103962684916268
Q96SW2-2	6BN8-B	Protein cereblon	-30.5072	0.1104671640206428
O15178	5QRL-A	T-box transcription factor T	-30.5053	0.1107365670309049
O43683	6F7B-A	Mitotic checkpoint serine/threonine-protein kinase BUB1	-30.5024	0.1111477610991985
P15882	3CXL-A	N-chimerin	-30.4983	0.1117291044371318
P21549	6RV1-A	Serine-pyruvate aminotransferase	-30.4941	0.1123246268808682
P30044	2VL3-A	PEROXIREDOXIN-5	-30.4888	0.11307611948844
Q8NBQ5	1YB1-B	17-beta-hydroxysteroid dehydrogenase type XI	-30.488	0.1131895523348662
Q8NBK3	1Y1F-X	C-alpha-formyglycine-generating enzyme	-30.4845	0.1136858210379797
O75390	5UZQ-A	Citrate synthase, mitochondrial	-30.4832	0.1138701494134219
Q9UMR7	5B1W-A	C-type lectin domain family 4 member A	-30.483	0.1138985076250284
P49917	3W1B-A	DNA ligase 4	-30.4767	0.1147917912906328
Q8TBZ3	5K1C-C	WD repeat-containing protein 20	-30.4759	0.114905224137059
Q14587	2EOK-A	Zinc finger protein 268	-30.4541	0.1179962692021664
O00481	6ITA-A	Butyrophilin subfamily 3 member A1	-30.454	0.1180104483079696
O14522	2OOQ-A	Receptor-type tyrosine-protein phosphatase T	-30.4478	0.1188895528677708
O94762	5LB5-A	ATP-dependent DNA helicase Q5	-30.4418	0.1197402992159656
Q6ZUM4	3PP2-A	Rho GTPase-activating protein 27	-30.4368	0.1204492545061277
Q13332	2FH7-A	Receptor-type tyrosine-protein phosphatase S	-30.4252	0.1220940307793044
O95154	2CLP-B	AFLATOXIN B1 ALDEHYDE REDUCTASE MEMBER 3	-30.4226	0.1224626875301889
P07550, P63092	6E67-A	Beta-2 adrenergic receptor,Endolysin,Guanine nucleotide-binding protein G(s) subunit alpha isoforms short,Beta-2 adrenergic receptor chimera	-30.4202	0.1228029860694665
Q76LX8	3GHM-A	A disintegrin and metalloproteinase with thrombospondin motifs 13	-30.4195	0.1229022398100895
Q8WWM9	1URY-A	CYTOGLOBIN	-30.4165	0.1233276129841869
P41146	4EA3-B	Fusion protein of Nociceptin receptor and cytochrome b562	-30.4155	0.1234694040422191
Q9NR30	6L5L-A	Nucleolar RNA helicase 2	-30.4115	0.1240365682743491
Q9ULW8	6CE1-A	Protein-arginine deiminase type-3	-30.4076	0.1245895534006759
P62805	6MUO-F	Histone H4	-30.3889	0.1272410461858827
O14520	6KXW-D	Aquaporin-7	-30.3779	0.1288007478242396
Q86V24	5LXA-A	Adiponectin receptor protein 2	-30.3728	0.129523882220205
P33176	3J8Y-K	Kinesin-like protein	-30.3665	0.1304171658858099
Q96AT9	3QC3-A	D-ribulose-5-phosphate-3-epimerase	-30.3526	0.132388061592461
P34925	6TUA-A	Tyrosine-protein kinase RYK	-30.3485	0.1329694049303937
P07948	5XY1-A	Tyrosine-protein kinase Lyn	-30.3474	0.1331253750942295
Q9UHV8	5XG8-A	Galactoside-binding soluble lectin 13	-30.3417	0.1339335841250147
P00451	1IQD-C	Coagulation factor VIII	-30.3363	0.1346992558383897
Q9BZ11	1R55-A	ADAM 33	-30.3349	0.1348977633196351
Q93008	5WCH-B	Probable ubiquitin carboxyl-terminal hydrolase FAF-X	-30.3345	0.1349544797428485
Q9NUW8	6MJ5-A	Tyrosyl-DNA phosphodiesterase 1	-30.334	0.1350253752718646
P22695		Cytochrome b-c1 complex subunit 2, mitochondrial	-30.3311	0.1354365693401587
Q15029	6ICZ-C	116 kDa U5 small nuclear ribonucleoprotein component	-30.3238	0.1364716440637958
O14649	6RV4-A	Potassium channel subfamily K member 3	-30.3204	0.136953733661106
Q12791	6ND0-A	Calcium-activated potassium channel subunit alpha-1	-30.3123	0.1381022412311688
Q13547	5ICN-B	Histone deacetylase 1	-30.3059	0.1390097040025764
Q9H0F7	2H57-A	ADP-ribosylation factor-like protein 6	-30.3036	0.1393358234360513
P34896	6FL5-D	Serine hydroxymethyltransferase, cytosolic	-30.2966	0.1403283608422782
P45974	2G45-A	Ubiquitin carboxyl-terminal hydrolase 5	-30.2842	0.1420865699618811
Q14914	1ZSV-A	NADP-dependent leukotriene B4 12-hydroxydehydrogenase	-30.2821	0.142384331183749
P01833	6UE9-C	Polymeric immunoglobulin receptor	-30.2754	0.1433343312725663
Q00266	6SW6-B	S-adenosylmethionine synthase isoform type-1	-30.2677	0.1444261224194162
Q86W50	6DU4-A	methyltransferase 10 domain containing protein	-30.2648	0.1448373164877104
O95711	3B2D-D	Lymphocyte antigen 86	-30.264	0.1449507493341366
Q99720	6DK1-C	Sigma non-opioid intracellular receptor 1	-30.2519	0.1466664211363293
Q6P5S8, Q9UL78	5WKO-B	Antibody 27F3 light chain	-30.2469	0.1473753764264915
Q2YD82	4OZH-G	T-cell receptor, s16, alpha chain	-30.2398	0.1483820929385221
Q9UIF7	3N5N-X	A/G-specific adenine DNA glycosylase	-30.2364	0.1488641825358323
P28715	6VBH-A	DNA repair protein complementing XP-G cells,Flap endonuclease 1	-30.233	0.1493462721331426
Q3ZCW2	3B9C-B	HSPC159	-30.2263	0.1502962722219603
P29016, P29017, P61769	3OV6-A	Beta-2-microglobulin/T-cell surface glycoprotein CD1c/T-cell surface glycoprotein CD1b chimeric protein	-30.224	0.1506223916554347
A0A087WZ08	5E6I-H	T-cell receptor beta-2 chain C region	-30.2218	0.1509343319831059
P40939	6DV2-G	Trifunctional enzyme subunit alpha, mitochondrial	-30.2205	0.1511186603585482
Q96J02	5DWS-G	E3 ubiquitin-protein ligase Itchy homolog	-30.2203	0.1511470185701546
Q96HN2		Adenosylhomocysteinase 3	-30.2078	0.1529194067955607
Q9H488	5UX6-A	GDP-fucose protein O-fucosyltransferase 1	-30.2006	0.1539403024133941
P02675	1RE3-B	FIBRINOGEN BETA CHAIN	-30.1912	0.1552731383588996
Q9BV79	2VCY-B	TRANS-2-ENOYL-COA REDUCTASE	-30.1672	0.1586761237516782
O15554	6CNM-A	Intermediate conductance calcium-activated potassium channel protein 4	-30.1524	0.1607746314105587
P28223	6A93-A	5-hydroxytryptamine receptor 2A,Soluble cytochrome b562	-30.1475	0.1614694075949176
O14815	2P0R-A	Calpain-9	-30.1436	0.1620223927212444
P32119	5B8B-F	Peroxiredoxin-2	-30.1414	0.1623343330489156
Q9BYT8	5LUZ-A	Neurolysin, mitochondrial	-30.1401	0.1625186614243579
P61077, Q99496	4R8P-L	E3 ubiquitin-protein ligase RING2, Ubiquitin-conjugating enzyme E2 D3	-30.1348	0.1632701540319301
P30740	4GA7-A	Leukocyte elastase inhibitor	-30.132	0.1636671689944206
P22681	2Y1M-A	E3 ubiquitin-protein ligase CBL	-30.1309	0.1638231391582564
Q96GX5	5LOH-A	Serine/threonine-protein kinase greatwall,Serine/threonine-protein kinase greatwall	-30.125	0.164659706400648
P15311	4RM9-A	Ezrin	-30.1092	0.1669000051175606
Q9UQ80	3J2I-A	Proliferation-associated protein 2G4	-30.0935	0.1691261247286705
Q6ZMT1	6B27-A	SH3 and cysteine-rich domain-containing protein 2	-30.0845	0.1704022442509627
P10632	2NNI-A	Cytochrome P450 2C8	-30.0783	0.1712813488107639
P83916	3F2U-A	Chromobox protein homolog 1	-30.0758	0.1716358264558447
Q00688	5D75-A	Peptidyl-prolyl cis-trans isomerase FKBP3	-30.0754	0.1716925428790581
P11233	1UAD-A	RAS-RELATED PROTEIN RAL-A	-30.0532	0.1748403043673783
A0A140T913	6VR5-A	MHC class I antigen	-30.0497	0.1753365730704918
P51159	6HUF-D	Ras-related protein Rab-27A	-30.0475	0.1756485133981635
Q12884	1Z68-B	fibroblast activation protein, alpha subunit	-30.0446	0.1760597074664577
P32929	3ELP-A	Cystathionine gamma-lyase	-30.0426	0.1763432895825224
P55084	6DV2-B	Trifunctional enzyme subunit beta, mitochondrial	-30.0411	0.1765559761695711
P26927	2ASU-B	Hepatocyte growth factor-like protein	-30.0251	0.1788246330980907
P07360	2OVD-A	Complement component 8, gamma polypeptide	-30.0223	0.1792216480605811
P21964	4PYJ-A	Catechol O-methyltransferase	-30.0156	0.1801716481493989
Q93015	6NBE-N	N-alpha-acetyltransferase 80	-30.0059	0.1815470214123135
Q9NZN9	5V35-A	Aryl hydrocarbon receptor-interacting protein-like 1 (AIPL1)	-29.9997	0.1824261259721147
P16333	5QU2-A	Cytoplasmic protein NCK1	-29.9996	0.182440305077918
F6IQY1	6ID4-A	MHC class I antigen	-29.9809	0.1850917978631253
Q15223	3SKU-D	Poliovirus receptor-related protein 1	-29.9798	0.1852477680269606
Q8N0X4	5VXS-B	Citrate lyase subunit beta-like protein, mitochondrial	-29.9746	0.1859850815287297
Q14807	6NJE-A	Kinesin-like protein KIF22	-29.9692	0.1867507532421047
Q9UBP0	5Z6Q-A	Spastin	-29.9587	0.1882395593514455
P30556	4YAY-A	Soluble cytochrome b562,Type-1 angiotensin II receptor	-29.9562	0.1885940369965268
Q96BP3	2A2N-A	peptidylprolyl isomerase domain and WD repeat containing 1	-29.95	0.189473141556328
O15247	2PER-A	Chloride intracellular channel protein 2	-29.9348	0.1916283656384214
P06746	8ICQ-A	PROTEIN (DNA POLYMERASE BETA (E.C.2.7.7.7))	-29.9347	0.1916425447442246
Q58EU4	1NGZ-A	Germline Metal Chelatase Catalytic Antibody, Light chain	-29.9339	0.1917559775906503
Q00532	4AGU-A	CYCLIN-DEPENDENT KINASE-LIKE 1	-29.9185	0.1939395598843501
P55040	2G3Y-A	GTP-BINDING PROTEIN GEM	-29.9166	0.1942089628946122
Q9BVA6	4U0Z-G	Adenosine monophosphate-protein transferase FICD	-29.916	0.1942940375294314
P30989	6OSA-R	Neurotensin receptor type 1	-29.8959	0.1971440377958837
Q9UIQ6	5MJ6-A	Leucyl-cystinyl aminopeptidase	-29.8828	0.1990015006561091
O75936	3N6W-A	Gamma-butyrobetaine dioxygenase	-29.8822	0.1990865752909284
P61586	3LW8-A	Transforming protein RhoA	-29.8789	0.1995544857824354
P62277	6G18-N	40S ribosomal protein S13	-29.872	0.2005328440828596
P15735	2Y7J-B	PHOSPHORYLASE B KINASE GAMMA CATALYTIC CHAIN, TESTIS/LIVER ISOFORM	-29.8695	0.2008873217279409
P48147	3DDU-A	Prolyl endopeptidase	-29.8681	0.2010858292091864
P06858	6OB0-A	Lipoprotein lipase	-29.8677	0.2011425456323993
Q9NZH8	4IZE-A	Interleukin-36 gamma	-29.8647	0.2015679188064967
Q99594	5EMW-A	Transcriptional enhancer factor TEF-5	-29.8601	0.2022201576734459
O75608	6QGN-A	Acyl-protein thioesterase 1	-29.8594	0.2023194114140684
Q96C23	1SNZ-A	aldose 1-epimerase	-29.8557	0.2028440383287888
P98073	4DGJ-A	Enteropeptidase catalytic light chain	-29.8488	0.2038223966292125
Q9UMZ3	4IKC-A	Phosphotidylinositol phosphatase PTPRQ	-29.8417	0.2048291131412431
P30626	4UPG-A	Sorcin	-29.8406	0.2049850833050789
P27216	6B3I-B	Annexin	-29.8357	0.2056798594894379
Q0KKI6	5VZX-L	Crenezumab Fab light chain	-29.8313	0.2063037401447807
O75129	5J69-A	Astrotactin-2	-29.8293	0.2065873222608455
P07327	1U3T-A	Alcohol dehydrogenase alpha chain	-29.8197	0.2079485164179569
Q8N4E7	5Z91-A	Ferritin, mitochondrial	-29.7935	0.2116634421384072
P63208	1FS2-B	SKP1	-29.7668	0.2154492633878741
P27695	6MK3-A	DNA-(apurinic or apyrimidinic site) lyase	-29.7604	0.2163567261592817
Q08188		Protein-glutamine glutamyltransferase E3	-29.7556	0.2170373232378374
Q6GMX0	1BEY-L	CAMPATH-1H ANTIBODY	-29.7542	0.2172358307190829
Q9H1K0	1YZM-A	FYVE-finger-containing Rab5 effector protein rabenosyn-5	-29.7528	0.2174343382003284
O14593	3UXG-A	DNA-binding protein RFXANK	-29.7451	0.2185261293471783
Q2TU34	5ZWK-B	Fructose-1,6-bisphosphatase 1	-29.745	0.2185403084529815
Q8IWT6	5ZSU-F	Volume-regulated anion channel subunit LRRC8A	-29.7419	0.2189798607328821
P08047	1SP2-A	Transcription factor Sp1	-29.7302	0.220638816111862
P48061	2J7Z-A	Stromal cell-derived factor 1	-29.7253	0.2213335922962209
Q96MK3	5YH3-A	Pseudokinase FAM20A	-29.7191	0.2222126968560221
P0DOX7	5VIC-L	Fab 2G12, light chain	-29.7066	0.2239850850814277
Q14117	2VR2-A	DIHYDROPYRIMIDINASE	-29.7063	0.2240276223988379
A0A0B4J1V1, P0DOX5	6APD-J	Immunoglobulin heavy variable 3-21,Immunoglobulin gamma-1 heavy chain	-29.7	0.2249209060644423
A0A0B4J277, P01848	5FK9-A	T CELL RECEPTOR ALPHA CHAIN	-29.6984	0.2251477717572942
P11226	1HUP-A	MANNOSE-BINDING PROTEIN	-29.688	0.2266223987608318
P08151, P31947	5OM0-A	14-3-3 protein sigma,Zinc finger protein GLI1	-29.6873	0.2267216525014543
P53597	6G4Q-A	Succinate--CoA ligase [ADP/GDP-forming] subunit alpha, mitochondrial	-29.6837	0.227232100310371
P29475	5UO7-A	Nitric oxide synthase, brain	-29.6661	0.2297276229317424
P55042	2GJS-A	GTP-binding protein RAD	-29.6578	0.2309044887134116
P59046	5H7N-A	NLRP12-PYD with MBP tag	-29.6504	0.2319537425428519
P32248	6QZH-A	C-C chemokine receptor type 7,Sialidase A,C-C chemokine receptor type 7	-29.6462	0.2325492649865883
Q15750	2POM-A	Mitogen-activated protein kinase kinase kinase 7-interacting protein 1	-29.6451	0.2327052351504241
P42679	3US4-A	Megakaryocyte-associated tyrosine-protein kinase	-29.6401	0.2334141904405863
P14927	5XTE-F	Cytochrome b-c1 complex subunit 7	-29.6358	0.2340238919901259
P48163	2AW5-A	NADP-dependent malic enzyme	-29.6351	0.2341231457307484
P54855	6IPB-A	UDP-glucuronosyltransferase 2B15	-29.6275	0.2352007577717951
P08237	4OMT-A	6-phosphofructokinase, muscle type	-29.623	0.2358388175329412
P21266	3GTU-B	GLUTATHIONE S-TRANSFERASE	-29.6096	0.2377388177105762
Q6N030	2NY1-D	ANTIBODY 17B, HEAVY CHAIN	-29.6088	0.2378522505570024
P23468	2YD6-A	Receptor-type tyrosine-protein phosphatase delta	-29.6084	0.2379089669802153
P52179	2R15-A	Myomesin-1	-29.6062	0.2382209073078865
O14556	3H9E-O	Glyceraldehyde-3-phosphate dehydrogenase, testis-specific	-29.6034	0.2386179222703774
O00408	1Z1L-A	cGMP-dependent 3',5'-cyclic phosphodiesterase	-29.5975	0.239454489512769
Q9UHL4	3N0T-B	Dipeptidyl peptidase 2	-29.5792	0.2420492658747629
Q15027	4NSW-A	Arf-GAP with coiled-coil, ANK repeat and PH domain-containing protein 1	-29.5729	0.2429425495403674
Q7KZF4	5M9O-A	Staphylococcal nuclease domain-containing protein 1	-29.5714	0.243155236127416
Q7Z406	5JLH-F	Myosin-14,Alpha-actinin A	-29.567	0.2437791167827589
Q13115	3EZZ-F	Dual specificity protein phosphatase 4	-29.5561	0.2453246393153126
Q9Y478	6B1U-B	5'-AMP-activated protein kinase subunit beta-1	-29.5508	0.2460761319228849
O95166, Q9H6L5	7BRQ-A	Reticulophagy regulator 1,Gamma-aminobutyric acid receptor-associated protein	-29.542	0.2473238932335701
P00709	1B9O-A	PROTEIN (ALPHA-LACTALBUMIN)	-29.5416	0.2473806096567835
Q9P2H5	5TXK-A	Ubiquitin carboxyl-terminal hydrolase 35,Ubiquitin carboxyl-terminal hydrolase 35	-29.5388	0.2477776246192745
Q16836	1F17-B	3-HYDROXYACYL-COA DEHYDROGENASE	-29.5268	0.2494791173156635
Q13325	4J0U-A	Interferon-induced protein with tetratricopeptide repeats 5	-29.5167	0.2509112070017915
P24928	6O9L-A	DNA-directed RNA polymerase II subunit RPB1	-29.5163	0.2509679234250044
Q9UHP3	6H4J-A	Ubiquitin carboxyl-terminal hydrolase 25	-29.5104	0.2518044906673959
Q96A08	5GSU-D	Histone H2B type 1-A	-29.5038	0.2527403116504105
Q709F0	2WBI-A	ACYL-COA DEHYDROGENASE FAMILY MEMBER 11	-29.5008	0.2531656848245073
Q9Y3Y4	2VPD-A	PYGOPUS HOMOLOG 1	-29.5004	0.2532224012477207
Q6UXV0	5VZ4-B	GDNF family receptor alpha-like	-29.4988	0.2534492669405726
Q15645	5WC2-A	Pachytene checkpoint protein 2 homolog	-29.4986	0.2534776251521791
P04908	6IQ4-C	Histone H2A type 1-B/E	-29.4976	0.2536194162102116
Q9Y2R4	3DKP-A	Probable ATP-dependent RNA helicase DDX52	-29.4975	0.2536335953160149
P43378	4GE5-A	Tyrosine-protein phosphatase non-receptor type 9	-29.494	0.2541298640191283
P30086	2L7W-A	PHOSPHATIDYLETHANOLAMINE BINDING PROTEIN	-29.494	0.2541298640191283
P35998	5M32-c	26S protease regulatory subunit 7	-29.4933	0.2542291177597508
Q14332	6C0B-B	Frizzled-2	-29.4819	0.2558455358213211
P45985	3VUT-A	Dual specificity mitogen-activated protein kinase kinase 4	-29.4807	0.2560156850909602
Q9HAR2	6VHH-B	Adhesion G protein-coupled receptor L3	-29.4763	0.256639565746303
P63261		Actin, cytoplasmic 2	-29.4761	0.2566679239579094
Q09028	2XU7-A	Histone-binding protein RBBP4	-29.4747	0.2568664314391549
Q8WWA0	4WMQ-A	Intelectin-1	-29.4576	0.2592910585315098
P01876	1OW0-A	Immunoglobulin heavy constant alpha 1	-29.4565	0.2594470286953457
Q9UN19	1FB8-A	DUAL ADAPTOR OF PHOSPHOTYROSINE AND 3-PHOSPHOINOSITIDES	-29.4556	0.2595746406475746
P07902	6GQD-A	Galactose-1-phosphate uridylyltransferase	-29.4458	0.260964193016293
O95983	6CEV-A	Methyl-CpG-binding domain protein 3	-29.4413	0.261602252777439
O00159	4BYF-C	UNCONVENTIONAL MYOSIN-IC	-29.4412	0.2616164318832422
Q9H9E1	3V2X-A	Ankyrin repeat family A protein 2	-29.4302	0.2631761335215992
Q9NSI6	3Q2E-A	Bromodomain and WD repeat-containing protein 1	-29.4301	0.2631903126274024
P05089	3KV2-A	Arginase-1	-29.4277	0.26353061116668
P38919	2XB2-X	Eukaryotic initiation factor 4A-III	-29.4149	0.2653455367094957
O94953	4UC4-A	Lysine-specific demethylase 4B	-29.4148	0.2653597158152989
Q02224	1T5C-A	Centromeric protein E	-29.4134	0.2655582232965444
Q92796	1UM7-A	synapse-associated protein 102	-29.4039	0.2669052383478527
O43741	2F15-A	5'-AMP-activated protein kinase, beta-2 subunit	-29.4037	0.2669335965594591
P42224	1BF5-A	SIGNAL TRANSDUCER AND ACTIVATOR OF TRANSCRIPTION 1-ALPHA/BETA	-29.3984	0.2676850891670314
Q12913	2CFV-A	HUMAN PROTEIN TYROSINE PHOSPHATASE RECEPTOR TYPE J	-29.3976	0.267798522013457
O75473	4BSR-B	LEUCINE-RICH REPEAT-CONTAINING G-PROTEIN COUPLED RECEPTOR 5	-29.397	0.2678835966482769
Q8TCU6	5FI0-A	Phosphatidylinositol 3,4,5-trisphosphate-dependent Rac exchanger 1 protein	-29.3965	0.2679544921772929
P54652	5FPN-A	Heat shock-related 70 kDa protein 2	-29.3965	0.2679544921772929
P30281		CCND3 protein	-29.3932	0.2684224026687999
P0CG48	4DDI-I	Ribonuclease/Ubiquitin chimeric protein	-29.3848	0.2696134475562728
Q13202	4JMK-A	Dual specificity protein phosphatase 8	-29.3832	0.2698403132491247
Q13342	6G8R-B	Nuclear body protein SP140	-29.3704	0.27165523879194
P29017	6C09-A	T-cell surface glycoprotein CD1c	-29.3593	0.2732291195361001
P0DMV8, Q13155	6K39-B	Heat shock 70 kDa protein 1A,Aminoacyl tRNA synthase complex-interacting multifunctional protein 2	-29.3559	0.2737112091334108
Q16881	3QFB-B	Thioredoxin reductase 1, cytoplasmic	-29.3475	0.2749022540208832
O15496	1LE6-A	Group X Secretory Phospholipase A2	-29.3463	0.2750724032905223
M4Q8P8	6P8M-C	Gp120	-29.3456	0.2751716570311447
P02792	2FFX-J	Ferritin light chain	-29.3391	0.2760932989083561
Q6GMV9		IGG Light chain	-29.333	0.2769582243623541
Q6MZV7	6CHF-B	Uncharacterized protein DKFZp686C11235	-29.3253	0.278050015509204
Q08499	3SL6-A	Phosphodiesterase 4D	-29.3042	0.2810418068336884
P08567	1X05-A	Pleckstrin	-29.3036	0.2811268814685081
Q99489	6RKF-A	D-aspartate oxidase	-29.3023	0.2813112098439504
Q9BYV9	3OHU-B	Transcription regulator protein BACH2	-29.2999	0.281651508383228
P43003, Q15758	5MJU-A	Excitatory amino acid transporter 1,Neutral amino acid transporter B(0),Excitatory amino acid transporter 1	-29.296	0.2822044935095548
O75594	1YCK-A	Peptidoglycan recognition protein	-29.2942	0.2824597174140132
P08519	3KIV-A	APOLIPOPROTEIN(A)	-29.282	0.2841895683220092
Q9P0I2	6WW7-C	ER membrane protein complex subunit 3	-29.2729	0.2854798669501045
[truncated: 1,296 more rows]
