# Supplementary material for: Uncovering the molecular targets of phytocannabinoids: mechanistic insights from inverse molecular docking fingerprint approaches
Source: Front Pharmacol. 2025 Jun 27;16:1611461. doi: 10.3389/fphar.2025.1611461 (PMC12245788; doi:10.3389/fphar.2025.1611461)
Supplement: Supplementary file 2 [file DataSheet2.zip › delta_9_THC_Delta-9-tetrahydrocannabinol_targets.csv]

Uniprot ID	PDB ID-Chain	Protein Name	Docking Score (arb. units)	Z-Score
P08631	2C0T-A	TYROSINE-PROTEIN KINASE HCK	-76.9277	-6.128068562669009
P03956	2AYK-A	COLLAGENASE	-65.3095	-4.537241075503999
P39900	3F16-A	Macrophage metalloelastase	-61.9265	-4.074022212936715
P01116	5V6V-A	GTPase KRas	-59.5436	-3.7477425121943018
P12830	4ZT1-B	Cadherin-1	-57.9892	-3.5349055627486656
P03372	1XP1-A	Estrogen receptor	-53.3952	-2.9058699568857915
P00746	5NB6-A	Complement factor D	-53.3684	-2.902200354309142
P27338	2BYB-A	Amine oxidase [flavin-containing] B	-53.2073	-2.880141661208465
Q9H9B1	3MO0-A	Histone-lysine N-methyltransferase, H3 lysine-9 specific 5	-52.4868	-2.781486860593707
Q6P179	5CU5-A	Endoplasmic reticulum aminopeptidase 2	-52.4121	-2.771258528038645
P49759	6RAA-A	Dual specificity protein kinase CLK1	-52.2422	-2.747994890808321
P69905	2HCO-A	Hemoglobin subunit alpha	-52.0746	-2.725046182157338
P31751	1MRV-A	RAC-beta serine/threonine kinase	-52.0069	-2.715776327887222
O14965	3UOJ-A	Aurora kinase A	-51.7773	-2.684338240141005
O95149	3GJX-B	Snurportin-1	-51.6801	-2.6710290845271896
O14744	6CKC-A	Protein arginine N-methyltransferase 5	-51.465	-2.641576416085504
Q07343	3WD9-A	cAMP-specific 3',5'-cyclic phosphodiesterase 4B	-51.2279	-2.609111387319703
P23443	4L43-A	RPS6KB1 protein	-51.1171	-2.593940045323707
Q07869	2P54-A	Peroxisome proliferator-activated receptor alpha	-50.8133	-2.552342087757068
P37231	2ZK0-A	Peroxisome proliferator-activated receptor gamma	-50.7892	-2.5490421839474693
P00742	2D1J-A	Coagulation factor X, heavy chain	-50.7288	-2.540771885603081
P45452	1FLS-A	COLLAGENASE-3	-50.3337	-2.486672632691365
O00757	5ET6-B	Fructose-1,6-bisphosphatase isozyme 2	-50.3099	-2.48341380652255
O60674	5AEP-A	Tyrosine-protein kinase JAK2	-50.0194	-2.443636957697308
O43924	5X73-A	Retinal rod rhodopsin-sensitive cGMP 3',5'-cyclic phosphodiesterase subunit delta	-49.9612	-2.435667895385331
P24941	2R3J-A	Cyclin-dependent kinase 2	-49.8783	-2.42431677398219
Q16539	1WFC-A	Mitogen-activated protein kinase 14	-49.7165	-2.402162233053019
P09467	2WBD-C	FRUCTOSE-1,6-BISPHOSPHATASE 1	-49.6654	-2.395165341572916
Q96KQ7	3K5K-A	Histone-lysine N-methyltransferase EHMT2	-49.6488	-2.3928923787829017
P05543	4YIA-A	Thyroxine-binding globulin	-49.4444	-2.36490481286249
P54760	6FNI-A	Ephrin type-B receptor 4	-49.2964	-2.344639843409354
Q9NQR1	5T5G-A	N-lysine methyltransferase KMT5A	-49.2709	-2.341148243942766
P33981	5NA0-A	Dual specificity protein kinase TTK	-49.0616	-2.312489743222893
P68400	6EII-A	Casein kinase II subunit alpha	-49.0537	-2.311408032015597
P31749	6HHG-A	RAC-alpha serine/threonine-protein kinase	-48.9284	-2.294251270715072
Q9UM73	4CLJ-A	ALK tyrosine kinase receptor	-48.892	-2.289267183633354
Q8N5Z0	2VGZ-A	Kynurenine/alpha-aminoadipate aminotransferase mitochondrial	-48.8245	-2.280024714457092
P00374	3F8Y-A	Dihydrofolate reductase	-48.7724	-2.272890897507711
P00797	4AMT-A	Renin	-48.5314	-2.2398918594117267
O94925	3VP3-A	Glutaminase kidney isoform, mitochondrial	-48.5164	-2.2378379773725574
Q00534	3NUX-A	Cell division protein kinase 6	-48.4258	-2.2254325298559765
P23458	4EI4-A	Tyrosine-protein kinase JAK1	-48.2485	-2.2011556441529967
P03951	1ZHM-A	Coagulation factor XI	-48.241	-2.200128703133412
P11309	5IPJ-A	Serine/threonine-protein kinase pim-1	-48.1531	-2.188092954383881
Q9H7B4	6PAF-A	Histone-lysine N-methyltransferase SMYD3	-48.1178	-2.1832594853183696
P02794	3ES3-A	Ferritin heavy chain	-48.0543	-2.17456471801922
P02766	3DJT-B	TRANSTHYRETIN	-48.0416	-2.17282576455939
Q9NYA1	4V24-A	Sphingosine kinase 1	-48.0263	-2.170730804879437
P50750	3BLR-A	Cell division protein kinase 9	-47.9623	-2.1619675748456486
P00749	5WXT-U	UROKINASE-TYPE PLASMINOGEN ACTIVATOR	-47.5857	-2.110401443115576
Q9UGN5	4ZZX-A	POLY [ADP-RIBOSE] POLYMERASE 2	-47.5753	-2.108977418235084
Q07912	4EWH-B	Activated CDC42 kinase 1	-47.4404	-2.0905061724294893
Q9Y6E0	4W8D-A	Serine/threonine-protein kinase 24 36 kDa subunit	-47.4235	-2.088192131998692
Q8TF76	6Z56-A	Serine/threonine-protein kinase haspin	-47.4117	-2.086576411461213
Q9NZL9	2YDY-A	Methionine adenosyltransferase 2 subunit beta	-47.3254	-2.0747597434625265
Q9NWZ3	6O95-A	Interleukin-1 receptor-associated kinase 4	-47.1582	-2.051865804999254
Q13614	1ZSQ-A	Myotubularin-related protein 2	-47.108	-2.044992146441501
P36871	5TR2-A	Phosphoglucomutase-1	-47.0735	-2.0402682177514126
P00740	6X5P-A	Coagulation factor IX	-47.0016	-2.0304232765103287
Q13188	5DH3-A	Serine/threonine-protein kinase 3	-46.9648	-2.025384419240899
P62937	1MIK-A	PEPTIDYL-PROLYL CIS-TRANS ISOMERASE	-46.7681	-1.998451179433928
Q9UMR2	6B4I-F	ATP-dependent RNA helicase DDX19B	-46.7319	-1.993494477446067
P02768	2VDB-A	Serum albumin	-46.7148	-1.991153051921413
P08235	2OAX-A	MINERALOCORTICOID RECEPTOR	-46.7144	-1.9910982817337024
P09601	1S8C-A	Heme oxygenase 1	-46.6655	-1.9844026262860115
P10721	6HH1-A	Mast/stem cell growth factor receptor Kit,Mast/stem cell growth factor receptor Kit	-46.6334	-1.9800073187221887
P00734	3QLP-H	thrombin	-46.543	-1.9676292562994628
P09874	4DQY-C	Poly [ADP-ribose] polymerase 1	-46.5403	-1.9672595575324128
P20231	4A6L-B	TPSB2 protein	-46.5053	-1.962467166107684
P62491	5FBQ-B	Ras-related protein Rab-11A	-46.467	-1.957222920634339
Q86U44	6TTT-A	N6-adenosine-methyltransferase catalytic subunit	-46.4529	-1.95529227151752
Q9NNX6	2XR6-A	mDC-SIGN1B type I isoform	-46.3618	-1.9428183612663
O75762	6PQQ-B	Transient receptor potential cation channel subfamily A member 1	-46.3326	-1.938820137563384
P11802	2W99-B	CELL DIVISION PROTEIN KINASE 4	-46.3179	-1.936807333164998
P22223	4ZMV-A	Cadherin-3	-46.3128	-1.9361090132716807
Q9UBF8	6GL3-A	Phosphatidylinositol 4-kinase beta,Phosphatidylinositol 4-kinase beta	-46.3125	-1.936067935630897
Q13825	1HZD-D	Methylglutaconyl-CoA hydratase	-46.2522	-1.9278113298334367
P68871	1RQ4-B	Hemoglobin subunit beta	-46.2244	-1.9240048017875104
P29597	6DBK-A	Non-receptor tyrosine-protein kinase TYK2	-46.1999	-1.9206501277902004
P22891	3H5C-B	Vitamin K-dependent protein Z	-46.0933	-1.906053872765172
Q92630	6HDP-A	Dual specificity tyrosine-phosphorylation-regulated kinase 2	-46.0878	-1.905300782684143
P51648	4QGK-A	Fatty aldehyde dehydrogenase	-46.0868	-1.9051638572148644
P13501	1U4P-A	C-C motif chemokine 5	-46.067	-1.9024527329231613
P55055	6S5K-A	Oxysterols receptor LXR-beta	-46.0555	-1.9008780900264648
Q9Y698	6DM1-C	Glutamate receptor 2,Voltage-dependent calcium channel gamma-2 subunit	-46.0115	-1.894853369378236
Q03181	5U3S-A	Peroxisome proliferator-activated receptor delta	-45.9149	-1.881626369045987
P08709	1CVW-H	Coagulation factor VII heavy chain	-45.7054	-1.852940483232257
Q99683	6OYW-A	Mitogen-activated protein kinase kinase kinase 5	-45.6985	-1.8519956974942395
Q8N4P3	5VXA-A	Guanosine-3',5'-bis(diphosphate) 3'-pyrophosphohydrolase MESH1	-45.6858	-1.850256744034409
Q9NXA8	5BWL-A	NAD-dependent protein deacylase sirtuin-5, mitochondrial	-45.6719	-1.848353480011446
Q8NEZ4	5F59-A	Histone-lysine N-methyltransferase 2C	-45.6629	-1.8471211507879444
P52333	4I6Q-A	Tyrosine-protein kinase JAK3	-45.6443	-1.8445743370593748
Q9HD34	5WGB-B	LYR motif-containing protein 4	-45.6306	-1.842698458130267
O43324	5Y6L-B	Eukaryotic translation elongation factor 1 epsilon-1	-45.6268	-1.842178141347011
O14732	2DDK-A	Inositol monophosphatase 2	-45.6073	-1.8395080946960911
P04035	3CD5-D	PROTEIN (HMG-COA REDUCTASE)	-45.5955	-1.837892374158611
Q9P1W9	2IWI-A	SERINE/THREONINE-PROTEIN KINASE PIM-2	-45.5654	-1.8337709175333443
P56817	2ZJM-A	BETA-SECRETASE 1	-45.5393	-1.83019716278519
A6NHC0, P17655	2NQA-A	Calpain-8	-45.5373	-1.829923311846635
P49368	6NR8-K	T-complex protein 1 subunit gamma	-45.5219	-1.8278146596197544
Q13153	6B16-A	SERINE/THREONINE-PROTEIN KINASE PAK-ALPHA	-45.508	-1.8259113955967912
O75874	5L57-A	Isocitrate dehydrogenase [NADP] cytoplasmic	-45.5077	-1.825870317956008
P28845	3CH6-A	Corticosteroid 11-beta-dehydrogenase isozyme 1	-45.5062	-1.8256649297520904
Q16552	5HI4-A	Interleukin-17A	-45.5036	-1.825308923531968
Q15274	5AYY-C	Nicotinate-nucleotide pyrophosphorylase [carboxylating]	-45.4909	-1.8235699700721384
P36897	5QIK-A	TGF-beta receptor type-1	-45.4808	-1.822187022832431
P00533	2JIV-A	Epidermal growth factor receptor	-45.4416	-1.816819544436736
Q8IXJ6	5DY5-A	NAD-dependent protein deacetylase sirtuin-2	-45.3663	-1.8065090566001063
Q86W56	6OAK-A	Poly(ADP-ribose) glycohydrolase	-45.3137	-1.799306776916086
P03886	5XTD-s	NADH-ubiquinone oxidoreductase chain 1	-45.3027	-1.7978005967540291
Q8WTS6	1N6C-A	Histone-lysine N-methyltransferase SETD7	-45.2962	-1.7969105812037225
O14561	5XTB-G	Acyl carrier protein, mitochondrial	-45.289	-1.7959247178249214
P22455	4TYG-A	Fibroblast growth factor receptor 4	-45.2083	-1.7848748324541912
O94804	4USE-A	Serine/threonine-protein kinase 10	-45.2067	-1.784655751703346
Q15661	2ZEC-C	Tryptase beta 2	-45.1747	-1.7802741366864523
P04637	4XR8-C	Cellular tumor antigen p53	-45.1456	-1.7762896055304642
Q9Y697	5WGB-A	Cysteine desulfurase, mitochondrial	-45.1257	-1.773564788691833
P17787	5KXI-B	Neuronal acetylcholine receptor subunit beta-2	-45.1197	-1.7727432358761654
Q460N5	6FYM-A	Poly [ADP-ribose] polymerase 14	-45.119	-1.7726473880476703
P30419	3JTK-A	Glycylpeptide N-tetradecanoyltransferase 1	-45.0369	-1.761405807019952
P14618	4QGC-D	Pyruvate kinase PKM	-45.027	-1.7600502448741
P06493	5HQ0-A	Cyclin-dependent kinase 1	-44.9673	-1.7518757943582068
Q06187	6NFH-A	Tyrosine-protein kinase BTK	-44.9139	-1.744563974298764
P48730	5IH6-A	Casein kinase I isoform delta	-44.8786	-1.7397305052332528
Q05586	5TP9-B	Glutamate receptor ionotropic, NMDA 1	-44.8567	-1.7367318374560654
P35557	3VEV-A	Glucokinase	-44.8295	-1.7330074646917062
Q96RI1	3BEJ-A	Bile acid receptor	-44.7598	-1.7234637594830329
O95819	4U44-B	Mitogen-activated protein kinase kinase kinase kinase 4	-44.7486	-1.7219301942271206
P28482	5BUJ-A	Mitogen-activated protein kinase 1	-44.7427	-1.72112233395838
Q9Y5Z0	3ZL7-A	BETA-SECRETASE 2	-44.5462	-1.694216479245264
P0DP23	5JQA-A	Calmodulin	-44.5447	-1.6940110910413473
P06276	6ESY-A	Cholinesterase	-44.5107	-1.6893556250858972
Q14232	6K71-A	Translation initiation factor eIF-2B subunit alpha	-44.5092	-1.6891502368819804
Q9H2X3	1SL6-A	C-type lectin DC-SIGNR	-44.4765	-1.684672774036592
Q9Y6Y9	3ULA-D	Lymphocyte antigen 96	-44.4215	-1.6771418732263048
Q8IU60	5QP1-A	DCP2 (NUDT20)	-44.4145	-1.6761833949413587
P15056	3PSB-A	B-RAF PROTO-ONCOGENE SERINE/THREONINE-PROTEIN KINASE	-44.3893	-1.6727328731155546
Q16763	6QH3-B	Ubiquitin-conjugating enzyme E2 S	-44.3524	-1.6676803232991992
P04150	3K23-A	Glucocorticoid receptor	-44.3462	-1.666831385389676
P04629	5KMJ-A	High affinity nerve growth factor receptor	-44.3019	-1.660765587100663
Q99685	3JW8-A	Monoglyceride lipase	-44.2634	-1.6554939565334614
Q9H3H5	5O5E-A	UDP-N-acetylglucosamine--dolichyl-phosphate N-acetylglucosaminephosphotransferase	-44.2596	-1.6549736397502055
P14735	6B7Z-A	Insulin-degrading enzyme	-44.2259	-1.6503592514355392
P00338	6SBV-D	L-lactate dehydrogenase A chain	-44.1946	-1.6460734842471394
O75311	5TIN-B	Glycine receptor subunit alpha-3,Glycine receptor subunit alpha-3	-44.1717	-1.6429378910006744
Q6P2P2	6PDM-A	Protein arginine N-methyltransferase 9	-44.1705	-1.6427735804375403
P08311	1KYN-A	cathepsin G	-44.1585	-1.641130474806205
Q8N6N7	3EPY-B	Acyl-CoA-binding domain-containing protein 7	-44.1581	-1.6410757046184938
P28907	3DZH-A	ADP-ribosyl cyclase 1	-44.1417	-1.638830126922336
P04049	1GUA-B	C-RAF1	-44.1301	-1.6372417914787116
Q03164	6KIX-K	Histone-lysine N-methyltransferase 2A	-44.1281	-1.6369679405401565
Q9P2J5	6LPF-A	Leucine--tRNA ligase, cytoplasmic	-44.1144	-1.6350920616110485
Q14680	5TX3-A	MATERNAL EMBRYONIC LEUCINE ZIPPER KINASE	-44.109	-1.6343526640769477
P19971	1UOU-A	THYMIDINE PHOSPHORYLASE	-44.0972	-1.6327369435394676
O43318, Q15750	5GJF-A	TAK1 kinase - TAB1 chimera fusion protein	-44.052	-1.6265479123281044
P07900	5GGZ-D	Heat shock protein HSP 90-alpha	-43.9878	-1.6177572972004604
P26358	4YOC-A	DNA (cytosine-5)-methyltransferase 1	-43.9744	-1.6159224959121363
P21673	2G3T-A	Diamine acetyltransferase 1	-43.957	-1.6135399927466998
Q9Y3C6	6ID0-S	Peptidyl-prolyl cis-trans isomerase-like 1	-43.9504	-1.6126362846494655
P00519	3PYY-A	Tyrosine-protein kinase ABL1	-43.9392	-1.6111027193935523
P42336	4WAF-A	Phosphatidylinositol 4,5-bisphosphate 3-kinase catalytic subunit alpha isoform	-43.9391	-1.611089026846625
O15382	5HNE-B	Branched-chain-amino-acid aminotransferase, mitochondrial	-43.9338	-1.610363321859451
P60568	5M5E-D	Interleukin-2	-43.922	-1.6087476013219713
P29274	5WF6-A	Human A2a adenosine receptor T4L chimera	-43.9142	-1.6076795826616035
P18031	5QED-A	Tyrosine-protein phosphatase non-receptor type 1	-43.8828	-1.6033801229262767
P29373	4M6S-A	CELLULAR RETINOIC ACID BINDING PROTEIN-TYPE II	-43.8753	-1.602353181906692
Q96QU1	6EB5-B	Protocadherin-15	-43.869	-1.6014905514502409
P54578	6IIN-A	Ubiquitin carboxyl-terminal hydrolase 14	-43.7921	-1.5909609828627664
Q02763	3L8P-A	Angiopoietin-1 receptor	-43.7372	-1.5834437745994077
P29016	5L2K-A	T-cell surface glycoprotein CD1b	-43.6497	-1.5714627960375878
O00506	2XIK-A	SERINE/THREONINE PROTEIN KINASE 25	-43.6395	-1.570066156250952
Q9Y5S2	4UAL-A	Serine/threonine-protein kinase MRCK beta	-43.6185	-1.5671907213961151
P25774	5QC3-A	Cathepsin S	-43.6089	-1.565876236891047
P48729	6GZD-A	Casein kinase I isoform alpha	-43.6083	-1.5657940816094806
Q96CA5	1OY7-A	Baculoviral IAP repeat-containing protein 7	-43.6078	-1.5657256188748412
P37268	3VJ9-A	Squalene synthase	-43.6053	-1.5653833052016468
O15164	4YC9-A	Transcription intermediary factor 1-alpha	-43.6016	-1.564876680965318
P00747	1BML-B	PLASMIN	-43.576	-1.561371388951803
P34897	6R8F-L	Serine hydroxymethyltransferase, mitochondrial	-43.5496	-1.557756556562865
Q8N6T7	5Y2F-A	NAD-dependent protein deacetylase sirtuin-6	-43.5478	-1.5575100907181654
Q8NCC3	4X90-A	Group XV phospholipase A2	-43.5333	-1.5555246714136344
P23946	4AG1-A	CHYMASE	-43.5063	-1.5518276837431306
P14061	3HB4-X	Estradiol 17-beta-dehydrogenase 1	-43.4904	-1.5496505687816111
Q9Y2Q0	6K7M-A	Phospholipid-transporting ATPase	-43.4725	-1.5471996028815354
P11362	4V01-A	Fibroblast growth factor receptor 1	-43.4633	-1.5459398885641782
P51955	2XNO-A	SERINE/THREONINE-PROTEIN KINASE NEK2	-43.4626	-1.5458440407356844
O43353	5AR4-A	RECEPTOR-INTERACTING SERINE/THREONINE-PROTEIN KINASE 2	-43.4437	-1.543256149366331
Q6PL18	5QXL-A	ATPase family AAA domain-containing protein 2	-43.4082	-1.5383952952069642
P53779	4U79-A	Mitogen-activated protein kinase 10	-43.3921	-1.536190795151589
P49336-2	5IDN-A	Cyclin-dependent kinase 8	-43.389	-1.535766326196828
Q9Y6M9	5XTC-p	NADH dehydrogenase [ubiquinone] 1 beta subcomplex subunit 9	-43.3856	-1.535300779601282
P30613	4IP7-B	Pyruvate kinase	-43.3748	-1.5338219845330807
P08254	4G9L-A	Stromelysin-1	-43.3709	-1.5332879752028965
P55201	5OWB-A	Peregrin	-43.3563	-1.5312888633514383
Q08881	3QGW-A	Tyrosine-protein kinase ITK/TSK	-43.3417	-1.529289751499981
P03897	5XTC-j	NADH-ubiquinone oxidoreductase chain 3	-43.3393	-1.5289611303737138
Q07889	5WFQ-N	Son of sevenless homolog 1	-43.3207	-1.5264143166451445
P69891	1I3E-A	HEMOGLOBIN GAMMA CHAINS	-43.3198	-1.526291083722794
P98170	5C7D-A	Baculoviral IAP repeat-containing protein 4	-43.3135	-1.5254284532663425
Q00536	3MTL-A	Cell division protein kinase 16	-43.3	-1.52357995943109
Q13126	5TC7-A	S-methyl-5'-thioadenosine phosphorylase	-43.2855	-1.52159454012656
P21917	5WIU-A	D(4) dopamine receptor, soluble cytochrome b562 chimera	-43.2763	-1.520334825809203
P27708	5G1O-E	CAD PROTEIN	-43.2496	-1.5166789157794822
P17612	3L9L-A	CAMP-DEPENDENT PROTEIN KINASE CATALYTIC SUBUNIT ALPHA	-43.2426	-1.5157204374945368
O95985	5GVE-A	DNA topoisomerase 3-beta-1	-43.2115	-1.5114620553999925
P10826	4JYH-B	Retinoic acid receptor beta	-43.1967	-1.5094355584546788
P52292	4E4V-A	Importin subunit alpha-1	-43.1892	-1.508408617435094
O75469	6HJ2-A	Nuclear receptor subfamily 1 group I member 2	-43.1841	-1.5077102975417769
P03923	5XTC-m	NADH-ubiquinone oxidoreductase chain 6	-43.1779	-1.5068613596322535
P30566	2J91-A	ADENYLOSUCCINATE LYASE	-43.1492	-1.5029315986639766
P10275	4OKB-A	Androgen receptor	-43.1313	-1.5004806327639018
P08236	3HN3-E	Beta-glucuronidase	-43.1249	-1.499604309760522
Q9BV79	2VCY-B	TRANS-2-ENOYL-COA REDUCTASE	-43.123	-1.499344151368894
Q9UHD2	6RSU-A	Serine/threonine-protein kinase TBK1	-43.0908	-1.4949351512581448
P43405	4XG2-A	Tyrosine-protein kinase SYK	-43.088	-1.4945517599441664
P19429, P63316	6MV3-A	Troponin C, slow skeletal and cardiac muscles,Troponin I, cardiac muscle chimera	-43.0824	-1.4937849773162095
P49137	3KC3-A	MAP kinase-activated protein kinase 2	-43.0148	-1.484528815593021
P56556	5XTD-E	NADH dehydrogenase [ubiquinone] 1 alpha subcomplex subunit 6	-42.9893	-1.4810372161264331
P49841	6GN1-B	Glycogen synthase kinase-3 beta	-42.98	-1.479763809262148
P15498	6NFA-A	Proto-oncogene vav	-42.9712	-1.4785588651325028
P48740	4KKD-A	Mannan-binding lectin serine protease 3	-42.9531	-1.4760805141385716
P35968	3EFL-A	Vascular endothelial growth factor receptor 2	-42.935	-1.4736021631446412
P08758	1AVH-A	ANNEXIN V	-42.9339	-1.4734515451284351
Q9BY49	1YXM-C	peroxisomal trans 2-enoyl CoA reductase	-42.9226	-1.4719042873255948
P22303	5HFA-A	Acetylcholinesterase	-42.9141	-1.4707404208367316
P49419	4ZVW-B	Alpha-aminoadipic semialdehyde dehydrogenase	-42.8884	-1.4672214362762883
Q92871	6CFS-A	Phosphomannomutase 1	-42.8775	-1.4657289486611589
P53671	4TPT-A	LIM domain kinase 2	-42.8639	-1.4638667622789792
P08069	1JQH-A	Insulin-like growth factor 1 receptor	-42.8562	-1.462812436165539
P31645	6DZZ-A	Sodium-dependent serotonin transporter	-42.8518	-1.4622099641007156
O75164	3PDQ-A	LYSINE-SPECIFIC DEMETHYLASE 4A	-42.814	-1.4570341813620096
P20701	5E6S-A	LEUKOCYTE ADHESION GLYCOPROTEIN	-42.8079	-1.4561989359994136
P42858	4FE8-A	Maltose-binding periplasmic protein,Huntingtin fusion protein	-42.7704	-1.4510642309014916
O00206	3ULA-A	Toll-like receptor 4, Variable lymphocyte receptor B	-42.7508	-1.4483804917036434
P29317	1MQB-A	Ephrin type-A receptor 2	-42.7439	-1.447435705965625
O43293	1YRP-A	Death-associated protein kinase 3	-42.7215	-1.4443685754537996
Q9Y223	4ZHT-B	Bifunctional UDP-N-acetylglucosamine 2-epimerase/N-acetylmannosamine kinase	-42.6796	-1.438631398291054
P51449	6NWS-A	Nuclear receptor ROR-gamma	-42.6682	-1.4370704479412852
Q99436	5LEZ-V	Proteasome subunit beta type-7	-42.6668	-1.4368787522842963
P10828	6KKE-A	Thyroid hormone receptor beta	-42.6624	-1.436276280219473
P27037	3Q4T-A	Activin receptor type-2A	-42.6579	-1.4356601156077222
Q6N089	2OQJ-B	Fab 2G12 heavy chain	-42.6443	-1.4337979292255427
P07954	5UPP-B	Fumarate hydratase	-42.6186	-1.4302789446650994
P51813	3SXS-A	Cytoplasmic tyrosine-protein kinase BMX	-42.6181	-1.4302104819304602
Q13523	6CNH-A	Serine/threonine-protein kinase PRP4 homolog	-42.5779	-1.424706078065487
P40261	6CHH-D	NNMT protein	-42.5748	-1.424281609110726
Q13451	4JFJ-A	Peptidyl-prolyl cis-trans isomerase FKBP5	-42.5411	-1.4196672207960588
P19793	6JNR-A	Retinoid X receptor, alpha	-42.5344	-1.4187498201518962
O15392	6YIE-A	Baculoviral IAP repeat-containing protein 5	-42.5095	-1.415340375966876
Q16875	6HVH-A	6-phosphofructo-2-kinase/fructose-2,6-bisphosphatase 3	-42.463	-1.4089733416454515
Q13043	3COM-A	Serine/threonine-protein kinase 4	-42.4545	-1.4078094751565893
P69892	4MQJ-B	Hemoglobin subunit gamma-2	-42.4541	-1.4077547049688772
P58753	3UB4-A	Toll/interleukin-1 receptor domain-containing adapter protein	-42.4415	-1.406029444055975
Q08345	4CKR-A	EPITHELIAL DISCOIDIN DOMAIN-CONTAINING RECEPTOR 1	-42.4347	-1.405098350864885
P23381	2QUK-A	Tryptophan--tRNA ligase, cytoplasmic	-42.4309	-1.4045780340816294
Q6V1X1	6HP8-A	Dipeptidyl peptidase 8	-42.404	-1.400894738958053
P49327	3TJM-A	Fatty acid synthase	-42.3946	-1.3996076395468395
Q15750	2POM-A	Mitogen-activated protein kinase kinase kinase 7-interacting protein 1	-42.3859	-1.3984163879641218
P08581	1R1W-A	Hepatocyte growth factor receptor	-42.3793	-1.3975126798668875
O60894	3N7R-D	Receptor activity-modifying protein 1	-42.366	-1.3956915711254907
Q9Y5Y6	3P8F-A	ST14 protein	-42.3252	-1.3901050119789509
Q96GG9	5V83-A	Lysozyme,DCN1-like protein 1 chimera	-42.3248	-1.39005024179124
P55212	3V6L-B	Caspase-6	-42.3236	-1.3898859312281058
Q16566	2W4O-A	CALCIUM/CALMODULIN-DEPENDENT PROTEIN KINASE TYPE IV	-42.3213	-1.3895710026487669
P25098	5WG4-A	Beta-adrenergic receptor kinase 1	-42.3152	-1.3887357572861707
Q16658	6I15-A	Fascin	-42.3119	-1.3882839032375542
Q96T88	3DWH-A	E3 ubiquitin-protein ligase UHRF1	-42.2975	-1.3863121764799515
Q86TU7	6WK1-A	Histone-lysine N-methyltransferase setd3	-42.2798	-1.383888595673732
Q92793	6ALB-A	CREB-binding protein	-42.1703	-1.3688952567877968
O14976	4C57-A	Cyclin-G-associated kinase	-42.1655	-1.368238014535263
P78362	5MYV-A	SRSF protein kinase 2,SRSF protein kinase 2	-42.1487	-1.3659376666513932
Q96KB5	5J0A-B	Lymphokine-activated killer T-cell-originated protein kinase	-42.1436	-1.365239346758076
P48735	5I96-A	Isocitrate dehydrogenase [NADP], mitochondrial	-42.1393	-1.3646505672401803
Q13490	4HY5-A	Baculoviral IAP repeat-containing protein 2	-42.1296	-1.3633223901881852
P15121	6F82-A	Aldose reductase	-42.1196	-1.361953135495405
Q9Y5K2	2BDI-A	Kallikrein-4	-42.1187	-1.3618299025730547
Q9H2K2	5NWD-A	Tankyrase-2	-42.1174	-1.3616518994629945
Q460N3	4F0E-A	Poly [ADP-ribose] polymerase 15	-42.1169	-1.361583436728355
Q9P289	4FZD-B	Serine/threonine-protein kinase MST4	-42.1161	-1.361473896352933
P37173	5E91-A	TGF-beta receptor type-2	-42.1057	-1.3600498714724416
Q13627	6EIQ-A	Dual specificity tyrosine-phosphorylation-regulated kinase 1A	-42.0917	-1.3581329149025512
Q14108	5UPH-A	Lysosome membrane protein 2	-42.0916	-1.3581192223556229
Q07817	3ZLR-A	Bcl-2-like protein 1,APOPTOSIS REGULATOR BCL-XL	-42.0814	-1.356722582568988
P17706	1L8K-A	T-cell protein-tyrosine phosphatase	-42.0803	-1.3565719645527825
P11172	2WNS-A	OROTATE PHOSPHORIBOSYLTRANSFERASE	-42.0643	-1.3543811570443354
Q13976	3OD0-B	cGMP-dependent protein kinase 1	-42.0489	-1.352272504817455
P60709	6ANU-F	Actin, cytoplasmic 1	-42.0459	-1.3518617284096213
Q9HBH9	6JLR-A	MAP kinase-interacting serine/threonine-protein kinase 2	-42.0345	-1.3503007780598524
P07288	2ZCL-P	Prostate-specific antigen	-42.0303	-1.3497256910888844
Q04609	3BHX-A	Glutamate carboxypeptidase II	-42.0261	-1.3491506041179175
Q9GZZ1	6PW9-A	N-alpha-acetyltransferase 50	-42.0076	-1.3466174829362751
P23919	1E99-A	THYMIDYLATE KINASE	-42.0012	-1.3457411599328963
Q9BZ95	6G25-A	Histone-lysine N-methyltransferase NSD3	-41.9813	-1.3430163430942652
O14757	4RVL-A	Serine/threonine-protein kinase Chk1	-41.9722	-1.3417703213238366
P07148	3VG5-A	Fatty acid-binding protein, liver	-41.968	-1.3411952343528697
O94768	3LM5-A	Serine/threonine-protein kinase 17B	-41.9452	-1.338073333653332
P18669	5Y65-B	Phosphoglycerate mutase 1	-41.9291	-1.3358688335979567
P49761	6Z52-A	DUAL SPECIFICITY PROTEIN KINASE CLK3	-41.9209	-1.3347460447498782
Q9NRG4	6CBY-A	N-lysine methyltransferase SMYD2	-41.9033	-1.3323361564905862
P52564	3ENM-A	Dual specificity mitogen-activated protein kinase kinase 6	-41.8942	-1.3310901347201565
P35030	3P95-A	PRSS3 protein	-41.8874	-1.3301590415290667
Q9NYL2	5HES-A	Mitogen-activated protein kinase kinase kinase MLT	-41.8832	-1.3295839545580996
O15530	4CT1-A	3-phosphoinositide-dependent protein kinase 1	-41.8795	-1.3290773303217709
P45983	4UX9-B	Mitogen-activated protein kinase 8	-41.8666	-1.3273109917680852
P49720	5LEZ-W	Proteasome subunit beta type-3	-41.8662	-1.3272562215803745
O15294	4XIF-A	UDP-N-acetylglucosamine--peptide N-acetylglucosaminyltransferase 110 kDa subunit	-41.8526	-1.3253940351981943
P25440	5U5S-A	Bromodomain-containing protein 2	-41.848	-1.3247641780395156
P48736	4WWN-A	Phosphatidylinositol 4,5-bisphosphate 3-kinase catalytic subunit gamma isoform	-41.8475	-1.3246957153048762
Q92918	6CQF-A	Mitogen-activated protein kinase kinase kinase kinase 1	-41.8399	-1.3236550817383643
P12429	1AII-A	ANNEXIN III	-41.8391	-1.3235455413629422
P14920	3G3E-B	D-amino-acid oxidase	-41.8357	-1.3230799947673977
Q09472	6V90-A	Histone acetyltransferase p300	-41.823	-1.3213410413075672
P62873	4KFM-B	Guanine nucleotide-binding protein G(I)/G(S)/G(T) subunit beta-1	-41.8099	-1.319547317660026
P51449, Q15596	5VB6-A	Nuclear receptor ROR-gamma, SRC2 chimera	-41.8083	-1.3193282369091817
P36888	1RJB-A	Receptor-type tyrosine-protein kinase FLT3	-41.8058	-1.3189859232359862
Q13231	5NR8-A	Chitotriosidase-1	-41.8025	-1.3185340691873697
P50120	4EXZ-A	Retinol-binding protein 2	-41.792	-1.317096351759951
P09913	4G1T-B	Interferon-induced protein with tetratricopeptide repeats 2	-41.7895	-1.3167540380867555
Q13467	5URZ-A	Frizzled-5	-41.7857	-1.3162337213034996
O95271	4UW1-A	TANKYRASE-1	-41.7806	-1.3155354014101823
P45984	3NPC-A	Mitogen-activated protein kinase 9	-41.763	-1.31312551315089
Q9BXW6	5ZM7-A	Oxysterol-binding protein-related protein 1	-41.7582	-1.3124682708983566
Q04771	6ACR-A	Activin receptor type-1	-41.7486	-1.3111537863932885
Q9BYP7	5O2C-A	Serine/threonine-protein kinase WNK3	-41.7338	-1.3091272894479749
P82980	6E5W-A	Retinol-binding protein 5	-41.7293	-1.308511124836224
Q9HA72	6UIW-B	Calcium homeostasis modulator protein 2	-41.7157	-1.3066489384540434
Q8IVH8	5J5T-A	Mitogen-activated protein kinase kinase kinase kinase 3	-41.7049	-1.3051701433858425
P41743	6ILZ-A	Protein kinase C iota type	-41.6918	-1.3033764197383009
Q13635	6RTY-A	Protein patched homolog 1	-41.6836	-1.3022536308902215
P07333	6N33-A	Macrophage colony-stimulating factor 1 receptor	-41.6331	-1.2953388946916853
P12931	1FMK-A	Proto-oncogene tyrosine-protein kinase Src	-41.6293	-1.2948185779084294
Q13224	5EWJ-B	Glutamate receptor ionotropic, NMDA 2B	-41.6238	-1.294065487827401
Q9UDX3	4TLG-A	SEC14-like protein 4	-41.5674	-1.2863428913601245
Q13002	3QXM-A	Glutamate receptor ionotropic, kainate 2	-41.5618	-1.2855761087321678
Q15418	2Z7S-A	Ribosomal protein S6 kinase alpha-1	-41.5562	-1.2848093261042113
Q05397	4EBV-A	Focal adhesion kinase 1	-41.5478	-1.283659152162277
Q8IU85	6T6F-A	Calcium/calmodulin-dependent protein kinase type 1D	-41.5406	-1.2826732887834753
P15374	6QML-A	Ubiquitin carboxyl-terminal hydrolase isozyme L3	-41.5329	-1.2816189626700352
Q13546	4ITI-A	Receptor-interacting serine/threonine-protein kinase 1	-41.5314	-1.2814135744661184
Q86V25	6J4S-A	Tubulinyl-Tyr carboxypeptidase 2	-41.5282	-1.2809754129644289
P04439	2VLK-A	HLA class I histocompatibility antigen, A-2 alpha chain	-41.5172	-1.2794692328023722
Q9ULY5	3WH3-A	C-type lectin domain family 4 member E	-41.4941	-1.2763062544620518
P02461	4AK3-A	COLLAGEN ALPHA-1(III) CHAIN	-41.4864	-1.2752519283486117
P05106	2VDM-B	Integrin beta-3	-41.454	-1.2708155431440058
P14324	3S4J-A	Farnesyl pyrophosphate synthase	-41.4483	-1.270035067969122
Q06124	5EHP-A	Tyrosine-protein phosphatase non-receptor type 11	-41.4421	-1.2691861300595988
Q9UIK4	6PAW-A	Death-associated protein kinase 2	-41.442	-1.2691724375126705
P02753	5NUA-A	Plasma retinol-binding protein	-41.4412	-1.2690628971372484
O43809	5R65-A	Cleavage and polyadenylation specificity factor subunit 5	-41.429	-1.2673924064120574
P16234	6JOI-A	Platelet-derived growth factor receptor alpha	-41.4227	-1.266529775955606
P53350	3KB7-A	Serine/threonine-protein kinase PLK1	-41.4206	-1.2662422324701224
P04062	2VT0-A	Glucosylceramidase	-41.4164	-1.2656671454991557
P07949	2IVU-A	PROTO-ONCOGENE TYROSINE-PROTEIN KINASE RECEPTOR RET PRECURSOR	-41.4061	-1.2642568131655925
P08912	6OL9-A	Muscarinic acetylcholine receptor M5, T4 Lysozyme fusion	-41.3988	-1.2632572572398637
P01850	1ZGL-P	T-CELL RECEPTOR, SP3.4 BETA CHAIN	-41.3841	-1.261244452841477
Q9BPZ2	5LUG-C	Spindlin-like protein 2, isoform CRA_a	-41.3565	-1.2574653098894055
Q15208	6BXI-A	Serine/threonine-protein kinase 38	-41.3411	-1.2553566576625257
P06737	3CEH-A	LIVER GLYCOGEN PHOSPHORYLASE	-41.3037	-1.2502356451115306
P80192	4UY9-B	MITOGEN-ACTIVATED PROTEIN KINASE KINASE KINASE 9	-41.2974	-1.24937301465508
P54646	6B1U-A	5'-AMP-activated protein kinase catalytic subunit alpha-2	-41.2944	-1.2489622382472465
P09936	3IRT-A	Ubiquitin carboxyl-terminal hydrolase isozyme L1	-41.2818	-1.2472369773343437
P28702	1H9U-A	RETINOID X RECEPTOR, BETA	-41.2807	-1.2470863593181385
Q13164	4B99-A	MITOGEN-ACTIVATED PROTEIN KINASE 7	-41.2803	-1.2470315891304264
P04818	3ED7-A	Thymidylate synthase	-41.2672	-1.2452378654828862
P04070	1AUT-C	Vitamin K-dependent protein C heavy chain	-41.2583	-1.244019228806312
Q14451	5U1Q-B	Growth factor receptor-bound protein 7	-41.2264	-1.2396513063363457
P43686	5VHR-D	26S proteasome regulatory subunit 6B	-41.2165	-1.2382957441904945
P52298	1H2U-X	20 KDA NUCLEAR CAP BINDING PROTEIN	-41.2125	-1.237748042313382
P00352	4WB9-A	Retinal dehydrogenase 1	-41.201	-1.236173399416686
P29320	2QO2-A	Ephrin type-A receptor 3	-41.2005	-1.236104936682047
P01308	6HN5-B	INSULIN	-41.176	-1.2327502626847375
P36639	6EQ7-A	7,8-dihydro-8-oxoguanine triphosphatase	-41.1752	-1.2326407223093143
O96013	4FIE-A	Serine/threonine-protein kinase PAK 4	-41.1693	-1.231832862040575
P52732	3ZCW-A	KINESIN-LIKE PROTEIN KIF11	-41.1672	-1.2315453185550915
Q9NYY3	4I6B-A	Serine/threonine-protein kinase PLK2	-41.166	-1.2313810079919574
P00492	3GGC-A	Hypoxanthine-guanine phosphoribosyltransferase	-41.1636	-1.231052386865691
Q86WV6	4QXO-A	Stimulator of interferon genes protein	-41.1606	-1.2306416104578572
P01031	5HCC-A	Complement C5	-41.1534	-1.2296557470790557
P41227	6C95-B	N-alpha-acetyltransferase 10	-41.1519	-1.2294503588751386
P52895	2IPJ-A	Aldo-keto reductase family 1 member C2	-41.1487	-1.2290121973734491
Q13882	6CZ3-A	Protein-tyrosine kinase 6	-41.1437	-1.2283275700270602
P01889	3VRI-A	HLA-B35 variant	-41.1369	-1.2273964768359693
P62508	5YSO-A	Estrogen-related receptor gamma	-41.1369	-1.2273964768359693
Q99640	5VCW-A	Membrane-associated tyrosine- and threonine-specific cdc2-inhibitory kinase	-41.1325	-1.2267940047711468
P08514	2VC2-A	INTEGRIN ALPHA-IIB	-41.1232	-1.2255205979068615
P00491	1ULB-A	PURINE NUCLEOSIDE PHOSPHORYLASE	-41.1053	-1.2230696320067866
Q13237	5JIZ-A	cGMP-dependent protein kinase 2	-41.1043	-1.222932706537509
Q16611	5FMI-A	Bcl-2 homologous antagonist/killer	-41.1002	-1.2223713121134694
P47871	5XF1-A	Glucagon receptor,Endolysin,Glucagon receptor	-41.0785	-1.2194000294301377
P61769	2GUO-B	Beta-2-microglobulin	-41.0499	-1.2154839610087886
P43490	5WI1-A	Nicotinamide phosphoribosyltransferase	-41.0445	-1.2147445634746876
Q16853	3ALA-A	MEMBRANE COPPER AMINE OXIDASE	-41.0298	-1.212731759076302
Q96SB4	5XV7-A	serine-arginine (SR) protein kinase 1	-41.0269	-1.2123346752153956
P02042	1SHR-B	Hemoglobin delta chain	-41.0256	-1.212156672105334
P54829	5OVX-A	Tyrosine-protein phosphatase non-receptor type 5	-41.0047	-1.2092949297974254
Q9UKM7	5KK7-A	Endoplasmic reticulum mannosyl-oligosaccharide 1,2-alpha-mannosidase	-40.9913	-1.2074601285091011
P11021, Q13501	5YPC-A	78 kDa glucose-regulated protein,Sequestosome-1	-40.9884	-1.207063044648195
P04626	3PP0-A	Receptor tyrosine-protein kinase erbB-2	-40.9802	-1.2059402558001164
Q9UGM1	4UY2-A	NEURONAL ACETYLCHOLINE RECEPTOR SUBUNIT ALPHA-9	-40.9187	-1.1975193394395225
Q14397	4MSU-A	Glucokinase regulatory protein	-40.8993	-1.1948629853355297
Q9UJ71	3P7H-A	C-type lectin domain family 4 member K	-40.8907	-1.1936854262997405
Q6IQ55	6U0K-B	Tau-tubulin kinase 2	-40.882	-1.1924941747170217
Q9Y6F1	4L7O-A	Poly [ADP-ribose] polymerase 3	-40.8706	-1.1909332243672537
P54619	6B1U-E	5'-AMP-activated protein kinase subunit gamma-1	-40.8484	-1.1878934789492823
P43235	4X6I-A	Cathepsin K	-40.8331	-1.1857985192693306
O00311	4F9B-A	Cell division cycle 7-related protein kinase,Cell division cycle 7-related protein kinase,Cell division cycle 7-related protein kinase	-40.8291	-1.185250817392218
P21802	1DJS-A	PROTEIN (FIBROBLAST GROWTH FACTOR RECEPTOR 2)	-40.8178	-1.1837035595893777
P11586	1DIG-B	METHYLENETETRAHYDROFOLATE DEHYDROGENASE / CYCLOHYDROLASE	-40.8114	-1.1828272365859989
P16442	5M7A-A	ABO blood group (transferase A, alpha 1-3-N-acetylgalactosaminyltransferase transferase B, alpha 1-3-galactosyltransferase)	-40.7993	-1.1811704384077362
Q9Y5P4	6J81-A	Goodpasture antigen binding protein	-40.7897	-1.179855953902668
Q9Y3Q4	4NVP-A	Potassium/sodium hyperpolarization-activated cyclic nucleotide-gated channel 4	-40.7725	-1.177500835831087
Q9BVS4	6FDO-A	Serine/threonine-protein kinase RIO2	-40.7582	-1.1755428016204126
P36544	5AFL-E	ACETYLCHOLINE-BINDING PROTEIN, NEURONAL ACETYLCHOLINE RECEPTOR SUBUNIT ALPHA-7	-40.7568	-1.175351105963423
O75530	5U62-A	Polycomb protein EED	-40.751	-1.1745569382416108
O60760	5AIX-B	Hematopoietic prostaglandin D synthase	-40.7276	-1.1713528822605077
P12268	6U9O-A	Inosine-5'-monophosphate dehydrogenase 2	-40.6934	-1.166670031211201
O95696	5PU3-A	Bromodomain-containing protein 1	-40.6922	-1.166505720648068
P49760	5UNP-A	Dual specificity protein kinase CLK2	-40.6728	-1.163849366544076
P06126	6NUX-A	T-cell surface glycoprotein CD1a	-40.652	-1.1610013167830948
P05121	4G8O-A	PLASMINOGEN ACTIVATOR INHIBITOR 1	-40.6121	-1.1555379905589045
P0DUB6	1XV8-A	Alpha-amylase	-40.6032	-1.154319353882331
P50135	1JQE-A	Histamine N-Methyltransferase	-40.5838	-1.1516629997783383
P42684	3GVU-A	Tyrosine-protein kinase ABL2	-40.5819	-1.1514028413867103
P28223	6A94-A	5-hydroxytryptamine receptor 2A,Soluble cytochrome b562	-40.5805	-1.1512111457297218
P09211	2J9H-B	Glutathione S-transferase P	-40.5791	-1.151019450072732
P46926	1NE7-E	Glucosamine-6-phosphate isomerase	-40.5613	-1.1485821767195854
Q9NTG7	5ZGC-A	NAD-DEPENDENT PROTEIN DEACETYLASE SIRTUIN-3, MITOCHONDRIAL	-40.5574	-1.1480481673894012
Q12866	5K0X-A	Tyrosine-protein kinase Mer	-40.4985	-1.13998325724893
P15291	6FWT-A	Beta-1,4-galactosyltransferase 1	-40.4952	-1.1395314032003123
P54646, Q13131	5EZV-A	5'-AMP-activated protein kinase catalytic subunit alpha-2/alpha-1 RIM SWAP chimera	-40.4906	-1.1389015460416343
P11310		Acyl-CoA dehydrogenase, medium-chain specific, mitochondrial	-40.4863	-1.1383127665237394
P56373	5SVK-A	P2X purinoceptor 3	-40.4831	-1.1378746050220498
P34913	5AI4-A	Bifunctional epoxide hydrolase 2	-40.4761	-1.1369161267371046
Q9H4A3	5WE8-A	Serine/threonine-protein kinase WNK1	-40.4735	-1.1365601205169815
P04271	3CZT-X	Protein S100-B	-40.4633	-1.135163480730346
Q7L8A9	6J8O-B	Tubulinyl-Tyr carboxypeptidase 1	-40.4488	-1.1331780614258162
P03952	6I44-A	Plasma kallikrein	-40.4469	-1.1329179030341885
Q96RU2	6H4H-A	Ubiquitin carboxyl-terminal hydrolase 28	-40.4437	-1.1324797415324988
Q96PN6	4OZ2-A	Adenylate cyclase type 10	-40.3993	-1.1264002506965578
Q08209	1MF8-A	SERINE/THREONINE PROTEIN PHOSPHATASE 2B CATALYTIC SUBUNIT, ALPHA ISOFORM	-40.3962	-1.1259757817417966
Q6UX04	5Z58-z	Peptidyl-prolyl cis-trans isomerase CWC27 homolog	-40.393	-1.1255376202401073
P60891	3EFH-A	Ribose-phosphate pyrophosphokinase I	-40.3901	-1.1251405363792006
Q99835	6OT0-R	Smoothened homolog	-40.3884	-1.124907763081428
P49748	3B96-A	Very long-chain specific acyl-CoA dehydrogenase	-40.3763	-1.1232509649031654
Q9HAB8	1P9O-B	Phosphopantothenoylcysteine synthetase	-40.3691	-1.1222651015243648
P19801	3MPH-A	Amiloride-sensitive amine oxidase	-40.364	-1.1215667816310464
O60341	4CZZ-A	Lysine-specific histone demethylase 1A	-40.3632	-1.1214572412556243
P78417	4YQM-A	Glutathione S-transferase omega-1	-40.3615	-1.1212244679578518
P49354	2H6F-A	Protein farnesyltransferase alpha subunit	-40.3517	-1.1198825983589282
Q12830	6AZE-A	Nucleosome-remodeling factor subunit BPTF	-40.3458	-1.1190747380901878
O00141	3HDN-A	Serine/threonine-protein kinase Sgk1	-40.3287	-1.116733312565535
P02741	1GNH-A	C-Reactive Protein	-40.322	-1.1158159119213735
O60885	6AJV-A	Bromodomain-containing protein 4	-40.3088	-1.114008495726904
P48426	6OSP-A	PHOSPHATIDYLINOSITOL-5-PHOSPHATE 4-KINASE TYPE-2 ALPHA	-40.3039	-1.113337560927442
O14733	6IB2-A	Dual specificity mitogen-activated protein kinase kinase 7	-40.2981	-1.11254339320563
Q13133	5AVI-C	Oxysterols receptor LXR-alpha	-40.2965	-1.1123243124547857
O96017	2XM8-A	SERINE/THREONINE-PROTEIN KINASE CHK2	-40.2935	-1.111913536046952
P55072	6G2W-A	Transitional endoplasmic reticulum ATPase	-40.2896	-1.1113795267167677
P61088	6KL4-B	Ubiquitin-conjugating enzyme E2 N	-40.2312	-1.103383079310936
P06734	4G9A-A	Low affinity immunoglobulin epsilon Fc receptor	-40.2279	-1.1029312252623182
P27487	5T4H-B	Dipeptidyl peptidase 4 (Dipeptidyl peptidase IV) (DPP IV)	-40.227	-1.102807992339968
O00560	1W9O-A	Syntenin-1	-40.2256	-1.1026162966829791
Q9Y6M4	4HGS-A	Casein kinase I isoform gamma-3	-40.2211	-1.1020001320712285
Q2YD82	4OZH-G	T-cell receptor, s16, alpha chain	-40.1938	-1.0982620667599412
P51124	2ZGH-A	Granzyme M	-40.1761	-1.095838485953721
P0C024	5T3P-B	Peroxisomal coenzyme A diphosphatase NUDT7	-40.158	-1.0933601349597903
O76054	4OMJ-A	SEC14-like protein 2	-40.1545	-1.0928808958173173
P27361	4QTB-A	Mitogen-activated protein kinase 3	-40.1143	-1.087376491952344
Q15858	5EK0-A	Chimera of bacterial Ion transport protein and human Sodium channel protein type 9 subunit alpha	-40.0938	-1.0845695198321466
Q8WZ42	4JNW-A	Titin	-40.0859	-1.0834878086248507
Q86YV6	2X4F-A	MYOSIN LIGHT CHAIN KINASE FAMILY MEMBER 4	-40.0544	-1.0791746563425957
Q7L266	4O0E-A	L-asparaginase	-40.041	-1.0773398550542703
P07332	3CBL-A	Proto-oncogene tyrosine-protein kinase Fes/Fps	-40.0277	-1.0755187463128746
Q9NR97	4R07-A	Toll-like receptor 8	-40.0221	-1.074751963684918
O75521	4U19-B	Enoyl-CoA delta isomerase 2	-40.0148	-1.073752407759189
Q96C86	3BL9-B	Scavenger mRNA-decapping enzyme DcpS	-39.9983	-1.0714931375161028
Q13464	3D9V-A	Rho-associated protein kinase 1	-39.9791	-1.0688641685059663
P02775	1F9P-A	CONNECTIVE TISSUE ACTIVATING PEPTIDE-III	-39.9754	-1.0683575442696378
O75469, Q15788	3CTB-A	Nuclear receptor subfamily 1 group I member 2,Nuclear receptor coactivator 1	-39.9646	-1.0668787492014356
Q92542	5FN4-A	Nicastrin	-39.9644	-1.06685136410758
P62942	1NSG-A	Peptidyl-prolyl cis-trans isomerase FKBP1A	-39.9469	-1.064455168395216
Q9NZQ7	3SBW-C	Programmed cell death 1 ligand 1	-39.9469	-1.064455168395216
P63244	5A2Q-g	RIBOSOMAL PROTEIN RACK1	-39.9466	-1.0644140907544324
P00750	1BDA-A	Tissue-type plasminogen activator	-39.9399	-1.063496690110271
Q9UKK9	5NWH-B	ADP-sugar pyrophosphatase	-39.9203	-1.060812950912423
P20618	5LEZ-L	Proteasome subunit beta type-1	-39.9191	-1.0606486403492894
P11766	1MC5-A	Alcohol dehydrogenase class III chi chain	-39.9167	-1.0603200192230222
P08579	1A9N-B	SPLICEOSOMAL U2B''	-39.902	-1.0583072148246366
P61224	3CF6-R	Ras-related protein Rap-1b	-39.891	-1.056801034662579
P22314	6DC6-A	Ubiquitin-like modifier-activating enzyme 1	-39.8814	-1.0554865501575108
O75460	4YZC-A	Serine/threonine-protein kinase/endoribonuclease IRE1	-39.8652	-1.0532683575552084
Q93009	5NGF-A	Ubiquitin carboxyl-terminal hydrolase 7	-39.8142	-1.046285158622033
Q9NWW6	2QSZ-A	nicotinamide riboside kinase 1	-39.8127	-1.0460797704181162
P41586	3N94-A	Fusion protein of Maltose-binding periplasmic protein and pituitary adenylate cyclase 1 Receptor-short	-39.8101	-1.0457237641979933
Q8N8U2	6V2D-A	Chromodomain Y-like protein 2	-39.8054	-1.045080214492387
P24666	5KQG-A	Low molecular weight phosphotyrosine protein phosphatase	-39.778	-1.0413284566341714
Q01974	3ZZW-B	TYROSINE-PROTEIN KINASE TRANSMEMBRANE RECEPTOR ROR2	-39.7664	-1.039740121190547
O43175	6RIH-B	D-3-phosphoglycerate dehydrogenase	-39.7419	-1.036385447193238
Q00535	3O0G-A	Cell division protein kinase 5	-39.737	-1.035714512393776
O75626	3DAL-B	PR domain zinc finger protein 1	-39.7208	-1.0334963197914728
P00390	3DK8-A	PROTEIN (GLUTATHIONE REDUCTASE)	-39.6768	-1.0274715991432437
A0A0B4J2E0, A0A5B9	5C09-E	1E6 TCR Beta Chain	-39.6713	-1.0267185090622153
P08263	6ATP-A	Glutathione S-transferase A1	-39.6697	-1.02649942831137
Q92831	5MKX-A	Histone acetyltransferase KAT2B	-39.6361	-1.021898732543631
P00441	3GZQ-A	Superoxide dismutase [Cu-Zn]	-39.6341	-1.021624881605075
O75385	6MNH-A	Serine/threonine-protein kinase ULK1	-39.6275	-1.0207211735078408
P43681	5KXI-A	Neuronal acetylcholine receptor subunit alpha-4	-39.6051	-1.017654042996015
P54753	5L6P-A	Ephrin type-B receptor 3	-39.5955	-1.016339558490947
P10276	1DKF-B	Retinoic acid receptor alpha	-39.5781	-1.0139570553255104
P0C1S8	5VDK-A	Wee1-like protein kinase 2	-39.5723	-1.0131628876036982
O15264	4EYJ-A	Mitogen-activated protein kinase 13	-39.5625	-1.0118210180047746
Q8TEK3	5DSX-A	Histone-lysine N-methyltransferase, H3 lysine-79 specific	-39.5583	-1.0112459310338076
P02776	4R9W-B	PLATELET FACTOR 4	-39.5372	-1.0083568036320425
Q9Y663	1T8U-B	heparan sulfate D-glucosaminyl 3-O-sulfotransferase 3A1	-39.5368	-1.0083020334443311
O94759	6MIX-C	Transient receptor potential cation channel subfamily M member 2	-39.5325	-1.0077132539264362
O60218	4I5X-A	Aldo-keto reductase family 1 member B10	-39.5294	-1.007288784971675
Q6GMX8	2QAD-C	anti-HIV-1 antibody 412d light chain	-39.5176	-1.0056730644341951
P49336	5BNJ-A	Cyclin-dependent kinase 8	-39.5156	-1.0053992134956389
P43250	3NYN-A	G protein-coupled receptor kinase 6	-39.5014	-1.003454871831892
P51812	4D9T-A	Ribosomal protein S6 kinase alpha-3	-39.4977	-1.002948247595564
Q9UI95	6BCD-A	Mitotic spindle assembly checkpoint protein MAD2B	-39.4957	-1.0026743966570075
P36222	1NWU-A	Chitinase-3 like protein 1	-39.4933	-1.0023457755307406
P42574	2CDR-A	Procaspase-3	-39.4916	-1.002113002232968
Q96T66	1NUT-B	FKSG76	-39.4915	-1.0020993096860409
Q8N300	6J7B-B	Small vasohibin-binding protein	-39.4888	-1.0017296109189897
Q14790	4JJ7-A	Caspase-8	-39.4853	-1.0012503717765175
P05230	1DJS-B	Heparin-binding growth factor 1	-39.478	-1.0002508158507886
P09038	1FQ9-A	FIBROBLAST GROWTH FACTOR 2	-39.4697	-0.9991143344557818
P01594	1B0W-A	Vk1 O18/O8 germline light chain variable domain	-39.4421	-0.9953351915037106
O60551	6PAU-A	Glycylpeptide N-tetradecanoyltransferase 2	-39.4115	-0.9911452721438044
P54252	4YS9-B	Maltose-binding periplasmic protein, Ataxin-3 chimera	-39.4082	-0.990693418095188
P42345	5WBY-B	Serine/threonine-protein kinase mTOR	-39.3828	-0.9872155111755284
P30542	5N2S-A	Soluble cytochrome b562,Adenosine receptor A1	-39.3804	-0.9868868900492612
P30291	3CQE-A	Wee1-like protein kinase	-39.3707	-0.9855587129972648
P02787	3VE1-B	Serotransferrin	-39.3631	-0.984518079430753
P07339	4OBZ-C	Cathepsin D heavy chain	-39.3536	-0.983217287472612
Q16512	4OTD-A	Serine/threonine-protein kinase N1	-39.3364	-0.9808621694010312
P55774	4MHE-A	C-C motif chemokine 18	-39.3357	-0.9807663215725372
Q9UKE5	5AX9-A	TRAF2 and NCK-interacting protein kinase	-39.3356	-0.980752629025609
Q9NZJ5	4X7J-A	Eukaryotic translation initiation factor 2-alpha kinase 3,Eukaryotic translation initiation factor 2-alpha kinase 3	-39.3347	-0.9806293961032588
Q9GZL7	6N31-A	Ribosome biogenesis protein WDR12	-39.3334	-0.9804513929931972
P35610	6P2J-B	Sterol O-acyltransferase 1	-39.3321	-0.9802733898831358
O95749	2Q80-F	Geranylgeranyl pyrophosphate synthase	-39.3136	-0.9777402687014944
Q08623	3L5K-A	Haloacid dehalogenase-like hydrolase domain-containing protein 1A	-39.3017	-0.9761108556170864
Q9NPJ3	3F5O-D	Thioesterase superfamily member 2	-39.2895	-0.9744403648918954
Q96P09	1XB1-E	Baculoviral IAP repeat-containing protein 8	-39.2727	-0.9721400170080264
P63316	2JT3-A	Troponin C	-39.2689	-0.9716197002247704
P08238	5UC4-A	Heat shock protein HSP 90-beta	-39.2226	-0.9652800509972014
P16581	1ESL-A	HUMAN E-SELECTIN	-39.2208	-0.9650335851525008
O00238	3MDY-A	Bone morphogenetic protein receptor type-1B	-39.2205	-0.964992507511718
P07550	5D5A-A	Beta-2 adrenergic receptor	-39.2115	-0.9637601782882164
O94788	4X2Q-C	Retinal dehydrogenase 2	-39.1988	-0.962021224828386
Q15554	5WQD-A	Telomeric repeat-binding factor 2	-39.1869	-0.960391811743979
Q6ZMT4	3KV5-A	JmjC domain-containing histone demethylation protein 1D	-39.1851	-0.9601453458992784
P41208	2K2I-A	Centrin-2	-39.1794	-0.9593648707243944
Q9NYV4	6TD3-B	Cyclin-dependent kinase 12	-39.1704	-0.9581325415008928
Q99986	6CMM-A	Serine/threonine-protein kinase VRK1	-39.1586	-0.956516820963413
P0DJD7	1PSN-A	PEPSIN 3A	-39.1581	-0.9564483582287736
P49450	6C0W-E	Histone H3-like centromeric protein A	-39.151	-0.9554761873969012
O60894, Q16602	5V6Y-A	Maltose-binding periplasmic protein,Receptor activity-modifying protein 1,Calcitonin gene-related peptide type 1 receptor	-39.1473	-0.9549695631605724
Q96A58	2ATV-A	RAS-like estrogen-regulated growth inhibitor	-39.1396	-0.9539152370471324
O60502	5TKE-B	Protein O-GlcNAcase	-39.134	-0.9531484544191756
P31153	6FAJ-B	S-adenosylmethionine synthase isoform type-2	-39.1318	-0.952847218386764
P27707	4Q19-A	Deoxycytidine kinase	-39.1294	-0.9525185972604966
P31025	4QAF-B	Lipocalin-1	-39.1077	-0.9495473145771658
P42226	4Y5U-B	Signal transducer and activator of transcription 6	-39.1072	-0.9494788518425266
Q92731	1X7B-B	Estrogen receptor beta	-39.1026	-0.9488489946838484
Q04759	4Q9Z-A	HUMAN PROTEIN KINASE C THETA	-39.0749	-0.945056159184849
P84077	1RE0-A	ADP-ribosylation factor 1	-39.0746	-0.9450150815440652
Q9H7Z6	2Y0M-A	histone acetyltransferase MYST1	-39.0524	-0.9419753361260952
P23141	1YA8-C	Liver carboxylesterase 1	-39.0494	-0.9415645597182614
P06239	3ACJ-A	Proto-oncogene tyrosine-protein kinase LCK	-39.0488	-0.9414824044366948
Q15369	6HAY-C	Transcription elongation factor B polypeptide 1	-39.036	-0.9397297584299372
P52179	2R15-A	Myomesin-1	-39.0234	-0.9380044975170352
Q9GZZ9	5IAA-A	Ubiquitin-like modifier-activating enzyme 5	-39.0162	-0.9370186341382336
O00204	1Q1Q-A	sulfotransferase family, cytosolic, 2B, member 1 isoform b	-39.0121	-0.9364572397141936
Q8IVW4	3ZDU-A	CYCLIN-DEPENDENT KINASE-LIKE 3	-38.9983	-0.9345676682381586
Q05209	5HDE-A	Tyrosine-protein phosphatase non-receptor type 12	-38.9957	-0.9342116620180358
Q16773	3FVS-B	Kynurenine--oxoglutarate transaminase 1	-38.9836	-0.9325548638397732
Q15047	6BPI-A	Histone-lysine N-methyltransferase SETDB1	-38.9765	-0.9315826930078996
Q05048	6B3X-A	Cleavage stimulation factor subunit 1	-38.9678	-0.9303914414251808
P17980	5VHJ-F	26S proteasome regulatory subunit 6A	-38.9662	-0.9301723606743366
O75604	5XU8-A	Ubiquitin carboxyl-terminal hydrolase 2	-38.9473	-0.9275844693049832
Q86X55	6S70-C	Histone-arginine methyltransferase CARM1	-38.9434	-0.9270504599747992
P35398	1S0X-A	Nuclear receptor ROR-alpha	-38.9333	-0.9256675127350926
O95822	4F0X-D	Malonyl-CoA decarboxylase, mitochondrial	-38.9166	-0.9233808573981508
Q9UIF9	6FGW-A	Bromodomain adjacent to zinc finger domain protein 2A	-38.916	-0.9232987021165834
Q99558	4IDV-A	Mitogen-activated protein kinase kinase kinase 14	-38.9105	-0.922545612035555
Q8NHX9	6NQ0-B	Two pore calcium channel protein 2	-38.9027	-0.9214775933751876
P30405	2Z6W-A	PEPTIDYL-PROLYL CIS-TRANS ISOMERASE	-38.8914	-0.919930335572346
P78536	3LE9-A	ADAM 17	-38.8912	-0.9199029504784904
P28074	5LEX-K	Proteasome subunit beta type-5	-38.8804	-0.9184241554102892
Q9H0U3	6S7T-H	Magnesium transporter protein 1	-38.8747	-0.9176436802354044
P24158	1FUJ-C	PR3	-38.8524	-0.9145902422705068
P51787	6V01-A	Potassium voltage-gated channel subfamily KQT member 1	-38.8329	-0.9119201956195868
O75899	4MR8-B	Gamma-aminobutyric acid type B receptor subunit 2	-38.8243	-0.9107426365837964
Q9BXF3	5V84-C	Cat eye syndrome critical region protein 2	-38.8222	-0.910455093098313
O43314	3T9B-A	Inositol hexakisphosphate and diphosphoinositol-pentakisphosphate kinase 2	-38.7944	-0.9066485650523862
P61964	5M25-A	WD repeat-containing protein 5	-38.7897	-0.90600501534678
P78356	3X08-A	Phosphatidylinositol 5-phosphate 4-kinase type-2 beta	-38.7867	-0.905594238938946
P00751	3HS0-I	Complement factor B	-38.7769	-0.9042523693400214
P19784	5M56-A	Casein kinase II subunit alpha'	-38.7761	-0.9041428289645992
Q12931	4Z1G-A	Heat shock protein 75 kDa, mitochondrial	-38.7748	-0.903964825854538
Q9Y2J8	4N2I-A	Protein-arginine deiminase type-2	-38.7709	-0.9034308165243538
P17050	3H55-B	Alpha-N-acetylgalactosaminidase	-38.7571	-0.9015412450483188
Q8N608	4WJL-A	Inactive dipeptidyl peptidase 10	-38.7451	-0.8998981394169833
Q96RR4	6BKU-A	Calcium/calmodulin-dependent protein kinase kinase 2	-38.7436	-0.8996927512130664
P01112	5WDP-A	Transforming protein p21/H-Ras-1	-38.7287	-0.8976525617208253
P14091	1TZS-A	Cathepsin E	-38.7217	-0.8966940834358791
P29466	1BMQ-B	Caspase-1	-38.7116	-0.8953111361961716
P68363	5N5N-J	Tubulin alpha-1B chain	-38.7054	-0.8944621982866484
Q16651	3GYL-B	Prostasin	-38.6795	-0.8909158286323496
Q9NWM8	4DIP-A	Peptidyl-prolyl cis-trans isomerase FKBP14	-38.6516	-0.8870956080394956
Q9UBP0	5Z6Q-A	Spastin	-38.6515	-0.8870819154925674
Q9H8M2	4Z6H-A	Bromodomain-containing protein 9	-38.651	-0.8870134527579291
Q9NZH6	5HN1-A	Interleukin-37	-38.6351	-0.8848363377964095
P00367	1L1F-C	Glutamate dehydrogenase 1	-38.6305	-0.8842064806377304
P05413	4TJZ-A	MUSCLE FATTY ACID BINDING PROTEIN	-38.6243	-0.8833575427282072
O75643	4KIT-B	U5 small nuclear ribonucleoprotein 200 kDa helicase	-38.5926	-0.8790170053520964
Q02790	4LAV-A	Peptidyl-prolyl cis-trans isomerase FKBP4	-38.5893	-0.8785651513034797
P19099	6XZ8-A	Cytochrome P450 11B2, mitochondrial	-38.5836	-0.8777846761285948
P07738	1T8P-B	Bisphosphoglycerate mutase	-38.5835	-0.8777709835816675
Q9BYW2	5LT8-A	Histone-lysine N-methyltransferase SETD2	-38.5818	-0.877538210283895
Q16584	5K26-A	Chimera protein of MLK3-SH3 and MIP (E.C.2.7.11.25)	-38.5817	-0.8775245177369668
D3YTB3	3PL6-D	MBP peptide / T-cell receptor beta chain chimera	-38.5786	-0.8771000487822057
P49862	2QXG-A	Kallikrein-7	-38.5669	-0.8754980207916531
P62993	6ICG-A	Growth factor receptor-bound protein 2	-38.5659	-0.8753610953223755
Q95460	4PJE-A	Major histocompatibility complex class I-related gene protein	-38.5651	-0.8752515549469534
P39086	2ZNU-A	Glutamate receptor, ionotropic kainate 1	-38.5618	-0.8747997008983357
P13236	2FIN-B	Small inducible cytokine A4	-38.5485	-0.872978592156939
P47895	5FHZ-C	Aldehyde dehydrogenase family 1 member A3	-38.5299	-0.8704317784283693
Q99895	4H4F-A	Chymotrypsin-C	-38.5286	-0.8702537753183079
Q8IYT8	6QAU-A	Serine/threonine-protein kinase ULK2	-38.5249	-0.8697471510819802
Q9H2H8	2OK3-A	Peptidyl-prolyl cis-trans isomerase-like 3	-38.5115	-0.8679123497936552
Q96BP3	2A2N-A	peptidylprolyl isomerase domain and WD repeat containing 1	-38.5108	-0.8678165019651614
P10720	4HSV-B	Platelet factor 4 variant	-38.507	-0.8672961851819044
P07711	2NQD-B	Cathepsin L	-38.5009	-0.8664609398193094
P01008	1BR8-L	ANTITHROMBIN	-38.4923	-0.865283380783519
Q9NWU1	2IWZ-A	3-OXOACYL-[ACYL-CARRIER-PROTEIN] SYNTHASE	-38.4813	-0.8637772006214611
P25105	5ZKQ-A	Platelet-activating factor receptor,Endolysin,Endolysin,Platelet-activating factor receptor	-38.4773	-0.8632294987443497
P27448	2QNJ-B	MAP/microtubule affinity-regulating kinase 3	-38.473	-0.8626407192264545
P53634	2DJG-C	Dipeptidyl-peptidase 1	-38.4627	-0.8612303868928914
P35247	2RIB-A	Pulmonary surfactant-associated protein D	-38.4565	-0.8603814489833683
O43598	4P5E-A	2'-deoxynucleoside 5'-phosphate N-hydrolase 1	-38.455	-0.8601760607794513
O15111	5TQY-A	Inhibitor of nuclear factor kappa-B kinase subunit alpha	-38.4543	-0.8600802129509575
P08100	6CMO-R	chimera protein of Soluble cytochrome b562 and Rhodopsin	-38.4507	-0.8595872812615561
P01584	5R8I-A	Interleukin-1 beta	-38.4434	-0.8585877253358271
Q96EB6	4I5I-A	NAD-dependent protein deacetylase sirtuin-1	-38.4433	-0.8585740327888998
Q96EK6	3CXS-A	Glucosamine 6-phosphate N-acetyltransferase	-38.4414	-0.8583138743972718
Q14831	3MQ4-A	Metabotropic glutamate receptor 7	-38.4317	-0.8569856973452754
P12724	4OXF-A	Eosinophil cationic protein	-38.4267	-0.8563010699988853
Q5JP69	2ODQ-A	Complement C2	-38.4266	-0.856287377451958
P28072	5T0G-N	Proteasome subunit beta type-6	-38.4022	-0.8529463960015762
Q13501	6KHZ-A	Sequestosome-1, Arg-Glu peptide chimera	-38.3979	-0.8523576164836809
P28065	6AVO-F	Proteasome subunit beta type-9	-38.3902	-0.8513032903702408
P07306	5JPV-A	Asialoglycoprotein receptor 1	-38.3824	-0.8502352717098725
P30711	2C3T-B	GLUTATHIONE S-TRANSFERASE THETA 1	-38.3816	-0.8501257313344504
P33316	5H4J-A	dUTP pyrophosphatase	-38.3596	-0.8471133710103358
Q9UBS5	6UO9-A	Gamma-aminobutyric acid type B receptor subunit 1	-38.3454	-0.8451690293465887
Q9UBC3	6R3E-A	DNA (cytosine-5)-methyltransferase 3B	-38.3349	-0.8437313119191702
P13688	6GBG-D	Carcinoembryonic antigen-related cell adhesion molecule 1	-38.3069	-0.839897398779388
P35790	2CKP-A	CHOLINE KINASE ALPHA	-38.2873	-0.8372136595815406
O95154	2CLP-B	AFLATOXIN B1 ALDEHYDE REDUCTASE MEMBER 3	-38.2628	-0.8338589855842305
P05091	1NZZ-D	Aldehyde dehydrogenase	-38.2598	-0.8334482091763967
Q16832	6FER-A	Discoidin domain-containing receptor 2	-38.2587	-0.8332975911601909
Q06210	2V4M-B	Glucosamine--fructose-6-phosphate aminotransferase [isomerizing] 1	-38.2517	-0.8323391128752455
Q969R5	3CEY-A	Lethal(3)malignant brain tumor-like 2 protein	-38.251	-0.8322432650467507
P29350	4GRY-A	Tyrosine-protein phosphatase, non-receptor type 6	-38.233	-0.8297786065997476
Q15120	1Y8O-A	[Pyruvate dehydrogenase [lipoamide]] kinase isozyme 3	-38.2323	-0.8296827587712537
A0A5B9	3O8X-D	TCR Beta Chain-TRBV7-8	-38.2259	-0.828806435767875
P15090	1TOU-A	Fatty acid-binding protein, adipocyte	-38.2073	-0.8262596220393044
P21554	5XRA-A	Cannabinoid receptor 1,Flavodoxin,Cannabinoid receptor 1	-38.2067	-0.8261774667577377
Q9UKF6	6M8Q-A	Cleavage and polyadenylation specificity factor subunit 3	-38.201	-0.8253969915828538
P0C0L4	5JPN-B	Complement C4-A	-38.1925	-0.8242331250939916
P53355	5AV2-A	Death-associated protein kinase 1	-38.1773	-0.8221518579609669
P02452	5K31-D	Collagen alpha-1(I) chain	-38.1686	-0.8209606063782481
Q15759	3GC8-A	Mitogen-activated protein kinase 11	-38.1646	-0.8204129045011367
P49789	5FIT-A	FRAGILE HISTIDINE TRIAD PROTEIN	-38.148	-0.8181399417111233
P06870	1SPJ-A	Kallikrein 1	-38.1464	-0.817920860960278
P08754	2V4Z-A	GUANINE NUCLEOTIDE-BINDING PROTEIN G(K) SUBUNIT ALPHA	-38.1398	-0.8170171528630438
Q99593	2X6V-B	T-box transcription factor TBX5	-38.1194	-0.8142238732897734
P09210	2VCT-B	GLUTATHIONE S-TRANSFERASE A2	-38.1174	-0.8139500223512182
Q03431	3H3G-A	Fusion protein of Maltose-binding periplasmic protein and Parathyroid hormone/parathyroid hormone-related peptide receptor	-38.1169	-0.8138815596165788
P11216	5IKP-A	Glycogen phosphorylase, brain form	-38.1161	-0.8137720192411567
Q9UGL1	5FZG-A	LYSINE-SPECIFIC DEMETHYLASE 5B	-38.1125	-0.8132790875517554
P54762	5MJB-A	Ephrin type-B receptor 1	-38.0857	-0.8096094849751072
P10635	3TBG-A	Cytochrome P450 2D6	-38.0855	-0.8095820998812517
P03367	3UFN-A	HIV-1 protease	-38.0753	-0.808185460094616
P04746	3OLG-A	Pancreatic alpha-amylase	-38.0748	-0.8081169973599777
P08684	2J0D-A	Cytochrome P450 3A4	-38.0554	-0.805460643255985
Q15181	6C45-B	Inorganic pyrophosphatase	-38.0543	-0.8053100252397791
P0CG30	2LJR-A	GLUTATHIONE S-TRANSFERASE	-38.049	-0.8045843202526062
O75787	3LC8-A	Maltose-binding periplasmic protein, Renin receptor	-38.02	-0.8006134816435464
P10827	2H77-A	THRA protein	-38.0162	-0.8000931648602895
P45877	2ESL-A	Peptidyl-prolyl cis-trans isomerase C	-38.0124	-0.7995728480770334
Q15059	5HFR-A	Bromodomain-containing protein 3	-38.0072	-0.7988608356367879
Q8TEA8	2OKV-A	Probable D-tyrosyl-tRNA(Tyr) deacylase 1	-37.9978	-0.7975737362255753
P30876	5IY8-B	DNA-directed RNA polymerase II subunit RPB2	-37.9945	-0.7971218821769587
P57768	5GW0-A	Sorting nexin-16	-37.9914	-0.7966974132221966
P12277	3B6R-A	Creatine kinase B-type	-37.9746	-0.7943970653383275
O43613	6TQ6-A	Orexin receptor type 1	-37.9687	-0.7935892050695872
P01833	6UE7-C	Polymeric immunoglobulin receptor	-37.96	-0.7923979534868694
P20248	1H27-B	CYCLIN A2	-37.954	-0.7915764006712017
O14727	5JUY-D	Apoptotic protease-activating factor 1	-37.946	-0.7904809969169778
Q07812	4ZII-A	Apoptosis regulator BAX	-37.9455	-0.7904125341823395
Q9BYF1	3KBH-C	Angiotensin-converting enzyme 2	-37.9447	-0.7903029938069164
P22894	1MNC-A	MATRIX METALLO PROTEINASE-8 (MET80 FORM)	-37.942	-0.7899332950398663
O95747	3DAK-C	Serine/threonine-protein kinase OSR1	-37.9307	-0.7883860372370257
Q9NPI1	6V17-A	Bromodomain-containing protein 7	-37.9012	-0.7843467358933266
Q16548	3I1H-A	Bcl-2-related protein A1	-37.8971	-0.7837853414692868
Q8N0W4	2XB6-A	Neuroligin-4, X-linked	-37.8829	-0.7818409998055397
O60895, Q16602	4RWF-A	Maltose transporter subunit, Receptor activity-modifying protein 2, Calcitonin gene-related peptide type 1 receptor fusion protein	-37.878	-0.7811700650060779
Q96C45	6TSZ-U	Serine/threonine-protein kinase ULK4	-37.8767	-0.7809920618960164
Q03111	6T1J-A	Protein ENL	-37.8688	-0.7799103506887208
Q13093	5YE9-A	Platelet-activating factor acetylhydrolase	-37.8624	-0.779034027685342
Q9Y4E8	6GH9-A	Ubiquitin carboxyl-terminal hydrolase 15	-37.8578	-0.778404170526663
P43005	6S3Q-B	Excitatory amino acid transporter 3	-37.8566	-0.77823985996353
P20718	4GAW-A	Granzyme H	-37.8551	-0.7780344717596129
Q8NBL1	5L0S-A	Protein O-glucosyltransferase 1	-37.8547	-0.7779797015719019
P08603	5NBQ-D	Complement factor H	-37.8534	-0.7778016984618406
O15118	6W5V-A	Niemann-Pick C1 protein	-37.8526	-0.7776921580864185
Q9NT68	6VHH-A	Teneurin-2	-37.845	-0.7766515245199056
P06213	3EKN-A	Insulin receptor	-37.8433	-0.7764187512221331
Q9BXR0	6H42-A	Queuine tRNA-ribosyltransferase catalytic subunit 1	-37.8407	-0.7760627450020103
Q86Y07	6NCG-A	Serine/threonine-protein kinase VRK2	-37.8246	-0.7738582449466352
O00255	6O5I-A	Menin	-37.8216	-0.7734474685388013
Q9NPB1	6G2M-A	5'(3')-deoxyribonucleotidase, mitochondrial	-37.8139	-0.7723931424253612
Q9UHP3	5O71-A	Ubiquitin carboxyl-terminal hydrolase 25	-37.7948	-0.7697778659621533
P00734, P07204	5TO3-B	Prothrombin,Thrombomodulin	-37.7921	-0.7694081671951022
O14949	5XTE-N	Cytochrome b-c1 complex subunit 8	-37.7748	-0.767039356576594
Q9UMR7	5B1X-A	C-type lectin domain family 4 member A	-37.7723	-0.7666970429033994
P19883	2P6A-D	Follistatin	-37.7701	-0.7663958068709876
P50052	5UNH-A	Chimera protein of Type-2 angiotensin II receptor and Soluble cytochrome b562	-37.7649	-0.765683794430742
Q9NRN7	2CG5-A	L-AMINOADIPATE-SEMIALDEHYDE DEHYDROGENASE-PHOSPHOPANTETHEINYL TRANSFERASE	-37.7626	-0.765368865851403
O75084	5WBS-A	Frizzled-7	-37.7498	-0.7636162198446456
P29375	6DQ5-A	Linked KDM5A Jmj Domain	-37.7441	-0.7628357446697616
P15813	3HUJ-A	Antigen-presenting glycoprotein CD1d	-37.7432	-0.7627125117474113
P00439	4ANP-A	Phenylalanine-4-hydroxylase	-37.7339	-0.7614391048831259
Q9UMX1	4BLB-C	MALTOSE-BINDING PERIPLASMIC PROTEIN, SUPPRESSOR OF FUSED HOMOLOG	-37.7304	-0.7609598657406538
P41180	5K5T-A	Extracellular calcium-sensing receptor	-37.7272	-0.7605217042389644
P41279	5IU2-A	Mitogen-activated protein kinase kinase kinase 8	-37.7222	-0.7598370768925743
Q9Y5W5	2YGP-A	WNT INHIBITORY FACTOR 1	-37.7163	-0.7590292166238339
O15151	3EQY-A	Mdm4 protein	-37.7129	-0.758563670028289
Q9H2K8	6BDN-A	Serine/threonine-protein kinase TAO3	-37.6969	-0.7563728625198421
P24468	3CJW-A	COUP transcription factor 2	-37.6966	-0.7563317848790584
O75914	6FD3-A	Serine/threonine-protein kinase PAK 3	-37.6954	-0.7561674743159252
P02774	1MA9-A	Vitamin D-binding protein	-37.6808	-0.7541683624644671
P00736	1GPZ-A	C1R COMPLEMENT SERINE PROTEASE	-37.6785	-0.753853433885128
Q01973	6TU9-A	Inactive tyrosine-protein kinase transmembrane receptor ROR1	-37.6545	-0.7505672226224572
P28161	1HNA-A	GLUTATHIONE S-TRANSFERASE MU 2	-37.6526	-0.7503070642308293
Q9BUL8	3L8J-A	Programmed cell death protein 10	-37.6405	-0.7486502660525666
Q8WWQ0	5RJS-A	PH-interacting protein	-37.6283	-0.7469797753273757
P01848	2PO6-C	NKT15 alpha-chain	-37.628	-0.7469386976865918
P18507	6HUJ-C	Gamma-aminobutyric acid receptor subunit gamma-2	-37.6226	-0.7461993001524908
P49675	3P0L-A	Steroidogenic acute regulatory protein, mitochondrial	-37.6206	-0.7459254492139356
P31939	1P4R-A	Bifunctional purine biosynthesis protein PURH	-37.6147	-0.7451175889451951
P43403	1U59-A	Tyrosine-protein kinase ZAP-70	-37.6094	-0.7443918839580222
Q9H0J9	2PQF-A	Poly [ADP-ribose] polymerase 12	-37.5935	-0.7422147689965026
Q16288	4YMJ-A	NT-3 growth factor receptor	-37.5845	-0.740982439773001
P51857	3CAV-A	3-oxo-5-beta-steroid 4-dehydrogenase	-37.5842	-0.7409413621322183
Q96L34	5ES1-A	MAP/microtubule affinity-regulating kinase 4	-37.5784	-0.7401471944104061
P21453	3V2Y-A	Sphingosine 1-phosphate receptor 1, Lysozyme chimera (E.C.3.2.1.17)	-37.5778	-0.7400650391288396
Q04760	1QIN-B	PROTEIN (LACTOYLGLUTATHIONE LYASE)	-37.5675	-0.7386547067952766
P01764	3ZHD-A	MG8-4 SCAFFOLD ANTIBODY	-37.5298	-0.733492616603498
Q15475	4EGC-A	Maltose-binding periplasmic protein, Homeobox protein SIX1 chimera	-37.5236	-0.7326436786939747
P01903	3PDO-A	HLA class II histocompatibility antigen, DR alpha chain	-37.5199	-0.7321370544576461
P00480	1FVO-A	ORNITHINE TRANSCARBAMYLASE	-37.5118	-0.7310279581564949
Q13131	4RER-A	5'-AMP-activated protein kinase catalytic subunit alpha-1	-37.5062	-0.7302611755285382
Q9BYE2	6KD5-B	Transmembrane protease serine 13	-37.506	-0.7302337904346827
Q92830	5MLJ-A	Histone acetyltransferase KAT2A	-37.4875	-0.7277006692530403
Q96LI5	5DV2-A	CCR4-NOT transcription complex subunit 6-like	-37.4849	-0.7273446630329186
Q9UBR2	1DEU-A	PROCATHEPSIN X	-37.4844	-0.7272762002982792
Q6L8Q7	4Z2B-A	2',5'-phosphodiesterase 12	-37.4828	-0.727057119547434
P42262	3UA8-A	Glutamate receptor 2	-37.4734	-0.7257700201362215
P09622	6I4P-A	Dihydrolipoyl dehydrogenase, mitochondrial	-37.4596	-0.7238804486601863
Q8N884	6MJX-A	Cyclic GMP-AMP synthase	-37.4544	-0.7231684362199408
Q9BY41	4QA2-A	Histone deacetylase 8	-37.4516	-0.7227850449059624
Q96PU5	3JW0-C	E3 ubiquitin-protein ligase NEDD4-like protein	-37.451	-0.7227028896243959
Q92769	5IWG-A	Histone deacetylase 2	-37.4404	-0.7212514796500491
P06280	6IBK-A	Alpha-galactosidase A	-37.4343	-0.7204162342874542
Q15046	6CHD-A	Lysine--tRNA ligase	-37.42	-0.7184582000767797
P61626	1B5V-A	PROTEIN (LYSOZYME)	-37.4113	-0.717266948494061
Q7Z3Y4	5VSI-L	Fab33 light chain	-37.4103	-0.7171300230247833
P14555	1DB4-A	PHOSPHOLIPASE A2	-37.4086	-0.716897249727011
Q16602	6UMG-C	Calcitonin gene-related peptide type 1 receptor	-37.4076	-0.7167603242577333
Q6PJ56	4MNG-E	TRA@ protein,TRA@ protein, Ti antigen CD3-associated protein gamma chain V-J-C region	-37.3997	-0.7156786130504377
O14939	6OHP-A	Phospholipase D2	-37.3961	-0.7151856813610362
A0A0B4J271, P01848	5C09-D	1E6 TCR Alpha Chain	-37.3943	-0.7149392155163365
P08173	6KP6-A	Muscarinic acetylcholine receptor M4,GlgA glycogen synthase,Muscarinic acetylcholine receptor M4	-37.3695	-0.7115434638782436
Q96LB8	2EAX-A	Peptidoglycan recognition protein-I-beta	-37.3678	-0.7113106905804711
Q13427	2GW2-A	PEPTIDYL-PROLYL CIS-TRANS ISOMERASE G	-37.3656	-0.7110094545480594
P07741	1ORE-A	Adenine phosphoribosyltransferase	-37.342	-0.7077780134730997
P01011	6HGE-A	ANTICHYMOTRYPSIN	-37.3361	-0.7069701532043603
P17066	3FE1-A	Heat shock 70 kDa protein 6	-37.3316	-0.7063539885926094
P08172	6OIK-R	Muscarinic acetylcholine receptor M2,Apo-cytochrome b562,Muscarinic acetylcholine receptor M2	-37.3314	-0.706326603498754
Q02750	3ZLY-A	Dual specificity mitogen-activated protein kinase kinase 1	-37.3264	-0.7056419761523639
Q8N4T8	4CQL-F	CARBONYL REDUCTASE FAMILY MEMBER 4	-37.3249	-0.705436587948447
Q9H3D4	2RMN-A	Tumor protein 63	-37.3155	-0.7041494885372344
Q9H2G2	2JFM-A	STE20-LIKE SERINE/THREONINE-PROTEIN KINASE	-37.3124	-0.7037250195824722
P11388	4R1F-A	DNA topoisomerase II, alpha isozyme	-37.3115	-0.7036017866601229
P10109	3P1M-A	Adrenodoxin	-37.3081	-0.703136240064578
Q9UIQ6	4Z7I-A	Leucyl-cystinyl aminopeptidase	-37.2922	-0.7009591251030584
Q9Y2Z4		Tyrosyl-tRNA synthetase	-37.2841	-0.6998500288019072
P16233	1LPB-B	LIPASE	-37.2527	-0.6955505690665791
O00187	1Q3X-A	Mannan-binding lectin serine protease 2	-37.2438	-0.6943319323900058
A0A384E0N4	5NX9-B	Adenylosuccinate lyase	-37.2274	-0.6920863546938478
P49674	4HOK-A	Casein kinase I isoform epsilon	-37.2274	-0.6920863546938478
P51531	6EG2-A	Possible global transcription activator SNF2L2	-37.221	-0.6912100316904681
P41145	4DJH-B	Kappa opioid receptor	-37.2187	-0.6908951031111291
Q9UQ16		Dynamin-3	-37.215	-0.6903884788748015
P05107	3K71-B	Integrin beta-2	-37.2033	-0.6887864508842488
O43447	1QOI-A	SNUCYP-20	-37.2011	-0.6884852148518371
P51659	1S9C-A	Peroxisomal multifunctional enzyme type 2	-37.1998	-0.6883072117417767
P35354	5IKQ-B	Prostaglandin G/H synthase 2	-37.1876	-0.6866367210165858
P63208	1FS2-B	SKP1	-37.1704	-0.6842816029450047
Q9Y4W6		AFG3-like protein 2	-37.167	-0.6838160563494599
Q14914	1ZSV-A	NADP-dependent leukotriene B4 12-hydroxydehydrogenase	-37.1615	-0.6830629662684305
P06401	1SR7-A	Progesterone receptor	-37.1548	-0.682145565624269
Q9UBE0	6CWZ-C	SUMO-activating enzyme subunit 1	-37.1528	-0.6818717146857127
P09237	2Y6D-A	MATRILYSIN	-37.1405	-0.6801875314135946
P09972	1XFB-D	Aldolase C	-37.1254	-0.678119956827497
P34998	3EHT-A	fusion protein of CRFR1 extracellular domain and MBP	-37.1236	-0.6778734909827974
Q9Y2R2	2QCJ-A	Tyrosine-protein phosphatase non-receptor type 22	-37.1208	-0.677490099668819
P18825	6KUW-A	Alpha-2C adrenergic receptor	-37.1163	-0.6768739350570683
P57789		Potassium channel subfamily K member 10	-37.113	-0.6764220810084506
Q10588	1ISJ-A	bone marrow stromal cell antigen 1	-37.1113	-0.6761893077106782
Q9NZU7	3OX5-A	Calcium-binding protein 1	-37.096	-0.6740943480307252
P15531	5UI4-B	Nucleoside diphosphate kinase A	-37.0867	-0.6728209411664409
P17931	6EOG-A	Galectin-3	-37.0851	-0.6726018604155957
P27986	3HIZ-B	Phosphatidylinositol 3-kinase regulatory subunit alpha	-37.0751	-0.6712326057228165
Q99828	6OD0-A	Calcium and integrin-binding protein 1	-37.07	-0.6705342858294991
Q86W47	6V35-E	Calcium-activated potassium channel subunit beta-4	-37.0679	-0.6702467423440156
O14815	2P0R-A	Calpain-9	-37.0624	-0.6694936522629863
G1RH57	5X8S-A	Nuclear receptor ROR-gamma	-37.0491	-0.6676725435215904
Q05315	6L64-A	Galectin-10	-37.046	-0.6672480745668283
Q00987	5LAZ-A	E3 ubiquitin-protein ligase Mdm2	-37.0447	-0.667070071456767
Q6GMX4	5W6G-L	IGL@ protein	-37.0354	-0.6657966645924827
Q9NPD3	6H25-B	Exosome complex component RRP41	-37.0287	-0.6648792639483201
P0DMV8	5AQY-A	Heat shock 70kDa protein 1A variant	-37.0238	-0.6642083291488583
Q99523	4N7E-A	Sortilin	-37.0211	-0.6638386303818072
O96028	6UE6-A	Histone-lysine N-methyltransferase NSD2	-37.0123	-0.6626336862521621
P41240	3D7U-A	PROTEIN (C-TERMINAL SRC KINASE)	-37.0098	-0.6622913725789666
Q6N095	6V8X-K	VRC01 Fab Heavy Chain	-36.9773	-0.6578412948274336
P34947	4TNB-A	G protein-coupled receptor kinase 5	-36.9723	-0.6571566674810435
O95848	3Q91-B	Uridine diphosphate glucose pyrophosphatase	-36.9671	-0.656444655040799
Q9Y3E1	6IIS-A	Hepatoma-derived growth factor-related protein 3	-36.9556	-0.6548700121441019
P40337	5T35-D	Von Hippel-Lindau disease tumor suppressor	-36.9413	-0.6529119779334275
P28062	5L5F-K	Proteasome subunit beta type-8,Proteasome subunit beta type-5	-36.9402	-0.6527613599172216
P07477	2RA3-A	Trypsin-1	-36.9391	-0.6526107419010166
P08397	5M6R-A	Porphobilinogen deaminase	-36.9343	-0.6519534996484821
P04181	6HX7-A	ORNITHINE AMINOTRANSFERASE	-36.9218	-0.6502419312825074
P27694	4R4I-A	Replication protein A 70 kDa DNA-binding subunit	-36.9186	-0.6498037697808181
P55064	3D9S-A	Aquaporin-5	-36.9098	-0.648598825651172
P12643	2QJ9-A	bone morphogenetic protein 2	-36.9084	-0.6484071299941834
O95711	3B2D-D	Lymphocyte antigen 86	-36.8803	-0.6445595243074729
Q8NFU5	6M8E-A	Inositol polyphosphate multikinase,Inositol polyphosphate multikinase	-36.8741	-0.6437105863979496
P16083	1ZX1-A	NRH dehydrogenase [quinone] 2	-36.868	-0.6428753410353547
O75116	4WOT-A	Rho-associated protein kinase 2	-36.8661	-0.6426151826437267
P04278	6PYA-A	Sex hormone-binding globulin	-36.8606	-0.6418620925626973
P14902	6E43-A	Indoleamine 2,3-dioxygenase 1	-36.8528	-0.6407940739023299
P29016, P29017	5C9J-A	T-cell surface glycoprotein CD1c,T-cell surface glycoprotein CD1b	-36.8528	-0.6407940739023299
P51532	2GRC-A	Transcription activator BRG1	-36.8406	-0.639123583177139
P49863	1MZD-A	pro-granzyme K	-36.84	-0.6390414278955724
Q9NS75	6RZ9-A	Cysteinyl leukotriene receptor 2,Soluble cytochrome b562,Cysteinyl leukotriene receptor 2	-36.8377	-0.6387264993162324
P14174	4GRO-A	Macrophage migration inhibitory factor	-36.8312	-0.6378364837659264
Q14289	3FZP-A	Protein-tyrosine kinase 2-beta	-36.8296	-0.6376174030150812
Q02127	4JS3-A	Dihydroorotate dehydrogenase (quinone), mitochondrial	-36.829	-0.6375352477335147
P55210	4JJ8-A	Caspase-7	-36.8251	-0.6370012384033304
P23497	5PXL-A	Nuclear autoantigen Sp-100	-36.8226	-0.636658924730136
Q96PY6	4B9D-A	SERINE/THREONINE-PROTEIN KINASE NEK1	-36.8213	-0.6364809216200745
P54652	3I33-A	Heat shock-related 70 kDa protein 2	-36.8027	-0.6339341078915048
P05546	1JMO-A	HEPARIN COFACTOR II	-36.801	-0.6337013345937325
P02708	4ZJS-E	Acetylcholine receptor subunit alpha,Soluble acetylcholine receptor,Acetylcholine receptor subunit alpha,Soluble acetylcholine receptor	-36.7988	-0.6334000985613206
P0DOX5	6OGE-C	Fab H11-E heavy chain	-36.787	-0.6317843780238408
P01619	4M8Q-B	4E10 antibody germline precursor 7 light chain Fv	-36.7848	-0.6314831419914291
P37840	3Q25-A	Maltose-binding periplasmic protein/alpha-synuclein chimeric protein	-36.7841	-0.6313872941629352
Q13557	6AYW-A	Calcium/calmodulin-dependent protein kinase type II subunit delta	-36.7721	-0.6297441885315999
P20807	6BDT-A	Calpain-3	-36.7474	-0.6263621294404342
O75475	5N88-E	PC4 and SFRS1-interacting protein	-36.745	-0.6260335083141669
Q6NS95	5WHJ-L	DX-2507 Fab light chain	-36.7434	-0.6258144275633227
P06899	6A5U-d	Histone H2B type 1-J	-36.7418	-0.6255953468124775
P11142	4H5N-A	HEAT SHOCK COGNATE 71 KDA PROTEIN	-36.7398	-0.6253214958739223
P20160	1FY1-A	HEPARIN-BINDING PROTEIN	-36.7342	-0.6245547132459657
P47989	2CKJ-A	Xanthine dehydrogenase/oxidase	-36.7193	-0.6225145237537237
O43451	3L4Z-A	Maltase-glucoamylase, intestinal	-36.7141	-0.6218025113134791
P11473	3W0C-A	Vitamin D3 receptor	-36.7043	-0.6204606417145554
Q9UM07	4X8C-A	Protein-arginine deiminase type-4	-36.6998	-0.6198444771028047
P51668	2YHO-B	Ubiquitin-conjugating enzyme E2 D1	-36.6853	-0.6178590577982738
Q15562	6S64-A	Transcriptional enhancer factor TEF-4	-36.6807	-0.6172292006395957
Q13085	2YL2-A	ACETYL-COA CARBOXYLASE 1	-36.6704	-0.6158188683060327
P32929	5TT2-C	Cystathionine gamma-lyase	-36.662	-0.6146686943640978
Q07820	6UDV-A	Maltose/maltodextrin-binding periplasmic protein,Induced myeloid leukemia cell differentiation protein Mcl-1	-36.6611	-0.6145454614417475
O14920	4E3C-A	Inhibitor of nuclear factor kappa-B kinase subunit beta	-36.6609	-0.6145180763478919
P08183	6FN1-A	Multidrug resistance protein 1	-36.6534	-0.6134911353283073
P49642	4LIK-A	DNA primase small subunit	-36.6531	-0.6134500576875245
O94762	5LBA-B	ATP-dependent DNA helicase Q5	-36.6382	-0.6114098681952825
P52888	1S4B-P	Thimet oligopeptidase	-36.6334	-0.6107526259427489
P42330	1ZQ5-A	Aldo-keto reductase family 1 member C3	-36.6207	-0.6090136724829187
Q53GL7	3HKV-B	Poly [ADP-ribose] polymerase 10	-36.6141	-0.6081099643856844
P24864	5L2W-B	G1/S-SPECIFIC CYCLIN E1	-36.596	-0.6056316133917531
O43781	5Y86-A	Dual specificity tyrosine-phosphorylation-regulated kinase 3	-36.5912	-0.6049743711392196
Q9P2K8	6N3L-A	eIF-2-alpha kinase GCN2,eIF-2-alpha kinase GCN2	-36.5912	-0.6049743711392196
O43240	5LPE-A	Kallikrein-10	-36.5804	-0.6034955760710173
O43639	4E6R-B	Cytoplasmic protein NCK2	-36.5784	-0.6032217251324621
P23921	5D1Y-A	Ribonucleoside-diphosphate reductase large subunit	-36.572	-0.6023454021290834
Q9H227	2JFE-X	CYTOSOLIC BETA-GLUCOSIDASE	-36.5567	-0.6002504424491303
P05156	5O32-J	Complement factor I	-36.5547	-0.5999765915105741
O60911	3KFQ-A	CATHEPSIN V	-36.5517	-0.5995658151027402
Q9H4Y5	3Q18-A	Glutathione S-transferase omega-2	-36.5453	-0.5986894920993615
P61073	3OE6-A	C-X-C chemokine receptor type 4, Lysozyme Chimera	-36.5453	-0.5986894920993615
Q9BS26	5GU7-C	Thioredoxin domain-containing protein 4	-36.5416	-0.5981828678630338
P0CG05	3TV3-L	10E8-S74W Light Chain	-36.5376	-0.5976351659859214
P21730	6C1Q-B	Soluble cytochrome b562, C5a anaphylatoxin chemotactic receptor 1 chimera	-36.5356	-0.5973613150473661
P17813	5HZV-A	Maltose-binding periplasmic protein,Endoglin	-36.5263	-0.5960879081830808
P32297	6PV8-A	Soluble acetylcholine receptor,Neuronal acetylcholine receptor subunit alpha-3 chimera	-36.5114	-0.5940477186908398
O75970	2OPG-A	Multiple PDZ domain protein	-36.5013	-0.5926647714511324
Q16740	1TG6-G	Putative ATP-dependent Clp protease proteolytic subunit	-36.4938	-0.5916378304315477
P42575	1PYO-C	Caspase-2	-36.493	-0.5915282900561256
O95167	5XTD-U	NADH dehydrogenase [ubiquinone] 1 alpha subcomplex subunit 3	-36.4913	-0.5912955167583532
P26045	2B49-A	Tyrosine-protein phosphatase non-receptor type 3	-36.4763	-0.589241634719184
Q16620	4AT4-A	BDNF/NT-3 GROWTH FACTORS RECEPTOR	-36.4747	-0.5890225539683388
Q8N8N7	2W4Q-A	PROSTAGLANDIN REDUCTASE 2	-36.4616	-0.5872288303207975
Q9UNN8	4V3E-B	ENDOTHELIAL PROTEIN C RECEPTOR	-36.4604	-0.5870645197576644
P00738	4X0L-C	Haptoglobin	-36.4517	-0.5858732681749467
P20142	1HTR-B	GASTRICSIN	-36.4511	-0.585791112893379
Q8NET8	6MHV-D	Transient receptor potential cation channel subfamily V member 3	-36.4419	-0.584531398576022
Q96LA8	5EGS-A	Protein arginine N-methyltransferase 6	-36.4208	-0.5816422711742578
P80188	6S8V-A	Neutrophil gelatinase-associated lipocalin	-36.4175	-0.5811904171256401
P15559	1KBO-A	NAD(P)H DEHYDROGENASE [QUINONE] 1	-36.4141	-0.5807248705300952
Q8NEB9	4OYS-A	Phosphatidylinositol 3-kinase catalytic subunit type 3	-36.4079	-0.579875932620572
Q8N2U3	6HAR-A	PRSS3 protein	-36.3933	-0.5778768207691148
P55055, Q15596	5I4V-A	Oxysterols receptor LXR-beta,Nuclear receptor coactivator 2	-36.3888	-0.5772606561573641
Q99714	1SO8-A	3-hydroxyacyl-CoA dehydrogenase type II	-36.3743	-0.5752752368528331
Q9NPD8	5OJJ-B	Ubiquitin-conjugating enzyme E2 T	-36.3731	-0.5751109262897001
P21359	2E2X-B	Neurofibromin	-36.3596	-0.5732624324544477
S6B2B6	6UDK-O	10-1074 Fab Heavy Chain	-36.3508	-0.5720574883248016
P15144	4FYQ-A	Aminopeptidase N	-36.3495	-0.5718794852147403
Q8TCD0	6ARU-B	8ANC195 Fab light chain	-36.3242	-0.568415270842008
P02008	1JEB-A	HEMOGLOBIN ZETA CHAIN	-36.3203	-0.5678812615118248
P00325	1U3U-A	ALCOHOL DEHYDROGENASE	-36.3198	-0.5678127987771856
M4Q8P8	6MFT-G	Gp120	-36.3173	-0.567470485103991
P02788	1VFD-A	Lactotransferrin	-36.3081	-0.566210770786634
P28070	5LEY-M	Proteasome subunit beta type-4	-36.3077	-0.5661560005989219
P52209	4GWG-A	6-phosphogluconate dehydrogenase, decarboxylating	-36.2951	-0.56443073968602
P16070	4PZ4-A	CD44 antigen	-36.2755	-0.5617470004881727
Q6XQN6	4YUB-A	Nicotinate phosphoribosyltransferase	-36.2729	-0.5613909942680498
P49638	1OIZ-A	Alpha-tocopherol transfer protein	-36.2702	-0.5610212955009998
P35462	3PBL-A	D(3) dopamine receptor, Lysozyme chimera	-36.2683	-0.5607611371093718
Q14997	6KWX-A	Proteasome activator complex subunit 4	-36.2617	-0.5598574290121366
O75582	1VZO-A	RIBOSOMAL PROTEIN S6 KINASE ALPHA 5	-36.2607	-0.559720503542859
O75173	2RJP-A	ADAMTS-4	-36.2518	-0.5585018668662857
O94766	1FGG-A	GLUCURONYLTRANSFERASE I	-36.2156	-0.553545164878424
P49773	5I2F-B	Histidine triad nucleotide-binding protein 1	-36.2131	-0.5532028512052285
P53597	6G4Q-A	Succinate--CoA ligase [ADP/GDP-forming] subunit alpha, mitochondrial	-36.2022	-0.551710363590099
P09382	4Y24-B	Galectin-1	-36.2022	-0.551710363590099
P36955	1IMV-A	PIGMENT EPITHELIUM-DERIVED FACTOR	-36.202	-0.5516829784962434
Q86UE8	5O0Y-A	Serine/threonine-protein kinase tousled-like 2	-36.1905	-0.5501083355995473
P15309	2HPA-B	PROTEIN (ACID PHOSPHATASE)	-36.1893	-0.5499440250364142
Q6B0I6	5PHB-A	Lysine-specific demethylase 4D	-36.1889	-0.5498892548487021
O15527	1KO9-A	8-oxoguanine DNA glycosylase	-36.1831	-0.5490950871268909
P62820	3SFV-A	Ras-related protein Rab-1A	-36.1766	-0.5482050715765839
Q9H2X6	6P5S-A	Homeodomain-interacting protein kinase 2	-36.1755	-0.5480544535603781
Q16820	4GWN-A	Meprin A subunit beta	-36.1732	-0.5477395249810391
O75306	5XTD-Q	NADH dehydrogenase [ubiquinone] iron-sulfur protein 2, mitochondrial	-36.1688	-0.5471370529162156
Q02078	3MU6-A	Myocyte-specific enhancer factor 2A	-36.1646	-0.5465619659452485
Q9UNA0	2RJQ-A	A disintegrin and metalloproteinase with thrombospondin motifs 5	-36.1548	-0.545220096346325
P17213	1EWF-A	BACTERICIDAL/PERMEABILITY-INCREASING PROTEIN	-36.1459	-0.5440014596697507
Q8NB78	6R1U-K	Lysine-specific histone demethylase 1B	-36.1389	-0.5430429813848053
Q6P988	4UZ1-A	Protein notum homolog	-36.1332	-0.5422625062099214
Q12879	5TP9-A	Glutamate receptor ionotropic, NMDA 2A	-36.1323	-0.542139273287571
Q9H1P3	5ZM8-A	Oxysterol-binding protein-related protein 2	-36.1211	-0.5406057080316578
Q86U86	4Q0O-A	Protein polybromo-1	-36.121	-0.5405920154847305
Q9ULV1	5BPQ-A	Frizzled-4/Rubredoxin chimeric protein	-36.1161	-0.5399210806852687
Q07011	6CU0-I	Tumor necrosis factor receptor superfamily member 9	-36.113	-0.5394966117305066
Q9BVG8	5WDE-A	Kinesin-like protein KIFC3	-36.1127	-0.5394555340897228
Q9UQM7	6VZK-A	Calcium/calmodulin-dependent protein kinase type II subunit alpha	-36.1121	-0.5393733788081563
Q10589	3MQ9-C	Bone marrow stromal antigen 2 fused to Maltose-binding periplasmic protein	-36.1045	-0.5383327452416443
P10415	1GJH-A	Apoptosis regulator Bcl-2	-36.0909	-0.5364705588594638
P62191	5VFR-B	26S proteasome regulatory subunit 4	-36.0888	-0.5361830153739803
P28222	4IAR-A	5-hydroxytryptamine receptor 1B,OB-1 fused 5-HT1b receptor,5-hydroxytryptamine receptor 1B	-36.0829	-0.5353751551052408
O00214	3VKN-A	GALECTIN-8	-36.0783	-0.5347452979465618
A0A580, A0A5B9	5KS9-H	Bel602 beta TRBV9*01	-36.0764	-0.5344851395549338
Q05066, Q8N884	6EDB-A	Sex-determining region Y protein,Cyclic GMP-AMP synthase	-36.0751	-0.5343071364448725
Q5JRX3	4L3T-A	Presequence protease, mitochondrial	-36.0689	-0.5334581985353493
P40306	6AVO-B	Proteasome subunit beta type-10,Proteasome subunit beta type-2	-36.067	-0.5331980401437213
Q12923	1WCH-A	PROTEIN TYROSINE PHOSPHATASE, NON-RECEPTOR TYPE 13	-36.0655	-0.5329926519398043
P46531	2F8X-K	Neurogenic locus notch homolog protein 1	-36.0621	-0.5325271053442594
Q8TDX7	6S73-A	Serine/threonine-protein kinase Nek7	-36.0504	-0.5309250773537078
P04075	4ALD-A	FRUCTOSE-BISPHOSPHATE ALDOLASE	-36.0484	-0.5306512264151516
P48443	2GL8-D	Retinoic acid receptor RXR-gamma	-36.0465	-0.5303910680235236
P09012	3CUL-A	U1 small nuclear ribonucleoprotein A	-36.0412	-0.5296653630363507
Q8N5S9	6CD6-A	Calcium/calmodulin-dependent protein kinase kinase 1	-36.0401	-0.5295147450201448
P41222	4ORW-A	Prostaglandin-H2 D-isomerase	-36.0392	-0.5293915120977946
A0A0K0K1A5, A0A5B9	4WWK-B	TCR Beta Chain-TRBV6-5	-36.0364	-0.5290081207838162
P63098	5SVE-B	Calcineurin subunit B type 1	-36.0344	-0.52873426984526
Q8NBP7	6U2N-A	Proprotein convertase subtilisin/kexin type 9	-36.0277	-0.5278168692010984
O00161	3ZUS-A	BOTULINUM NEUROTOXIN TYPE A, SYNAPTOSOMAL-ASSOCIATED PROTEIN 23	-36.0232	-0.5272007045893476
P62136	3E7A-A	Serine/threonine-protein phosphatase PP1-alpha catalytic subunit	-36.0123	-0.5257082169742181
Q53Z42	6TRO-A	MHC class I antigen	-36.0118	-0.5256397542395789
Q10471	2FFV-A	Polypeptide N-acetylgalactosaminyltransferase 2	-36.0023	-0.524338962281438
P46063	2WWY-B	ATP-DEPENDENT DNA HELICASE Q1	-35.9909	-0.5227780119316702
Q13418	6MIB-A	Integrin-linked protein kinase	-35.987	-0.522244002601486
P21397	2BXR-A	AMINE OXIDASE [FLAVIN-CONTAINING] A	-35.9826	-0.5216415305366625
P50225	1Z28-A	Phenol-sulfating phenol sulfotransferase 1	-35.9808	-0.5213950646919627
P53396	6QFB-A	ATP-citrate synthase	-35.9794	-0.5212033690349731
P07355	2HYV-A	Annexin A2	-35.9766	-0.5208199777209948
P01857	4NWT-H	Ig gamma-1 chain C region	-35.9528	-0.5175611515521805
Q9H1D0	6D7T-B	Transient receptor potential cation channel subfamily V member 6	-35.9496	-0.5171229900504901
Q9H0U4	4I1O-A	Ras-related protein Rab-1B	-35.9276	-0.5141106297263756
P06396	6H1F-B	Gelsolin	-35.9223	-0.5133849247392027
Q9HBL8	2WM3-A	HSCARG protein	-35.9214	-0.5132616918168523
O95470	4Q6R-B	Sphingosine-1-phosphate lyase 1	-35.911	-0.5118376669363621
Q9UK32	6G78-A	Ribosomal protein S6 kinase alpha-6	-35.9101	-0.5117144340140117
P22102	1MEN-A	PHOSPHORIBOSYLGLYCINAMIDE FORMYLTRANSFERASE	-35.8991	-0.510208253851954
P53667	5L6W-L	LIM domain kinase 1	-35.8948	-0.5096194743340587
Q13569	1WYW-A	G/T mismatch-specific thymine DNA glycosylase	-35.8916	-0.5091813128323694
P13928	1W3W-A	ANNEXIN A8	-35.8912	-0.5091265426446584
Q9NUW8	6DJE-A	Tyrosyl-DNA phosphodiesterase 1	-35.889	-0.5088253066122476
Q92876	1LO6-A	Kallikrein-6	-35.8867	-0.5085103780329076
P11926	1D7K-A	Ornithine decarboxylase	-35.8855	-0.5083460674697744
Q6PHR2	6FDZ-U	Serine/threonine-protein kinase ULK3	-35.8615	-0.5050598562071037
P49888	1HY3-A	ESTROGEN SULFOTRANSFERASE	-35.8568	-0.5044163065014974
Q7KZI7	5EAK-A	Serine/threonine-protein kinase MARK2	-35.8528	-0.5038686046243859
O14684	3DWW-A	Prostaglandin E synthase	-35.8394	-0.5020338033360608
P15822	1BBO-A	HUMAN ENHANCER-BINDING PROTEIN MBP-1	-35.8344	-0.5013491759896718
Q9NZD2	2EVT-A	Glycolipid transfer protein	-35.8326	-0.5011027101449711
O60741	6UQG-D	Potassium/sodium hyperpolarization-activated cyclic nucleotide-gated channel 11	-35.8321	-0.5010342474103318
Q9Y237	3UI6-A	Peptidyl-prolyl cis-trans isomerase NIMA-interacting 4	-35.8318	-0.500993169769549
P35240	6CDS-A	Merlin	-35.8264	-0.5002537722354479
Q9Y4U1	5UOS-A	Methylmalonic aciduria and homocystinuria type C protein	-35.8123	-0.4983231231186289
P47985	5XTE-P	Cytochrome b-c1 complex subunit Rieske, mitochondrial	-35.8068	-0.4975700330376005
P38646	4KBO-A	Stress-70 protein, mitochondrial	-35.7991	-0.4965157069241604
Q6P4G7	4L9L-A	Human MAIT TCR alpha chain	-35.7977	-0.4963240112671707
P05067	3NYL-A	Amyloid beta (A4) protein (Peptidase nexin-II, Alzheimer disease), isoform CRA_b	-35.7962	-0.4961186230632538
B4E3L4	6SW3-A	cDNA FLJ57039, highly similar to CREB-binding protein	-35.7901	-0.4952833777006588
Q6PYX1	1CE1-H	Hepatitis B virus receptor binding protein	-35.7826	-0.4942564366810742
Q9UDY8	3UO8-B	Mucosa-associated lymphoid tissue lymphoma translocation protein 1	-35.7699	-0.492517483221244
Q86TI2	6EOR-B	Dipeptidyl peptidase 9	-35.767	-0.4921203993603384
P23467	2I3R-A	Receptor-type tyrosine-protein phosphatase beta	-35.7651	-0.4918602409687094
Q9NRD5	6AR4-B	PRKCA-binding protein	-35.7514	-0.4899843620396016
P04406	6ADE-A	Glyceraldehyde-3-phosphate dehydrogenase	-35.7496	-0.4897378961949019
P0CG29	4MPF-A	Glutathione S-transferase theta-2	-35.7411	-0.4885740297060397
Q9NQV7	6NM4-A	Histone-lysine N-methyltransferase PRDM9	-35.7144	-0.4849181196763178
Q13526	1NMV-A	Peptidyl-prolyl cis-trans isomerase NIMA-interacting 1,Maltose-binding periplasmic protein	-35.7112	-0.4844799581746284
O00154	2QQ2-C	Cytosolic acyl coenzyme A thioester hydrolase	-35.7109	-0.4844388805338456
P20591	4P4T-A	Interferon-induced GTP-binding protein Mx1	-35.707	-0.4839048712036615
P23469	6D3F-A	Receptor-type tyrosine-protein phosphatase epsilon	-35.7043	-0.4835351724366113
P01111	6WGH-A	GTPase NRas	-35.7013	-0.4831243960287775
P10619	4CI9-A	HUMAN PROTECTIVE PROTEIN	-35.6878	-0.4812759021935252
P00748	6QF7-B	Coagulation factor XII	-35.6796	-0.4801531133454458
P60174	4BR1-B	Triosephosphate isomerase	-35.6751	-0.479536948733695
P21695	6E8Y-A	Glycerol-3-phosphate dehydrogenase [NAD(+)], cytoplasmic	-35.6697	-0.4787975511995939
P03905	5XTD-r	NADH-ubiquinone oxidoreductase chain 4	-35.6599	-0.4774556816006702
P22557	5QRB-A	5-aminolevulinate synthase, erythroid-specific, mitochondrial	-35.6521	-0.4763876629403019
P30556	6OS1-A	Soluble cytochrome b562,Type-1 angiotensin II receptor	-35.6502	-0.4761275045486738
P14210	2HGF-A	Hepatocyte growth factor	-35.6457	-0.4755113399369231
Q14781	2D9U-A	Chromobox protein homolog 2 (isoform 2)	-35.6453	-0.4754565697492121
Q9ULU4	4COS-A	PROTEIN KINASE C-BINDING PROTEIN 1	-35.642	-0.4750047157005954
P62333	5VHQ-E	26S proteasome regulatory subunit 10B	-35.626	-0.4728139081921476
P02743	2A3X-A	Serum amyloid P-component	-35.6216	-0.4722114361273251
Q9C000	4IFP-A	Maltose-binding periplasmic protein,NACHT, LRR and PYD domains-containing protein 1	-35.6159	-0.4714309609524411
Q8N5Y8	4F0D-A	Mono [ADP-ribose] polymerase PARP16	-35.6073	-0.4702534019166506
P20061	4KKJ-A	Transcobalamin-1	-35.606	-0.4700753988065892
O95831	1M6I-A	Programmed cell death protein 8	-35.5991	-0.4691306130685712
P51684	6WWZ-R	C-C chemokine receptor type 6,C-C chemokine receptor type 6	-35.5946	-0.4685144484568204
Q9UIF8	6FI1-A	Bromodomain adjacent to zinc finger domain protein 2B	-35.5898	-0.4678572062042859
Q96J94	3O3I-X	Piwi-like protein 1	-35.5836	-0.4670082682947626
Q96PD4	5NAN-F	Interleukin-17F	-35.5824	-0.4668439577316295
Q709F0	2WBI-A	ACYL-COA DEHYDROGENASE FAMILY MEMBER 11	-35.5802	-0.4665427216992178
Q04756	2R0L-A	Hepatocyte growth factor activator	-35.5665	-0.4646668427701099
P11021	5E85-A	Endoplasmic reticulum chaperone BiP	-35.5638	-0.4642971440030598
P53602	3D4J-B	Diphosphomevalonate decarboxylase	-35.5614	-0.4639685228767926
Q6PIK1	1MCL-A	IMMUNOGLOBULIN LAMBDA DIMER MCG (LIGHT CHAIN)	-35.5587	-0.4635988241097425
P41143	4N6H-A	Delta opioid receptor	-35.5563	-0.4632702029834752
Q71U36	5JCO-B	Tubulin alpha-1A chain	-35.5503	-0.4624486501678075
Q92506	2PD6-D	Estradiol 17-beta-dehydrogenase 8	-35.5399	-0.4610246252873173
P06756	4O02-A	Integrin alpha-V	-35.5381	-0.4607781594426166
P08246	5A0C-A	HUMAN LEUKOCYTE ELASTASE	-35.5337	-0.4601756873777941
P10997	3G7W-A	Maltose-binding periplasmic protein, Islet amyloid polypeptide fusion protein	-35.5269	-0.4592445941867033
Q12834	4GGC-A	Cell division cycle protein 20 homolog	-35.5195	-0.4582313457140469
P35520	1JBQ-A	CYSTATHIONINE BETA-SYNTHASE	-35.5182	-0.4580533426039855
Q6PIL8	3HI1-A	2897 light chain	-35.5169	-0.4578753394939241
Q9UQB9	6GR8-A	Aurora kinase C	-35.5163	-0.4577931842123576
P00558	5O7D-A	Phosphoglycerate kinase 1	-35.5029	-0.4559583829240325
P06865	2GJX-A	Beta-hexosaminidase subunit alpha	-35.4978	-0.4552600630307152
Q9Y6X9	5OFA-B	MORC family CW-type zinc finger protein 2	-35.4935	-0.4546712835128199
Q96HN2	3GVP-A	Adenosylhomocysteinase 3	-35.4903	-0.4542331220111306
P37023	3MY0-A	Serine/threonine-protein kinase receptor R3	-35.483	-0.4532335660854015
Q16854	2OCP-B	Deoxyguanosine kinase	-35.476	-0.4522750878004561
P23470	3QCF-A	Receptor-type tyrosine-protein phosphatase gamma	-35.4751	-0.4521518548781058
Q9P286	2F57-A	Serine/threonine-protein kinase PAK 7	-35.4698	-0.4514261498909329
Q01469	4LKP-A	Fatty acid-binding protein, epidermal	-35.4668	-0.4510153734830991
Q8N355	4HK0-B	10-1074 Fab Light Chain	-35.4635	-0.4505635194344825
Q92633	4Z35-A	Lysophosphatidic acid receptor 1,Soluble cytochrome b562	-35.4598	-0.4500568951981538
H0Y4R8	5PWC-A	Nuclear autoantigen Sp-100	-35.4438	-0.4478660876897069
Q59H18	4YFF-A	Serine/threonine-protein kinase TNNI3K	-35.4399	-0.4473320783595227
P45974	2G45-A	Ubiquitin carboxyl-terminal hydrolase 5	-35.4398	-0.4473183858125945
Q13324	3N93-B	Maltose binding protein-CRFR2 alpha	-35.4375	-0.4470034572332554
Q93038	5YGS-A	Human TNRSF25 death domain	-35.4288	-0.4458122056505377
O14842	5TZR-A	Free fatty acid receptor 1,Endolysin,Free fatty acid receptor 1	-35.4254	-0.4453466590549927
Q9HC52	5EQ0-A	Chromobox protein homolog 8	-35.4232	-0.445045423022581
P34972	6KPC-A	G protein coupled receptor,T4 lysozyme,G protein coupled receptor	-35.417	-0.4441964851130578
P10144	1IAU-A	GRANZYME B	-35.4166	-0.4441417149253467
O75907	6VP0-E	Diacylglycerol O-acyltransferase 1	-35.4079	-0.442950463342628
Q9UPN9	3U5M-A	E3 ubiquitin-protein ligase TRIM33	-35.3932	-0.4409376589442426
Q6GMX6	3ZL4-H	ABT-007 FAB FRAGMENT	-35.3867	-0.4400476433939355
Q14145	4IFJ-A	Kelch-like ECH-associated protein 1	-35.3826	-0.4394862489698958
Q9Y2N7	4WN5-B	Hypoxia-inducible factor 3-alpha	-35.3807	-0.4392260905782679
Q8IX04	3DL2-B	UBIQUITIN-CONJUGATING ENZYME E2-LIKE ISOFORM A	-35.3794	-0.4390480874682064
P13995	6KG2-A	Bifunctional methylenetetrahydrofolate dehydrogenase/cyclohydrolase, mitochondrial	-35.3707	-0.4378568358854887
Q5QNW6	6MUO-D	Histone H2B type 2-F	-35.3672	-0.4373775967430156
Q9UDR5	5L76-A	Alpha-aminoadipic semialdehyde synthase, mitochondrial	-35.3537	-0.4355291029077642
O76039	4BGQ-A	CYCLIN-DEPENDENT KINASE-LIKE 5	-35.3498	-0.43499509357758
P63104	6FNC-A	14-3-3 ZETA ISOFORM	-35.3381	-0.4333930655870274
Q8WU08	4FR4-A	Serine/threonine-protein kinase 32A	-35.3374	-0.4332972177585336
S6C4S0	6MYY-D	Fab F045-092 heavy chain	-35.3341	-0.4328453637099159
Q15782	4P8W-A	CHITINASE-3-LIKE PROTEIN 2	-35.3246	-0.4315445717517751
P23284	1CYN-A	PEPTIDYL-PROLYL CIS-TRANS ISOMERASE B	-35.3109	-0.4296686928226673
P17987	6NRD-A	T-complex protein 1 subunit alpha	-35.3066	-0.429079913304773
O94923	6I02-B	D-glucuronyl C5-epimerase	-35.2907	-0.4269027983432534
P08574	5XTE-U	Cytochrome c1, heme protein, mitochondrial	-35.2845	-0.4260538604337301
Q9GZX7	5W0U-B	Maltose-binding periplasmic protein,Single-stranded DNA cytosine deaminase	-35.2804	-0.4254924660096905
P30043	5OOH-A	BILIVERDIN IX BETA REDUCTASE	-35.2772	-0.4250543045080011
Q9NX74	6EZB-A	tRNA-dihydrouridine(20) synthase [NAD(P)+]-like	-35.2769	-0.4250132268672173
P17612, P25685	6BYR-C	DnaJ homolog subfamily B member 1,cAMP-dependent protein kinase catalytic subunit alpha chimera	-35.2397	-0.419919599410078
P04180	5BV7-A	Phosphatidylcholine-sterol acyltransferase	-35.2205	-0.4172906303999417
P05162	5DG1-A	Galectin-2	-35.2029	-0.4148807421406497
Q8N4J0	5YF2-B	Carnosine N-methyltransferase	-35.2025	-0.4148259719529387
P05164	6AZP-A	Myeloperoxidase	-35.2011	-0.414634276295949
O00763	2HJW-A	Acetyl-CoA carboxylase 2	-35.1918	-0.4133608694316646
Q93096	1XM2-A	Tyrosine Phosphatase	-35.1901	-0.4131280961338922
P63104, Q15831	4ZDR-B	14-3-3 protein zeta/delta,GGSGGS linker,Serine/threonine-protein kinase STK11	-35.1889	-0.4129637855707581
O00482	4DOS-A	FTZ-F1 related protein	-35.1887	-0.4129364004769026
Q7Z3C6	6WR4-C	Autophagy-related protein 9A	-35.1803	-0.4117862265349686
P49448	6G2U-C	Glutamate dehydrogenase 2, mitochondrial	-35.1766	-0.4112796022986399
Q9H477	5C3Y-B	Ribokinase	-35.1667	-0.409924040152788
O60573	2JGB-A	EUKARYOTIC TRANSLATION INITIATION FACTOR 4E TYPE 2	-35.1638	-0.4095269562918824
P61086	6JB7-A	Ubiquitin-conjugating enzyme E2 K	-35.1443	-0.4068569096409624
O96007	4AP8-D	Molybdopterin synthase catalytic subunit	-35.1439	-0.4068021394532514
Q9NP55	4KEG-A	Maltose-binding periplasmic/Palate lung and nasal epithelium clone fusion protein	-35.1375	-0.4059258164498726
Q15080	1H6H-A	NEUTROPHIL CYTOSOL FACTOR 4	-35.1311	-0.4050494934464939
Q9UBN7	5EDU-B	Maltose-binding periplasmic protein, Histone deacetylase 6 chimera	-35.1244	-0.4041320928023313
Q9HBA0	4DX1-A	Transient receptor potential cation channel subfamily V member 4	-35.1159	-0.4029682263134691
Q9HD40	4ZDL-B	O-phosphoseryl-tRNA(Sec) selenium transferase	-35.0932	-0.3998600181608597
P30988	6PFO-A	Maltodextrin-binding protein,Calcitonin receptor	-35.0893	-0.3993260088306755
Q01813	4XYK-A	ATP-dependent 6-phosphofructokinase, platelet type	-35.0763	-0.3975459777300625
P35236	3O4T-A	Tyrosine-protein phosphatase non-receptor type 7	-35.0761	-0.397518592636206
Q92905	4D10-M	COP9 SIGNALOSOME COMPLEX SUBUNIT 5	-35.072	-0.3969571982121673
F6IQS1	6TDQ-A	MHC class I antigen	-35.071	-0.3968202727428886
P0DMV8, Q13155	6K39-B	Heat shock 70 kDa protein 1A,Aminoacyl tRNA synthase complex-interacting multifunctional protein 2	-35.0548	-0.3946020801405863
Q9Y6R1	6CAA-B	Electrogenic sodium bicarbonate cotransporter 1	-35.0517	-0.3941776111858242
Q8WTT0	4ZET-A	C-type lectin domain family 4 member C	-35.0292	-0.3910967881270713
P09960	3U9W-A	Leukotriene A-4 hydrolase	-35.0245	-0.390453238421465
P84243	6IR9-e	Histone H3.3	-35.0191	-0.3897138408873639
O00522	6OQ3-A	Krev interaction trapped protein 1	-35.0124	-0.3887964402432013
P38919	4C9B-A	Eukaryotic initiation factor 4A-III	-35.0098	-0.3884404340230786
Q9NSY1	5I3R-A	BMP-2-inducible protein kinase	-35.0077	-0.388152890537595
A0A499S0B6	6IEX-A	MHC class I antigen	-35.0071	-0.3880707352560285
P07858	3CBK-A	Cathepsin B	-35.0059	-0.3879064246928944
Q6PJP8	5Q9I-A	DCLRE1A	-35.0046	-0.3877284215828339
P07998	1E21-A	Ribonuclease pancreatic	-34.9975	-0.3867562507509604
P50213	6L59-A	Isocitrate dehydrogenase [NAD] subunit alpha, mitochondrial	-34.9883	-0.3854965364336033
Q93091	6MV6-A	Ribonuclease K6	-34.9848	-0.3850172972911301
Q15691	1YIB-A	Microtubule-associated protein RP/EB family member 1	-34.9779	-0.3840725115531121
P35270	6I79-A	Sepiapterin reductase	-34.9771	-0.38396297117769
P08476	1S4Y-D	Inhibin beta A chain	-34.9662	-0.3824704835625605
P16109	1G1R-A	P-SELECTIN	-34.9623	-0.3819364742323763
P24530	6K1Q-A	Endothelin B receptor,Endolysin,Endothelin B receptor	-34.9619	-0.3818817040446652
P22234	2H31-A	Multifunctional protein ADE2	-34.9577	-0.3813066170736983
Q9HAZ1	6FYV-A	Dual specificity protein kinase CLK4	-34.9488	-0.380087980397124
P02689	6S2S-A	Myelin P2 protein	-34.9468	-0.3798141294585687
P43354	6DDA-B	Nuclear receptor subfamily 4 group A member 2	-34.9449	-0.3795539710669398
Q99720	5HK2-A	Sigma non-opioid intracellular receptor 1	-34.9398	-0.3788556511736224
Q9UPP1	3K3O-A	PHD finger protein 8	-34.9293	-0.3774179337462039
V9HW68	6U1N-H	Fab30 heavy chain	-34.9275	-0.3771714679015042
C1K0Y1	6ULN-A	HLA class I antigen	-34.9273	-0.3771440828076487
Q9BY66	2E6R-A	Jumonji/ARID domain-containing protein 1D	-34.9247	-0.3767880765875259
Q9UNP9	3UCH-A	Peptidyl-prolyl cis-trans isomerase E	-34.9152	-0.3754872846293851
P20062	5NO0-A	Transcobalamin-2	-34.9066	-0.3743097255935946
P25929	5ZBQ-A	Neuropeptide Y receptor type 1,T4 Lysozyme	-34.8999	-0.373392324949433
Q15678	6IWD-A	Tyrosine-protein phosphatase non-receptor type 14	-34.8953	-0.372762467790754
Q9Y6K1	4U7T-C	DNA (cytosine-5)-methyltransferase 3A	-34.893	-0.372447539211415
Q13510	5U7Z-D	Acid ceramidase subunit alpha	-34.8921	-0.3723243062890646
Q02153	5MNW-A	Guanylate cyclase soluble subunit beta-1	-34.8898	-0.3720093777097256
Q15303	3BBT-B	Receptor tyrosine-protein kinase erbB-4	-34.8886	-0.3718450671465915
P12821	2IUL-A	ANGIOTENSIN-CONVERTING ENZYME	-34.8873	-0.3716670640365311
O00329	6OCO-A	Phosphatidylinositol 4,5-bisphosphate 3-kinase catalytic subunit delta isoform	-34.8848	-0.3713247503633355
A8K008	6AL5-H	B43 HEAVY CHAIN	-34.8729	-0.3696953372789284
Q9UBZ9	4GK5-E	DNA repair protein REV1	-34.8679	-0.3690107099325383
P62807	6C0W-H	Histone H2B type 1-C/E/F/G/I	-34.8608	-0.3680385391006648
Q9Y2G2	4IKM-A	Maltose-binding periplasmic protein, Caspase recruitment domain-containing protein 8	-34.8583	-0.3676962254274702
O60259	5MS3-A	Kallikrein-8	-34.8543	-0.3671485235503587
P01009	3DRM-A	Alpha-1-antitrypsin	-34.8389	-0.3650398713234785
O14607	5FY1-A	HISTONE DEMETHYLASE UTY	-34.8357	-0.3646017098217891
P36873	5J28-A	SERINE/THREONINE PROTEIN PHOSPHATASE 1 GAMMA (PP1-GAMMA) CATALYTIC SUBUNIT	-34.828	-0.3635473837083489
Q7RTP6	6ICI-A	[F-actin]-monooxygenase MICAL3	-34.8219	-0.362712138345753
P01127	4HQU-A	Platelet-derived growth factor subunit B	-34.8135	-0.361561964403818
Q16772	2VCV-B	GLUTATHIONE S-TRANSFERASE A3	-34.8039	-0.3602474798987499
P02675	1FZG-B	FIBRINOGEN BETA CHAIN	-34.7947	-0.3589877655813928
Q01484	4D8O-A	Ankyrin-2	-34.7797	-0.3569338835422236
Q15375	2REI-A	Ephrin type-A receptor 7	-34.7793	-0.3568791133545125
P06702	5W1F-B	Protein S100-A9	-34.7781	-0.3567148027913794
Q96DE0	3COU-A	Nucleoside diphosphate-linked moiety X motif 16	-34.7743	-0.3561944860081225
P68431	5C3I-J	Histone H3.1	-34.7658	-0.3550306195192602
P26010	3V4P-B	Integrin beta-7	-34.7615	-0.354441840001365
P50991	6QB8-D	T-complex protein 1 subunit delta	-34.7531	-0.353291666059431
Q9Y230	5OAF-B	RuvB-like 2	-34.7401	-0.351511634958817
O75015	1T89-C	Low affinity immunoglobulin gamma Fc region receptor III-B	-34.7285	-0.3499232995151927
Q04724	5MWJ-A	TRANSDUCIN-LIKE ENHANCER PROTEIN 1	-34.7269	-0.3497042187643485
P02730	4YZF-B	Band 3 anion transport protein	-34.7266	-0.3496631411235647
Q9UBX1	1M6D-B	Cathepsin F	-34.718	-0.3484855820877752
P41597	6GPX-A	C-C chemokine receptor type 2,Rubredoxin,C-C chemokine receptor type 2	-34.7109	-0.3475134112559016
P21860	6OP9-A	Receptor tyrosine-protein kinase erbB-3	-34.698	-0.3457470727022159
O43791	4J8Z-A	Speckle-type POZ protein	-34.6963	-0.3455142994044434
P01709	3MCG-2	IG LAMBDA CHAIN V-II REGION MGC	-34.6884	-0.3444325881971478
Q9BRJ7	3KVH-A	Protein syndesmos	-34.688	-0.3443778180094367
Q96MU7	6T01-A	YTHDC1	-34.6854	-0.3440218117893139
Q9BZR6	1OZN-A	Reticulon 4 receptor	-34.6691	-0.3417899266400833
Q9HCE5	6TTV-B	METTL14	-34.6618	-0.3407903707143542
Q86SF2	6IWR-B	N-acetylgalactosaminyltransferase 7	-34.6616	-0.3407629856204986
Q13555	2V7O-A	CALCIUM/CALMODULIN-DEPENDENT PROTEIN KINASE TYPE II GAMMA CHAIN	-34.6606	-0.340626060151221
P60880	3ZUR-A	BOTULINUM NEUROTOXIN TYPE A, SYNAPTOSOMAL-ASSOCIATED PROTEIN	-34.6573	-0.3401742061026034
Q9Y4B6	5JK7-C	Protein VPRBP	-34.6522	-0.3394758862092861
Q92784	2KWO-A	Zinc finger protein DPF3	-34.6517	-0.3394074234746467
P01834	6B9Y-A	Antibody Fab 8ANC195 light chain	-34.6513	-0.3393526532869357
P15289	1N2L-A	ARYLSULFATASE A	-34.6503	-0.3392157278176581
P08243	6GQ3-A	Asparagine synthetase [glutamine-hydrolyzing]	-34.6421	-0.3380929389695786
Q12852	5CEP-A	Mitogen-activated protein kinase kinase kinase 12	-34.634	-0.3369838426684274
P53582	2B3L-A	Methionine aminopeptidase 1	-34.6326	-0.3367921470114378
P28562	6D65-A	Maltose-binding periplasmic protein,Dual specificity protein phosphatase 1	-34.6211	-0.3352175041147417
P35998	5GJQ-H	26S protease regulatory subunit 7	-34.6207	-0.3351627339270306
P09455	5HBS-A	Retinol-binding protein 1	-34.6099	-0.3336839388588294
P55196	2EXG-A	Afadin	-34.6074	-0.3333416251856338
Q16531	2HYE-A	DNA damage-binding protein 1	-34.5975	-0.331986063039782
O60678	2FYT-A	PRMT3 protein	-34.5955	-0.3317122121012267
Q15758	6RVY-A	Neutral amino acid transporter B(0)	-34.5932	-0.3313972835218877
O95045	3P0F-A	Uridine phosphorylase 2	-34.5913	-0.3311371251302588
P12544	1ORF-A	Granzyme A	-34.5835	-0.3300691064698913
P52789	5HEX-A	Hexokinase-2	-34.5828	-0.3299732586413965
P52294	2JDQ-A	Importin subunit alpha-1	-34.5807	-0.329685715155913
O76074	1UDT-A	cGMP-specific 3',5'-cyclic phosphodiesterase	-34.5792	-0.3294803269519961
P05062	1XDL-B	FRUCTOSE-BISPHOSPHATE ALDOLASE B	-34.5592	-0.3267418175664368
Q15233	3SDE-B	Non-POU domain-containing octamer-binding protein	-34.5559	-0.3262899635178201
P10147	4RA8-A	C-C motif chemokine 3	-34.5548	-0.3261393455016143
P26885	4NNR-A	Peptidyl-prolyl cis-trans isomerase FKBP2	-34.5452	-0.3248248609965461
O14936	3MFS-A	Peripheral plasma membrane protein CASK	-34.541	-0.3242497740255782
P09871	4J1Y-A	Complement C1s subcomponent	-34.5392	-0.3240033081808784
P07814	4K88-A	Bifunctional glutamate/proline--tRNA ligase	-34.5378	-0.3238116125238888
Q96BI3	5FN5-C	Gamma-secretase subunit APH-1A	-34.5325	-0.3230859075367159
P07911	4WRN-A	Maltose-binding periplasmic protein,Uromodulin	-34.5272	-0.322360202549543
Q8NB16	5KNJ-A	Mixed lineage kinase domain-like protein	-34.5205	-0.3214428019053805
Q9UBG0	5E4L-A	C-type mannose receptor 2	-34.52	-0.3213743391707422
P49450, P68431	5Z23-E	Histone H3.1,Histone H3-like centromeric protein A,Histone H3.1	-34.5193	-0.3212784913422474
Q09028	4R7A-B	Histone-binding protein RBBP4	-34.518	-0.321100488232186
Q5TA50	4K80-A	Glycolipid transfer protein domain-containing protein 1	-34.5143	-0.3205938639958573
P23258	3CB2-A	tubulin gamma-1 chain	-34.5051	-0.3193341496785002
Q8IUN9	6PUV-A	C-type lectin domain family 10 member A	-34.5002	-0.3186632148790384
O76083	3DYQ-B	High affinity cGMP-specific 3',5'-cyclic phosphodiesterase 9A	-34.4938	-0.3177868918756596
P55042	3Q7P-A	GTP-binding protein RAD	-34.4895	-0.3171981123577644
P12883	4PA0-A	Myosin-7,Green fluorescent protein	-34.4863	-0.316759950856075
P15812, P61769	3S6C-A	Beta-2-microglobulin, T-cell surface glycoprotein CD1e, membrane-associated	-34.4758	-0.3153222334286566
Q3ZCW2	2JJ6-A	HSPC159	-34.4753	-0.3152537706940173
P06241	1AVZ-C	Proto-oncogene tyrosine-protein kinase Fyn	-34.4752	-0.31524007814709
O00300	3URF-Z	Tumor necrosis factor receptor superfamily member 11B	-34.4682	-0.3142815998621447
Q9UI09	5XTD-N	NADH dehydrogenase [ubiquinone] 1 alpha subcomplex subunit 12	-34.4622	-0.313460047046477
O95299	5XTD-w	NADH dehydrogenase [ubiquinone] 1 alpha subcomplex subunit 10, mitochondrial	-34.4483	-0.3115567830235136
P14927	5XTE-F	Cytochrome b-c1 complex subunit 7	-34.4373	-0.3100506028614558
P51649	2W8Q-A	SUCCINIC SEMIALDEHYDE DEHYDROGENASE MITOCHONDRIAL	-34.4333	-0.3095029009843444
P12004	6S1O-F	Proliferating cell nuclear antigen	-34.4234	-0.3081473388384925
P40763	6TLC-B	Signal transducer and activator of transcription 3	-34.4045	-0.3055594474691391
P41595	6DS0-A	5HT2B receptor, BRIL chimera	-34.4009	-0.3050665157797386
P31947	5HF3-A	14-3-3 protein sigma	-34.3957	-0.304354503339493
P25103	6HLO-A	Substance-P receptor,Substance-P receptor	-34.3936	-0.3040669598540095
P11234	2KE5-A	Ras-related protein Ral-B	-34.3919	-0.3038341865562371
P26641	5JPO-D	Elongation factor 1-gamma	-34.3814	-0.3023964691288187
Q9BWP8	4YLI-B	Collectin-11	-34.376	-0.3016570715947175
Q8TAX9	5TIB-A	Sugar ABC transporter substrate-binding protein,Gasdermin-B	-34.3735	-0.3013147579215229
P51449, Q15788	6P9F-A	Nuclear receptor ROR-gamma, Steroid receptor coactivator 1 fusion	-34.3698	-0.3008081336851943
Q5TCY1	4BTJ-A	TAU-TUBULIN KINASE 1	-34.3667	-0.3003836647304332
Q8NBQ5	1YB1-B	17-beta-hydroxysteroid dehydrogenase type XI	-34.3594	-0.2993841088047041
P41182	6C3N-A	B-cell lymphoma 6 protein	-34.3487	-0.2979190062834301
P08253	1EAK-A	72 kDa type IV collagenase	-34.3457	-0.2975082298755963
A0A5A3, A0A5B9	4UDT-B	PROTEIN TRBV7-9, T-CELL RECEPTOR BETA-2 CHAIN C REGION	-34.3443	-0.2973165342186066
S6B291	5VOD-H	10-1074 Heavy Chain,10-1074 Heavy Chain	-34.3392	-0.2966182143252893
P09958	6HLE-A	Furin	-34.3338	-0.2958788167911881
P32248	6QZH-A	C-C chemokine receptor type 7,Sialidase A,C-C chemokine receptor type 7	-34.3329	-0.2957555838688387
P31994	3WJJ-C	Low affinity immunoglobulin gamma Fc region receptor II-b	-34.3309	-0.2954817329302825
P04632	1KFX-S	Calpain small subunit 1	-34.3103	-0.2926610682631566
Q9BPX1	5O7C-A	17-beta-hydroxysteroid dehydrogenase 14	-34.3096	-0.2925652204346628
P13569	5TFB-A	Cystic fibrosis transmembrane conductance regulator	-34.2934	-0.2903470278323594
P03950	5M9P-A	Angiogenin	-34.2894	-0.289799325955248
P49792	4I9Y-A	E3 SUMO-protein ligase RanBP2	-34.2889	-0.2897308632206086
Q13356	1ZKC-A	Peptidyl-prolyl cis-trans isomerase like 2	-34.2807	-0.2886080743725302
P54687	2COI-A	branched chain aminotransferase 1, cytosolic	-34.2794	-0.2884300712624688
P07333, P11362	3KRL-A	Macrophage colony-stimulating factor 1 receptor, Basic fibroblast growth factor receptor 1	-34.2771	-0.2881151426831288
P19525	2A1A-B	Interferon-induced, double-stranded RNA-activated protein kinase	-34.2667	-0.2866911178026386
P49366	6XXM-B	Deoxyhypusine synthase	-34.2501	-0.2844181550126251
P51617	6BFN-A	Interleukin-1 receptor-associated kinase 1	-34.25	-0.2844044624656969
Q01970	4QJ4-B	1-phosphatidylinositol 4,5-bisphosphate phosphodiesterase beta-3	-34.2423	-0.2833501363522567
O75340	2ZRS-A	Programmed cell death protein 6	-34.2371	-0.2826381239120111
Q96H15	5F7H-B	T-cell immunoglobulin and mucin domain-containing protein 4	-34.2178	-0.2799954623549466
Q16659	2I6L-A	Mitogen-activated protein kinase 6	-34.2052	-0.2782702014420447
Q7Z6V5	3DH1-A	tRNA-specific adenosine deaminase 2	-34.1889	-0.276038316292814
P49662	6KMZ-a	Caspase-4	-34.1845	-0.2754358442279915
P00156	5XTE-V	Cytochrome b	-34.1788	-0.2746553690531076
P00451	3CDZ-B	Coagulation factor VIII	-34.1603	-0.2721222478714653
Q5R3K3	6YTV-C	Calcium homeostasis modulator protein 6	-34.1583	-0.271848396932909
Q9BZX2	6N53-A	Uridine-cytidine kinase 2	-34.1538	-0.2712322323211582
P54274	5WIR-B	Telomeric repeat-binding factor 1	-34.1501	-0.2707256080848305
P21549	1J04-A	Serine-pyruvate aminotransferase	-34.1443	-0.2699314403630183
P14780	4HMA-A	Matrix metalloproteinase-9 (MMP-9) (92 kDa type IV collagenase) (92 kDa gelatinase) (Gelatinase B) (GELB)	-34.1424	-0.2696712819713904
O15350	2XWC-A	Tumor protein p73	-34.1404	-0.2693974310328342
Q05BQ5	4C5I-A	MBT DOMAIN-CONTAINING PROTEIN 1	-34.1339	-0.2685074154825272
O00222	6E5V-A	Metabotropic glutamate receptor 8	-34.1217	-0.2668369247573363
Q09328	5ZIB-A	Alpha-1,6-mannosylglycoprotein 6-beta-N-acetylglucosaminyltransferase A	-34.1155	-0.265987986847813
Q9BZP6	3RM9-A	ACIDIC MAMMALIAN CHITINASE	-34.1146	-0.2658647539254636
P12018	2H32-A	VpreB protein	-34.1142	-0.2658099837377516
Q9Y2M5	5YQ4-A	Kelch-like protein 20	-34.1084	-0.2650158160159405
Q4FZB7	5WBV-A	Histone-lysine N-methyltransferase KMT5B	-34.1056	-0.2646324247019621
Q9ULI0	3LXJ-A	ATPase family AAA domain-containing protein 2B	-34.0985	-0.2636602538700885
P12532	1QK1-E	CREATINE KINASE, UBIQUITOUS MITOCHONDRIAL	-34.087	-0.2620856109733925
Q9Y243	2X18-A	RAC-GAMMA SERINE/THREONINE-PROTEIN KINASE	-34.0839	-0.2616611420186304
Q9Y6D6	3LTL-A	Brefeldin A-inhibited guanine nucleotide-exchange protein 1	-34.0824	-0.2614557538147135
O00451	6Q2R-X	GDNF family receptor alpha-2	-34.0686	-0.2595661823386783
Q6UWY2	4Q7Y-A	Serine protease 57	-34.0681	-0.259497719604039
P20138	6D49-A	Myeloid cell surface antigen CD33	-34.0635	-0.25886786244536
Q9NRF2	5W3R-A	SH2B adapter protein 1	-34.0569	-0.2579641543481257
Q9BYE9	5CZR-A	Cadherin-related family member 2	-34.0548	-0.2576766108626422
P51681	4MBS-A	C-C chemokine receptor type 5,Rubredoxin,C-C chemokine receptor type 5	-34.0351	-0.2549791791178667
P08922	3ZBF-A	PROTO-ONCOGENE TYROSINE-PROTEIN KINASE ROS	-34.024	-0.2534593064088817
Q68D85	3PV7-A	Ig-like domain-containing protein DKFZp686O24166/DKFZp686I21167	-34.0144	-0.2521448219038135
P61981	6S9K-A	14-3-3 protein gamma	-34.0137	-0.2520489740753187
P62877	1LDJ-B	E3 ubiquitin-protein ligase RBX1	-34.0063	-0.2510357256026623
Q9BRQ3	5R5P-A	Uridine diphosphate glucose pyrophosphatase NUDT22	-34.0047	-0.2508166448518172
Q15910	4MI0-A	Histone-lysine N-methyltransferase EZH2	-33.9815	-0.2476399739645685
P05981	3T2N-A	Serine protease hepsin	-33.9808	-0.2475441261360746
Q13867	1CB5-A	BLEOMYCIN HYDROLASE	-33.9796	-0.2473798155729405
O00429	3W6O-A	Dynamin-1-like protein	-33.9766	-0.2469690391651066
P41146	4EA3-B	Fusion protein of Nociceptin receptor and cytochrome b562	-33.9719	-0.2463254894595004
O60814	6T7A-H	Histone H2B type 1-K	-33.9703	-0.2461064087086562
Q16644	3SHE-A	MAP kinase-activated protein kinase 3	-33.9663	-0.2455587068315437
Q9H251	5VVM-A	Cadherin-23	-33.9528	-0.2437102129962924
P62826	3GJX-C	GTP-binding nuclear protein Ran	-33.9497	-0.2432857440415303
P62837	5ULF-A	Ubiquitin-conjugating enzyme E2 D2	-33.9373	-0.2415878682224838
P54922	6G2A-A	[Protein ADP-ribosylarginine] hydrolase	-33.9333	-0.2410401663453724
Q06520	2QP3-A	HYDROXYSTEROID SULFOTRANSFERASE	-33.9177	-0.2389041290246366
P26196	2WAX-A	Probable ATP-dependent RNA helicase DDX6	-33.9134	-0.2383153495067413
Q96SW2	5V3O-C	Protein cereblon	-33.9119	-0.2381099613028244
Q15125	6OHU-B	3-beta-hydroxysteroid-Delta(8),Delta(7)-isomerase	-33.9118	-0.2380962687558961
P36980	3ZD1-A	COMPLEMENT FACTOR H-RELATED PROTEIN 2	-33.9084	-0.2376307221603512
Q9UBT2	6CWY-D	SUMO-activating enzyme subunit 2	-33.9056	-0.2372473308463729
O00625	4EWD-A	Pirin	-33.9011	-0.2366311662346221
Q9Y5X1	2RAJ-A	Sorting nexin-9	-33.896	-0.2359328463413048
Q6P4F2	2Y5C-A	ADRENODOXIN-LIKE PROTEIN, MITOCHONDRIAL	-33.8935	-0.2355905326681102
Q9UJV9	2P6N-A	ATP-dependent RNA helicase DDX41	-33.8915	-0.235316681729554
Q9ULD4	3PFS-A	Bromodomain and PHD finger-containing protein 3	-33.8868	-0.2346731320239477
Q13162	3TJB-A	Peroxiredoxin-4	-33.8767	-0.2332901847842403
Q14012	4FG9-A	Calcium/calmodulin-dependent protein kinase type 1	-33.8743	-0.232961563657973
P63146	2YBF-A	UBIQUITIN-CONJUGATING ENZYME E2 B	-33.87	-0.2323727841400778
P14868	4J15-A	Aspartate--tRNA ligase, cytoplasmic	-33.8647	-0.2316470791529049
O43776	5XIX-D	Asparagine--tRNA ligase, cytoplasmic	-33.8605	-0.2310719921819379
O43715	4XZS-A	Maltose-binding periplasmic protein,TP53-regulated inhibitor of apoptosis 1	-33.8569	-0.2305790604925375
P20292	2Q7M-C	Arachidonate 5-lipoxygenase-activating protein	-33.8524	-0.2299628958807867
P30153	1B3U-A	Serine/threonine-protein phosphatase 2A 65 kDa regulatory subunit A alpha isoform	-33.8467	-0.2291824207059018
P26447	3C1V-A	Protein S100-A4	-33.8443	-0.2288537995796346
Q96MK3	5YH3-A	Pseudokinase FAM20A	-33.8438	-0.2287853368449962
Q6PJF2	3EYO-A	8f9 Fab	-33.8403	-0.2283060977025231
Q9C0B1	6AKW-A	Alpha-ketoglutarate-dependent dioxygenase FTO	-33.8326	-0.2272517715890829
Q16827	2GJT-A	Receptor-type tyrosine-protein phosphatase O	-33.7975	-0.2224456876174271
Q99832	6NR8-G	T-complex protein 1 subunit eta	-33.784	-0.2205971937821748
O14649	6RV2-A	Potassium channel subfamily K member 3	-33.7795	-0.219981029170424
P46976	3Q4S-A	Glycogenin-1	-33.7761	-0.2195154825748791
Q8TCD5	6G2N-A	5'(3')-deoxyribonucleotidase, cytosolic type	-33.7757	-0.2194607123871681
Q9Y255	6I3V-B	PRELI domain-containing protein 1, mitochondrial	-33.7716	-0.2188993179631284
P43220	6LN2-A	Glucagon-like peptide 1 receptor, Endolysin chimera	-33.766	-0.2181325353351717
Q92600	4CT7-B	CELL DIFFERENTIATION PROTEIN RCD1 HOMOLOG	-33.7571	-0.2169138986585984
Q96JA3	5KDI-A	Pleckstrin homology domain-containing family A member 8	-33.754	-0.2164894297038363
P07948	5XY1-A	Tyrosine-protein kinase Lyn	-33.7521	-0.2162292713122083
P30304	1C25-A	CDC25A	-33.7512	-0.216106038389858
Q16654	2ZDY-A	[Pyruvate dehydrogenase [lipoamide]] kinase isozyme 4	-33.7485	-0.2157363396228079
P14635	6GU2-B	G2/mitotic-specific cyclin-B1	-33.7462	-0.2154214110434689
O14641	3CBZ-A	Dishevelled-2	-33.7446	-0.2152023302926237
P84074	5G58-A	Neuron-specific calcium-binding protein hippocalcin	-33.737	-0.2141616967261118
P59046	5H7N-A	NLRP12-PYD with MBP tag	-33.7195	-0.2117655010137471
P30520	2V40-A	ADENYLOSUCCINATE SYNTHETASE ISOZYME 2	-33.7131	-0.2108891780103683
P16410	5TRU-C	Cytotoxic T-lymphocyte protein 4	-33.7077	-0.2101497804762682
P14550	2ALR-A	ALDEHYDE REDUCTASE	-33.7069	-0.2100402401008451
Q8N136	5NNZ-A	Dynein assembly factor with WDR repeat domains 1	-33.7047	-0.2097390040684343
P55211	2AR9-A	Caspase-9	-33.7019	-0.209355612754456
P10153	1HI5-A	EOSINOPHIL-DERIVED NEUROTOXIN	-33.7015	-0.209300842566745
Q00604	5CL1-A	Maltose-binding periplasmic protein,Norrin	-33.7002	-0.2091228394566835
Q9Y251	5E98-A	Heparanase	-33.6893	-0.207630351841554
P10253	5NN5-A	Lysosomal alpha-glucosidase	-33.6805	-0.206425407711908
Q2M1P5	6MLR-C	KINESIN-LIKE PROTEIN KIF7	-33.6787	-0.2061789418672073
Q15485	2J0G-B	Ficolin-2	-33.6584	-0.2033993548408652
P61916	6W5V-D	Epididymal secretory protein E1	-33.6584	-0.2033993548408652
P23471	5AWX-A	Receptor-type tyrosine-protein phosphatase zeta	-33.646	-0.2017014790218188
P28335	6BQG-A	5-hydroxytryptamine receptor 2C,Soluble cytochrome b562	-33.6416	-0.2010990069569953
P46934	4BE8-A	E3 UBIQUITIN-PROTEIN LIGASE NEDD4	-33.6384	-0.2006608454553059
P23526	4YVF-A	Adenosylhomocysteinase	-33.6341	-0.2000720659374107
P18564	4UM8-B	INTEGRIN BETA-6	-33.6339	-0.2000446808435551
P16591	6KC4-A	Tyrosine-protein kinase Fer	-33.6235	-0.1986206559630649
O43173	5BO6-B	Sia-alpha-2,3-Gal-beta-1,4-GlcNAc-R:alpha 2,8-sialyltransferase	-33.6225	-0.1984837304937873
Q2YDB4	2P5W-E	Hypothetical protein	-33.6221	-0.1984289603060763
P24928	5IYA-A	DNA-directed RNA polymerase II subunit RPB1	-33.6192	-0.1980318764451697
P49427	4MDK-A	Ubiquitin-conjugating enzyme E2 R1	-33.6059	-0.1962107677037729
Q9HC16	4ROV-A	DNA dC->dU-editing enzyme APOBEC-3G	-33.5895	-0.193965190007615
P09668	6CZS-A	Pro-cathepsin H	-33.5883	-0.1938008794444808
P26038	1E5W-A	MOESIN	-33.5775	-0.1923220843762796
P03891	5XTD-i	NADH-ubiquinone oxidoreductase chain 2	-33.5728	-0.1916785346706733
P62195	5GJQ-J	26S protease regulatory subunit 8	-33.5708	-0.1914046837321171
Q9Y286	1O7V-A	SIALIC ACID BINDING IG-LIKE LECTIN 7	-33.561	-0.1900628141331934
Q9ULC6	5HP5-A	Protein-arginine deiminase type-1	-33.5595	-0.1898574259292765
O14917	6VFT-A	Protocadherin-17	-33.5549	-0.1892275687705985
Q9NZH8	6P9E-A	Interleukin-36 gamma	-33.5501	-0.1885703265180639
O43683	6F7B-A	Mitotic checkpoint serine/threonine-protein kinase BUB1	-33.5484	-0.1883375532202915
L0R8F8	5OOM-v	MIEF1 upstream open reading frame protein	-33.528	-0.1855442736470211
P0DP24	6S5T-B	Calmodulin-2	-33.5266	-0.1853525779900324
P08913, P18089	6K42-R	Alpha-2A adrenergic receptor,Endolysin,Alpha-2B adrenergic receptor,Alpha-2B adrenergic receptor	-33.5205	-0.1845173326274365
Q03013	4GTU-A	GLUTATHIONE S-TRANSFERASE	-33.5138	-0.1835999319832749
P61160	6YW6-B	Actin-related protein 2	-33.5058	-0.182504528229051
P53041	3H68-A	Serine/threonine-protein phosphatase 5	-33.4872	-0.1799577145004814
Q9Y466	4XAJ-A	Maltose-binding periplasmic protein,Nuclear receptor subfamily 2 group E member 1	-33.4853	-0.1796975561088534
P48061	2J7Z-A	Stromal cell-derived factor 1	-33.4811	-0.1791224691378854
Q99250	6J8E-A	Sodium channel protein type 2 subunit alpha	-33.4771	-0.1785747672607739
P09488	1YJ6-B	Glutathione S-transferase Mu 1	-33.4688	-0.1774382858657672
P63000	1E96-A	Ras-related C3 botulinum toxin substrate 1	-33.4628	-0.1766167330500995
P35219	2W2J-A	CARBONIC ANHYDRASE-RELATED PROTEIN	-33.456	-0.1756856398590097
Q9H5I1	2R3A-A	Histone-lysine N-methyltransferase SUV39H2	-33.4531	-0.1752885559981032
Q15109	2MOV-A	Maltose-binding periplasmic protein, Advanced glycosylation end product-specific receptor	-33.4458	-0.174289000072374
P01042	4ECC-A	chimeric protein between GSHKT10 and domain 5 of kininogen-1	-33.4401	-0.1735085248974901
P21579	2N1T-E	Synaptotagmin-1	-33.4388	-0.1733305217874287
Q15382	6BT0-A	GTP-binding protein Rheb	-33.4359	-0.1729334379265222
Q9UKL6	1LN1-A	Phosphatidylcholine transfer protein	-33.4338	-0.1726458944410387
P33176	1BG2-A	Kinesin-like protein	-33.4314	-0.1723172733147714
Q92729	6SUB-A	Receptor-type tyrosine-protein phosphatase U	-33.4303	-0.1721666552985665
P63261		Actin, cytoplasmic 2	-33.4216	-0.1709754037158478
Q04446	5CLT-A	1,4-alpha-glucan-branching enzyme	-33.4162	-0.1702360061817476
P63279	2GRR-A	SUMO-conjugating enzyme UBC9	-33.4158	-0.1701812359940356
P17693	6K60-A	HLA class I histocompatibility antigen, alpha chain G	-33.4146	-0.1700169254309024
P24723	3TXO-A	Protein kinase C eta type	-33.4113	-0.1695650713822848
O60603	6NIG-B	Toll-like receptor 2,Variable lymphocyte receptor B	-33.4014	-0.1682095092364339
P54577	5THL-A	Tyrosine--tRNA ligase, cytoplasmic	-33.392	-0.1669224098252213
O14556	3PFW-O	Glyceraldehyde-3-phosphate dehydrogenase, testis-specific	-33.3886	-0.1664568632296754
Q9P2H5	5TXK-A	Ubiquitin carboxyl-terminal hydrolase 35,Ubiquitin carboxyl-terminal hydrolase 35	-33.3875	-0.1663062452134705
P05154	1LQ8-A	plasma serine protease inhibitor	-33.3841	-0.1658406986179247
Q06830	4XCS-A	Peroxiredoxin-1	-33.3817	-0.1655120774916584
P01138	1WWW-V	Beta-nerve growth factor	-33.377	-0.1648685277860521
P30838	4H80-B	Aldehyde dehydrogenase, dimeric NADP-preferring	-33.3714	-0.1641017451580954
P05452	1HTN-A	TETRANECTIN	-33.3605	-0.1626092575429659
P07384	1ZCM-A	Calpain 1, large [catalytic] subunit	-33.3535	-0.1616507792580196
P42568	5YYF-A	Protein AF-9	-33.3494	-0.1610893848339809
Q15645	5WC2-A	Pachytene checkpoint protein 2 homolog	-33.3468	-0.160733378613858
Q9BV20	4LDQ-A	Methylthioribose-1-phosphate isomerase	-33.3453	-0.1605279904099411
Q9NYG5	5JG6-A	Anaphase-promoting complex subunit 11	-33.3452	-0.1605142978630129
Q9NZ08	6Q4R-A	Endoplasmic reticulum aminopeptidase 1,Endoplasmic reticulum aminopeptidase 1	-33.335	-0.1591176580763782
P16615	7BT2-A	Sarcoplasmic/endoplasmic reticulum calcium ATPase 2	-33.3102	-0.1557219064382853
P14410	3LPO-A	Sucrase-isomaltase	-33.3061	-0.1551605120142456
Q99418	4JXH-A	Cytohesin-2	-33.306	-0.1551468194673173
P04183	1XBT-D	THYMIDINE KINASE	-33.2998	-0.1542978815577941
P04156	4DGI-A	Major prion protein	-33.2963	-0.1538186424153219
P26639	4P3N-A	Threonine--tRNA ligase, cytoplasmic	-33.2881	-0.1526958535672425
Q9NQ88	3DCY-A	REGULATOR PROTEIN	-33.287	-0.1525452355510366
Q00688	1PBK-A	Peptidyl-prolyl cis-trans isomerase FKBP3	-33.2822	-0.151887993298503
P12081	6O76-B	Histidine--tRNA ligase, cytoplasmic	-33.2819	-0.1518469156577193
P27348	5IQP-A	14-3-3 protein theta	-33.2638	-0.1493685646637889
Q9HAN9	1KKU-A	NICOTINAMIDE MONONUCLEOTIDE ADENYLYL TRANSFERASE	-33.2629	-0.1492453317414386
Q5SRE7	3OBZ-A	Phytanoyl-CoA dioxygenase domain-containing protein 1	-33.258	-0.1485743969419767
P23415	4X5T-E	Proton-gated ion channel,GLRA1 protein,GLRA1 protein	-33.258	-0.1485743969419767
Q9NWT6	4Z2W-A	FIH	-33.2475	-0.1471366795145583
Q86Z14	6NFJ-A	Beta-klotho	-33.2449	-0.1467806732944355
Q6PI48	4AH6-A	ASPARTATE--TRNA LIGASE, MITOCHONDRIAL	-33.2384	-0.1458906577441285
P04040		CATALASE	-33.2262	-0.1442201670189376
P07333, Q02763	3BEA-A	Macrophage colony-stimulating factor 1 receptor	-33.2242	-0.1439463160803823
Q5T1C6	4AE8-A	Thioesterase superfamily member 4	-33.2205	-0.1434396918440537
P29965	3LKJ-C	CD40 ligand	-33.2168	-0.142933067607725
Q9NYG8	4WFH-A	Potassium channel subfamily K member 4	-33.2165	-0.1428919899669422
Q9UL52	2OQ5-A	Transmembrane protease, serine 11E	-33.1883	-0.1390306917333034
Q9H269	4BX9-C	VACUOLAR PROTEIN SORTING-ASSOCIATED PROTEIN 16 HOMOLOG	-33.1862	-0.1387431482478199
P21964	4PYJ-A	Catechol O-methyltransferase	-33.1844	-0.1384966824031192
P08518	3J0K-B	DNA-directed RNA polymerase II 140 kDa polypeptide	-33.1839	-0.1384282196684809
O15075	5JZJ-A	Serine/threonine-protein kinase DCLK1	-33.1699	-0.1365112630985893
P54756	2R2P-A	Ephrin type-A receptor 5	-33.1515	-0.1339918344638752
Q9NR22	4X41-A	Protein arginine N-methyltransferase 8	-33.1496	-0.1337316760722472
Q9UQ80	3J2I-A	Proliferation-associated protein 2G4	-33.1422	-0.1327184275995908
P05451	1QDD-A	LITHOSTATHINE	-33.1389	-0.1322665735509732
Q14416	5CNJ-A	Metabotropic glutamate receptor 2	-33.1284	-0.1308288561235547
O00629	5XZX-A	Importin subunit alpha-3	-33.1155	-0.129062517569869
P43378	4GE5-A	Tyrosine-protein phosphatase non-receptor type 9	-33.1095	-0.1282409647542013
P40939	6DV2-G	Trifunctional enzyme subunit alpha, mitochondrial	-33.0952	-0.1262829305435269
Q8WYK0	3B7K-B	Acyl-coenzyme A thioesterase 12	-33.0896	-0.1255161479155702
Q9P2E7	6VG4-A	Protocadherin-10	-33.0843	-0.1247904429283973
O75151	3PTR-B	PHD finger protein 2	-33.063	-0.1218739304327776
Q09013	2VD5-A	DMPK PROTEIN	-33.0602	-0.1214905391187993
Q9UKV8	5KI6-A	Protein argonaute-2	-33.0525	-0.1204362130053591
Q9H6P5	2A8M-A	Threonine aspartase 1	-33.0499	-0.1200802067852364
P07686	3LMY-A	Beta-hexosaminidase subunit beta	-33.0485	-0.1198885111282467
Q92772	4BBM-A	CYCLIN-DEPENDENT KINASE-LIKE 2	-33.0457	-0.1195051198142684
P17540	4Z9M-A	Creatine kinase S-type, mitochondrial	-33.0346	-0.1179852471052833
O75191	4BC5-A	XYLULOSE KINASE	-33.0301	-0.1173690824935326
Q2TU34	5ZWK-B	Fructose-1,6-bisphosphatase 1	-33.0285	-0.1171500017426884
P06744	1JIQ-A	autocrine motility factor	-33.025	-0.1166707626002152
P32298	4YHJ-A	G protein-coupled receptor kinase 4	-33.0195	-0.1159176725191868
P03915	5XTC-l	NADH-ubiquinone oxidoreductase chain 5	-33.0148	-0.1152741228135805
Q9Y657	5JSG-A	Spindlin-1	-33.0124	-0.1149455016873133
P10586	2YD8-A	RECEPTOR-TYPE TYROSINE-PROTEIN PHOSPHATASE F	-33.0103	-0.1146579582018298
P00915	1CRM-A	CARBONIC ANHYDRASE I	-32.9909	-0.112001604097838
P31946	6GN8-B	14-3-3 protein beta/alpha	-32.9836	-0.1110020481721089
Q8NI22	4YGE-B	Multiple coagulation factor deficiency protein 2	-32.9751	-0.1098381816832457
P19652	3APX-A	Alpha-1-acid glycoprotein 2	-32.9601	-0.1077842996440764
P21675	6BQD-A	Transcription initiation factor TFIID subunit 1	-32.9526	-0.1067573586244918
O60880	1KA7-A	SH2 DOMAIN PROTEIN 1A	-32.9442	-0.1056071846825578
P11474	2PJL-B	Steroid hormone receptor ERR1	-32.9417	-0.1052648710093623
Q00266	6SW6-B	S-adenosylmethionine synthase isoform type-1	-32.9348	-0.1043200852713452
Q14832	5CNM-A	Metabotropic glutamate receptor 3	-32.9306	-0.1037449983003773
P59665	3GNY-A	Neutrophil defensin 1	-32.9006	-0.0996372342220388
Q58F21	4KCX-B	Bromodomain testis-specific protein	-32.8963	-0.0990484547041435
Q9NZH8, Q9UBH0	4P0J-A	Interleukin-36 receptor antagonist/Interleukin-36 gamma chimera protein	-32.8881	-0.0979256658560651
P17948	3HNG-A	Vascular endothelial growth factor receptor 1	-32.8659	-0.094885920438095
P07359	1SQ0-B	Platelet glycoprotein Ib alpha chain (Glycoprotein Ibalpha) (GP-Ib alpha) (GPIbA) (GPIb-alpha) (CD42B-alpha) (CD42B) [Contains: Glycocalicin]	-32.8658	-0.0948722278911667
Q14449	2AUG-A	Growth factor receptor-bound protein 14	-32.8569	-0.0936535912145934
P01868	1OPG-H	OPG2 FAB (HEAVY CHAIN)	-32.8562	-0.0935577433860986
Q6P5S8	2NXY-C	ANTIBODY 17B, LIGHT CHAIN	-32.8503	-0.0927498831173582
Q8N5F4	4HPY-L	10-1074 Light Chain,10-1074 Light Chain	-32.837	-0.0909287743759624
P13051	3FCK-B	Uracil-DNA glycosylase	-32.8365	-0.0908603116413231
A1L3X0	6Y7F-B	Elongation of very long chain fatty acids protein 7	-32.8357	-0.090750771265901
O43252	2PEZ-B	Bifunctional 3'-phosphoadenosine 5'-phosphosulfate synthetase 1 (PAPS synthetase 1) (PAPSS 1) (Sulfurylase kinase 1) (SK1) (SK 1)	-32.8311	-0.090120914107222
P13631	1FCY-A	RETINOIC ACID RECEPTOR GAMMA-2	-32.8125	-0.0875741003786523
Q07654	6V1C-A	Trefoil factor 3	-32.806	-0.0866840848283453
P06730	4UED-A	EUKARYOTIC TRANSLATION INITIATION FACTOR 4E	-32.8044	-0.0864650040775011
P02100	1A9W-E	HEMOGLOBIN (BETA CHAIN)	-32.7978	-0.0855612959802668
P61006	4LHY-A	Ras-related protein Rab-8A	-32.7941	-0.0850546717439382
Q00610	6QNN-A	Clathrin heavy chain 1	-32.7908	-0.0846028176953205
Q9UIF7	3N5N-X	A/G-specific adenine DNA glycosylase	-32.7855	-0.0838771127081477
P17655	1KFU-L	M-CALPAIN LARGE SUBUNIT	-32.7848	-0.0837812648796529
O95931	6V2R-A	Chromobox protein homolog 7	-32.7655	-0.0811386033225893
Q13489	3M0A-D	BACULOVIRAL IAP REPEAT-CONTAINING PROTEIN 3	-32.7632	-0.0808236747432493
P02679	1RE4-C	Fibrinogen, gamma polypeptide	-32.7601	-0.0803992057884882
Q12888	3LH0-A	Tumor suppressor p53-binding protein 1	-32.757	-0.0799747368337261
Q9NW38	3ZQS-B	E3 UBIQUITIN-PROTEIN LIGASE FANCL	-32.7563	-0.0798788890052323
Q9UL18	1SI3-A	Eukaryotic translation initiation factor 2C 1	-32.7479	-0.0787287150632973
O15263	1E4Q-A	Beta-defensin 4A	-32.7395	-0.0775785411213623
P12883, Q15691	6PFP-A	Myosin, heavy polypeptide 7, cardiac muscle, beta variant	-32.7338	-0.0767980659464784
P78352	3K82-A	Disks large homolog 4	-32.7314	-0.0764694448202111
P08185	2VDY-A	CORTICOSTEROID-BINDING GLOBULIN	-32.7279	-0.075990205677738
P17516	2FVL-A	Aldo-keto reductase family 1, member C4	-32.7268	-0.0758395876615321
Q96AT9	3QC3-A	D-ribulose-5-phosphate-3-epimerase	-32.7169	-0.0744840255156812
Q9BXD5	6ARH-B	N-acetylneuraminate lyase	-32.7134	-0.0740047863732081
Q96GD4	4AF3-A	AURORA KINASE B	-32.7111	-0.073689857793869
Q8N2I9	5L2Q-A	Serine/threonine-protein kinase 40	-32.7087	-0.0733612366676018
Q06278	4UHW-A	ALDEHYDE OXIDASE	-32.7062	-0.0730189229944072
O15178	5QS4-A	T-box transcription factor T	-32.705	-0.0728546124312731
P49902	6FIS-A	CYTOSOLIC PURINE 5'-NUCLEOTIDASE	-32.6947	-0.0714442800977101
Q9BYV9	3OHU-B	Transcription regulator protein BACH2	-32.6661	-0.0675282116763613
P78330	1NNL-A	L-3-phosphoserine phosphatase	-32.6643	-0.0672817458316606
O00408	1Z1L-A	cGMP-dependent 3',5'-cyclic phosphodiesterase	-32.6629	-0.0670900501746719
Q6P2Q9	4JKA-A	Pre-mRNA-processing-splicing factor 8	-32.6617	-0.0669257396115388
P18433	6UZT-A	Receptor-type tyrosine-protein phosphatase alpha	-32.6566	-0.0662274197182205
P60953	6AJL-B	Cell division control protein 42 homolog	-32.6564	-0.066200034624365
Q9NRL2	5UIY-A	Bromodomain adjacent to zinc finger domain protein 1A	-32.6456	-0.0647212395561637
P53999	1PCF-A	TRANSCRIPTIONAL COACTIVATOR PC4	-32.6452	-0.0646664693684526
P53621	6PBG-A	Coatomer subunit alpha	-32.6435	-0.0644336960706802
O95243	4E9G-A	Methyl-CpG-binding domain protein 4	-32.6422	-0.0642556929606188
P42658	1XFD-A	Dipeptidyl aminopeptidase-like protein 6	-32.6324	-0.0629138233616942
K7N5M3	5VCJ-C	Protein Trav11,Va14Ja18/Vb8.2,Human nkt tcr alpha chain	-32.6216	-0.0614350282934929
P26368	5EV2-A	Splicing factor U2AF 65 kDa subunit	-32.6181	-0.0609557891510198
Q99489	6RKF-A	D-aspartate oxidase	-32.6163	-0.06070932330632
P60903	1A4P-B	S100A10	-32.5854	-0.0564783263056312
P12955	2IW2-B	XAA-PRO DIPEPTIDASE	-32.5824	-0.0560675498977974
P10415, Q07817	6QGG-A	Apoptosis regulator Bcl-2,Bcl-2-like protein 1,Apoptosis regulator Bcl-2,Bcl-2-like protein 1	-32.5815	-0.055944316975447
P68106	4IQC-A	Peptidyl-prolyl cis-trans isomerase FKBP1B	-32.5701	-0.0543833666256782
P30926	6PV8-E	Fusion protein of Neuronal acetylcholine receptor subunit beta-4 and Soluble cytochrome b562	-32.5698	-0.0543422889848954
Q0Z7S8	4A60-A	FATTY ACID-BINDING PROTEIN 9 TESTIS LIPID-BINDING PROTEIN, TLBP, TESTIS-TYPE FATTY ACID-BINDING PROTEIN, T-FABP	-32.5616	-0.0532195001368159
P17252	3IW4-A	Protein kinase C alpha type	-32.5605	-0.0530688821206101
Q8NHY6	2EMJ-A	Zinc finger protein 28 homolog	-32.5506	-0.0517133199747592
Q13547	4BKX-B	Histone deacetylase 1	-32.5444	-0.0508643820652359
O43614	5WS3-A	Orexin receptor type 2,GlgA glycogen synthase,Orexin receptor type 2	-32.5389	-0.0501112919842066
Q99952	2OC3-A	Tyrosine-protein phosphatase non-receptor type 18	-32.5321	-0.0491801987931168
P01854	5HYS-G	Ig epsilon chain C region	-32.5304	-0.0489474254953443
P20936	6PXB-F	Ras GTPase-activating protein 1	-32.5161	-0.0469893912846699
P07101	2XSN-B	TYROSINE 3-MONOOXYGENASE	-32.5158	-0.0469483136438861
Q8WV41	4AKV-A	SORTING NEXIN-33	-32.509	-0.0460172204527963
P02792	2FFX-J	Ferritin light chain	-32.4977	-0.0444699626499558
Q9UI32	4BQM-A	GLUTAMINASE LIVER ISOFORM, MITOCHONDRIAL	-32.4929	-0.0438127203974212
Q7KZF4	5M9O-A	Staphylococcal nuclease domain-containing protein 1	-32.4852	-0.0427583942839811
Q04828	6A7A-A	Aldo-keto reductase family 1 member C1	-32.4673	-0.0403074283839062
Q15262	2C7S-A	RECEPTOR-TYPE TYROSINE-PROTEIN PHOSPHATASE KAPPA	-32.4658	-0.0401020401799893
P07327	1HSO-A	Alcohol dehydrogenase alpha chain	-32.4636	-0.0398008041475776
P41594	6N4Y-A	Metabotropic glutamate receptor 5,Endolysin,Metabotropic glutamate receptor 5	-32.457	-0.0388970960503433
Q9HA47	2UVQ-A	URIDINE-CYTIDINE KINASE 1	-32.4392	-0.0364598226971957
P0AEX9	4XHS-B	MBP tagged hMNDA-PYD	-32.4337	-0.0357067326161673
Q13432	4GOK-G	Protein unc-119 homolog A	-32.4176	-0.0335022325607922
Q9HCP0	2CMW-A	CASEIN KINASE I ISOFORM GAMMA-1	-32.4165	-0.0333516145445864
Q96SW2-2	6BN8-B	Protein cereblon	-32.4086	-0.0322699033372907
P35367	3RZE-A	Histamine H1 receptor, Lysozyme chimera	-32.404	-0.0316400461786126
Q8NBZ7		UDP-glucuronic acid decarboxylase 1	-32.3943	-0.0303118691266163
P17174	6DND-A	Aspartate aminotransferase, cytoplasmic	-32.3913	-0.0299010927187824
Q9Y3B8	6RCI-B	Oligoribonuclease, mitochondrial	-32.3775	-0.0280115212427463
P63092	6LI3-A	Guanine nucleotide-binding protein G(s) subunit alpha isoforms short	-32.3766	-0.027888288320397
P11166	5EQG-A	Solute carrier family 2, facilitated glucose transporter member 1	-32.3662	-0.0264642634399058
Q9BVA1	6E7C-B	Tubulin beta-2B chain	-32.3574	-0.0252593193102597
P28715	6VBH-A	DNA repair protein complementing XP-G cells,Flap endonuclease 1	-32.355	-0.0249306981839925
Q0KKI6	5VZX-L	Crenezumab Fab light chain	-32.3514	-0.0244377664945921
O43435	4A04-A	T-BOX TRANSCRIPTION FACTOR TBX1	-32.3505	-0.0243145335722417
P32322	2GER-A	Pyrroline-5-carboxylate reductase 1, mitochondrial	-32.3497	-0.0242049931968196
P49915	2VXO-B	GMP SYNTHASE [GLUTAMINE-HYDROLYZING]	-32.3463	-0.0237394466012747
Q13285	1ZDT-A	Steroidogenic factor 1	-32.3422	-0.023178052177235
P29016, P29017, P61769	3OV6-A	Beta-2-microglobulin/T-cell surface glycoprotein CD1c/T-cell surface glycoprotein CD1b chimeric protein	-32.3281	-0.0212474030604161
P01024	2XWB-A	COMPLEMENT C3 BETA CHAIN	-32.3261	-0.0209735521218599
P30626	4UPG-A	Sorcin	-32.3259	-0.0209461670280043
P26927	2ASU-B	Hepatocyte growth factor-like protein	-32.3206	-0.0202204620408315
P30305	1CWT-A	M-phase inducer phosphatase 2	-32.3196	-0.0200835365715539
P52790	3HM8-A	Hexokinase-3	-32.3111	-0.0189196700826916
P28472	6HUG-B	GAMMA-AMINOBUTYRIC ACID RECEPTOR SUBUNIT BETA-3	-32.3048	-0.0180570396262401
Q05086	4GIZ-A	Maltose-binding periplasmic protein, UBIQUITIN LIGASE EA6P: chimeric protein	-32.2913	-0.0162085457909878
Q5T0W9	5QHN-A	Protein FAM83B	-32.29	-0.0160305426809264
Q9BZF1	1V88-A	Oxysterol-binding protein-related protein 8	-32.2869	-0.0156060737261653
Q8N423	4LLA-A	Leukocyte immunoglobulin-like receptor subfamily B member 2	-32.2843	-0.0152500675060425
Q9Y468	2RJF-A	Lethal(3)malignant brain tumor-like protein	-32.2747	-0.0139355830009744
P06312	1LVE-A	IMMUNOGLOBULIN LIGHT CHAIN VARIABLE DOMAIN	-32.2739	-0.0138260426255513
A0A0B4J279, P01848	4WW1-A	T-CELL RECEPTOR ALPHA CHAIN C REGION	-32.263	-0.0123335550104218
Q9NQU5	4KS7-A	Serine/threonine-protein kinase PAK 6	-32.2561	-0.0113887692724047
Q712K3	6NYO-A	Ubiquitin-conjugating enzyme E2 R2	-32.2529	-0.0109506077707144
Q9UI10	6O81-F	Translation initiation factor eIF-2B subunit delta	-32.2513	-0.0107315270198702
P45985	3VUT-A	Dual specificity mitogen-activated protein kinase kinase 4	-32.2371	-0.008787185356123
Q16719	2HZP-A	Kynureninase	-32.2344	-0.008417486589073
Q01523	4E82-A	Defensin-5	-32.2323	-0.0081299431035895
Q86Y39	5XTC-V	NADH dehydrogenase [ubiquinone] 1 alpha subcomplex subunit 11	-32.2273	-0.0074453157571994
P19367	1QHA-B	PROTEIN (HEXOKINASE)	-32.222	-0.0067196107700265
Q99549	6V2S-A	M-phase phosphoprotein 8	-32.2211	-0.0065963778476762
P35475	6I6R-A	Alpha-L-iduronidase	-32.2154	-0.0058159026727923
P16278	3WEZ-D	Beta-galactosidase	-32.2023	-0.004022179025251
P20711	3RCH-A	aromatic L-amino acid decarboxylase	-32.2013	-0.0038852535559734
P34925	6TUA-A	Tyrosine-protein kinase RYK	-32.1985	-0.003501862241995
Q14126	6QNU-D	Desmoglein-2	-32.1916	-0.002557076503977
Q8N2Q7	5OJK-A	Neuroligin-1,Neuroligin-1	-32.191	-0.0024749212224104
P02745	1PK6-A	Complement C1q subcomponent, A chain precursor	-32.1896	-0.0022832255654208
Q5EFE5	6UMX-H	GL29H4-16 Fab Heavy Chain,GL29H4-16 Fab Heavy Chain	-32.1893	-0.002242147924638
P50479	2V1W-A	PDZ and LIM domain protein 4	-32.1833	-0.0014205951089703
P13747	6GH4-A	MHC class I antigen	-32.1827	-0.0013384398274027
P47900	4XNV-A	P2Y purinoceptor 1, Rubredoxin, P2Y purinoceptor 1	-32.1792	-0.0008592006849306
Q12959	3RL8-B	Disks large homolog 1	-32.1757	-0.0003799615424574
P42679	3US4-A	Megakaryocyte-associated tyrosine-protein kinase	-32.1622	0.0014685322927948
Q08AH3	3GPC-A	Acyl-coenzyme A synthetase ACSM2A	-32.1616	0.0015506875743614
P01704	5CBA-B	3b4 light chain	-32.1606	0.001687613043639
P62207	1S70-A	Serine/threonine protein phosphatase PP1-beta (or delta) catalytic subunit	-32.1591	0.0018930012475559
Q9BW62	6B5C-A	Katanin p60 ATPase-containing subunit A-like 1	-32.1586	0.0019614639821952
O75832	1QYM-A	26S proteasome non-ATPase regulatory subunit 10	-32.1421	0.0042207342252814
A0A0K0K1A5	5E9D-E	A6-TCR Vbeta	-32.1382	0.0047547435554656
Q9Y5A9	4RDN-A	YTH domain-containing family protein 2	-32.1369	0.004932746665527
Q15022, Q15910	5WG6-A	Histone-lysine N-methyltransferase EZH2,Polycomb protein SUZ12 (E.C.2.1.1.43) chimera	-32.1322	0.0055762963711333
Q09472, Q15744	3T92-A	HISTONE ACETYLTRANSFERASE P300 TAZ2-CCAAT/ENHANCER-BINDING PROTEIN EPSILON	-32.1295	0.0059459951381834
Q15027	4NSW-A	Arf-GAP with coiled-coil, ANK repeat and PH domain-containing protein 1	-32.1291	0.0060007653258944
Q96HU8	2ERX-A	GTP-binding protein Di-Ras2	-32.118	0.0075206380348794
P08107	4PO2-A	Heat shock 70 kDa protein 1A/1B	-32.1136	0.0081231100997029
P34896	1BJ4-A	Serine hydroxymethyltransferase, cytosolic	-32.1123	0.0083011132097643
Q96JM7	4L59-A	Lethal(3)malignant brain tumor-like protein 3	-32.1017	0.0097525231841101
Q9Y478	6C9F-B	5'-AMP-activated protein kinase subunit beta-1	-32.0984	0.0102043772327277
P41235	4B7W-B	HEPATOCYTE NUCLEAR FACTOR 4-ALPHA	-32.0983	0.010218069779655
Q13572	2QB5-A	Inositol-tetrakisphosphate 1-kinase	-32.0892	0.0114640915500848
P63092, P63096	6PB1-A	Guanine nucleotide-binding protein G(s) subunit alpha isoforms short,Guanine nucleotide-binding protein G(i) subunit alpha-1,Guanine nucleotide-binding protein G(s) subunit alpha isoforms short	-32.087	0.0117653275824956
Q8TBC4	2NVU-B	Maltose binding protein/NEDD8-activating enzyme E1 catalytic subunit chimera	-32.0837	0.0122171816311132
Q9Y6R0	3F0W-A	Numb-like protein	-32.0764	0.0132167375568423
Q9H9S5	6L7U-C	Fukutin-related protein	-32.0657	0.0146818400781163
Q9UHV8	6A62-A	Galactoside-binding soluble lectin 13	-32.0522	0.0165303339133686
P22681	2Y1M-A	E3 ubiquitin-protein ligase CBL	-32.0472	0.0172149612597586
P01730	3CD4-A	T CELL SURFACE GLYCOPROTEIN CD4	-32.0383	0.0184335979363319
P35408	5YHL-A	Prostaglandin E2 receptor EP4 subtype	-32.0363	0.0187074488748882
P50053	3NC9-B	Ketohexokinase	-32.0359	0.0187622190625992
P00918	1CCS-A	CARBONIC ANHYDRASE II	-32.0349	0.0188991445318768
O00444	4YUR-A	Serine/threonine-protein kinase PLK4	-32.033	0.0191593029235048
Q96EP0	6SC5-A	E3 ubiquitin-protein ligase RNF31	-32.0321	0.0192825358458552
P01876, P60568	6LX3-B	Interleukin-2,Immunoglobulin heavy constant alpha 1	-32.0161	0.021473343354302
P48147	3DDU-A	Prolyl endopeptidase	-32.0159	0.0215007284481575
P15907	4JS2-A	Beta-galactoside alpha-2,6-sialyltransferase 1	-32.0113	0.0221305856068366
P41218	5H7Q-A	MNDA PYD domain with MBP tag	-32.0105	0.0222401259822587
P11413	1QKI-B	GLUCOSE-6-PHOSPHATE 1-DEHYDROGENASE	-32.0085	0.0225139769208149
O15540	1FDQ-A	FATTY ACID-BINDING PROTEIN, BRAIN	-31.9973	0.0240475421767277
Q71DI3	5BO0-A	Histone H3.2	-31.9948	0.0243898558499222
P57735	2OIL-A	Ras-related protein Rab-25	-31.9919	0.0247869397108283
P55263	2I6B-A	Adenosine kinase	-31.9896	0.0251018682901678
P20020	6A69-A	Plasma membrane calcium-transporting ATPase 1	-31.9875	0.0253894117756513
O43497	6KZP-A	Voltage-dependent T-type calcium channel subunit alpha-1G,Voltage-dependent T-type calcium channel subunit alpha-1G	-31.9842	0.0258412658242685
P15735	2Y7J-B	PHOSPHORYLASE B KINASE GAMMA CATALYTIC CHAIN, TESTIS/LIVER ISOFORM	-31.9829	0.0260192689343299
Q96DX5	3D9H-A	Ankyrin repeat and SOCS box protein 9	-31.9741	0.0272242130639759
P14416	6CM4-A	Endolysin,D(2) dopamine receptor,D(2) dopamine receptor	-31.9602	0.0291274770869393
P51570	6Q3W-A	Galactokinase	-31.959	0.0292917876500729
Q15119	4MPE-A	[Pyruvate dehydrogenase [lipoamide]] kinase isozyme 2, mitochondrial	-31.9463	0.0310307411099026
O14793	5NTU-B	Growth/differentiation factor 8	-31.9389	0.0320439895825595
Q9NRC8	5IQZ-A	SIRT7 protein	-31.9284	0.0334817070099779
P28472, P31644	5O8F-B	Human GABAA receptor chimera beta3-alpha5,Gamma-aminobutyric acid receptor subunit beta-3,Gamma-aminobutyric acid receptor subunit alpha-5	-31.9178	0.0349331169843242
P28331	5XTB-M	NADH-ubiquinone oxidoreductase 75 kDa subunit, mitochondrial	-31.9122	0.0356998996122808
Q13564	1R4N-A	amyloid beta precursor protein-binding protein 1	-31.9108	0.03589159526927
P35243	2D8N-A	Recoverin	-31.9027	0.0370006915704212
O15496	1LE7-A	Group X Secretory Phospholipase A2	-31.8902	0.0387122599363954
O75208	6AWL-A	Ubiquinone biosynthesis protein COQ9, mitochondrial	-31.8892	0.0388491854056735
O14786	6FMF-A	Neuropilin-1	-31.8851	0.0394105798297127
Q9H461	5UN6-A	Frizzled-8	-31.8812	0.0399445891598969
Q9NRS6	6MBI-A	Sorting nexin-15	-31.8754	0.0407387568817091
Q14117	2VR2-A	DIHYDROPYRIMIDINASE	-31.8743	0.0408893748979145
P13073	5Z62-D	Cytochrome c oxidase subunit 4 isoform 1, mitochondrial	-31.8623	0.0425324805292499
P78540	4I06-C	Arginase II, mitochondrial precursor	-31.8598	0.0428747942024449
P18206	6FUY-A	Vinculin	-31.8433	0.0451340644455311
P61158	6UHC-A	Actin-related protein 3	-31.8381	0.0458460768857762
O00481	6ISM-A	Butyrophilin subfamily 3 member A1	-31.8338	0.0464348564036714
P00326	1U3W-A	Alcohol dehydrogenase gamma chain	-31.8298	0.0469825582807834
Q9Y3R4	2F12-A	Sialidase 2	-31.8289	0.0471057912031332
Q5SW79	4JON-A	Centrosomal protein of 170 kDa	-31.7975	0.0514052509384609
P07355, Q96QZ7	6TWU-A	Membrane-associated guanylate kinase, WW and PDZ domain-containing protein 1,Annexin A2	-31.7971	0.0514600211261719
Q99497	6AFH-A	Protein/nucleic acid deglycase DJ-1	-31.7955	0.0516791018770166
P61077	3L1Z-A	Ubiquitin-conjugating enzyme E2 D3	-31.7819	0.0535412882591967
Q5SQI0	4PK2-A	Alpha-tubulin N-acetyltransferase 1	-31.7817	0.0535686733530522
Q99873	6NT2-D	Protein arginine N-methyltransferase 1	-31.7794	0.0538836019323917
O95278	4RKK-C	Laforin	-31.7752	0.0544586889033587
A0A0K0K1A5, P01850	2BNQ-E	T-CELL RECEPTOR BETA CHAIN C REGION	-31.774	0.0546229994664924
P01266	6SCJ-A	Thyroglobulin	-31.7712	0.0550063907804707
O00571	6CZ5-A	ATP-dependent RNA helicase DDX3X	-31.7687	0.0553487044536657
Q99808	6OB6-A	Equilibrative nucleoside transporter 1	-31.7667	0.0556225553922215
P08567	1X05-A	Pleckstrin	-31.7605	0.0564714933017447
P21589	4H2B-A	5'-nucleotidase	-31.7472	0.0582926020431415
P01344	5L3L-A	Insulin-like growth factor II	-31.7412	0.0591141548588092
O95661, Q96HU8	6NAZ-A	GTP-binding protein Di-Ras2,GTP-binding protein Di-Ras3,GTP-binding protein Di-Ras2	-31.7389	0.0594290834381482
Q9Y337	2PSY-A	Kallikrein-5	-31.7348	0.0599904778621879
Q96EY8	2IDX-B	Cob(I)yrinic acid a,c-diamide adenosyltransferase, mitochondrial	-31.733	0.0602369437068881
Q9UHX1	2DNY-A	Fuse-binding protein-interacting repressor, isoform b	-31.7304	0.0605929499270109
Q92900	2WJV-A	Regulator of nonsense transcripts 1	-31.7297	0.0606887977555053
Q9H4Q4	3EP0-A	PR domain zinc finger protein 12	-31.7266	0.0611132667102669
P20273	5VL3-Q	B-cell receptor CD22	-31.7158	0.0625920617784686
O15554	6CNM-A	Intermediate conductance calcium-activated potassium channel protein 4	-31.7156	0.0626194468723246
Q9Y5X4	4LOG-A	Maltose ABC transporter periplasmic protein and NR2E3 protein chimeric construct	-31.7151	0.0626879096069635
Q01650	6IRT-B	Large neutral amino acids transporter small subunit 1	-31.7014	0.0645637885360713
O75044	5I6J-A	SLIT-ROBO Rho GTPase-activating protein 2	-31.6994	0.064837639474627
P07902	6GQD-A	Galactose-1-phosphate uridylyltransferase	-31.6933	0.0656728848372225
P19174	4FBN-A	1-phosphatidylinositol 4,5-bisphosphate phosphodiesterase gamma-1	-31.6932	0.0656865773841502
Q96HS1	5MUF-A	Serine/threonine-protein phosphatase PGAM5, mitochondrial	-31.6843	0.066905214060724
P62070	2ERY-A	Ras-related protein R-Ras2	-31.6834	0.0670284469830744
Q9H488	5UX6-A	GDP-fucose protein O-fucosyltransferase 1	-31.6776	0.0678226147048861
P32245	6W25-A	Melanocortin receptor 4,GlgA glycogen synthase,Melanocortin receptor 4	-31.6673	0.069232947038449
Q14527	2MZN-A	Helicase-like transcription factor	-31.6656	0.0694657203362214
O43660	6ICZ-T	Pleiotropic regulator 1	-31.6524	0.0712731365306905
Q16576	3CFS-B	Histone-binding protein RBBP7	-31.6507	0.0715059098284629
Q96LR5	6W9A-A	Ubiquitin-conjugating enzyme E2 E2	-31.649	0.0717386831262354
P61011	5L3Q-A	Signal recognition particle 54 kDa protein	-31.6483	0.0718345309547302
O15066	3B6U-B	Kinesin-like protein KIF3B	-31.6429	0.0725739284888308
Q9UGP5	5CB1-A	DNA polymerase lambda	-31.6375	0.0733133260229319
Q13115	3EZZ-F	Dual specificity protein phosphatase 4	-31.6371	0.073368096210643
P20036	4P4K-A	HLA class II histocompatibility antigen, DP alpha 1 chain	-31.6241	0.0751481273112565
O15016	6IEU-A	Tripartite motif-containing protein 66	-31.6189	0.0758601397515016
P0CG04	2IG2-L	IGG1-LAMBDA KOL FAB (LIGHT CHAIN)	-31.6143	0.0764899969101801
Q8TCS8	3U1K-A	Polyribonucleotide nucleotidyltransferase 1, mitochondrial	-31.6135	0.0765995372856027
P22830	2QD1-A	Ferrochelatase	-31.607	0.0774895528359092
S6BAN1	5WHJ-H	DX-2507 Fab heavy chain	-31.5784	0.0814056212572586
P23468	2YD6-A	Receptor-type tyrosine-protein phosphatase delta	-31.5721	0.0822682517137095
P08134	1Z2C-A	Rho-related GTP-binding protein RhoC	-31.5695	0.0826242579338319
P06681	2I6Q-A	Complement C2a fragment	-31.5666	0.0830213417947379
Q58EU4	1NGZ-A	Germline Metal Chelatase Catalytic Antibody, Light chain	-31.5599	0.0839387424389005
O43570	4QJO-A	CARBONIC ANHYDRASE XII	-31.5573	0.0842947486590228
P42224	1BF5-A	SIGNAL TRANSDUCER AND ACTIVATOR OF TRANSCRIPTION 1-ALPHA/BETA	-31.554	0.0847466027076404
P58154	4HQP-A	Alpha7 nicotinic receptor chimera	-31.5496	0.0853490747724629
P25189	3OAI-A	Maltose-binding periplasmic protein, Myelin protein P0	-31.542	0.0863897083389753
O00764		Pyridoxal kinase	-31.5293	0.0881286617988055
P02671	1FZD-C	FIBRINOGEN-420	-31.5217	0.0891692953653179
P05556	4WJK-B	Integrin beta-1	-31.5066	0.0912368699514149
Q9UM11	4UI9-R	FIZZY-RELATED PROTEIN HOMOLOG	-31.5003	0.0920995004078659
Q14376	1HZJ-A	UDP-GLUCOSE 4-EPIMERASE	-31.4832	0.0944409259325186
Q6PJA4	2FL5-H	Immunoglobulin Igg1 Heavy chain	-31.4722	0.0959471060945759
Q13535	5YZ0-A	Serine/threonine-protein kinase ATR	-31.4712	0.096084031563854
P14867	6D6U-B	Gamma-aminobutyric acid receptor subunit alpha-1,Gamma-aminobutyric acid receptor subunit alpha-1	-31.4694	0.0963304974085542
P50613	1UA2-A	Cell division protein kinase 7	-31.4689	0.096398960143193
O15119		T-BOX TRANSCRIPTION FACTOR TBX3	-31.4533	0.0985349974639293
Q99584	2EGD-B	Protein S100-A13	-31.4527	0.0986171527454959
Q15831	2WTK-F	SERINE/THREONINE-PROTEIN KINASE 11	-31.4507	0.0988910036840516
Q7Z4H3	4L7E-B	HD domain-containing protein 2	-31.4499	0.0990005440594742
P30038	3V9H-B	Delta-1-pyrroline-5-carboxylate dehydrogenase, mitochondrial	-31.4436	0.0998631745159252
Q13472	4CGY-A	DNA TOPOISOMERASE 3-ALPHA	-31.4267	0.1021772149467224
O15498	6J7F-C	Synaptobrevin homolog YKT6	-31.4243	0.1025058360729897
Q13509	5JCO-J	Tubulin beta-3 chain	-31.4203	0.1030535379501012
P20151	4NFF-A	Kallikrein-2	-31.4186	0.1032863112478736
Q8WXH5	2IZV-A	SUPPRESSOR OF CYTOKINE SIGNALING 4	-31.4156	0.1036970876557075
P29474	1M9J-A	Nitric oxide synthase, endothelial	-31.4152	0.103751857843419
P60484	5BZX-A	Phosphatidylinositol 3,4,5-trisphosphate 3-phosphatase and dual-specificity protein phosphatase PTEN	-31.4149	0.1037929354842023
P11233	1UAD-A	RAS-RELATED PROTEIN RAL-A	-31.4147	0.1038203205780578
Q9NTW7	1X5W-A	Zinc finger protein 64, isoforms 1	-31.4108	0.104354329908242
Q13105	2LVT-A	Miz-1 protein	-31.4079	0.1047514137691476
Q8N1Q1	4QJP-B	Carbonic anhydrase 13	-31.398	0.1061069759149995
Q07157	2RCZ-A	Tight junction protein ZO-1	-31.3976	0.1061617461027105
P49286	6ME7-A	Soluble cytochrome b562,Melatonin receptor type 1B,Rubredoxin	-31.3888	0.1073666902323566
Q06481	5TPT-A	Amyloid-like protein 2	-31.3873	0.1075720784362735
P05771	2I0E-A	Protein Kinase C-beta II	-31.3858	0.1077774666401904
Q13342	6G8R-B	Nuclear body protein SP140	-31.3831	0.108147165407241
O43567	5ZC4-A	E3 ubiquitin-protein ligase RNF13	-31.3483	0.1129121717381135
O60701	6C4K-A	UDP-glucose 6-dehydrogenase	-31.3448	0.1133914108805862
P48039	6PS8-A	chimera protein of Melatonin receptor type 1A and GlgA glycogen synthase	-31.3444	0.1134461810682972
Q92835	2YSX-A	Signaling inositol polyphosphate phosphatase SHIP II	-31.3377	0.1143635817124592
Q9Y265	5OAF-C	RuvB-like 1	-31.3331	0.1149934388711378
O14558, P31947	5OK9-B	14-3-3 protein sigma,Heat shock protein beta-6	-31.3249	0.1161162277192172
P00488	5MHN-A	Coagulation factor XIII A chain	-31.3138	0.1176361004282023
P22607	6PNX-B	Fibroblast growth factor receptor 3	-31.3132	0.1177182557097693
Q9Y3Z3	5AO4-B	DEOXYNUCLEOSIDE TRIPHOSPHATE TRIPHOSPHOHYDROLASE SAMHD1	-31.3112	0.1179921066483251
P61020		Ras-related protein Rab-5B	-31.31	0.1181564172114587
O14520	6KXW-D	Aquaporin-7	-31.3097	0.118197494852242
O95445	2WEX-A	APOLIPOPROTEIN M	-31.3091	0.1182796501338086
Q7RTV0	6EN4-D	PHD finger-like domain-containing protein 5A	-31.306	0.1187041190885702
Q8TDQ0	5F71-A	Hepatitis A virus cellular receptor 2	-31.299	0.119662597373516
P78368	2C47-A	CASEIN KINASE 1 GAMMA 2 ISOFORM	-31.2971	0.119922755765144
Q9Y5W9	6KOJ-A	Sorting nexin-11	-31.2937	0.1203883023606889
Q07837	6LI9-C	Neutral and basic amino acid transport protein rBAT	-31.2829	0.1218670974288906
Q9UMY4	2CSK-A	Sorting nexin 12	-31.281	0.1221272558205191
Q6GMR4	2PO6-D	NKT15 beta-chain	-31.2794	0.1223463365713637
Q13075	2VM5-A	BACULOVIRAL IAP REPEAT-CONTAINING PROTEIN 1	-31.2759	0.1228255757138364
Q9Y5X0	4ON3-A	Sorting nexin-10	-31.2742	0.1230583490116089
P09238	1Q3A-A	Stromelysin-2	-31.2739	0.1230994266523922
Q14839	6Q3M-A	Chromodomain-helicase-DNA-binding protein 4	-31.2735	0.1231541968401037
P29972	4CSK-A	AQUAPORIN-1	-31.2707	0.1235375881540815
P01106	6E16-A	Transcription initiation factor TFIID subunit 1,Myc proto-oncogene protein,TATA-box-binding protein	-31.268	0.1239072869211321
P29017	6C15-A	T-cell surface glycoprotein CD1c	-31.2596	0.1250574608630671
P11597	4F2A-A	Cholesteryl ester transfer protein	-31.2459	0.1269333397921749
P31749, Q16513	6CCY-A	RAC-alpha serine/threonine-protein kinase,PIFtide	-31.2433	0.1272893460122972
P35658	5DIS-D	Maltose-binding periplasmic protein,Nuclear pore complex protein Nup214	-31.2391	0.1278644329832647
Q96EF0	4Y7I-B	Myotubularin-related protein 8	-31.2319	0.128850296362066
Q6PJF1	2DD8-H	IGG Heavy Chain	-31.2307	0.1290146069251997
P17707		S-adenosylmethionine decarboxylase beta chain	-31.2236	0.1299867777570728
O00257	3I8Z-A	E3 SUMO-protein ligase CBX4	-31.2234	0.1300141628509283
P29323	3ZFM-A	EPHRIN TYPE-B RECEPTOR 2	-31.2176	0.1308083305727404
Q9BUQ8	4NHO-A	Probable ATP-dependent RNA helicase DDX23	-31.2145	0.131232799527502
Q8TD43	5WP6-D	Transient receptor potential cation channel subfamily M member 4	-31.2096	0.1319037343269644
Q13011		DELTA(3,5)-DELTA(2,4)-DIENOYL-COA ISOMERASE	-31.2063	0.1323555883755815
A0A0K0K1A5, K7N5M4	5MEN-E	Protein TRBV6-5,Human nkt tcr beta chain	-31.2057	0.1324377436571481
O14792	1ZRH-A	Heparan sulfate glucosamine 3-O-sulfotransferase 1	-31.2016	0.1329991380811878
P48449	1W6K-A	LANOSTEROL SYNTHASE	-31.1875	0.1349297871980067
P08559	3EXI-A	Pyruvate dehydrogenase E1 component subunit alpha, somatic form, mitochondrial	-31.1863	0.1350940977611403
P05109	4XJK-C	Protein S100-A8	-31.1858	0.1351625604957791
Q15907	4OJK-A	Ras-related protein Rab-11B	-31.1663	0.1378326071466991
Q96HY7	6U3J-A	2-oxoglutarate dehydrogenase E1 component DHKTD1, mitochondrial	-31.1555	0.1393114022149009
P49588	5V59-A	Alanine--tRNA ligase, cytoplasmic	-31.1436	0.1409408152993085
P59044	6NDJ-A	Maltose/maltodextrin-binding periplasmic protein, NACHT, LRR and PYD domains-containing protein 6 chimera	-31.1316	0.1425839209306439
Q92466	3EI4-B	DNA damage-binding protein 2	-31.13	0.1428030016814886
P30519	4WMH-A	Heme oxygenase 2	-31.1264	0.143295933370889
P55085	5NDZ-A	Lysozyme,Proteinase-activated receptor 2,Soluble cytochrome b562,Proteinase-activated receptor 2	-31.1161	0.144706265704452
Q15223	3U82-B	Poliovirus receptor-related protein 1	-31.1092	0.1456510514424695
Q53H47	3F2K-A	Histone-lysine N-methyltransferase SETMAR	-31.093	0.1478692440447724
P29034	4DUQ-B	Protein S100-A2	-31.0917	0.1480472471548338
Q9Y616	6ZIW-I	Interleukin-1 receptor-associated kinase 3	-31.0775	0.1499915888185805
Q9NRH2	5YKS-A	SNF-related serine/threonine-protein kinase	-31.074	0.1504708279610531
P49189		4-trimethylaminobutyraldehyde dehydrogenase	-31.064	0.1518400826538327
P55899	6QIO-B	IgG receptor FcRn large subunit p51	-31.0532	0.1533188777220345
P53778	6UNA-A	Mitogen-activated protein kinase 12	-31.0427	0.154756595149453
Q8IZX4	5IGL-A	Transcription initiation factor TFIID subunit 1-like	-31.0419	0.1548661355248756
P22695		Cytochrome b-c1 complex subunit 2, mitochondrial	-31.0377	0.1554412224958426
P61823	1GV7-A	ANGIOGENIN	-31.0372	0.1555096852304819
O75608	6QGN-A	Acyl-protein thioesterase 1	-31.0355	0.1557424585282543
P62306	5XJQ-F	Small nuclear ribonucleoprotein F	-31.0305	0.1564270858746439
P32119	5B8B-F	Peroxiredoxin-2	-31.0279	0.1567830920947667
P19438	1FT4-B	TUMOR NECROSIS FACTOR RECEPTOR	-31.0147	0.1585905082892352
Q9NX46	2G4K-A	ADP-ribosylhydrolase 3	-31.0131	0.1588095890400799
P51151	1WMS-A	Ras-related protein Rab-9A	-31.0044	0.1600008406227982
Q9Y3Q0	3FEE-A	Glutamate carboxypeptidase III	-31.0041	0.1600419182635815
P01876	1OW0-A	Immunoglobulin heavy constant alpha 1	-30.999	0.1607402381568993
P05093	3RUK-A	Steroid 17-alpha-hydroxylase/17,20 lyase	-30.9978	0.1609045487200325
Q9BTU6	5EUT-A	Phosphatidylinositol 4-kinase type 2-alpha,Endolysin,Phosphatidylinositol 4-kinase type 2-alpha	-30.9876	0.1623011885066676
P08519	4BV5-A	APOLIPOPROTEIN(A)	-30.9867	0.162424421429018
P0DOY2	1LIL-A	FAB FRAGMENT MOR03268 LIGHT CHAIN	-30.9827	0.1629721233061294
Q96RD7	6M02-A	Pannexin-1	-30.9798	0.1633692071670355
P12104	3IFB-A	INTESTINAL FATTY ACID-BINDING PROTEIN (T54)	-30.9709	0.1645878438436093
P02649	6IWB-A	Apolipoprotein E	-30.9679	0.1649986202514431
P29074	2I75-A	Tyrosine-protein phosphatase non-receptor type 4	-30.9673	0.1650807755330097
Q16850	6Q2T-A	Lanosterol 14-alpha demethylase	-30.9659	0.1652724711899989
P50336	3NKS-A	Protoporphyrinogen oxidase	-30.9655	0.1653272413777104
Q96BR1	6EDX-A	Serine/threonine-protein kinase Sgk3	-30.9655	0.1653272413777104
Q8NBK3	1Y1G-X	C-alpha-formyglycine-generating enzyme	-30.9608	0.1659707910833167
P08219	6HUO-D	Gamma-aminobutyric acid receptor subunit alpha-1,Gamma-aminobutyric acid receptor subunit alpha-1	-30.9499	0.1674632786984463
P0CG48	3Q3F-A	Ribonuclease/Ubiquitin chimeric protein	-30.9323	0.1698731669577378
P25311	6R2U-A	Zinc-alpha-2-glycoprotein	-30.9273	0.1705577943041279
P15169	2NSM-A	Carboxypeptidase N catalytic chain	-30.9268	0.1706262570387667
P12319	1J89-A	HIGH AFFINITY IMMUNOGLOBULIN EPSILON RECEPTOR ALPHA-SUBUNIT	-30.9205	0.1714888874952177
P51970	5XTC-u	NADH dehydrogenase [ubiquinone] 1 alpha subcomplex subunit 8	-30.9113	0.1727486018125747
Q9HBH1	3G5K-C	Peptide deformylase, mitochondrial	-30.9089	0.173077222938842
P14598	1NG2-A	NEUTROPHIL CYTOSOL FACTOR 1	-30.9046	0.1736660024567372
P21796	2JK4-A	Voltage-dependent anion-selective channel protein 1	-30.8934	0.17519956771265
P24752	2IB9-B	Acetyl-CoA acetyltransferase	-30.8792	0.1771439093763967
Q06609	5NWL-A	DNA repair protein RAD51 homolog 1	-30.8775	0.1773766826741692
O00194	2F7S-B	Ras-related protein Rab-27B	-30.8681	0.1786637820853822
P67775	2IAE-C	Serine/threonine-protein phosphatase 2A catalytic subunit alpha isoform	-30.8625	0.1794305647133384
Q02108	3UVJ-A	Guanylate cyclase soluble subunit alpha-3	-30.8596	0.1798276485742445
P05089	3THH-A	Arginase-1	-30.8405	0.1824429250374534
Q86XE3	6AGI-B	Calcium uptake protein 3, mitochondrial	-30.8387	0.1826893908821537
P01871	2AGJ-H	HEAVY CHAIN OF IG	-30.8221	0.1849623536721676
Q07890	6EIE-A	Son of sevenless homolog 2	-30.8175	0.1855922108308461
Q9UKU7		Acyl-CoA dehydrogenase family member 8, mitochondrial	-30.8099	0.1866328443973585
Q08499	3SL8-A	Phosphodiesterase 4D	-30.8096	0.1866739220381418
Q99259		Glutamate decarboxylase 1	-30.802	0.1877145556046542
Q9H6E5	5WU2-A	Speckle targeted PIP5K1A-regulated poly(A) polymerase	-30.7961	0.1885224158733941
O15217	1GUM-B	Glutathione S-transferase A4	-30.7903	0.1893165835952062
P54764	4W50-A	EPHRIN TYPE-A RECEPTOR 4	-30.7583	0.1936981986121005
Q8IWA4	5YEW-A	Mitofusin-1,Mitofusin-1 fusion protein	-30.7579	0.1937529687998115
Q13332	2YD3-A	Receptor-type tyrosine-protein phosphatase S	-30.7572	0.1938488166283059
P08173, P30542	6D9H-R	Chimera protein of Muscarinic acetylcholine receptor M4 and Adenosine receptor A1	-30.7347	0.1969296396870597
P16455	1EH6-A	O6-ALKYLGUANINE-DNA ALKYLTRANSFERASE	-30.7275	0.1979155030658611
Q9H1K0	1YZM-A	FYVE-finger-containing Rab5 effector protein rabenosyn-5	-30.727	0.1979839658004999
Q9HB71	2A26-A	Calcyclin-binding protein	-30.7217	0.1987096707876732
P09471	6FUF-B	Guanine nucleotide-binding protein G(o) subunit alpha	-30.7212	0.198778133522312
P07451	3UYN-A	Carbonic anhydrase 3	-30.7156	0.1995449161502687
Q9UNQ0	6HIJ-B	Broad substrate specificity ATP-binding cassette transporter ABCG2	-30.7032	0.2012427919693151
Q9Y6N5	6MP5-A	Sulfide:quinone oxidoreductase, mitochondrial	-30.7018	0.2014344876263043
Q9UL19	2MY9-A	Retinoic acid receptor responder protein 3	-30.6946	0.2024203510051051
O00159	4BYF-C	UNCONVENTIONAL MYOSIN-IC	-30.6923	0.2027352795844446
Q6MZV7	6CHF-B	Uncharacterized protein DKFZp686C11235	-30.6909	0.2029269752414338
Q96R05	6E6K-A	Retinoid-binding protein 7	-30.6893	0.2031460559922785
P06858	6OB0-A	Lipoprotein lipase	-30.6765	0.204898701999036
Q08174	6VFP-A	Protocadherin-1	-30.6751	0.2050903976560251
Q13206	2PL3-A	Probable ATP-dependent RNA helicase DDX10	-30.6685	0.2059941057532594
P0DOX7	5VIC-L	Fab 2G12, light chain	-30.6665	0.2062679566918156
P52565	2JHZ-A	RHO GDP-DISSOCIATION INHIBITOR 1	-30.6595	0.207226434976761
Q02195	1QQL-A	FIBROBLAST GROWTH FACTOR 7/1 CHIMERA	-30.6566	0.207623518837667
A0A140T913	6VR1-A	MHC class I antigen	-30.6557	0.2077467517600174
Q96DC9	5QIW-A	Ubiquitin thioesterase OTUB2	-30.6544	0.2079247548700788
Q99707	4CCZ-A	METHIONINE SYNTHASE	-30.6498	0.2085546120287573
Q9BUB5	2HW6-A	MAP kinase interacting serine/threonine kinase 1	-30.6413	0.2097184785176196
A2NUT2	3ZL4-L	A17 ANTIBODY FAB FRAGMENT LAMBDA LIGHT CHAIN	-30.626	0.2118134381975721
P35414	6KNM-B	Apelin receptor,Rubredoxin,Apelin receptor	-30.5957	0.2159622799166939
Q5GJ75	4Q9V-A	Tumor necrosis factor alpha-induced protein 8-like protein 3	-30.5931	0.2163182861368167
P31151	2WOR-A	PROTEIN S100-A7	-30.5837	0.2176053855480292
P30307	3OP3-A	M-phase inducer phosphatase 3	-30.5757	0.2187007893022527
P08473	4CTH-A	NEPRILYSIN	-30.5715	0.2192758762732202
O75581	5AIR-A	Low-density lipoprotein receptor-related protein 6,Glycogen synthase kinase-3 beta	-30.5714	0.2192895688201479
A0A087WT01, P01848	5HHM-D	JM22 TCR alpha chain	-30.5685	0.219686652681054
P09525	2ZOC-A	Annexin A4	-30.5639	0.2203165098397325
P09543	1WOJ-A	2',3'-cyclic-nucleotide 3'-phosphodiesterase	-30.5638	0.2203302023866603
Q16873	2UUI-A	LEUKOTRIENE C4 SYNTHASE	-30.5636	0.2203575874805158
P24385	6P8E-A	G1/S-specific cyclin-D1	-30.5557	0.2214392986878115
A0A075B6T6, P01848	4ZDH-A	Alpha chain of A6 T-cell receptor,T-cell receptor alpha chain C region	-30.5364	0.224081960244876
O95372	6BJE-A	Acyl-protein thioesterase 2	-30.515	0.227012165287424
Q15399	2Z7X-B	Toll-like receptor 1,Variable lymphocyte receptor B	-30.5114	0.2275050969768249
P20933	1APY-B	ASPARTYLGLUCOSAMINIDASE	-30.5065	0.2281760317762867
Q14654	6C3O-D	ATP-sensitive inward rectifier potassium channel 11	-30.497	0.2294768237344271
P62158	2LQP-A	Calmodulin	-30.4775	0.2321468703853471
Q9HAU4	2KXQ-A	E3 ubiquitin-protein ligase SMURF2	-30.474	0.2326261095278197
Q8TCU6	4YON-A	Phosphatidylinositol 3,4,5-trisphosphate-dependent Rac exchanger 1 protein	-30.4711	0.2330231933887258
P01563	4YPG-C	Interferon alpha-2	-30.4648	0.2338858238451768
Q9Y2K7	2YU1-A	JmjC domain-containing histone demethylation protein 1A	-30.4528	0.2355289294765122
Q02078, Q02080	6BYY-B	MEF2 Chimera,Myocyte-specific enhancer factor 2B,Myocyte-specific enhancer factor 2A	-30.4464	0.2364052524798909
A0A075B6T6	5E9D-D	A6-TCR Valpha	-30.4367	0.2377334295318873
P11226	1HUP-A	MANNOSE-BINDING PROTEIN	-30.4238	0.2394997680855725
Q00532	4AGU-A	CYCLIN-DEPENDENT KINASE-LIKE 1	-30.4155	0.2406362494805793
P01375	4TWT-A	Tumor necrosis factor	-30.413	0.2409785631537743
O75594	1YCK-A	Peptidoglycan recognition protein	-30.4129	0.2409922557007021
Q15822	5FJV-E	NEURONAL ACETYLCHOLINE RECEPTOR SUBUNIT ALPHA-2	-30.4122	0.2410881035291969
Q30066	4MAY-A	MHC class II HLA-DQ-alpha chain	-30.4105	0.2413208768269693
Q9UHE8	6Y9B-C	Metalloreductase STEAP1	-30.3959	0.243319988678427
P35716	6T78-A	Transcription factor SOX-11	-30.386	0.2446755508242789
P28827	1RPM-A	RECEPTOR PROTEIN TYROSINE PHOSPHATASE MU	-30.3665	0.2473455974751989
P23246	4WII-A	Splicing factor, proline- and glutamine-rich	-30.3654	0.2474962154914043
Q9P1W8	4I2X-E	Signal-regulatory protein gamma	-30.3489	0.2497554857344905
Q16836	1F14-B	3-HYDROXYACYL-COA DEHYDROGENASE	-30.3434	0.2505085758155194
Q9HD26	4K75-A	Golgi-associated PDZ and coiled-coil motif-containing protein	-30.3429	0.2505770385501582
Q12913	2CFV-A	HUMAN PROTEIN TYROSINE PHOSPHATASE RECEPTOR TYPE J	-30.3384	0.2511932031619089
Q96C23	1SNZ-A	aldose 1-epimerase	-30.3364	0.2514670541004647
Q6PHW0	4TTB-B	Iodotyrosine dehalogenase 1	-30.3333	0.2518915230552263
Q9Y5W9, Q9Y5X0	6KOK-A	Sorting nexin-11,Uncharacterized protein SNX10	-30.3331	0.2519189081490818
P53370	3H95-A	Nucleoside diphosphate-linked moiety X motif 6	-30.3322	0.2520421410714322
Q96BD5	2YQL-A	PHD finger protein 21A	-30.3223	0.2533977032172841
P14678	1D3B-B	PROTEIN (SMALL NUCLEAR RIBONUCLEOPROTEIN ASSOCIATED PROTEIN B)	-30.3209	0.2535893988742728
Q7L1W4	6M04-F	Volume-regulated anion channel subunit LRRC8D	-30.3176	0.2540412529228904
P05019	1H02-B	INSULIN-LIKE GROWTH FACTOR I	-30.3155	0.2543287964083739
P40926		Malate dehydrogenase, mitochondrial	-30.3145	0.254465721877652
Q15738	6JKH-A	Sterol-4-alpha-carboxylate 3-dehydrogenase, decarboxylating	-30.3053	0.2557254361950091
P62277	6G18-N	40S ribosomal protein S13	-30.3015	0.256245752978265
Q12791	6ND0-A	Calcium-activated potassium channel subunit alpha-1	-30.2999	0.2564648337291097
P49356	2H6I-B	Protein farnesyltransferase beta subunit	-30.2956	0.2570536132470049
P01877	6UEA-J	Immunoglobulin heavy constant alpha 2	-30.2841	0.2586282561437015
P43652	6RQ7-B	Afamin	-30.2809	0.2590664176453909
Q9UKJ1	5XOF-A	Paired immunoglobulin-like type 2 receptor alpha	-30.2791	0.2593128834900911
Q8IWT6	5ZSU-F	Volume-regulated anion channel subunit LRRC8A	-30.2694	0.260641060542087
O00478	6J0K-B	Butyrophilin subfamily 3 member A3	-30.2693	0.2606547530890147
Q96J02	5DWS-G	E3 ubiquitin-protein ligase Itchy homolog	-30.2535	0.2628181755036066
P10644	5KJX-A	cAMP-dependent protein kinase type I-alpha regulatory subunit	-30.2363	0.2651732935751871
Q6N030	2NY1-D	ANTIBODY 17B, HEAVY CHAIN	-30.2335	0.2655566848891654
O75449	5ZQL-B	Katanin p60 ATPase-containing subunit A1	-30.2312	0.2658716134685044
P04439, P61769	6APN-A	Beta-2-microglobulin--HLA-A*0201--HPV.16 E7 peptide LLMGTLGIV chimera	-30.2261	0.2665699333618223
Q6PKG0	6PW3-C	La-related protein 1	-30.2178	0.267706414756829
P61024	1DKS-A	CYCLIN DEPENDENT KINASE SUBUNIT, TYPE 1	-30.2042	0.269568601139009
Q9GZS3	6GMH-W	WD repeat-containing protein 61	-30.1821	0.2725946540100519
Q9Y259	3LQ3-A	Choline/ethanolamine kinase	-30.1812	0.2727178869324017
Q9H0R8	6HOI-A	Gamma-aminobutyric acid receptor-associated protein-like 1	-30.1633	0.275168852832477
Q8IVV7	6CD8-A	Glucose-induced degradation protein 4 homolog	-30.1563	0.2761273311174224
Q9Y5Y4	6D27-A	Prostaglandin D2 receptor 2, Endolysin chimera	-30.1536	0.2764970298844729
P80511	2WC8-A	PROTEIN S100-A12	-30.1509	0.2768667286515235
Q96MU8	7BZU-E	KREMEN PROTEIN 1	-30.149	0.2771268870431514
Q9H6S3	1WXB-A	Epidermal growth factor receptor pathway substrate 8-like protein	-30.1482	0.277236427418574
Q14653	6SIV-A	Maltose/maltodextrin-binding periplasmic protein,Interferon regulatory factor 3	-30.1343	0.2791396914415374
Q8N8S7	5N9C-B	Protein enabled homolog	-30.1313	0.2795504678493712
P47870	6D6U-C	Gamma-aminobutyric acid receptor subunit beta-2,Gamma-aminobutyric acid receptor subunit beta-2	-30.0954	0.2844660921964492
P30281		CCND3 protein	-30.0924	0.284876868604283
P30989	6OSA-R	Neurotensin receptor type 1	-30.0734	0.2874784525205642
P08133	1M9I-A	Annexin VI	-30.062	0.2890394028703326
Q6IRV4	6BJ8-D	TCR 55 alpha chain	-30.0604	0.2892584836211772
P62314	1B34-A	PROTEIN (SMALL NUCLEAR RIBONUCLEOPROTEIN SM D1)	-30.052	0.2904086575631122
P19087	6N84-A	Maltose/maltodextrin-binding periplasmic protein,Guanine nucleotide-binding protein G(t) subunit alpha-2	-30.0424	0.2917231420681803
Q9BQ50	1Y97-A	Three prime repair exonuclease 2	-30.0403	0.2920106855536643
[truncated: 1,303 more rows]
